# Supplementary material for: Comparative proteomic analysis of the brain and colon in three rat models of irritable bowel syndrome
Source: Proteome Sci. 2020 Feb 24;18:1. doi: 10.1186/s12953-020-0157-9 (PMC7041085; doi:10.1186/s12953-020-0157-9)
Supplement: Supplementary file 1 — Additional file 1. Peptide information of brain and colon for iTRAQ experiment. [file 12953_2020_157_MOESM1_ESM.zip]

Archive with 2 entries (2 files):
- brainpsms.xls
- colon_psms.xls
