# Supplementary material for: Comparative proteomic analysis of the brain and colon in three rat models of irritable bowel syndrome
Source: Proteome Sci. 2020 Feb 24;18:1. doi: 10.1186/s12953-020-0157-9 (PMC7041085; doi:10.1186/s12953-020-0157-9)
Supplement: Supplementary file 1 — Additional file 1. Peptide information of brain and colon for iTRAQ experiment. [file 12953_2020_157_MOESM1_ESM.zip › brainpsms.xls]

## Sheet: SUNAO_9_psms
Confidence Level	Search ID	Processing Node No	Sequence	Unique Sequence ID	PSM Ambiguity	Protein Descriptions	# Proteins	# Protein Groups	Protein Group Accessions	Modifications	Activation Type	DeltaScore	DeltaCn	Rank	Search Engine Rank	114/113	114/116	115/113	115/116	116/113	117/116	118/116	119/116	121/116	Quan Info	Quan Usage	QuanResultID	q-Value	PEP	Decoy Peptides Matched	Exp Value	Homology Threshold	Identity High	Identity Middle	IonScore	Peptides Matched	# Missed Cleavages	Isolation Interference [%]	Ion Inject Time [ms]	Intensity	Charge	m/z [Da]	MH+ [Da]	Delta Mass [Da]	Delta Mass [PPM]	RT [min]	First Scan	Last Scan	MS Order
High	A	2	FLALMR	86	Unambiguous	Vesicle-fusing ATPase (Fragment) OS=Rattus norvegicus GN=Nsf PE=3 SV=1 - [F1LQ81_RAT]	2	1	F1LQ81		HCD	1	0	1	1										No Quan Labels	Not Used	586454	0.00853	0.19	1916	0.024	30	39	32	36	1994	0	17	17	10800000	2	375.721	750.434	0	1.07	20	6672	6672	MS2
High	A	2	FLALMR	86	Unambiguous	Vesicle-fusing ATPase (Fragment) OS=Rattus norvegicus GN=Nsf PE=3 SV=1 - [F1LQ81_RAT]	2	1	F1LQ81		HCD	1	0	1	1										No Quan Labels	Not Used	586311	0.00642	0.146	1916	0.025	29	39	32	36	1994	0	45	10	13330000	2	375.721	750.434	0	1.56	19.71	6522	6522	MS2
High	A	2	LPAAILR	91	Selected	ATP synthase subunit delta, mitochondrial OS=Rattus norvegicus GN=Atp5d PE=3 SV=1 - [G3V7Y3_RAT]	5	1	G3V7Y3		HCD	0	0	1	1										No Quan Labels	Not Used	585688	0.00108	0.0219	60	0.00031	16	23	16	39	49	0	21	100	1073000	2	377.253	753.498	0	-0.36	18.41	5868	5868	MS2
High	A	2	LPAALLR	91	Rejected	ATP synthase subunit delta, mitochondrial OS=Rattus norvegicus GN=Atp5d PE=3 SV=1 - [G3V7Y3_RAT]	5	1	G3V7Y3		HCD	0	0	1	2										No Quan Labels	Not Used	585688	0.00108	0.0219	60	0.00031	16	23	16	39	49	0	21	100	1073000	2	377.253	753.498	0	-0.36	18.41	5868	5868	MS2
High	A	2	LPALALR	93	Rejected	Tudor domain-containing protein 6 OS=Heterocephalus glaber GN=GW7_19177 PE=4 SV=1 - [G5BNF9_HETGA]	1	1	G5BNF9		HCD		0	3	3										No Quan Labels	Not Used	585688	4.6e-05	0.000445	60	0.00031	16	23	16	39	49	0	21	100	1073000	2	377.253	753.498	0	-0.36	18.41	5868	5868	MS2
High	A	2	LPALALR	93	Unambiguous	Tudor domain-containing protein 6 OS=Heterocephalus glaber GN=GW7_19177 PE=4 SV=1 - [G5BNF9_HETGA]	1	1	G5BNF9		HCD	1	0	1	1										No Quan Labels	Not Used	585831	0.0023	0.0502	93	0.026	22	29	22	25	177	0	43	51	3425000	2	377.253	753.499	0	1.59	18.72	6018	6018	MS2
High	A	2	YGVFLR	97	Unambiguous	Histone H2A OS=Heterocephalus glaber GN=GW7_08275 PE=3 SV=1 - [G5BIL4_HETGA]|Transcriptional activator protein Pur-beta OS=Rattus norvegicus GN=Purb PE=1 SV=3 - [PURB_RAT]|Transcriptional activator protein Pur-beta OS=Rattus norvegicus GN=Purb PE=4 SV=1 - [F1LSL1_RAT]	3	3	G5BIL4;Q68A21;F1LSL1		HCD	1	0	1	1										No Quan Labels	Not Used	585104	0.00971	0.214	2632	0.12	32	41	34	31	2967	0	5	75	3341000	2	377.716	754.425	0	0.74	17.23	5254	5254	MS2
High	A	2	IDELLR	101	Unambiguous	L-seryl-tRNA(Sec) selenium transferase OS=Candidatus Arthromitus sp. SFB-rat-Yit GN=selA PE=3 SV=1 - [G2IGI0_9CLOT]	2	1	G2IGI0		HCD	1	0	1	1										No Quan Labels	Not Used	606226	0.00384	0.0835	1736	0.27	32	39	32	25	1716	0	39	100	1843000	2	379.725	758.442	0	1.45	13.72	3614	3614	MS2
High	A	2	LDEILR	101	Unambiguous	L-seryl-tRNA(Sec) selenium transferase OS=Candidatus Arthromitus sp. SFB-rat-Yit GN=selA PE=3 SV=1 - [G2IGI0_9CLOT]	2	1	G2IGI0		HCD	1	0	1	2										No Quan Labels	Not Used	606226	0.00384	0.0835	1736	0.27	32	39	32	25	1716	0	39	100	1843000	2	379.725	758.442	0	1.45	13.72	3614	3614	MS2
High	A	2	LGFTGLR	129	Unambiguous	Pdxp protein OS=Rattus norvegicus GN=Pdxp PE=2 SV=1 - [B2GV79_RAT]	2	1	B2GV79		HCD	1	0	1	1										No Quan Labels	Not Used	585119	0.00216	0.0476	1408	0.069	31	38	31	30	1386	0	42	45	2932000	2	382.227	763.446	0	-0.22	17.26	5270	5270	MS2
High	A	2	LGFTGLR	129	Unambiguous	Pdxp protein OS=Rattus norvegicus GN=Pdxp PE=2 SV=1 - [B2GV79_RAT]	2	1	B2GV79		HCD	1	0	1	1										No Quan Labels	Not Used	585266	0.0045	0.101	1204	0.012	30	37	30	37	1198	0	23	45	3466000	2	382.227	763.447	0	0.66	17.55	5425	5425	MS2
High	A	2	LGFTGLR	129	Unambiguous	Pdxp protein OS=Rattus norvegicus GN=Pdxp PE=2 SV=1 - [B2GV79_RAT]	2	1	B2GV79		HCD	1	0	1	1										No Quan Labels	Not Used	585469	0.0017	0.0356	1204	0.032	30	37	30	33	1198	0	0	100	653500	2	382.227	763.447	0	0.98	17.96	5638	5638	MS2
High	A	2	FLADFR	141	Unambiguous	Spectrin alpha chain, non-erythrocytic 1 OS=Rattus norvegicus GN=Sptan1 PE=4 SV=1 - [E9PSZ3_RAT]|Spna2 protein OS=Rattus norvegicus GN=Sptan1 PE=2 SV=1 - [Q6IRK8_RAT]|Spectrin alpha chain, non-erythrocytic 1 OS=Rattus norvegicus GN=Sptan1 PE=4 SV=1 - [E9PU22_RAT]|Alpha II spectrin OS=Rattus norvegicus GN=Spna2 PE=2 SV=1 - [C9EH87_RAT]|Spectrin alpha chain, brain OS=Heterocephalus glaber GN=GW7_01…	6	4	E9PSZ3;Q6IRK8;C9EH87;G5ASE4		HCD	1	0	1	1										No Quan Labels	Not Used	585369	0.0079	0.177	1623	0.0038	28	38	31	43	1533	0	7	27	7800000	2	384.706	768.405	0	0.84	17.76	5533	5533	MS2
High	A	2	FLADFR	141	Unambiguous	Spectrin alpha chain, non-erythrocytic 1 OS=Rattus norvegicus GN=Sptan1 PE=4 SV=1 - [E9PSZ3_RAT]|Spna2 protein OS=Rattus norvegicus GN=Sptan1 PE=2 SV=1 - [Q6IRK8_RAT]|Spectrin alpha chain, non-erythrocytic 1 OS=Rattus norvegicus GN=Sptan1 PE=4 SV=1 - [E9PU22_RAT]|Alpha II spectrin OS=Rattus norvegicus GN=Spna2 PE=2 SV=1 - [C9EH87_RAT]|Spectrin alpha chain, brain OS=Heterocephalus glaber GN=GW7_01…	6	4	E9PSZ3;Q6IRK8;C9EH87;G5ASE4		HCD	1	0	1	1										No Quan Labels	Not Used	585510	0.0041	0.0896	1617	0.0041	30	38	31	43	1529	0	22	59	3288000	2	384.706	768.405	0	1.88	18.05	5681	5681	MS2
High	A	2	TSFLFR	146	Unambiguous	Ras-related protein Rab-3A OS=Heterocephalus glaber GN=GW7_16474 PE=3 SV=1 - [G5B4D4_HETGA]|Ras-related protein Rab-3C OS=Rattus norvegicus GN=Rab3c PE=1 SV=1 - [RAB3C_RAT]|Ras-related protein Rab-3B OS=Rattus norvegicus GN=Rab3b PE=1 SV=2 - [RAB3B_RAT]|GTP-binding protein Rab-3D OS=Rattus norvegicus GN=Rab3d PE=1 SV=2 - [RAB3D_RAT]	9	4	G5B4D4;P62824;Q63941;Q63942		HCD	1	0	1	1										No Quan Labels	Not Used	586027	0.00845	0.188	799	0.029	29	36	29	32	857	0	12	98	2420000	2	385.713	770.419	0	-0.92	19.12	6224	6224	MS2
High	A	2	TSFLFR	146	Unambiguous	Ras-related protein Rab-3A OS=Heterocephalus glaber GN=GW7_16474 PE=3 SV=1 - [G5B4D4_HETGA]|Ras-related protein Rab-3C OS=Rattus norvegicus GN=Rab3c PE=1 SV=1 - [RAB3C_RAT]|Ras-related protein Rab-3B OS=Rattus norvegicus GN=Rab3b PE=1 SV=2 - [RAB3B_RAT]|GTP-binding protein Rab-3D OS=Rattus norvegicus GN=Rab3d PE=1 SV=2 - [RAB3D_RAT]	9	4	G5B4D4;P62824;Q63941;Q63942		HCD	1	0	1	1										No Quan Labels	Not Used	586453	0.00494	0.112	749	0.018	29	36	29	34	867	0	32	78	2517000	2	385.714	770.421	0	1.45	20	6671	6671	MS2
High	A	2	YGVFMR	151	Unambiguous	Transcriptional activator protein Pur-alpha OS=Rattus norvegicus GN=Pura PE=4 SV=1 - [F1LPS8_RAT]	2	1	F1LPS8		HCD	1	0	1	1										No Quan Labels	Not Used	584393	0.00272	0.0583	351	0.0083	26	33	26	34	445	0	54	15	6847000	2	386.695	772.382	0	1.74	15.85	4507	4507	MS2
High	A	2	ILNLFR	155	Unambiguous	Solute carrier family 25 member 51 OS=Rattus norvegicus GN=Slc25a51 PE=2 SV=1 - [S2551_RAT]	4	1	Q52KK3		HCD	1	0	1	1										No Quan Labels	Not Used	587808	0.00707	0.159	702	0.3	27	34	27	20	602	0	19	100	1238000	2	388.245	775.483	0	0.41	22.85	8094	8094	MS2
High	A	2	LINLFR	155	Unambiguous	Solute carrier family 25 member 51 OS=Rattus norvegicus GN=Slc25a51 PE=2 SV=1 - [S2551_RAT]	4	1	Q52KK3		HCD	1	0	1	2										No Quan Labels	Not Used	587808	0.00707	0.159	702	0.3	27	34	27	20	602	0	19	100	1238000	2	388.245	775.483	0	0.41	22.85	8094	8094	MS2
High	A	2	LINFIR	157	Unambiguous	Protein arginine N-methyltransferase 3 OS=Rattus norvegicus GN=Prmt3 PE=1 SV=1 - [ANM3_RAT]	2	1	O70467		HCD	1	0	1	2										No Quan Labels	Not Used	587487	0.00371	0.0801	702	0.034	27	34	27	30	602	0	25	100	1821000	2	388.245	775.483	0	0.41	22.18	7757	7757	MS2
High	A	2	FLLINR	162	Unambiguous	Slc2a3 protein OS=Rattus norvegicus GN=Slc2a3 PE=2 SV=1 - [Q6P506_RAT]|Solute carrier family 2, facilitated glucose transporter member 1 (Fragment) OS=Heterocephalus glaber GN=GW7_04364 PE=3 SV=1 - [G5AQH6_HETGA]	11	2	Q6P506;G5AQH6		HCD	1	0	1	1										No Quan Labels	Not Used	585888	0.00488	0.11	630	0.0074	27	34	27	36	561	0	25	55	4093000	2	388.245	775.483	0	0.8	18.83	6078	6078	MS2
High	A	2	FLLLNR	162	Unambiguous	Slc2a3 protein OS=Rattus norvegicus GN=Slc2a3 PE=2 SV=1 - [Q6P506_RAT]|Solute carrier family 2, facilitated glucose transporter member 1 (Fragment) OS=Heterocephalus glaber GN=GW7_04364 PE=3 SV=1 - [G5AQH6_HETGA]	11	2	Q6P506;G5AQH6		HCD	1	0	1	2										No Quan Labels	Not Used	585888	0.00488	0.11	630	0.0074	27	34	27	36	561	0	25	55	4093000	2	388.245	775.483	0	0.8	18.83	6078	6078	MS2
High	A	2	FLLINR	162	Unambiguous	Slc2a3 protein OS=Rattus norvegicus GN=Slc2a3 PE=2 SV=1 - [Q6P506_RAT]|Solute carrier family 2, facilitated glucose transporter member 1 (Fragment) OS=Heterocephalus glaber GN=GW7_04364 PE=3 SV=1 - [G5AQH6_HETGA]	11	2	Q6P506;G5AQH6		HCD	1	0	1	3										No Quan Labels	Not Used	586159	0.00994	0.218	630	0.088	27	34	27	25	561	0	22	71	2661000	2	388.245	775.483	0	1.11	19.4	6363	6363	MS2
High	A	2	FLLLNR	162	Unambiguous	Slc2a3 protein OS=Rattus norvegicus GN=Slc2a3 PE=2 SV=1 - [Q6P506_RAT]|Solute carrier family 2, facilitated glucose transporter member 1 (Fragment) OS=Heterocephalus glaber GN=GW7_04364 PE=3 SV=1 - [G5AQH6_HETGA]	11	2	Q6P506;G5AQH6		HCD	1	0	1	4										No Quan Labels	Not Used	586159	0.00994	0.218	630	0.088	27	34	27	25	561	0	22	71	2661000	2	388.245	775.483	0	1.11	19.4	6363	6363	MS2
High	A	2	MNIPFR	186	Unambiguous	Protein Psat1 OS=Rattus norvegicus GN=Psat1 PE=3 SV=1 - [E9PSV5_RAT]|Phosphoserine aminotransferase (Fragment) OS=Heterocephalus glaber GN=GW7_20314 PE=3 SV=1 - [G5BLA9_HETGA]	5	2	E9PSV5;G5BLA9		HCD	1	0	1	1										No Quan Labels	Not Used	585434	0.00425	0.0945	864	0.027	29	36	29	33	959	0	27	100	1311000	2	389.208	777.408	0	0.54	17.89	5601	5601	MS2
High	A	2	VYGILGR	189	Unambiguous	Misshapen-like kinase 1 (Fragment) OS=Rattus norvegicus GN=LOC687705 PE=4 SV=1 - [F1LNY1_RAT]|Misshapen-like kinase 1 OS=Heterocephalus glaber GN=GW7_04616 PE=4 SV=1 - [G5BWA2_HETGA]	8	2	F1LNY1;G5BWA2		HCD	1	0	1	1										No Quan Labels	Not Used	584037	0.00103	0.0205	875	0.12	28	35	28	25	790	0	38	54	2494000	2	389.235	777.462	0	0.07	15.17	4133	4133	MS2
High	A	2	VYGLIGR	189	Unambiguous	Misshapen-like kinase 1 (Fragment) OS=Rattus norvegicus GN=LOC687705 PE=4 SV=1 - [F1LNY1_RAT]|Misshapen-like kinase 1 OS=Heterocephalus glaber GN=GW7_04616 PE=4 SV=1 - [G5BWA2_HETGA]	8	2	F1LNY1;G5BWA2		HCD	1	0	1	2										No Quan Labels	Not Used	584037	0.00103	0.0205	875	0.12	28	35	28	25	790	0	38	54	2494000	2	389.235	777.462	0	0.07	15.17	4133	4133	MS2
High	A	2	LLSALIR	198	Unambiguous	Protein Rap1gds1 (Fragment) OS=Rattus norvegicus GN=Rap1gds1 PE=4 SV=1 - [F1M7Y3_RAT]|Rap1 GTPase-GDP dissociation stimulator 1 (Fragment) OS=Heterocephalus glaber GN=GW7_10113 PE=4 SV=1 - [G5BDV3_HETGA]	3	2	F1M7Y3;G5BDV3		HCD	1	0	1	1										No Quan Labels	Not Used	586145	0.00591	0.135	191	0.00048	22	29	22	43	191	0	3	11	14640000	2	393.266	785.525	0	0.24	19.37	6348	6348	MS2
High	A	2	LLSALIR	198	Unambiguous	Protein Rap1gds1 (Fragment) OS=Rattus norvegicus GN=Rap1gds1 PE=4 SV=1 - [F1M7Y3_RAT]|Rap1 GTPase-GDP dissociation stimulator 1 (Fragment) OS=Heterocephalus glaber GN=GW7_10113 PE=4 SV=1 - [G5BDV3_HETGA]	3	2	F1M7Y3;G5BDV3		HCD	1	0	1	1										No Quan Labels	Not Used	586007	0.00105	0.0213	191	0.00056	22	29	22	42	191	0	14	100	2400000	2	393.266	785.525	0	0.4	19.08	6203	6203	MS2
High	A	2	LLSALIR	198	Unambiguous	Protein Rap1gds1 (Fragment) OS=Rattus norvegicus GN=Rap1gds1 PE=4 SV=1 - [F1M7Y3_RAT]|Rap1 GTPase-GDP dissociation stimulator 1 (Fragment) OS=Heterocephalus glaber GN=GW7_10113 PE=4 SV=1 - [G5BDV3_HETGA]	3	2	F1M7Y3;G5BDV3		HCD	1	0	1	1										No Quan Labels	Not Used	586293	0.00769	0.172	134	0.00038	21	28	21	43	136	0	2	47	3982000	2	393.266	785.526	0	1.57	19.68	6503	6503	MS2
High	A	2	VWSLMR	233	Unambiguous	Protein QIL1 OS=Heterocephalus glaber GN=GW7_20494 PE=4 SV=1 - [G5C0Q7_HETGA]	1	1	G5C0Q7		HCD	1	0	1	1										No Quan Labels	Not Used	586452	0.00769	0.171	899	0.0066	29	36	29	39	936	0	16	15	12050000	2	396.216	791.424	0	1.27	20	6670	6670	MS2
High	A	2	IQDFLR	236	Unambiguous	Spectrin beta chain, non-erythrocytic 2 OS=Rattus norvegicus GN=Sptbn2 PE=4 SV=1 - [F1MA36_RAT]	4	1	F1MA36		HCD	1	0	1	1										No Quan Labels	Not Used	584701	0.00975	0.215	874	0.32	28	35	28	21	764	0	40	78	2125000	2	396.224	791.441	0	0.35	16.46	4831	4831	MS2
High	A	2	LQDFLR	236	Unambiguous	Spectrin beta chain, non-erythrocytic 2 OS=Rattus norvegicus GN=Sptbn2 PE=4 SV=1 - [F1MA36_RAT]	4	1	F1MA36		HCD	1	0	1	2										No Quan Labels	Not Used	584701	0.00975	0.215	874	0.32	28	35	28	21	764	0	40	78	2125000	2	396.224	791.441	0	0.35	16.46	4831	4831	MS2
High	A	2	LTGMAFR	241	Unambiguous	Glyceraldehyde-3-phosphate dehydrogenase OS=Rattus norvegicus GN=Gapdh PE=1 SV=3 - [G3P_RAT]|Glyceraldehyde-3-phosphate dehydrogenase OS=Rattus norvegicus GN=RGD1564688 PE=3 SV=1 - [E9PTN6_RAT]|Glyceraldehyde-3-phosphate dehydrogenase (Fragment) OS=Sigmodon hispidus GN=GAPDH PE=2 SV=1 - [Q8K417_SIGHI]|Glyceraldehyde-3-phosphate dehydrogenase (Fragment) OS=Heterocephalus glaber GN=GAPDH PE=2 SV=1 …	23	8	P04797;E9PTN6;Q8K417;E2S0E7;D3ZKR3;D3ZDS1;F1LVV7;F1LUI2		HCD	1	0	1	1										No Quan Labels	Not Used	606641	0.00285	0.0616	919	0.018	20	37	30	35	1175	0	9	28	6739000	2	398.213	795.419	0	0.82	14.41	4050	4050	MS2
High	A	2	LTGMAFR	241	Unambiguous	Glyceraldehyde-3-phosphate dehydrogenase OS=Rattus norvegicus GN=Gapdh PE=1 SV=3 - [G3P_RAT]|Glyceraldehyde-3-phosphate dehydrogenase OS=Rattus norvegicus GN=RGD1564688 PE=3 SV=1 - [E9PTN6_RAT]|Glyceraldehyde-3-phosphate dehydrogenase (Fragment) OS=Sigmodon hispidus GN=GAPDH PE=2 SV=1 - [Q8K417_SIGHI]|Glyceraldehyde-3-phosphate dehydrogenase (Fragment) OS=Heterocephalus glaber GN=GAPDH PE=2 SV=1 …	23	8	P04797;E9PTN6;Q8K417;E2S0E7;D3ZKR3;D3ZDS1;F1LVV7;F1LUI2		HCD	1	0	1	1										No Quan Labels	Not Used	365131	0.00212	0.0463	918	0.41	30	37	30	22	1172	0	16	100	875900	2	398.213	795.419	0	1.05	16.79	4389	4389	MS2
High	A	2	LTGMAFR	241	Unambiguous	Glyceraldehyde-3-phosphate dehydrogenase OS=Rattus norvegicus GN=Gapdh PE=1 SV=3 - [G3P_RAT]|Glyceraldehyde-3-phosphate dehydrogenase OS=Rattus norvegicus GN=RGD1564688 PE=3 SV=1 - [E9PTN6_RAT]|Glyceraldehyde-3-phosphate dehydrogenase (Fragment) OS=Sigmodon hispidus GN=GAPDH PE=2 SV=1 - [Q8K417_SIGHI]|Glyceraldehyde-3-phosphate dehydrogenase (Fragment) OS=Heterocephalus glaber GN=GAPDH PE=2 SV=1 …	23	8	P04797;E9PTN6;Q8K417;E2S0E7;D3ZKR3;D3ZDS1;F1LVV7;F1LUI2		HCD	1	0	1	1										No Quan Labels	Not Used	584376	0.0013	0.0268	918	0.037	30	37	30	32	1172	0	38	34	5088000	2	398.213	795.419	0	1.12	15.82	4489	4489	MS2
High	A	2	LTGMAFR	241	Unambiguous	Glyceraldehyde-3-phosphate dehydrogenase OS=Rattus norvegicus GN=Gapdh PE=1 SV=3 - [G3P_RAT]|Glyceraldehyde-3-phosphate dehydrogenase OS=Rattus norvegicus GN=RGD1564688 PE=3 SV=1 - [E9PTN6_RAT]|Glyceraldehyde-3-phosphate dehydrogenase (Fragment) OS=Sigmodon hispidus GN=GAPDH PE=2 SV=1 - [Q8K417_SIGHI]|Glyceraldehyde-3-phosphate dehydrogenase (Fragment) OS=Heterocephalus glaber GN=GAPDH PE=2 SV=1 …	23	8	P04797;E9PTN6;Q8K417;E2S0E7;D3ZKR3;D3ZDS1;F1LVV7;F1LUI2		HCD	1	0	1	1										No Quan Labels	Not Used	365239	0.0018	0.0383	918	2.1	27	37	30	14	1172	0	42	100	380100	2	398.213	795.419	0	1.2	17.08	4507	4507	MS2
High	A	2	LTGMAFR	241	Unambiguous	Glyceraldehyde-3-phosphate dehydrogenase OS=Rattus norvegicus GN=Gapdh PE=1 SV=3 - [G3P_RAT]|Glyceraldehyde-3-phosphate dehydrogenase OS=Rattus norvegicus GN=RGD1564688 PE=3 SV=1 - [E9PTN6_RAT]|Glyceraldehyde-3-phosphate dehydrogenase (Fragment) OS=Sigmodon hispidus GN=GAPDH PE=2 SV=1 - [Q8K417_SIGHI]|Glyceraldehyde-3-phosphate dehydrogenase (Fragment) OS=Heterocephalus glaber GN=GAPDH PE=2 SV=1 …	23	8	P04797;E9PTN6;Q8K417;E2S0E7;D3ZKR3;D3ZDS1;F1LVV7;F1LUI2		HCD	1	0	1	1										No Quan Labels	Not Used	584684	0.00317	0.0683	918	0.28	17	37	30	23	1172	0	28	48	2499000	2	398.213	795.419	0	1.58	16.43	4813	4813	MS2
High	A	2	LTGMAFR	241	Unambiguous	Glyceraldehyde-3-phosphate dehydrogenase OS=Rattus norvegicus GN=Gapdh PE=1 SV=3 - [G3P_RAT]|Glyceraldehyde-3-phosphate dehydrogenase OS=Rattus norvegicus GN=RGD1564688 PE=3 SV=1 - [E9PTN6_RAT]|Glyceraldehyde-3-phosphate dehydrogenase (Fragment) OS=Sigmodon hispidus GN=GAPDH PE=2 SV=1 - [Q8K417_SIGHI]|Glyceraldehyde-3-phosphate dehydrogenase (Fragment) OS=Heterocephalus glaber GN=GAPDH PE=2 SV=1 …	23	8	P04797;E9PTN6;Q8K417;E2S0E7;D3ZKR3;D3ZDS1;F1LVV7;F1LUI2		HCD	1	0	1	1										No Quan Labels	Not Used	583916	0.0055	0.124	918	0.0049	18	37	30	41	1172	0	2	1	220700000	2	398.213	795.42	0	1.66	14.94	4006	4006	MS2
High	A	2	LTGMAFR	241	Unambiguous	Glyceraldehyde-3-phosphate dehydrogenase OS=Rattus norvegicus GN=Gapdh PE=1 SV=3 - [G3P_RAT]|Glyceraldehyde-3-phosphate dehydrogenase OS=Rattus norvegicus GN=RGD1564688 PE=3 SV=1 - [E9PTN6_RAT]|Glyceraldehyde-3-phosphate dehydrogenase (Fragment) OS=Sigmodon hispidus GN=GAPDH PE=2 SV=1 - [Q8K417_SIGHI]|Glyceraldehyde-3-phosphate dehydrogenase (Fragment) OS=Heterocephalus glaber GN=GAPDH PE=2 SV=1 …	23	8	P04797;E9PTN6;Q8K417;E2S0E7;D3ZKR3;D3ZDS1;F1LVV7;F1LUI2		HCD	1	0	1	1										No Quan Labels	Not Used	584059	0.0021	0.046	918	0.014	16	37	30	36	1172	0	41	5	28580000	2	398.214	795.42	0	1.89	15.21	4156	4156	MS2
High	A	2	LTGMAFR	241	Unambiguous	Glyceraldehyde-3-phosphate dehydrogenase OS=Rattus norvegicus GN=Gapdh PE=1 SV=3 - [G3P_RAT]|Glyceraldehyde-3-phosphate dehydrogenase OS=Rattus norvegicus GN=RGD1564688 PE=3 SV=1 - [E9PTN6_RAT]|Glyceraldehyde-3-phosphate dehydrogenase (Fragment) OS=Sigmodon hispidus GN=GAPDH PE=2 SV=1 - [Q8K417_SIGHI]|Glyceraldehyde-3-phosphate dehydrogenase (Fragment) OS=Heterocephalus glaber GN=GAPDH PE=2 SV=1 …	23	8	P04797;E9PTN6;Q8K417;E2S0E7;D3ZKR3;D3ZDS1;F1LVV7;F1LUI2		HCD	1	0	1	1										No Quan Labels	Not Used	583770	0.0016	0.0332	918	0.019	23	37	30	35	1172	0	60	25	5047000	2	398.214	795.42	0	1.97	14.64	3852	3852	MS2
High	A	2	LTGMAFR	241	Unambiguous	Glyceraldehyde-3-phosphate dehydrogenase OS=Rattus norvegicus GN=Gapdh PE=1 SV=3 - [G3P_RAT]|Glyceraldehyde-3-phosphate dehydrogenase OS=Rattus norvegicus GN=RGD1564688 PE=3 SV=1 - [E9PTN6_RAT]|Glyceraldehyde-3-phosphate dehydrogenase (Fragment) OS=Sigmodon hispidus GN=GAPDH PE=2 SV=1 - [Q8K417_SIGHI]|Glyceraldehyde-3-phosphate dehydrogenase (Fragment) OS=Heterocephalus glaber GN=GAPDH PE=2 SV=1 …	23	8	P04797;E9PTN6;Q8K417;E2S0E7;D3ZKR3;D3ZDS1;F1LVV7;F1LUI2		HCD	1	0	1	1										No Quan Labels	Not Used	584221	0.00162	0.0339	918	0.02	15	37	30	35	1172	0	40	11	13550000	2	398.214	795.42	0	2.43	15.52	4326	4326	MS2
High	A	2	LTGMAFR	241	Unambiguous	Glyceraldehyde-3-phosphate dehydrogenase OS=Rattus norvegicus GN=Gapdh PE=1 SV=3 - [G3P_RAT]|Glyceraldehyde-3-phosphate dehydrogenase OS=Rattus norvegicus GN=RGD1564688 PE=3 SV=1 - [E9PTN6_RAT]|Glyceraldehyde-3-phosphate dehydrogenase (Fragment) OS=Sigmodon hispidus GN=GAPDH PE=2 SV=1 - [Q8K417_SIGHI]|Glyceraldehyde-3-phosphate dehydrogenase (Fragment) OS=Heterocephalus glaber GN=GAPDH PE=2 SV=1 …	23	8	P04797;E9PTN6;Q8K417;E2S0E7;D3ZKR3;D3ZDS1;F1LVV7;F1LUI2		HCD	1	0	1	1										No Quan Labels	Not Used	584525	0.00338	0.0729	915	0.095	27	37	30	28	1162	0	50	45	2389000	2	398.214	795.42	0	2.73	16.11	4646	4646	MS2
High	A	2	VFGFVAR	251	Unambiguous	Protein Tns3 OS=Rattus norvegicus GN=Tns3 PE=4 SV=1 - [D3ZCL6_RAT]	3	1	D3ZCL6		HCD	1	0	1	1										No Quan Labels	Not Used	585730	0.00828	0.185	3744	3.5	14	42	35	17	3603	0	48	100	824200	2	398.231	795.454	0	3.59	18.5	5912	5912	MS2
High	A	2	IIAPPER	252	Unambiguous	Actin, alpha cardiac muscle 1 OS=Rattus norvegicus GN=Actc1 PE=1 SV=1 - [ACTC_RAT]|Actin, cytoplasmic 1 OS=Rattus norvegicus GN=Actb PE=1 SV=1 - [ACTB_RAT]|Actin, cytoplasmic 1 OS=Heterocephalus glaber GN=GW7_16883 PE=3 SV=1 - [G5BI78_HETGA]|Protein Actbl2 OS=Rattus norvegicus GN=Actbl2 PE=3 SV=1 - [D3ZRN3_RAT]|Beta-actin-like protein 2 OS=Heterocephalus glaber GN=GW7_10249 PE=3 SV=1 - [G5AU84_HE…	14	3	P68035;P60711;D3ZRN3		HCD	1	0	1	1										No Quan Labels	Not Used	363565	0.00573	0.131	1840	0.094	20	39	32	30	1797	0	31	100	280700	2	398.241	795.475	0	3.35	12.52	2667	2667	MS2
High	A	2	LIGGLAVR	254	Unambiguous	40S ribosomal protein S3 OS=Rattus norvegicus GN=Rps3 PE=1 SV=1 - [RS3_RAT]	4	1	P62909		HCD	1	0	1	1										No Quan Labels	Not Used	585185	0.000137	0.00224	702	0.018	28	35	28	33	732	0	30	41	3902000	2	399.764	798.52	0	0.14	17.39	5339	5339	MS2
High	A	2	LLGGLAVR	254	Unambiguous	40S ribosomal protein S3 OS=Rattus norvegicus GN=Rps3 PE=1 SV=1 - [RS3_RAT]	4	1	P62909		HCD	1	0	1	2										No Quan Labels	Not Used	585185	0.000137	0.00224	702	0.018	28	35	28	33	732	0	30	41	3902000	2	399.764	798.52	0	0.14	17.39	5339	5339	MS2
High	A	2	LIGGLAVR	254	Unambiguous	40S ribosomal protein S3 OS=Rattus norvegicus GN=Rps3 PE=1 SV=1 - [RS3_RAT]	4	1	P62909		HCD	1	0	1	1										No Quan Labels	Not Used	585022	0.000234	0.00388	702	0.044	28	35	28	29	732	0	43	13	11360000	2	399.764	798.52	0	0.29	17.07	5168	5168	MS2
High	A	2	LLGGLAVR	254	Unambiguous	40S ribosomal protein S3 OS=Rattus norvegicus GN=Rps3 PE=1 SV=1 - [RS3_RAT]	4	1	P62909		HCD	1	0	1	2										No Quan Labels	Not Used	585022	0.000234	0.00388	702	0.044	28	35	28	29	732	0	43	13	11360000	2	399.764	798.52	0	0.29	17.07	5168	5168	MS2
High	A	2	IILAAFR	269	Unambiguous	Protein Atp6v1h OS=Rattus norvegicus GN=Atp6v1h PE=4 SV=1 - [D3ZW96_RAT]	4	1	D3ZW96		HCD	1	0	1	1										No Quan Labels	Not Used	587160	0.00275	0.059	1129	0.0086	27	38	31	39	1402	0	9	53	3950000	2	402.261	803.515	0	2.06	21.48	7414	7414	MS2
High	A	2	IILAAFR	269	Unambiguous	Protein Atp6v1h OS=Rattus norvegicus GN=Atp6v1h PE=4 SV=1 - [D3ZW96_RAT]	4	1	D3ZW96		HCD	1	0	1	1										No Quan Labels	Not Used	587029	0.002	0.0434	1129	0.11	25	38	31	28	1402	0	39	100	707500	2	402.261	803.516	0	2.29	21.2	7276	7276	MS2
High	A	2	IFMPFR	273	Unambiguous	Sideroflexin-5 OS=Rattus norvegicus GN=Sfxn5 PE=2 SV=1 - [SFXN5_RAT]	3	1	Q8CFD0		HCD	1	0	1	1										No Quan Labels	Not Used	610899	0.0079	0.177	1519	0.035	21	38	31	33	1298	0	15	85	2400000	2	405.721	810.434	0	1.52	21.96	8521	8521	MS2
High	A	2	LTGmAFR	241	Unambiguous	Glyceraldehyde-3-phosphate dehydrogenase OS=Rattus norvegicus GN=Gapdh PE=1 SV=3 - [G3P_RAT]|Glyceraldehyde-3-phosphate dehydrogenase OS=Rattus norvegicus GN=RGD1564688 PE=3 SV=1 - [E9PTN6_RAT]|Glyceraldehyde-3-phosphate dehydrogenase (Fragment) OS=Sigmodon hispidus GN=GAPDH PE=2 SV=1 - [Q8K417_SIGHI]|Glyceraldehyde-3-phosphate dehydrogenase (Fragment) OS=Heterocephalus glaber GN=GAPDH PE=2 SV=1 …	23	8	P04797;E9PTN6;Q8K417;E2S0E7;D3ZKR3;D3ZDS1;F1LVV7;F1LUI2	M4(Oxidation)	HCD	1	0	1	1										No Quan Labels	Not Used	582629	0.00095	0.0186	738	0.081	30	37	30	28	1032	0	27	100	628100	2	406.21	811.413	0	-0.08	12.28	2649	2649	MS2
High	A	2	LTGmAFR	241	Unambiguous	Glyceraldehyde-3-phosphate dehydrogenase OS=Rattus norvegicus GN=Gapdh PE=1 SV=3 - [G3P_RAT]|Glyceraldehyde-3-phosphate dehydrogenase OS=Rattus norvegicus GN=RGD1564688 PE=3 SV=1 - [E9PTN6_RAT]|Glyceraldehyde-3-phosphate dehydrogenase (Fragment) OS=Sigmodon hispidus GN=GAPDH PE=2 SV=1 - [Q8K417_SIGHI]|Glyceraldehyde-3-phosphate dehydrogenase (Fragment) OS=Heterocephalus glaber GN=GAPDH PE=2 SV=1 …	23	8	P04797;E9PTN6;Q8K417;E2S0E7;D3ZKR3;D3ZDS1;F1LVV7;F1LUI2	M4(Oxidation)	HCD	1	0	1	1										No Quan Labels	Not Used	582754	0.00218	0.048	568	0.026	29	36	29	32	833	0	30	100	1767000	2	406.212	811.416	0	3.76	12.56	2780	2780	MS2
High	A	2	LALLQVR	286	Unambiguous	Hexokinase-1 OS=Rattus norvegicus GN=Hk1 PE=1 SV=4 - [HXK1_RAT]|Hexokinase-1 OS=Heterocephalus glaber GN=GW7_10633 PE=3 SV=1 - [G5B184_HETGA]	3	2	P05708;G5B184		HCD	1	0	1	1										No Quan Labels	Not Used	586085	0.00585	0.134	13938	1.9	32	48	41	26	15484	0	33	29	4742000	2	406.772	812.536	0	0.57	19.25	6285	6285	MS2
High	A	2	VLAQLLR	288	Unambiguous	PEN-20 OS=Rattus norvegicus GN=Pcsk1n PE=4 SV=1 - [G3V6X7_RAT]	2	1	G3V6X7		HCD	1	0	1	1										No Quan Labels	Not Used	585291	0.00516	0.117	13863	2.1	21	48	41	26	15432	0	66	28	4293000	2	406.772	812.536	0	1.17	17.6	5451	5451	MS2
High	A	2	LALLQVR	286	Unambiguous	Hexokinase-1 OS=Rattus norvegicus GN=Hk1 PE=1 SV=4 - [HXK1_RAT]|Hexokinase-1 OS=Heterocephalus glaber GN=GW7_10633 PE=3 SV=1 - [G5B184_HETGA]	3	2	P05708;G5B184		HCD	1	0	1	1										No Quan Labels	Not Used	586220	0.00378	0.0814	13863	0.038	41	48	41	43	15432	0	4	13	12800000	2	406.772	812.536	0	1.24	19.53	6427	6427	MS2
High	A	2	VLAQLLR	288	Unambiguous	PEN-20 OS=Rattus norvegicus GN=Pcsk1n PE=4 SV=1 - [G3V6X7_RAT]	2	1	G3V6X7		HCD	1	0	1	1										No Quan Labels	Not Used	585432	0.00869	0.194	13863	0.046	31	48	41	42	15432	0	12	7	24510000	2	406.772	812.536	0	1.39	17.89	5599	5599	MS2
High	A	2	LALLQVR	286	Unambiguous	Hexokinase-1 OS=Rattus norvegicus GN=Hk1 PE=1 SV=4 - [HXK1_RAT]|Hexokinase-1 OS=Heterocephalus glaber GN=GW7_10633 PE=3 SV=1 - [G5B184_HETGA]	3	2	P05708;G5B184		HCD	1	0	1	1										No Quan Labels	Not Used	586360	0.00429	0.0958	13863	0.65	33	48	41	31	15432	0	11	46	3707000	2	406.772	812.537	0	2	19.81	6574	6574	MS2
High	A	2	LPGLEER	128829	Unambiguous		0	0			HCD	1	0	1	1										No Quan Labels	Not Used	583390	0.00184	0.04	1536	0.92	18	38	31	19	1365	0	47	55	2813000	2	407.227	813.446	0	-0.33	13.88	3448	3448	MS2
High	A	2	AELLVLR	298	Unambiguous	Obscurin OS=Heterocephalus glaber GN=GW7_06474 PE=4 SV=1 - [G5C996_HETGA]	1	1	G5C996		HCD	1	0	1	1										No Quan Labels	Not Used	632463	0.00256	0.0552	1390	0.038	26	39	32	34	1741	0	13	100	1962000	2	407.264	813.521	0	1.9	16.76	5500	5500	MS2
High	A	2	ALLFVPR	304	Unambiguous	Heat shock protein HSP 90-alpha OS=Rattus norvegicus GN=Hsp90aa1 PE=1 SV=3 - [HS90A_RAT]	2	1	P82995		HCD	1	0	1	1										No Quan Labels	Not Used	587151	0.00436	0.0975	1823	0.0051	31	38	31	42	1545	0	15	93	2284000	2	408.262	815.516	0	2.33	21.46	7404	7404	MS2
High	A	2	FSVFYR	307	Unambiguous	Phytanoyl-CoA hydroxylase-interacting protein OS=Rattus norvegicus GN=Phyhip PE=2 SV=1 - [PHYIP_RAT]|Phytanoyl-CoA hydroxylase-interacting protein-like OS=Rattus norvegicus GN=Phyhipl PE=2 SV=2 - [PHIPL_RAT]	5	2	Q568Z9;Q6AYN4		HCD	1	0	1	1										No Quan Labels	Not Used	586144	0.0021	0.0459	1258	0.017	24	37	30	35	1022	0	14	89	2632000	2	409.713	818.42	0	0.11	19.37	6347	6347	MS2
High	A	2	FSVFYR	307	Unambiguous	Phytanoyl-CoA hydroxylase-interacting protein OS=Rattus norvegicus GN=Phyhip PE=2 SV=1 - [PHYIP_RAT]|Phytanoyl-CoA hydroxylase-interacting protein-like OS=Rattus norvegicus GN=Phyhipl PE=2 SV=2 - [PHIPL_RAT]	5	2	Q568Z9;Q6AYN4		HCD	1	0	1	1										No Quan Labels	Not Used	586291	0.00495	0.113	1154	0.013	29	36	29	36	994	0	10	67	3779000	2	409.714	818.421	0	1.38	19.68	6501	6501	MS2
High	A	2	FNTPWR	309	Unambiguous	Vesicular glutamate transporter 1 OS=Rattus norvegicus GN=Slc17a7 PE=1 SV=1 - [VGLU1_RAT]	5	1	Q62634		HCD	1	0	1	1										No Quan Labels	Not Used	607753	0.00441	0.0988	911	0.0022	29	36	29	43	959	0	0	9	19830000	2	410.709	820.411	0	1.27	16.33	5218	5218	MS2
High	A	2	FNTPWR	309	Unambiguous	Vesicular glutamate transporter 1 OS=Rattus norvegicus GN=Slc17a7 PE=1 SV=1 - [VGLU1_RAT]	5	1	Q62634		HCD	1	0	1	1										No Quan Labels	Not Used	607921	0.00136	0.0279	921	0.0029	29	36	29	42	960	0	12	100	1438000	2	410.71	820.412	0	2.23	16.65	5394	5394	MS2
High	A	2	FNTPWR	309	Unambiguous	Vesicular glutamate transporter 1 OS=Rattus norvegicus GN=Slc17a7 PE=1 SV=1 - [VGLU1_RAT]	5	1	Q62634		HCD	1	0	1	1										No Quan Labels	Not Used	607595	0.0023	0.05	921	0.0012	29	36	29	46	960	0	7	37	5339000	2	410.71	820.412	0	2.38	16.05	5052	5052	MS2
High	A	2	TLTFALR	315	Unambiguous	Dcps protein (Fragment) OS=Rattus norvegicus GN=Dcps PE=2 SV=1 - [Q5EBD4_RAT]	5	1	Q5EBD4		HCD	1	0	1	1										No Quan Labels	Not Used	586548	0.00551	0.125	2694	0.17	19	41	34	29	2807	0	24	100	1988000	2	411.248	821.489	0	1.74	20.19	6771	6771	MS2
High	A	2	NLILVVR	316	Unambiguous	Clathrin heavy chain 1 OS=Rattus norvegicus GN=Cltc PE=4 SV=1 - [F1M779_RAT]	4	1	F1M779		HCD	1	0	1	1										No Quan Labels	Not Used	586608	0.0019	0.0416	14822	2	21	49	42	26	17222	0	36	100	2031000	2	413.779	826.551	0	0.53	20.31	6834	6834	MS2
High	A	2	LLQLLAR	317	Unambiguous	Mitochondrial ribosomal protein S34 (Predicted), isoform CRA_a OS=Rattus norvegicus GN=Mrps34 PE=4 SV=1 - [D4ABM5_RAT]	1	1	D4ABM5		HCD	1	0	1	1										No Quan Labels	Not Used	586794	0.000325	0.00558	14822	0.012	42	49	42	49	17222	0	13	79	2519000	2	413.779	826.552	0	0.82	20.7	7029	7029	MS2
High	A	2	NLILVVR	316	Unambiguous	Clathrin heavy chain 1 OS=Rattus norvegicus GN=Cltc PE=4 SV=1 - [F1M779_RAT]	4	1	F1M779		HCD	1	0	1	1										No Quan Labels	Not Used	586308	0.0035	0.0752	14822	11	32	49	42	19	17222	0	41	100	1566000	2	413.78	826.552	0	1.27	19.71	6519	6519	MS2
High	A	2	NLILVVR	316	Unambiguous	Clathrin heavy chain 1 OS=Rattus norvegicus GN=Cltc PE=4 SV=1 - [F1M779_RAT]	4	1	F1M779		HCD	1	0	1	1										No Quan Labels	Not Used	586451	0.00813	0.181	14751	1.5	21	49	42	28	17160	0	19	22	8184000	2	413.78	826.552	0	1.49	19.99	6669	6669	MS2
High	A	2	FYALSAR	321	Unambiguous	Calreticulin OS=Rattus norvegicus GN=Calr PE=1 SV=1 - [CALR_RAT]	4	1	P18418		HCD	1	0	1	1										No Quan Labels	Not Used	583977	0.00403	0.0879	863	0.019	29	36	29	34	939	0	10	6	30060000	2	414.225	827.443	0	2.12	15.05	4070	4070	MS2
High	A	2	FYALSAR	321	Unambiguous	Calreticulin OS=Rattus norvegicus GN=Calr PE=1 SV=1 - [CALR_RAT]	4	1	P18418		HCD	1	0	1	1										No Quan Labels	Not Used	583840	0.00117	0.0242	822	0.0045	29	36	29	40	869	0	25	19	5596000	2	414.225	827.443	0	2.27	14.78	3926	3926	MS2
High	A	2	ALLFIPR	325	Unambiguous	Heat shock protein HSP 90-beta OS=Rattus norvegicus GN=Hsp90ab1 PE=1 SV=4 - [HS90B_RAT]	3	1	P34058		HCD	1	0	1	1										No Quan Labels	Not Used	588180	0.00484	0.109	899	0.12	30	37	30	27	1142	0	53	27	5485000	2	415.268	829.53	0	0.13	23.6	8485	8485	MS2
High	A	2	LVQLLVR	354	Unambiguous	Catenin beta-1 OS=Rattus norvegicus GN=Ctnnb1 PE=1 SV=1 - [CTNB1_RAT]	2	1	Q9WU82		HCD	1	0	1	1										No Quan Labels	Not Used	585988	0.000584	0.0113	152	0.00017	21	28	21	46	141	0	31	72	3486000	2	420.787	840.567	0	1	19.04	6183	6183	MS2
High	A	2	LVQLLVR	354	Unambiguous	Catenin beta-1 OS=Rattus norvegicus GN=Ctnnb1 PE=1 SV=1 - [CTNB1_RAT]	2	1	Q9WU82		HCD	1	0	1	1										No Quan Labels	Not Used	586124	0.000312	0.00527	152	0.0002	21	28	21	46	141	0	34	98	2889000	2	420.787	840.568	0	1.29	19.33	6326	6326	MS2
High	A	2	LLSLLQR	364	Unambiguous	Sepiapterin reductase OS=Rattus norvegicus GN=Spr PE=1 SV=1 - [SPRE_RAT]	2	1	P18297		HCD	1	0	1	1										No Quan Labels	Not Used	586569	0.000399	0.00807	17905	0.0088	36	49	42	50	17203	0	32	49	3858000	2	421.777	842.546	0	0.18	20.23	6793	6793	MS2
High	A	2	LLSLLQR	364	Unambiguous	Sepiapterin reductase OS=Rattus norvegicus GN=Spr PE=1 SV=1 - [SPRE_RAT]	2	1	P18297		HCD	1	0	1	1										No Quan Labels	Not Used	586707	0.000386	0.00761	17905	0.0086	36	49	42	50	17203	0	9	26	7586000	2	421.777	842.546	0	0.62	20.52	6938	6938	MS2
High	A	2	WEVAALR	374	Unambiguous	Cytochrome b-c1 complex subunit 2, mitochondrial OS=Rattus norvegicus GN=Uqcrc2 PE=1 SV=2 - [QCR2_RAT]	1	1	P32551		HCD	1	0	1	1										No Quan Labels	Not Used	585871	0.00183	0.0398	1683	0.33	19	39	32	24	1758	0	30	8	22370000	2	422.738	844.469	0	1.19	18.8	6060	6060	MS2
High	A	2	IGADFLGR	383	Unambiguous	Aspartate aminotransferase, cytoplasmic OS=Rattus norvegicus GN=Got1 PE=1 SV=3 - [AATC_RAT]	1	1	P13221		HCD	1	0	1	1										No Quan Labels	Not Used	585484	0.000137	0.00231		0.14	19	37	30	26	1251	0	47	100	1132000	2	424.735	848.463	0	0.05	17.99	5654	5654	MS2
High	A	2	IGADFLGR	383	Unambiguous	Aspartate aminotransferase, cytoplasmic OS=Rattus norvegicus GN=Got1 PE=1 SV=3 - [AATC_RAT]	1	1	P13221		HCD	1	0	1	1										No Quan Labels	Not Used	585207	0.00157	0.0327		0.18	25	37	30	25	1251	0	59	100	3160000	2	424.735	848.463	0	0.91	17.43	5362	5362	MS2
High	A	2	IGADFLGR	383	Unambiguous	Aspartate aminotransferase, cytoplasmic OS=Rattus norvegicus GN=Got1 PE=1 SV=3 - [AATC_RAT]	1	1	P13221		HCD	1	0	1	1										No Quan Labels	Not Used	585349	6.7e-05	0.000836	1117	0.00019	29	37	30	55	1203	0	17	33	5218000	2	424.736	848.464	0	2.21	17.72	5512	5512	MS2
High	A	2	IWDFLR	387	Unambiguous	Spectrin beta chain, non-erythrocytic 2 OS=Rattus norvegicus GN=Sptbn2 PE=4 SV=1 - [F1MA36_RAT]	6	1	F1MA36		HCD	1	0	1	1										No Quan Labels	Not Used	590200	0.00652	0.148	1187	0.76	20	37	30	19	1112	0	63	66	1956000	2	425.235	849.463	0	1.28	27.76	10606	10606	MS2
High	A	2	LWDFLR	387	Unambiguous	Spectrin beta chain, non-erythrocytic 2 OS=Rattus norvegicus GN=Sptbn2 PE=4 SV=1 - [F1MA36_RAT]	6	1	F1MA36		HCD	1	0	1	2										No Quan Labels	Not Used	590200	0.00652	0.148	1187	0.76	20	37	30	19	1112	0	63	66	1956000	2	425.235	849.463	0	1.28	27.76	10606	10606	MS2
High	A	2	IWDFLR	387	Unambiguous	Spectrin beta chain, non-erythrocytic 2 OS=Rattus norvegicus GN=Sptbn2 PE=4 SV=1 - [F1MA36_RAT]	6	1	F1MA36		HCD	1	0	1	1										No Quan Labels	Not Used	590068	0.00746	0.167	1187	1.5	19	37	30	16	1112	0	26	100	1125000	2	425.235	849.463	0	1.57	27.49	10467	10467	MS2
High	A	2	LWDFLR	387	Unambiguous	Spectrin beta chain, non-erythrocytic 2 OS=Rattus norvegicus GN=Sptbn2 PE=4 SV=1 - [F1MA36_RAT]	6	1	F1MA36		HCD	1	0	1	2										No Quan Labels	Not Used	590068	0.00746	0.167	1187	1.5	19	37	30	16	1112	0	26	100	1125000	2	425.235	849.463	0	1.57	27.49	10467	10467	MS2
High	A	2	MLPSFVR	391	Unambiguous	Hexokinase-1 OS=Rattus norvegicus GN=Hk1 PE=1 SV=4 - [HXK1_RAT]|Hexokinase-1 OS=Heterocephalus glaber GN=GW7_10633 PE=3 SV=1 - [G5B184_HETGA]	2	2	P05708;G5B184		HCD	1	0	1	1										No Quan Labels	Not Used	585905	0.00157	0.0326	1295	0.02	24	37	30	35	1158	0	20	27	5285000	2	425.237	849.466	0	1.47	18.86	6096	6096	MS2
High	A	2	VNLFSDR	392	Unambiguous	Thy-1 membrane glycoprotein OS=Rattus norvegicus GN=Thy1 PE=1 SV=1 - [THY1_RAT]	1	1	P01830		HCD	1	0	1	1										No Quan Labels	Not Used	584320	0.000737	0.0142	1155	0.0011	20	38	31	48	1272	0	33	11	12470000	2	425.725	850.443	0	1.98	15.71	4430	4430	MS2
High	A	2	VNLFSDR	392	Unambiguous	Thy-1 membrane glycoprotein OS=Rattus norvegicus GN=Thy1 PE=1 SV=1 - [THY1_RAT]	1	1	P01830		HCD	1	0	1	1										No Quan Labels	Not Used	584458	0.00613	0.14	1175	0.0052	22	38	31	41	1285	0	44	10	12190000	2	425.726	850.444	0	2.7	15.98	4576	4576	MS2
High	A	2	QMSLLLR	405	Unambiguous	ATP synthase subunit alpha, mitochondrial OS=Rattus norvegicus GN=Atp5a1 PE=1 SV=2 - [ATPA_RAT]	3	1	P15999		HCD	1	0	1	1										No Quan Labels	Not Used	586330	0.00127	0.0263	1302	0.0034	31	38	31	43	1373	0	24	1	139900000	2	430.755	860.503	0	1.38	19.75	6542	6542	MS2
High	A	2	LTLTFNR	406	Unambiguous	ATP synthase subunit gamma, mitochondrial OS=Rattus norvegicus GN=Atp5c1 PE=1 SV=2 - [ATPG_RAT]	4	1	P35435		HCD	1	0	1	1										No Quan Labels	Not Used	585728	0.00213	0.0468	1964	0.033	32	39	32	34	1777	0	54	22	6610000	2	432.751	864.495	0	1.57	18.5	5910	5910	MS2
High	A	2	FASFIER	420	Unambiguous	Neurofilament light polypeptide OS=Rattus norvegicus GN=Nefl PE=1 SV=3 - [NFL_RAT]|Neurofilament light polypeptide OS=Heterocephalus glaber GN=GW7_07636 PE=3 SV=1 - [G5BYB0_HETGA]	2	1	P19527		HCD	1	0	1	1										No Quan Labels	Not Used	585140	0.00231	0.0506	1277	0.00088	30	37	30	48	1226	0	12	2	101700000	2	435.23	869.452	0	0.94	17.3	5292	5292	MS2
High	A	2	FASFIER	420	Unambiguous	Neurofilament light polypeptide OS=Rattus norvegicus GN=Nefl PE=1 SV=3 - [NFL_RAT]|Neurofilament light polypeptide OS=Heterocephalus glaber GN=GW7_07636 PE=3 SV=1 - [G5BYB0_HETGA]	2	1	P19527		HCD	1	0	1	1										No Quan Labels	Not Used	584983	0.00142	0.0294	1277	0.00094	30	37	30	48	1226	0	36	3	58920000	2	435.23	869.452	0	1.01	17	5127	5127	MS2
High	A	2	FASFIER	420	Unambiguous	Neurofilament light polypeptide OS=Rattus norvegicus GN=Nefl PE=1 SV=3 - [NFL_RAT]|Neurofilament light polypeptide OS=Heterocephalus glaber GN=GW7_07636 PE=3 SV=1 - [G5BYB0_HETGA]	2	1	P19527		HCD	1	0	1	1										No Quan Labels	Not Used	585431	0.00127	0.0263	1277	0.022	30	37	30	35	1226	0	50	25	4403000	2	435.23	869.453	0	1.15	17.89	5598	5598	MS2
High	A	2	FASFIER	420	Unambiguous	Neurofilament light polypeptide OS=Rattus norvegicus GN=Nefl PE=1 SV=3 - [NFL_RAT]|Neurofilament light polypeptide OS=Heterocephalus glaber GN=GW7_07636 PE=3 SV=1 - [G5BYB0_HETGA]	2	1	P19527		HCD	1	0	1	1										No Quan Labels	Not Used	585281	0.00181	0.0391	1309	0.0014	31	38	31	47	1308	0	20	7	18170000	2	435.231	869.454	0	2.91	17.59	5441	5441	MS2
High	A	2	FTIGk	431	Unambiguous	Peptidyl-prolyl cis-trans isomerase FKBP1A OS=Rattus norvegicus GN=Fkbp1a PE=1 SV=3 - [FKB1A_RAT]	13	1	Q62658	K5(iTRAQ8plex)	HCD	1	0	1	1	0.753	1.68	0.47	1.07	0.441	0.925	0.96	0.969	1.002	Unique	Used	679166	0.00943	0.211	1981	0.03	31	38	31	34	1539	0	31	48	4258000	2	435.274	869.541	0	1.51	13.22	3315	3315	MS2
High	A	2	FTLGk	431	Unambiguous	Peptidyl-prolyl cis-trans isomerase FKBP1A OS=Rattus norvegicus GN=Fkbp1a PE=1 SV=3 - [FKB1A_RAT]	13	1	Q62658	K5(iTRAQ8plex)	HCD	1	0	1	2	0.753	1.68	0.47	1.07	0.441	0.925	0.96	0.969	1.002	Redundant	Not Used	679166	0.00943	0.211	1981	0.03	31	38	31	34	1539	0	31	48	4258000	2	435.274	869.541	0	1.51	13.22	3315	3315	MS2
High	A	2	TSFTFLR	441	Unambiguous	PDK2.1 pyruvate dehydrogenase kinase 2 subunit variant p45 OS=Rattus norvegicus GN=Pdk2 PE=2 SV=1 - [Q9JID3_RAT]	4	1	Q9JID3		HCD	1	0	1	1										No Quan Labels	Not Used	587149	0.00218	0.0479	1313	0.71	30	37	30	19	1109	0	44	72	2063000	2	436.238	871.469	0	1.48	21.46	7402	7402	MS2
High	A	2	IFINLPR	443	Unambiguous	Thioredoxin-like protein 1 OS=Rattus norvegicus GN=Txnl1 PE=1 SV=3 - [TXNL1_RAT]	3	1	Q920J4		HCD	1	0	1	1										No Quan Labels	Not Used	587660	0.0029	0.0624	1242	0.016	31	38	31	36	1376	0	7	18	7789000	2	436.771	872.535	0	0.04	22.54	7939	7939	MS2
High	A	2	IFINLPR	443	Unambiguous	Thioredoxin-like protein 1 OS=Rattus norvegicus GN=Txnl1 PE=1 SV=3 - [TXNL1_RAT]	3	1	Q920J4		HCD	1	0	1	1										No Quan Labels	Not Used	587525	0.00599	0.137	1232	1.1	23	38	31	18	1373	0	57	46	3315000	2	436.772	872.537	0	2.35	22.26	7797	7797	MS2
High	A	2	MGLLAVLR	446	Unambiguous	Pgm3 protein OS=Rattus norvegicus GN=Pgm3 PE=2 SV=1 - [B2RYN0_RAT]	5	1	B2RYN0		HCD	1	0	1	1										No Quan Labels	Not Used	589307	0.000162	0.00271	1059	0.011	21	38	31	38	1263	0	47	100	1927000	2	436.774	872.541	0	2.94	25.94	9668	9668	MS2
High	A	2	ELEDLVR	449	Unambiguous	NAD-dependent protein deacetylase sirtuin-2 OS=Rattus norvegicus GN=Sirt2 PE=1 SV=1 - [SIR2_RAT]	4	1	Q5RJQ4		HCD	1	0	1	1										No Quan Labels	Not Used	385608	0.000668	0.0133	1965	0.56	22	40	33	23	2160	0	67	100	959500	2	437.238	873.468	0	0.1	16.93	4780	4780	MS2
High	A	2	WLAESIR	452	Unambiguous	Sulfurtransferase OS=Rattus norvegicus GN=Tst PE=4 SV=1 - [H7C5X0_RAT]	2	1	H7C5X0		HCD	1	0	1	1										No Quan Labels	Not Used	584890	0.00131	0.0269	1424	2.5	16	38	31	15	1500	0	73	28	3682000	2	437.743	874.48	0	1.7	16.82	5029	5029	MS2
High	A	2	DGLILTSR	453	Unambiguous	Protein DJ-1 OS=Rattus norvegicus GN=Park7 PE=1 SV=1 - [PARK7_RAT]	1	1	O88767		HCD	1	0	1	1										No Quan Labels	Not Used	385497	0.00038	0.00705	1863	0.074	27	39	32	31	1818	0	19	100	1987000	2	437.754	874.501	0	1.83	16.67	4662	4662	MS2
High	A	2	DGLILTSR	453	Unambiguous	Protein DJ-1 OS=Rattus norvegicus GN=Park7 PE=1 SV=1 - [PARK7_RAT]	1	1	O88767		HCD	1	0	1	1										No Quan Labels	Not Used	385363	0.000854	0.0171	1863	0.3	26	39	32	25	1818	0	41	53	2587000	2	437.754	874.501	0	1.97	16.37	4520	4520	MS2
High	A	2	qGIGHLLR	511	Unambiguous	Protein Spg20 OS=Rattus norvegicus GN=Spg20 PE=4 SV=1 - [D4AB72_RAT]	3	1	D4AB72	N-Term(Gln->pyro-Glu)	HCD	1	0	1	1										No Quan Labels	Not Used	608179	0.00106	0.0215	1705	1	24	39	32	19	1735	0	42	34	4786000	2	438.758	876.508	0	3.13	17.11	5665	5665	MS2
High	A	2	VGASFLQR	516	Unambiguous	Aspartate aminotransferase, mitochondrial OS=Rattus norvegicus GN=Got2 PE=1 SV=2 - [AATM_RAT]	2	1	P00507		HCD	1	0	1	1										No Quan Labels	Not Used	583742	0.000509	0.00997	1275	0.0018	31	38	31	46	1307	0	18	20	6964000	2	439.248	877.488	0	-1.54	14.59	3823	3823	MS2
High	A	2	NLALSGFR	518	Unambiguous	NEDD8-activating enzyme E1 catalytic subunit OS=Rattus norvegicus GN=Uba3 PE=4 SV=1 - [D3ZV17_RAT]	2	1	D3ZV17		HCD	1	0	1	1										No Quan Labels	Not Used	585767	0.000325	0.00569	1261	0.55	31	38	31	21	1301	0	68	47	2249000	2	439.248	877.488	0	-1.4	18.59	5951	5951	MS2
High	A	2	VGASFLQR	516	Unambiguous	Aspartate aminotransferase, mitochondrial OS=Rattus norvegicus GN=Got2 PE=1 SV=2 - [AATM_RAT]	2	1	P00507		HCD	1	0	1	1										No Quan Labels	Not Used	583876	0.00038	0.00716	1241	0.00033	31	38	31	53	1275	0	6	4	44890000	2	439.248	877.489	0	-0.01	14.86	3964	3964	MS2
High	A	2	VGASFLQR	516	Unambiguous	Aspartate aminotransferase, mitochondrial OS=Rattus norvegicus GN=Got2 PE=1 SV=2 - [AATM_RAT]	2	1	P00507		HCD	1	0	1	1										No Quan Labels	Not Used	584012	0.000296	0.00487	1260	0.00032	31	38	31	53	1294	0	17	10	14110000	2	439.249	877.49	0	0.82	15.13	4107	4107	MS2
High	A	2	LNFAVASR	519	Unambiguous	Protein disulfide-isomerase A3 OS=Rattus norvegicus GN=Pdia3 PE=1 SV=2 - [PDIA3_RAT]	2	1	P11598		HCD	1	0	1	1										No Quan Labels	Not Used	584158	0.000207	0.00328	1260	0.0047	30	38	31	41	1294	0	20	9	17620000	2	439.249	877.49	0	1.17	15.4	4260	4260	MS2
High	A	2	TIcLAFR	558	Unambiguous	Isoform C of Plasma membrane calcium-transporting ATPase 1 OS=Rattus norvegicus GN=Atp2b1 - [AT2B1_RAT]	10	1	P11505-4	C3(Carbamidomethyl)	HCD	1	0	1	1										No Quan Labels	Not Used	586290	0.00205	0.0449	1962	0.077	21	39	32	31	1732	0	35	78	2277000	2	440.74	880.472	0	1.13	19.67	6500	6500	MS2
High	A	2	TIcLAFR	558	Unambiguous	Isoform C of Plasma membrane calcium-transporting ATPase 1 OS=Rattus norvegicus GN=Atp2b1 - [AT2B1_RAT]	10	1	P11505-4	C3(Carbamidomethyl)	HCD	1	0	1	1										No Quan Labels	Not Used	586450	0.00532	0.12	1962	0.3	20	39	32	25	1732	0	27	18	9489000	2	440.74	880.472	0	1.2	19.99	6668	6668	MS2
High	A	2	IFYIGLR	560	Unambiguous	Protein RGD1308048 OS=Rattus norvegicus GN=Pithd1 PE=4 SV=1 - [D4ABS5_RAT]|Uncharacterized protein OS=Rattus norvegicus GN=Opa3 PE=4 SV=1 - [D4A4M6_RAT]	2	2	D4ABS5;D4A4M6		HCD	1	0	1	1										No Quan Labels	Not Used	588931	0.00282	0.0608	2303	2.8	16	41	34	17	2700	0	37	100	1187000	2	441.267	881.526	0	2.38	25.18	9273	9273	MS2
High	A	2	LFYLGIR	560	Unambiguous	Protein RGD1308048 OS=Rattus norvegicus GN=Pithd1 PE=4 SV=1 - [D4ABS5_RAT]|Uncharacterized protein OS=Rattus norvegicus GN=Opa3 PE=4 SV=1 - [D4A4M6_RAT]	2	2	D4ABS5;D4A4M6		HCD	1	0	1	2										No Quan Labels	Not Used	588931	0.00282	0.0608	2303	2.8	16	41	34	17	2700	0	37	100	1187000	2	441.267	881.526	0	2.38	25.18	9273	9273	MS2
High	A	2	MQGLMFR	568	Unambiguous	Protein FAM136A OS=Rattus norvegicus GN=Fam136a PE=2 SV=1 - [F136A_RAT]	1	1	B0BN94		HCD	1	0	1	1										No Quan Labels	Not Used	585926	0.000782	0.0151	859	0.019	28	35	28	33	722	0	52	30	4922000	2	441.72	882.433	0	0.19	18.91	6118	6118	MS2
High	A	2	LLSPILAR	571	Unambiguous	Deubiquitinating protein VCIP135 OS=Rattus norvegicus GN=Vcpip1 PE=1 SV=2 - [VCIP1_RAT]	2	1	Q8CF97		HCD	1	0	1	1										No Quan Labels	Not Used	585987	0.000183	0.00299	151	0.0055	23	30	23	33	209	0	56	70	2101000	2	441.793	882.579	0	1.56	19.04	6182	6182	MS2
High	A	2	VLGLVLLR	572	Unambiguous	Small nuclear ribonucleoprotein-associated protein B (Fragment) OS=Rattus norvegicus GN=Snrpb PE=2 SV=1 - [RSMB_RAT]	7	1	P17136		HCD	1	0	1	1										No Quan Labels	Not Used	589912	0.00012	0.00198	29	4.5e-05	13	20	13	44	23	0	12	67	3624000	2	441.811	882.614	0	0.23	27.18	10303	10303	MS2
High	A	2	VLGLVLLR	572	Unambiguous	Small nuclear ribonucleoprotein-associated protein B (Fragment) OS=Rattus norvegicus GN=Snrpb PE=2 SV=1 - [RSMB_RAT]	7	1	P17136		HCD	1	0	1	1										No Quan Labels	Not Used	590040	6.7e-05	0.000935	29	3.6e-06	13	20	13	55	23	0	3	14	13880000	2	441.811	882.615	0	1.13	27.43	10438	10438	MS2
High	A	2	LGVAGQWR	582	Unambiguous	Ubiquitin carboxyl-terminal hydrolase isozyme L1 OS=Rattus norvegicus GN=Uchl1 PE=1 SV=2 - [UCHL1_RAT]	2	1	Q00981		HCD	1	0	1	1										No Quan Labels	Not Used	584016	0.000586	0.0117	1278	0.0031	22	37	30	42	1041	0	4	2	108000000	2	443.749	886.491	0	1.33	15.13	4111	4111	MS2
High	A	2	ILTTGFSR	585	Unambiguous	Coronin-1A OS=Rattus norvegicus GN=Coro1a PE=1 SV=3 - [COR1A_RAT]	2	1	Q91ZN1		HCD	1	0	1	1										No Quan Labels	Not Used	583556	0.00134	0.0275	1746	0.16	28	39	32	28	1862	0	59	4	30480000	2	447.756	894.505	0	0.48	14.22	3624	3624	MS2
High	A	2	SGMFWLR	587	Unambiguous	Cytochrome b-c1 complex subunit 1, mitochondrial OS=Rattus norvegicus GN=Uqcrc1 PE=1 SV=1 - [QCR1_RAT]	2	1	Q68FY0		HCD	1	0	1	1										No Quan Labels	Not Used	589107	0.000412	0.00837	783	0.022	28	35	28	32	708	0	56	18	10860000	2	448.726	896.445	0	0.25	25.54	9458	9458	MS2
High	A	2	TLGILGLGR	588	Selected	D-3-phosphoglycerate dehydrogenase OS=Rattus norvegicus GN=Phgdh PE=1 SV=3 - [SERA_RAT]|D-3-phosphoglycerate dehydrogenase OS=Heterocephalus glaber GN=GW7_10423 PE=3 SV=1 - [G5BV17_HETGA]	4	2	O08651;G5BV17		HCD	0	0	1	1										No Quan Labels	Not Used	588267	5.3e-05	0.000519	2860	0.2	34	41	34	28	2574	0	43	31	6391000	2	450.287	899.567	0	-0.5	23.78	8576	8576	MS2
High	A	2	TLGLLLNR	589	Rejected	Sytl3 protein OS=Rattus norvegicus GN=Sytl3 PE=2 SV=1 - [B2RYA4_RAT]	1	0			HCD		0	2	2										No Quan Labels	Not Used	588267	0.000922	0.018	2860	0.2	34	41	34	28	2574	0	43	31	6391000	2	450.287	899.567	0	-0.49	23.78	8576	8576	MS2
High	A	2	TLGILGLGR	588	Selected	D-3-phosphoglycerate dehydrogenase OS=Rattus norvegicus GN=Phgdh PE=1 SV=3 - [SERA_RAT]|D-3-phosphoglycerate dehydrogenase OS=Heterocephalus glaber GN=GW7_10423 PE=3 SV=1 - [G5BV17_HETGA]	4	2	O08651;G5BV17		HCD	0	0	1	1										No Quan Labels	Not Used	588109	0.000102	0.00167	2860	0.048	20	41	34	34	2574	0	57	6	31450000	2	450.288	899.568	0	1.26	23.46	8410	8410	MS2
High	A	2	TLGLLLNR	589	Rejected	Sytl3 protein OS=Rattus norvegicus GN=Sytl3 PE=2 SV=1 - [B2RYA4_RAT]	1	0			HCD		0	2	2										No Quan Labels	Not Used	588109	0.00283	0.0609	2860	0.048	20	41	34	34	2574	0	57	6	31450000	2	450.288	899.568	0	1.27	23.46	8410	8410	MS2
High	A	2	GAWSNVLR	592	Unambiguous	ADP/ATP translocase 1 OS=Rattus norvegicus GN=Slc25a4 PE=2 SV=1 - [Q6P9Y4_RAT]|ADP/ATP translocase 2 OS=Heterocephalus glaber GN=GW7_07398 PE=3 SV=1 - [G5BU67_HETGA]|Uncharacterized protein OS=Rattus norvegicus PE=3 SV=1 - [D3ZE29_RAT]	8	3	Q6P9Y4;G5BU67;D3ZE29		HCD	1	0	1	1										No Quan Labels	Not Used	585648	0.00186	0.0405	1208	0.056	31	38	31	31	1385	0	54	16	7006000	2	451.746	902.485	0	1.06	18.33	5826	5826	MS2
High	A	2	LFSFFSR	594	Unambiguous	RILP-like protein 1 OS=Rattus norvegicus GN=Rilpl1 PE=1 SV=1 - [RIPL1_RAT]	2	1	D3ZUQ0		HCD	1	0	1	1										No Quan Labels	Not Used	589756	0.00111	0.023	1410	1.4	29	37	30	16	1178	0	53	100	2436000	2	452.24	903.472	0	-0.22	26.84	10139	10139	MS2
High	A	2	FYTLFGR	595	Unambiguous	LRRGT00050 OS=Rattus norvegicus GN=Eprs PE=2 SV=1 - [Q6TXE9_RAT]	4	1	Q6TXE9		HCD	1	0	1	1										No Quan Labels	Not Used	588266	0.000724	0.0141	1410	0.15	30	37	30	26	1178	0	48	30	3938000	2	452.24	903.473	0	0.81	23.77	8575	8575	MS2
High	A	2	NFDEILR	689	Unambiguous	Peroxiredoxin-6 OS=Rattus norvegicus GN=Prdx6 PE=1 SV=3 - [PRDX6_RAT]	5	1	O35244		HCD	1	0	1	1										No Quan Labels	Not Used	585830	0.00544	0.123	1112	0.19	20	37	30	25	1215	0	27	27	6883000	2	453.739	906.47	0	1.96	18.72	6017	6017	MS2
High	A	2	QAGLSYIR	698	Unambiguous	ATP synthase subunit epsilon, mitochondrial OS=Rattus norvegicus GN=Atp5e PE=1 SV=2 - [ATP5E_RAT]	2	1	P29418		HCD	1	0	1	1										No Quan Labels	Not Used	583579	0.000362	0.00636	1499	0.32	31	38	31	23	1415	0	49	17	6017000	2	454.254	907.5	0	0.67	14.26	3649	3649	MS2
High	A	2	SLGVGFATR	699	Unambiguous	Fatty acid-binding protein, heart OS=Rattus norvegicus GN=Fabp3 PE=1 SV=2 - [FABPH_RAT]	2	1	P07483		HCD	1	0	1	1										No Quan Labels	Not Used	584475	0.00687	0.156	1499	3.1	14	38	31	14	1415	0	75	12	5254000	2	454.254	907.501	0	1.05	16.02	4594	4594	MS2
High	A	2	FLPLFDR	700	Unambiguous	10 kDa heat shock protein, mitochondrial OS=Rattus norvegicus GN=Hspe1 PE=1 SV=3 - [CH10_RAT]	3	1	P26772		HCD	1	0	1	1										No Quan Labels	Not Used	589034	0.00155	0.032	2036	0.041	26	40	33	34	2152	0	27	12	16160000	2	454.256	907.505	0	1.06	25.39	9381	9381	MS2
High	A	2	FLPLFDR	700	Unambiguous	10 kDa heat shock protein, mitochondrial OS=Rattus norvegicus GN=Hspe1 PE=1 SV=3 - [CH10_RAT]	3	1	P26772		HCD	1	0	1	1										No Quan Labels	Not Used	612180	0.00201	0.0437	2038	0.022	27	40	33	37	2152	0	6	14	15960000	2	454.256	907.505	0	1.33	24.23	9866	9866	MS2
High	A	2	FLPLFDR	700	Unambiguous	10 kDa heat shock protein, mitochondrial OS=Rattus norvegicus GN=Hspe1 PE=1 SV=3 - [CH10_RAT]	3	1	P26772		HCD	1	0	1	1										No Quan Labels	Not Used	612005	0.00214	0.047	1994	0.013	28	40	33	39	2030	0	14	40	5329000	2	454.257	907.506	0	2.88	23.92	9682	9682	MS2
High	A	2	VFNLYPR	713	Unambiguous	Dihydropyrimidinase-related protein 2 OS=Rattus norvegicus GN=Dpysl2 PE=1 SV=1 - [DPYL2_RAT]	2	1	P47942		HCD	1	0	1	1										No Quan Labels	Not Used	367091	0.000439	0.00882	2345	0.45	27	41	34	25	2621	0	29	100	525200	2	454.753	908.499	0	-0.14	21.68	6452	6452	MS2
High	A	2	VFNLYPR	713	Unambiguous	Dihydropyrimidinase-related protein 2 OS=Rattus norvegicus GN=Dpysl2 PE=1 SV=1 - [DPYL2_RAT]	2	1	P47942		HCD	1	0	1	1										No Quan Labels	Not Used	586106	0.00848	0.189	2228	0.019	33	40	33	38	2456	0	0	1	178500000	2	454.753	908.499	0	0.2	19.29	6307	6307	MS2
High	A	2	VFNLYPR	713	Unambiguous	Dihydropyrimidinase-related protein 2 OS=Rattus norvegicus GN=Dpysl2 PE=1 SV=1 - [DPYL2_RAT]	2	1	P47942		HCD	1	0	1	1										No Quan Labels	Not Used	366960	0.00103	0.0205	2228	0.16	30	40	33	29	2456	0	18	100	564600	2	454.753	908.5	0	0.87	21.37	6315	6315	MS2
High	A	2	VFNLYPR	713	Unambiguous	Dihydropyrimidinase-related protein 2 OS=Rattus norvegicus GN=Dpysl2 PE=1 SV=1 - [DPYL2_RAT]	2	1	P47942		HCD	1	0	1	1										No Quan Labels	Not Used	586591	0.000193	0.00308	2228	0.1	27	40	33	31	2456	0	54	46	3766000	2	454.753	908.5	0	0.87	20.27	6816	6816	MS2
High	A	2	VFNLYPR	713	Unambiguous	Dihydropyrimidinase-related protein 2 OS=Rattus norvegicus GN=Dpysl2 PE=1 SV=1 - [DPYL2_RAT]	2	1	P47942		HCD	1	0	1	1										No Quan Labels	Not Used	586400	0.00143	0.0296	2251	0.039	29	40	33	35	2470	0	25	26	7605000	2	454.754	908.5	0	1.41	19.89	6616	6616	MS2
High	A	2	VFNLYPR	713	Unambiguous	Dihydropyrimidinase-related protein 2 OS=Rattus norvegicus GN=Dpysl2 PE=1 SV=1 - [DPYL2_RAT]	2	1	P47942		HCD	1	0	1	1										No Quan Labels	Not Used	586249	0.00705	0.159	2251	0.019	33	40	33	38	2470	0	1	5	36650000	2	454.754	908.5	0	1.54	19.59	6457	6457	MS2
High	A	2	FVTLLYR	748	Unambiguous	Lysosomal acid phosphatase OS=Rattus norvegicus GN=Acp2 PE=4 SV=1 - [D3ZMS8_RAT]	5	1	D3ZMS8		HCD	1	0	1	1										No Quan Labels	Not Used	587472	0.000389	0.00787	1480	0.069	17	38	31	30	1372	0	20	100	2131000	2	456.271	911.535	0	0.09	22.14	7741	7741	MS2
High	A	2	LYSLLFR	749	Unambiguous	LOC685322 protein OS=Rattus norvegicus GN=LOC685322 PE=4 SV=1 - [B2RYX1_RAT]	1	1	B2RYX1		HCD	1	0	1	1										No Quan Labels	Not Used	589306	0.00162	0.0339	1480	0.011	28	38	31	38	1372	0	6	14	15720000	2	456.272	911.536	0	0.89	25.94	9667	9667	MS2
High	A	2	IVVVTAGVR	765	Unambiguous	L-lactate dehydrogenase B chain OS=Rattus norvegicus GN=Ldhb PE=1 SV=2 - [LDHB_RAT]	2	1	P42123		HCD	1	0	1	1										No Quan Labels	Not Used	405783	0.00038	0.00708	4396	0.021	26	42	35	39	3547	0	10	100	330500	2	457.295	913.584	0	0.68	15.46	3373	3373	MS2
High	A	2	IVVVTAGVR	765	Unambiguous	L-lactate dehydrogenase B chain OS=Rattus norvegicus GN=Ldhb PE=1 SV=2 - [LDHB_RAT]	2	1	P42123		HCD	1	0	1	1										No Quan Labels	Not Used		0.00014	0.00249	4396	0.001	35	42	35	52	3547	0	8	100	406500	2	457.296	913.584	0	1.42	15.77	3500	3500	MS2
High	A	2	VFTTGFSR	774	Unambiguous	Coronin OS=Rattus norvegicus GN=Coro1b PE=3 SV=1 - [G3V940_RAT]	3	1	G3V940		HCD	1	0	1	1										No Quan Labels	Not Used	583760	0.00174	0.0367		1.3	26	36	29	15	900	0	49	15	8522000	2	457.741	914.474	0	1.26	14.63	3842	3842	MS2
High	A	2	LGSWLAIR	778	Unambiguous	Protein Tjp1 (Fragment) OS=Rattus norvegicus GN=Tjp1 PE=4 SV=1 - [F1M4A0_RAT]	2	1	F1M4A0		HCD	1	0	1	1										No Quan Labels	Not Used	588283	6.7e-05	0.000844	1708	0.025	23	39	32	36	1797	0	17	53	5529000	2	458.274	915.54	0	-1.12	23.81	8593	8593	MS2
High	A	2	ILLWDTR	814	Unambiguous	Methylosome protein 50 OS=Heterocephalus glaber GN=GW7_03065 PE=4 SV=1 - [G5BNX9_HETGA]	3	1	G5BNX9		HCD	1	0	1	1										No Quan Labels	Not Used	587992	0.00191	0.0417	1106	0.5	15	37	30	20	1051	0	49	100	826500	2	458.768	916.529	0	4.61	23.24	8287	8287	MS2
High	A	2	LISGWVSR	815	Unambiguous	Exportin-1 OS=Rattus norvegicus GN=Xpo1 PE=2 SV=1 - [XPO1_RAT]	4	1	Q80U96		HCD	1	0	1	1										No Quan Labels	Not Used	585021	0.00852	0.19	2007	1.1	22	39	32	20	1987	0	39	15	7451000	2	459.268	917.528	0	8.72	17.07	5167	5167	MS2
High	A	2	IFNLYPR	873	Unambiguous	Dihydropyrimidinase-related protein 1 OS=Rattus norvegicus GN=Crmp1 PE=4 SV=1 - [D3ZQ98_RAT]|Dihydropyrimidinase-related protein 3 OS=Rattus norvegicus GN=Dpysl3 PE=1 SV=2 - [DPYL3_RAT]	8	2	D3ZQ98;Q62952		HCD	1	0	1	1										No Quan Labels	Not Used	586910	0.00236	0.0517	2941	0.12	24	42	35	31	3270	0	34	1	142400000	2	461.762	922.516	0	1.29	20.95	7151	7151	MS2
High	A	2	qHAFSMAR	879	Unambiguous	Synapsin-1 OS=Rattus norvegicus GN=Syn1 PE=1 SV=3 - [SYN1_RAT]	5	1	P09951	N-Term(Gln->pyro-Glu)	HCD	1	0	1	1										No Quan Labels	Not Used	606021	0.00086	0.0174	322	0.06	25	32	25	25	389	0	32	7	25330000	2	465.717	930.427	0	1.51	13.37	3399	3399	MS2
High	A	2	TILSLMTR	1041	Unambiguous	ATP citrate lyase, isoform CRA_b OS=Rattus norvegicus GN=Acly PE=4 SV=1 - [G3V9G4_RAT]	6	1	G3V9G4		HCD	1	0	1	1										No Quan Labels	Not Used	587786	0.000795	0.0153	1785	0.082	23	39	32	31	1934	0	35	52	4696000	2	467.773	934.539	0	0.18	22.8	8071	8071	MS2
High	A	2	SMVQFIGR	1094	Unambiguous	Protein Mtch2 OS=Rattus norvegicus GN=Mtch2 PE=3 SV=1 - [D3ZNM9_RAT]	4	1	D3ZNM9		HCD	1	0	1	1										No Quan Labels	Not Used	585708	0.000823	0.016		1.2	31	39	32	18	1620	0	62	78	1853000	2	469.25	937.494	0	1.27	18.46	5889	5889	MS2
High	A	2	qPGVQSPSR	1107	Unambiguous	MAP1B heavy chain OS=Rattus norvegicus GN=Map1b PE=4 SV=1 - [F1LRL9_RAT]	2	1	F1LRL9	N-Term(Gln->pyro-Glu)	HCD	1	0	1	1										No Quan Labels	Not Used	363237	0.00628	0.143	925	0.085	29	36	29	28	962	0	9	100	473800	2	469.738	938.469	0	-0.41	11.48	2276	2276	MS2
High	A	2	IVFQEFR	1108	Unambiguous	Myosin-11 OS=Rattus norvegicus GN=Myh11 PE=4 SV=1 - [E9PTU4_RAT]|Myosin, heavy polypeptide 10, non-muscle, isoform CRA_b OS=Rattus norvegicus GN=Myh10 PE=4 SV=1 - [G3V9Y1_RAT]	14	2	E9PTU4;G3V9Y1		HCD	1	0	1	1										No Quan Labels	Not Used	586404	0.00625	0.142		1.2	21	40	33	20	2259	0	41	100	2635000	2	469.759	938.511	0	1.27	19.9	6620	6620	MS2
High	A	2	IFGGFLMR	1133	Unambiguous	Acyl-CoA thioesterase 9 OS=Rattus norvegicus GN=Acot9 PE=2 SV=1 - [Q5U2X8_RAT]|Acyl-coenzyme A thioesterase 9, mitochondrial (Fragment) OS=Heterocephalus glaber GN=GW7_20827 PE=4 SV=1 - [G5BCE6_HETGA]	2	2	Q5U2X8;G5BCE6		HCD	1	0	1	1										No Quan Labels	Not Used	612673	1.9e-05	0.000136	2482	0.002	24	40	33	48	2306	0	0	49	6429000	2	470.758	940.509	0	1.81	25.11	10384	10384	MS2
High	A	2	IFGGFLMR	1133	Unambiguous	Acyl-CoA thioesterase 9 OS=Rattus norvegicus GN=Acot9 PE=2 SV=1 - [Q5U2X8_RAT]|Acyl-coenzyme A thioesterase 9, mitochondrial (Fragment) OS=Heterocephalus glaber GN=GW7_20827 PE=4 SV=1 - [G5BCE6_HETGA]	2	2	Q5U2X8;G5BCE6		HCD	1	0	1	1										No Quan Labels	Not Used	612834	2.7e-05	0.000204	2482	0.012	20	40	33	40	2306	0	13	72	4580000	2	470.758	940.509	0	1.94	25.4	10553	10553	MS2
High	A	2	LGIIGVVNR	1137	Unambiguous	Dynamin-1-like protein OS=Rattus norvegicus GN=Dnm1l PE=1 SV=1 - [DNM1L_RAT]	9	1	O35303		HCD	1	0	1	1										No Quan Labels	Not Used	585986	1e-05	6.19e-05	4008	0.00029	35	42	35	58	3865	0	31	100	3176000	2	470.801	940.594	0	0.11	19.03	6181	6181	MS2
High	A	2	LGIIGVVNR	1137	Unambiguous	Dynamin-1-like protein OS=Rattus norvegicus GN=Dnm1l PE=1 SV=1 - [DNM1L_RAT]	9	1	O35303		HCD	1	0	1	1										No Quan Labels	Not Used	586123	1.9e-05	0.000148	3883	0.00026	35	42	35	58	3649	0	26	32	4940000	2	470.801	940.595	0	1.4	19.32	6325	6325	MS2
High	A	2	HELIEFR	1147	Unambiguous	Clathrin heavy chain 1 OS=Rattus norvegicus GN=Cltc PE=4 SV=1 - [F1M779_RAT]	4	1	F1M779		HCD	1	0	1	1										No Quan Labels	Not Used	607182	0.0089	0.199	1717	1.8	25	39	32	17	1681	0	36	38	6794000	2	472.254	943.501	0	1.86	15.35	4618	4618	MS2
High	A	2	LFIGQIPR	1154	Unambiguous	CUG-BP-and ETR-3-like factor 4 OS=Heterocephalus glaber GN=GW7_05381 PE=4 SV=1 - [G5BZ33_HETGA]	1	1	G5BZ33		HCD	1	0	1	1										No Quan Labels	Not Used	587137	0.00124	0.026	1746	1.2	21	40	33	20	2244	0	59	86	1352000	2	472.292	943.576	0	3.91	21.43	7389	7389	MS2
High	A	2	AGLQFPVGR	1155	Unambiguous	Histone H2A OS=Rattus norvegicus GN=Hist2h2ac PE=3 SV=1 - [D4ACV3_RAT]|Histone H2A OS=Heterocephalus glaber GN=GW7_09999 PE=3 SV=1 - [G5BSE8_HETGA]|Histone H2A OS=Rattus norvegicus GN=Hist2h2ab PE=3 SV=1 - [D3ZWE0_RAT]|Histone H2A OS=Rattus norvegicus GN=H2afx PE=3 SV=1 - [D3ZXP3_RAT]|Histone H2A OS=Heterocephalus glaber GN=GW7_08275 PE=3 SV=1 - [G5BIL4_HETGA]	28	3	D4ACV3;D3ZWE0;G5BIL4		HCD	1	0	1	1										No Quan Labels	Not Used	585749	1.4e-05	9.07e-05	1273	8.9e-05	30	37	30	58	1255	0	39	35	4265000	2	472.77	944.532	0	1.05	18.55	5932	5932	MS2
High	A	2	AGLQFPVGR	1155	Unambiguous	Histone H2A OS=Rattus norvegicus GN=Hist2h2ac PE=3 SV=1 - [D4ACV3_RAT]|Histone H2A OS=Heterocephalus glaber GN=GW7_09999 PE=3 SV=1 - [G5BSE8_HETGA]|Histone H2A OS=Rattus norvegicus GN=Hist2h2ab PE=3 SV=1 - [D3ZWE0_RAT]|Histone H2A OS=Rattus norvegicus GN=H2afx PE=3 SV=1 - [D3ZXP3_RAT]|Histone H2A OS=Heterocephalus glaber GN=GW7_08275 PE=3 SV=1 - [G5BIL4_HETGA]	28	3	D4ACV3;D3ZWE0;G5BIL4		HCD	1	0	1	1										No Quan Labels	Not Used	585880	0.00013	0.00215	1830	0.0014	31	39	32	48	1834	0	6	4	45250000	2	472.77	944.533	0	1.5	18.82	6070	6070	MS2
High	A	2	NTPAFLAGR	1161	Unambiguous	Annexin A3 OS=Rattus norvegicus GN=Anxa3 PE=1 SV=4 - [ANXA3_RAT]	5	1	P14669		HCD	1	0	1	1										No Quan Labels	Not Used	584199	0.00154	0.0315	1463	0.47	21	38	31	21	1300	0	47	15	7117000	2	473.76	946.513	0	2.2	15.48	4303	4303	MS2
High	A	2	NVFNALIR	1162	Unambiguous	Mitochondrial 2-oxoglutarate/malate carrier protein OS=Rattus norvegicus GN=Slc25a11 PE=3 SV=1 - [G3V6H5_RAT]	3	1	G3V6H5		HCD	1	0	1	1										No Quan Labels	Not Used	588108	0.0012	0.0249	1143	0.5	30	37	30	21	1134	0	36	23	7498000	2	473.777	946.547	0	0.45	23.46	8409	8409	MS2
High	A	2	EFVWNPR	1171	Unambiguous	Sodium/potassium-transporting ATPase subunit beta-2 OS=Rattus norvegicus GN=Atp1b2 PE=2 SV=1 - [AT1B2_RAT]	5	1	P13638		HCD	1	0	1	1										No Quan Labels	Not Used	586084	0.000562	0.0107		0.079	16	37	30	29	1189	0	71	41	2772000	2	474.241	947.474	0	0.6	19.25	6284	6284	MS2
High	A	2	LANILFTR	1172	Unambiguous	Protein Rdh14 OS=Rattus norvegicus GN=Rdh14 PE=3 SV=1 - [D3ZUY0_RAT]	2	1	D3ZUY0		HCD	1	0	1	1										No Quan Labels	Not Used	587367	5.3e-05	0.000542	1157	0.019	19	37	30	34	1033	0	18	60	3679000	2	474.288	947.568	0	0.5	21.92	7631	7631	MS2
High	A	2	nLDGLL	1209	Unambiguous	Glutaminase kidney isoform, mitochondrial OS=Rattus norvegicus GN=Gls PE=1 SV=2 - [GLSK_RAT]	3	1	P13264	N-Term(iTRAQ8plex)	HCD	1	0	1	1	0.864	0.973	0.775	0.891	0.872	1.116	0.9	1.043	0.971	Unique	Used	390265	0.00436	0.0974		0.15	33	40	33	29	2320	0	54	28	5558000	2	474.787	948.567	0	0.19	26.66	9687	9687	MS2
High	A	2	nLDGLL	1209	Unambiguous	Glutaminase kidney isoform, mitochondrial OS=Rattus norvegicus GN=Gls PE=1 SV=2 - [GLSK_RAT]	3	1	P13264	N-Term(iTRAQ8plex)	HCD	1	0	1	1	0.907	0.874	1.032	1.014	1.02	1.01	0.877	1.077	0.933	Unique	Used	390422	0.00769	0.172		0.8	33	40	33	21	2119	0	58	57	3096000	2	474.787	948.567	0	0.58	26.98	9852	9852	MS2
High	A	2	IFGLMVDR	1305	Unambiguous	Protein Ank2 (Fragment) OS=Rattus norvegicus GN=Ank2 PE=4 SV=1 - [F1LM42_RAT]|Protein Ank2 (Fragment) OS=Rattus norvegicus GN=Ank2 PE=4 SV=1 - [F1M9N9_RAT]|Protein Ank2 (Fragment) OS=Rattus norvegicus GN=Ank2 PE=4 SV=1 - [F1M5N3_RAT]	4	2	F1LM42;F1M9N9		HCD	1	0	1	1										No Quan Labels	Not Used	588153	0.00102	0.0203	1544	0.068	24	38	31	30	1485	0	17	12	14280000	2	475.76	950.513	0	0	23.55	8456	8456	MS2
High	A	2	IcDFGLAR	1306	Unambiguous	Mitogen-activated protein kinase 1 OS=Rattus norvegicus GN=Mapk1 PE=4 SV=1 - [F8WFW8_RAT]|Mitogen-activated protein kinase 3 OS=Rattus norvegicus GN=Mapk3 PE=1 SV=5 - [MK03_RAT]|C-kit receptor tyrosine kinase isoform OS=Rattus rattus GN=c-kit proto-oncogene PE=2 SV=1 - [Q63702_RATRT]	12	3	F8WFW8;P21708;Q63702	C2(Carbamidomethyl)	HCD	1	0	1	1										No Quan Labels	Not Used	584987	0.00984	0.216	895	1.2	27	36	29	16	974	0	66	18	6207000	2	476.24	951.473	0	1.36	17.01	5131	5131	MS2
High	A	2	LcDFGLAR	1306	Unambiguous	Mitogen-activated protein kinase 1 OS=Rattus norvegicus GN=Mapk1 PE=4 SV=1 - [F8WFW8_RAT]|Mitogen-activated protein kinase 3 OS=Rattus norvegicus GN=Mapk3 PE=1 SV=5 - [MK03_RAT]|C-kit receptor tyrosine kinase isoform OS=Rattus rattus GN=c-kit proto-oncogene PE=2 SV=1 - [Q63702_RATRT]	12	3	F8WFW8;P21708;Q63702	C2(Carbamidomethyl)	HCD	1	0	1	2										No Quan Labels	Not Used	584987	0.00984	0.216	895	1.2	27	36	29	16	974	0	66	18	6207000	2	476.24	951.473	0	1.36	17.01	5131	5131	MS2
High	A	2	yISGIP	1345	Unambiguous	Uncharacterized protein OS=Rattus norvegicus GN=Gk PE=3 SV=1 - [D4A354_RAT]	2	1	D4A354	Y1(iTRAQ8plex)	HCD	1	0	1	1	1.416	1.01	1.467	1.068	1.377	0.697	0.506	0.918	0.655	Unique	Used	388645	0.00208	0.0453	2501	0.014	34	41	34	40	2528	0	57	100	598300	2	477.283	953.558	0	-2.72	23.37	7986	7986	MS2
High	A	2	yISGIP	1345	Unambiguous	Uncharacterized protein OS=Rattus norvegicus GN=Gk PE=3 SV=1 - [D4A354_RAT]	2	1	D4A354	N-Term(iTRAQ8plex)	HCD	1	0	1	2	1.416	1.01	1.467	1.068	1.377	0.697	0.506	0.918	0.655	Redundant	Not Used	388645	0.00208	0.0453	2501	0.014	34	41	34	40	2528	0	57	100	598300	2	477.283	953.558	0	-2.72	23.37	7986	7986	MS2
High	A	2	yISGLP	1345	Unambiguous	Uncharacterized protein OS=Rattus norvegicus GN=Gk PE=3 SV=1 - [D4A354_RAT]	2	1	D4A354	Y1(iTRAQ8plex)	HCD	1	0	1	3	1.416	1.01	1.467	1.068	1.377	0.697	0.506	0.918	0.655	Redundant	Not Used	388645	0.00208	0.0453	2501	0.014	34	41	34	40	2528	0	57	100	598300	2	477.283	953.558	0	-2.72	23.37	7986	7986	MS2
High	A	2	yISGLP	1345	Unambiguous	Uncharacterized protein OS=Rattus norvegicus GN=Gk PE=3 SV=1 - [D4A354_RAT]	2	1	D4A354	N-Term(iTRAQ8plex)	HCD	1	0	1	4	1.416	1.01	1.467	1.068	1.377	0.697	0.506	0.918	0.655	Redundant	Not Used	388645	0.00208	0.0453	2501	0.014	34	41	34	40	2528	0	57	100	598300	2	477.283	953.558	0	-2.72	23.37	7986	7986	MS2
High	A	2	qPHVGDYR	1360	Unambiguous	Proteasome activator complex subunit 1 OS=Rattus norvegicus GN=Psme1 PE=2 SV=1 - [PSME1_RAT]	3	1	Q63797	N-Term(Gln->pyro-Glu)	HCD	1	0	1	1										No Quan Labels	Not Used	605582	0.00219	0.0481		0.13	24	33	26	22	421	0	21	69	2987000	2	477.726	954.444	0	1.69	12.63	2938	2938	MS2
High	A	2	FFDIDSGR	1362	Unambiguous	Isoform C of Plasma membrane calcium-transporting ATPase 1 OS=Rattus norvegicus GN=Atp2b1 - [AT2B1_RAT]|Plasma membrane calcium-transporting ATPase 4 OS=Heterocephalus glaber GN=GW7_12839 PE=3 SV=1 - [G5B360_HETGA]	11	1	P11505-4		HCD	1	0	1	1										No Quan Labels	Not Used	585748	0.000823	0.0163	523	0.026	26	33	26	30	473	0	50	100	2375000	2	478.728	956.449	0	1.77	18.54	5931	5931	MS2
High	A	2	IFNFYPR	1364	Unambiguous	Dihydropyrimidinase-related protein 4 (Fragment) OS=Rattus norvegicus GN=Dpysl4 PE=1 SV=1 - [DPYL4_RAT]	4	1	Q62951		HCD	1	0	1	2										No Quan Labels	Not Used	587640	0.0019	0.0414	1338	0.22	28	38	31	25	1295	0	47	4	39380000	2	478.753	956.499	0	0.25	22.5	7918	7918	MS2
High	A	2	WYFTLAR	129592	Unambiguous		0	0			HCD	1	0	1	1										No Quan Labels	Not Used	589587	0.000922	0.018	1487	0.83	31	38	31	19	1462	0	22	71	3694000	2	478.753	956.499	0	0.57	26.5	9962	9962	MS2
High	A	2	IFNFYPR	1364	Unambiguous	Dihydropyrimidinase-related protein 4 (Fragment) OS=Rattus norvegicus GN=Dpysl4 PE=1 SV=1 - [DPYL4_RAT]	4	1	Q62951		HCD	1	0	1	1										No Quan Labels	Not Used	587507	0.00409	0.0891	1510	0.21	31	38	31	26	1478	0	50	85	2555000	2	478.754	956.501	0	1.91	22.22	7778	7778	MS2
High	A	2	QENAGLLGR	129593	Unambiguous		0	0			HCD	1	0	1	1										No Quan Labels	Not Used	410404	0.00989	0.217	1650	5.8	25	39	32	12	1918	0	72	95	2298000	2	479.256	957.505	0	-6.18	25.31	8251	8251	MS2
High	A	2	YDDIk	1369	Unambiguous	Glyceraldehyde-3-phosphate dehydrogenase OS=Rattus norvegicus GN=Gapdh PE=1 SV=3 - [G3P_RAT]|Glyceraldehyde-3-phosphate dehydrogenase OS=Rattus norvegicus GN=RGD1564688 PE=3 SV=1 - [E9PTN6_RAT]|Glyceraldehyde-3-phosphate dehydrogenase (Fragment) OS=Sigmodon hispidus GN=GAPDH PE=2 SV=1 - [Q8K417_SIGHI]|Glyceraldehyde-3-phosphate dehydrogenase (Fragment) OS=Heterocephalus glaber GN=GAPDH PE=2 SV=1 …	54	17	P04797;E9PTN6;Q8K417;E2S0E7;D3ZKR3;D4A3W5;F1M5I8;D3ZDS1;D3ZIY0;F1LU03;F1MA05;F1LUZ8;D3ZQT0;F1LV42;F1M8P6;D3ZPI7;D3ZFV6	K5(iTRAQ8plex)	HCD	1	0	1	1	0.786	1.452	0.928	1.751	0.531	0.988	0.962	1.201	1.067	Not Unique	Not Used	605389	0.0077	0.172	1862	0.06	29	39	32	32	1874	0	32	59	3418000	2	479.264	957.52	0	0.63	12.28	2735	2735	MS2
High	A	2	YDDLk	1369	Unambiguous	Glyceraldehyde-3-phosphate dehydrogenase OS=Rattus norvegicus GN=Gapdh PE=1 SV=3 - [G3P_RAT]|Glyceraldehyde-3-phosphate dehydrogenase OS=Rattus norvegicus GN=RGD1564688 PE=3 SV=1 - [E9PTN6_RAT]|Glyceraldehyde-3-phosphate dehydrogenase (Fragment) OS=Sigmodon hispidus GN=GAPDH PE=2 SV=1 - [Q8K417_SIGHI]|Glyceraldehyde-3-phosphate dehydrogenase (Fragment) OS=Heterocephalus glaber GN=GAPDH PE=2 SV=1 …	54	17	P04797;E9PTN6;Q8K417;E2S0E7;D3ZKR3;D4A3W5;F1M5I8;D3ZDS1;D3ZIY0;F1LU03;F1MA05;F1LUZ8;D3ZQT0;F1LV42;F1M8P6;D3ZPI7;D3ZFV6	K5(iTRAQ8plex)	HCD	1	0	1	2	0.786	1.452	0.928	1.751	0.531	0.988	0.962	1.201	1.067	Redundant	Not Used	605389	0.0077	0.172	1862	0.06	29	39	32	32	1874	0	32	59	3418000	2	479.264	957.52	0	0.63	12.28	2735	2735	MS2
High	A	2	FFNEVFR	1375	Unambiguous	Carnitine O-palmitoyltransferase 2, mitochondrial OS=Rattus norvegicus GN=Cpt2 PE=3 SV=1 - [G3V7N5_RAT]	2	1	G3V7N5		HCD	1	0	1	1										No Quan Labels	Not Used	587424	0.000266	0.0042	788	0.012	28	35	28	35	662	0	49	100	2173000	2	479.743	958.479	0	0.41	22.04	7691	7691	MS2
High	A	2	LATSLWLR	1386	Unambiguous	Protein FAM134A OS=Rattus norvegicus GN=Fam134a PE=4 SV=1 - [D3ZWP3_RAT]	2	1	D3ZWP3		HCD	1	0	1	1										No Quan Labels	Not Used	588026	0.000248	0.00411	1982	0.099	33	40	33	30	2134	0	52	42	3413000	2	480.289	959.57	0	3.23	23.31	8323	8323	MS2
High	A	2	FLYSQFR	1387	Unambiguous	Uncharacterized protein (Fragment) OS=Rattus norvegicus GN=Atp8a1 PE=4 SV=1 - [F1M585_RAT]|Putative phospholipid-transporting ATPase IA (Fragment) OS=Heterocephalus glaber GN=GW7_06616 PE=4 SV=1 - [G5AS20_HETGA]	5	2	F1M585;G5AS20		HCD	1	0	1	2										No Quan Labels	Not Used	586200	0.000952	0.0189	1339	1.4	15	37	30	16	1124	0	63	24	3688000	2	480.751	960.494	0	0.34	19.49	6406	6406	MS2
High	A	2	iIAAIR	129600	Unconsidered		0	0		N-Term(iTRAQ8plex)	HCD	1	0	1	1	1.721	0.865	1.859	0.954	1.954	1.057	0.912	1.012	0.905	No Proteins	Not Used	683310	0.00416	0.0907	446	0.56	26	33	26	16	406	0	36	13	18840000	2	480.828	960.649	0	-1.62	20.52	7671	7671	MS2
High	A	2	iLAAIR	129600	Unconsidered		0	0		N-Term(iTRAQ8plex)	HCD	1	0	1	2	1.721	0.865	1.859	0.954	1.954	1.057	0.912	1.012	0.905	No Proteins	Not Used	683310	0.00416	0.0907	446	0.56	26	33	26	16	406	0	36	13	18840000	2	480.828	960.649	0	-1.62	20.52	7671	7671	MS2
High	A	2	iLLAAR	1393	Unambiguous	40S ribosomal protein SA OS=Rattus norvegicus GN=Rpsa PE=1 SV=3 - [RSSA_RAT]|Isoform 2 of E3 ubiquitin-protein ligase TRIP12 OS=Rattus norvegicus GN=Trip12 - [TRIPC_RAT]	11	2	P38983;F1LP64-2	N-Term(iTRAQ8plex)	HCD	1	0	1	1	1.85	1.222	1.835	1.237	1.487	1.112	1.152	1.256	1.18	Not Unique	Not Used	681364	0.00496	0.113	446	0.043	26	33	26	27	406	0	8	2	100900000	2	480.828	960.649	0	-1.43	17.08	5627	5627	MS2
High	A	2	lILAAR	1393	Unambiguous	40S ribosomal protein SA OS=Rattus norvegicus GN=Rpsa PE=1 SV=3 - [RSSA_RAT]|Isoform 2 of E3 ubiquitin-protein ligase TRIP12 OS=Rattus norvegicus GN=Trip12 - [TRIPC_RAT]	11	2	P38983;F1LP64-2	N-Term(iTRAQ8plex)	HCD	1	0	1	2	1.85	1.222	1.835	1.237	1.487	1.112	1.152	1.256	1.18	Redundant	Not Used	681364	0.00496	0.113	446	0.043	26	33	26	27	406	0	8	2	100900000	2	480.828	960.649	0	-1.43	17.08	5627	5627	MS2
High	A	2	lLIAAR	1393	Unambiguous	40S ribosomal protein SA OS=Rattus norvegicus GN=Rpsa PE=1 SV=3 - [RSSA_RAT]|Isoform 2 of E3 ubiquitin-protein ligase TRIP12 OS=Rattus norvegicus GN=Trip12 - [TRIPC_RAT]	11	2	P38983;F1LP64-2	N-Term(iTRAQ8plex)	HCD	1	0	1	3	1.85	1.222	1.835	1.237	1.487	1.112	1.152	1.256	1.18	Redundant	Not Used	681364	0.00496	0.113	446	0.043	26	33	26	27	406	0	8	2	100900000	2	480.828	960.649	0	-1.43	17.08	5627	5627	MS2
High	A	2	lLLAAR	1393	Unambiguous	40S ribosomal protein SA OS=Rattus norvegicus GN=Rpsa PE=1 SV=3 - [RSSA_RAT]|Isoform 2 of E3 ubiquitin-protein ligase TRIP12 OS=Rattus norvegicus GN=Trip12 - [TRIPC_RAT]	11	2	P38983;F1LP64-2	N-Term(iTRAQ8plex)	HCD	1	0	1	4	1.85	1.222	1.835	1.237	1.487	1.112	1.152	1.256	1.18	Redundant	Not Used	681364	0.00496	0.113	446	0.043	26	33	26	27	406	0	8	2	100900000	2	480.828	960.649	0	-1.43	17.08	5627	5627	MS2
High	A	2	qPPTPLLGR	1413	Unambiguous	Protein Sptbn4 OS=Rattus norvegicus GN=Sptbn4 PE=4 SV=1 - [F1LSL8_RAT]|Spectrin beta chain, brain 3 OS=Heterocephalus glaber GN=GW7_03565 PE=4 SV=1 - [G5C9X5_HETGA]	3	1	F1LSL8	N-Term(Gln->pyro-Glu)	HCD	1	0	1	1										No Quan Labels	Not Used	366705	4.2e-05	0.000388	1353	0.011	31	38	31	38	1349	0	41	100	294800	2	481.277	961.547	0	0.47	20.74	6047	6047	MS2
High	A	2	aLAELAA	1428	Unambiguous	Isoform 2 of Gelsolin OS=Rattus norvegicus GN=Gsn - [GELS_RAT]	4	1	Q68FP1-2	N-Term(iTRAQ8plex)	HCD	1	0	1	1	0.666	0.959	0.729	1.071	0.682	0.701	0.947	0.971	1.15	Unique	Used	388759	0.00983	0.216	2093	0.023	26	40	33	37	2156	0	10	100	1952000	2	481.794	962.58	0	-2.32	23.6	8106	8106	MS2
High	A	2	aLAELAA	1428	Unambiguous	Isoform 2 of Gelsolin OS=Rattus norvegicus GN=Gsn - [GELS_RAT]	4	1	Q68FP1-2	N-Term(iTRAQ8plex)	HCD	1	0	1	1	0.973	0.632	1.294	0.858	1.512	0.723	0.875	1.016	0.822	Unique	Used	409208	0.00588	0.134	1966	0.018	27	40	33	37	2049	0	39	27	4235000	2	481.794	962.582	0	-0.86	22.87	6986	6986	MS2
High	A	2	eALGLR	1434	Rejected	Rootletin OS=Heterocephalus glaber GN=GW7_15533 PE=4 SV=1 - [G5BRV1_HETGA]	1	0		N-Term(iTRAQ8plex)	HCD	0	0	1	1	1.013	1.257	1.015	1.286	0.792	1.035	1.157	1.126	1.12	Redundant	Not Used	655371	0.00622	0.141	2492	6.8	25	40	33	12	2369	0	47	5	31000000	2	481.8	962.593	0	-1.18	14.32	3856	3856	MS2
High	A	2	eALLGR	1433	Selected	Rho GDP-dissociation inhibitor 1 OS=Rattus norvegicus GN=Arhgdia PE=1 SV=1 - [GDIR1_RAT]	2	1	Q5XI73	N-Term(iTRAQ8plex)	HCD		0	2	3	1.013	1.257	1.015	1.286	0.792	1.035	1.157	1.126	1.12	Unique	Used	655371	0.00523	0.118	2492	7.6	25	40	33	12	2369	0	47	5	31000000	2	481.8	962.593	0	-1.18	14.32	3856	3856	MS2
High	A	2	gLLSIR	1440	Unambiguous	Alpha-centractin OS=Rattus norvegicus GN=Actr1a PE=1 SV=1 - [ACTZ_RAT]	1	1	P85515	N-Term(iTRAQ8plex)	HCD	1	0	1	1	1.652	0.821	1.711	0.868	1.975	1.121	0.868	0.961	0.944	Unique	Used	681004	0.00728	0.163	2186	3.1	28	41	34	17	2932	0	13	2	85480000	2	481.818	962.628	0	-1.69	16.47	5249	5249	MS2
High	A	2	gLLSLR	1440	Unambiguous	Alpha-centractin OS=Rattus norvegicus GN=Actr1a PE=1 SV=1 - [ACTZ_RAT]	1	1	P85515	N-Term(iTRAQ8plex)	HCD	1	0	1	2	1.652	0.821	1.711	0.868	1.975	1.121	0.868	0.961	0.944	Redundant	Not Used	681004	0.00728	0.163	2186	3.1	28	41	34	17	2932	0	13	2	85480000	2	481.818	962.628	0	-1.69	16.47	5249	5249	MS2
High	A	2	gLLSIR	1440	Unambiguous	Alpha-centractin OS=Rattus norvegicus GN=Actr1a PE=1 SV=1 - [ACTZ_RAT]	1	1	P85515	N-Term(iTRAQ8plex)	HCD	1	0	1	1	1.468	0.807	1.43	0.802	1.787	1.001	0.971	1.003	0.92	Unique	Used	680850	0.00397	0.0867	2179	10	22	41	34	12	2924	0	45	3	45560000	2	481.818	962.629	0	-0.87	16.21	5087	5087	MS2
High	A	2	gLLSLR	1440	Unambiguous	Alpha-centractin OS=Rattus norvegicus GN=Actr1a PE=1 SV=1 - [ACTZ_RAT]	1	1	P85515	N-Term(iTRAQ8plex)	HCD	1	0	1	2	1.468	0.807	1.43	0.802	1.787	1.001	0.971	1.003	0.92	Redundant	Not Used	680850	0.00397	0.0867	2179	10	22	41	34	12	2924	0	45	3	45560000	2	481.818	962.629	0	-0.87	16.21	5087	5087	MS2
High	A	2	YNLGLDLR	1445	Unambiguous	Glutamate dehydrogenase 1, mitochondrial OS=Rattus norvegicus GN=Glud1 PE=1 SV=2 - [DHE3_RAT]	4	1	P10860		HCD	1	0	1	1										No Quan Labels	Not Used	409030	0.00013	0.00217	1587	0.016	23	38	31	37	1464	0	21	25	6667000	2	482.267	963.527	0	0.91	22.5	6796	6796	MS2
High	A	2	YNLGLDLR	1445	Unambiguous	Glutamate dehydrogenase 1, mitochondrial OS=Rattus norvegicus GN=Glud1 PE=1 SV=2 - [DHE3_RAT]	4	1	P10860		HCD	1	0	1	1										No Quan Labels	Not Used	409154	0.000224	0.00363	1839	0.46	32	39	32	23	1659	0	50	22	5432000	2	482.267	963.527	0	1.1	22.76	6929	6929	MS2
High	A	2	YNLGLDLR	1445	Unambiguous	Glutamate dehydrogenase 1, mitochondrial OS=Rattus norvegicus GN=Glud1 PE=1 SV=2 - [DHE3_RAT]	4	1	P10860		HCD	1	0	1	1										No Quan Labels	Not Used	587330	7e-05	0.000972	1845	0.0075	21	39	32	41	1695	0	37	67	3201000	2	482.267	963.528	0	1.86	21.84	7592	7592	MS2
High	A	2	WQFLTLR	1448	Unambiguous	Leucyl-tRNA synthetase OS=Rattus norvegicus GN=Lars PE=2 SV=1 - [Q5PPJ6_RAT]	2	1	Q5PPJ6		HCD	1	0	1	1										No Quan Labels	Not Used	590308	0.000325	0.00583		3.8	26	39	32	14	1757	0	54	100	1870000	2	482.274	963.541	0	0.09	27.97	10719	10719	MS2
High	A	2	WSSQGMLR	1455	Unambiguous	Heat shock 70kDa protein 12A (Predicted), isoform CRA_a OS=Rattus norvegicus GN=Hspa12a PE=4 SV=1 - [D3ZC55_RAT]|Protein Hspa12b OS=Rattus norvegicus GN=Hspa12b PE=4 SV=1 - [D3ZVM5_RAT]	4	2	D3ZC55;D3ZVM5		HCD	1	0	1	1										No Quan Labels	Not Used	584120	0.000584	0.0113	914	0.13	29	36	29	25	861	0	29	10	12980000	2	482.736	964.465	0	-1.96	15.33	4220	4220	MS2
High	A	2	WSSQGMLR	1455	Unambiguous	Heat shock 70kDa protein 12A (Predicted), isoform CRA_a OS=Rattus norvegicus GN=Hspa12a PE=4 SV=1 - [D3ZC55_RAT]|Protein Hspa12b OS=Rattus norvegicus GN=Hspa12b PE=4 SV=1 - [D3ZVM5_RAT]	4	2	D3ZC55;D3ZVM5		HCD	1	0	1	1										No Quan Labels	Not Used	584257	0.00491	0.111	804	0.44	29	36	29	20	805	0	22	10	14020000	2	482.738	964.469	0	1.97	15.6	4364	4364	MS2
High	A	2	lSLQSI	1463	Unambiguous	RGD1308874 protein (Fragment) OS=Rattus norvegicus GN=Apmap PE=2 SV=1 - [Q5EB60_RAT]	3	1	Q5EB60	N-Term(iTRAQ8plex)	HCD	1	0	1	1	1.302	0.649	1.46	0.743	1.971	0.748	0.724	0.913	0.877	Unique	Used	410252	0.00154	0.0316	2736	0.013	18	41	34	40	2608	0	33	42	3736000	2	482.801	964.595	0	-2.89	25.02	8091	8091	MS2
High	A	2	lSLQSI	1463	Unambiguous	RGD1308874 protein (Fragment) OS=Rattus norvegicus GN=Apmap PE=2 SV=1 - [Q5EB60_RAT]	3	1	Q5EB60	N-Term(iTRAQ8plex)	HCD	1	0	1	1	0.987	0.645	1.1	0.734	1.504	0.703	0.773	0.712	0.611	Unique	Used	410111	0.00103	0.021	2736	0.015	21	41	34	39	2608	0	57	100	1629000	2	482.802	964.596	0	-2.39	24.73	7943	7943	MS2
High	A	2	qLWWGHR	1465	Unambiguous	Valine--tRNA ligase OS=Rattus norvegicus GN=Vars PE=2 SV=2 - [SYVC_RAT]	2	1	Q04462	N-Term(Gln->pyro-Glu)	HCD	1	0	1	1										No Quan Labels	Not Used	611837	0.00795	0.177	950	0.78	27	35	28	17	781	0	32	40	6084000	2	483.241	965.475	0	1.23	23.63	9506	9506	MS2
High	A	2	FGQWADSR	1469	Unambiguous	Isoform 2 of Homer protein homolog 1 OS=Rattus norvegicus GN=Homer1 - [HOME1_RAT]|Homer protein homolog 3 OS=Rattus norvegicus GN=Homer3 PE=2 SV=2 - [HOME3_RAT]	5	2	Q9Z214-2;Q9Z2X5		HCD	1	0	1	1										No Quan Labels	Not Used	583578	0.00323	0.0701		0.86	27	34	27	15	509	0	64	21	4637000	2	483.726	966.444	0	1.08	14.26	3648	3648	MS2
High	A	2	FEEFLQR	1610	Unambiguous	2-oxoglutarate dehydrogenase, mitochondrial OS=Rattus norvegicus GN=Ogdh PE=1 SV=1 - [ODO1_RAT]	4	1	Q5XI78		HCD	1	0	1	1										No Quan Labels	Not Used	585183	0.00262	0.0559		1.3	26	36	29	16	992	0	81	30	2594000	2	484.744	968.48	0	-3.43	17.39	5337	5337	MS2
High	A	2	FEEFLQR	1610	Unambiguous	2-oxoglutarate dehydrogenase, mitochondrial OS=Rattus norvegicus GN=Ogdh PE=1 SV=1 - [ODO1_RAT]	4	1	Q5XI78		HCD	1	0	1	1										No Quan Labels	Not Used	585325	0.000893	0.0176		1.9	27	37	30	14	1052	0	61	29	3559000	2	484.745	968.482	0	-1.22	17.67	5487	5487	MS2
High	A	2	LYAGLk	1612	Unambiguous	Protein Sptbn1 OS=Rattus norvegicus GN=Sptbn1 PE=4 SV=1 - [G3V6S0_RAT]|Spectrin beta chain, brain 1 OS=Heterocephalus glaber GN=GW7_15253 PE=4 SV=1 - [G5B8V8_HETGA]|Spectrin beta chain, non-erythrocytic 2 OS=Rattus norvegicus GN=Sptbn2 PE=4 SV=1 - [F1MA36_RAT]	7	2	G3V6S0;F1MA36	K6(iTRAQ8plex)	HCD	1	0	1	1	1.1	1.074	0.836	0.833	1.006	1.335	0.967	1.138	1.203	Not Unique	Not Used	654599	0.00231	0.0506	1879	0.32	32	39	32	25	1887	0	28	15	15710000	2	484.807	968.608	0	-0.59	12.96	3042	3042	MS2
High	A	2	LLLLAGVDR	1626	Unambiguous	Protein phosphatase methylesterase 1 OS=Rattus norvegicus GN=Ppme1 PE=1 SV=2 - [PPME1_RAT]	2	1	Q4FZT2		HCD	1	0	1	1										No Quan Labels	Not Used	587956	0.00166	0.0345	2040	0.25	27	41	34	27	2582	0	47	100	897900	2	485.309	969.611	0	2.18	23.17	8249	8249	MS2
High	A	2	SWDIFFR	1628	Unambiguous	2-oxoglutarate dehydrogenase, mitochondrial OS=Rattus norvegicus GN=Ogdh PE=1 SV=1 - [ODO1_RAT]	5	1	Q5XI78		HCD	1	0	1	1										No Quan Labels	Not Used	591372	0.00724	0.162		1.9	19	36	29	14	934	0	25	100	1183000	2	485.743	970.48	0	1.41	30.16	11836	11836	MS2
High	A	2	YLTFLSAR	1629	Unambiguous	Choline transporter-like protein 2 OS=Rattus norvegicus GN=Slc44a2 PE=4 SV=1 - [F1LQA7_RAT]	2	1	F1LQA7		HCD	1	0	1	1										No Quan Labels	Not Used	409465	0.00502	0.113	2034	1.9	19	39	32	17	1815	0	60	84	2160000	2	485.769	970.531	0	-4.76	23.39	7256	7256	MS2
High	A	2	YLTFLSAR	1629	Unambiguous	Choline transporter-like protein 2 OS=Rattus norvegicus GN=Slc44a2 PE=4 SV=1 - [F1LQA7_RAT]	2	1	F1LQA7		HCD	1	0	1	1										No Quan Labels	Not Used	587626	0.00013	0.00211	1819	0.055	21	39	32	32	1644	0	39	32	4738000	2	485.771	970.534	0	-1.74	22.47	7903	7903	MS2
High	A	2	YDEIk	129774	Unconsidered		0	0		K5(iTRAQ8plex)	HCD	1	0	1	1	0.887	0.974	1.273	1.427	0.894	0.657	0.929	0.975	0.896	No Proteins	Not Used	363622	0.00451	0.101	1961	3	20	40	33	16	2252	0	35	100	515500	2	486.271	971.534	0	-0.91	12.69	2732	2732	MS2
High	A	2	YDELk	129774	Unconsidered		0	0		K5(iTRAQ8plex)	HCD	1	0	1	2	0.887	0.974	1.273	1.427	0.894	0.657	0.929	0.975	0.896	No Proteins	Not Used	363622	0.00451	0.101	1961	3	20	40	33	16	2252	0	35	100	515500	2	486.271	971.534	0	-0.91	12.69	2732	2732	MS2
High	A	2	VIQIVLMR	1644	Unambiguous	Protein kinase C delta type OS=Rattus norvegicus GN=Prkcd PE=1 SV=1 - [KPCD_RAT]	4	1	P09215		HCD	1	0	1	1										No Quan Labels	Not Used	410105	7e-05	0.00101	4410	0.25	17	43	36	29	4064	0	57	100	817100	2	486.308	971.608	0	0.95	24.72	7937	7937	MS2
High	A	2	FMSSTVFR	1668	Unambiguous	Phosphatidylinositol 4-phosphate 5-kinase type-1 gamma OS=Rattus norvegicus GN=Pip5k1c PE=4 SV=1 - [F1M8H6_RAT]	4	1	F1M8H6		HCD	1	0	1	1										No Quan Labels	Not Used	585102	0.000144	0.00255		0.46	25	36	29	19	813	0	54	21	5019000	2	487.742	974.476	0	0.03	17.23	5252	5252	MS2
High	A	2	FMSSTVFR	1668	Unambiguous	Phosphatidylinositol 4-phosphate 5-kinase type-1 gamma OS=Rattus norvegicus GN=Pip5k1c PE=4 SV=1 - [F1M8H6_RAT]	4	1	F1M8H6		HCD	1	0	1	1										No Quan Labels	Not Used	585250	0.0012	0.025	970	1.4	18	37	30	16	1088	0	51	19	5357000	2	487.743	974.478	0	1.53	17.52	5408	5408	MS2
High	A	2	AYMASk	1670	Selected	Glyceraldehyde-3-phosphate dehydrogenase OS=Rattus norvegicus PE=3 SV=1 - [D3ZQ40_RAT]	1	1	D3ZQ40	K6(iTRAQ8plex)	HCD	0	0	1	1	1.129	1.37	1.168	1.446	0.81	0.822	0.777	1.045	0.867	Unique	Used	363425	0.00623	0.142	1966	1.4	20	40	33	19	2127	0	43	100	798300	2	487.767	974.527	0	-1.08	12.08	2501	2501	MS2
High	A	2	SFMASk	1671	Rejected	TRIO and F-actin-binding protein OS=Heterocephalus glaber GN=GW7_02560 PE=4 SV=1 - [G5AYR3_HETGA]	1	0		K6(iTRAQ8plex)	HCD		0	2	2	1.129	1.37	1.168	1.446	0.81	0.822	0.777	1.045	0.867	Redundant	Not Used	363425	0.00628	0.143	1966	1.4	20	40	33	19	2127	0	43	100	798300	2	487.767	974.527	0	-1.09	12.08	2501	2501	MS2
High	A	2	AYMASk	1670	Selected	Glyceraldehyde-3-phosphate dehydrogenase OS=Rattus norvegicus PE=3 SV=1 - [D3ZQ40_RAT]	1	1	D3ZQ40	K6(iTRAQ8plex)	HCD	0	0	1	1	0.799	0.951	0.911	1.107	0.826	0.682	0.746	0.985	0.965	Unique	Used	383585	0.00369	0.0794	1922	0.082	15	40	33	31	2090	0	36	77	1227000	2	487.768	974.528	0	-0.2	12.06	2583	2583	MS2
High	A	2	SFMASk	1671	Rejected	TRIO and F-actin-binding protein OS=Heterocephalus glaber GN=GW7_02560 PE=4 SV=1 - [G5AYR3_HETGA]	1	0		K6(iTRAQ8plex)	HCD		0	2	2	0.799	0.951	0.911	1.107	0.826	0.682	0.746	0.985	0.965	Redundant	Not Used	383585	0.0037	0.0799	1922	0.082	15	40	33	31	2090	0	36	77	1227000	2	487.768	974.528	0	-0.21	12.06	2583	2583	MS2
High	A	2	lQVVGR	1683	Unambiguous	D-3-phosphoglycerate dehydrogenase OS=Rattus norvegicus GN=Phgdh PE=1 SV=3 - [SERA_RAT]	1	1	O08651	N-Term(iTRAQ8plex)	HCD	1	0	1	1	0.714	1.381	0.646	1.275	0.507	1.087	1.08	1.097	1.173	Unique	Used	679013	0.00813	0.181	1704	5.1	20	38	31	12	1454	0	47	2	83310000	2	488.316	975.625	0	0.01	12.94	3153	3153	MS2
High	A	2	NILGGTVFR	1687	Unambiguous	Isocitrate dehydrogenase [NADP], mitochondrial OS=Rattus norvegicus GN=Idh2 PE=1 SV=2 - [IDHP_RAT]|Isocitrate dehydrogenase [NADP] cytoplasmic OS=Rattus norvegicus GN=Idh1 PE=1 SV=1 - [IDHC_RAT]	6	2	P56574;P41562		HCD	1	0	1	1										No Quan Labels	Not Used	587066	0.00107	0.0217	1637	0.035	25	38	31	34	1579	0	12	28	6767000	2	488.783	976.56	0	2.24	21.28	7315	7315	MS2
High	A	2	aEVGSPL	1692	Unambiguous	Protein Cisd3 OS=Rattus norvegicus GN=Cisd3 PE=4 SV=1 - [D4AA84_RAT]	2	1	D4AA84	N-Term(iTRAQ8plex)	HCD	1	0	1	1	0.687	1.739	0.507	1.31	0.388	0.866	0.823	1.217	1.09	Unique	Used	385584	0.00889	0.199		0.18	23	38	31	26	1422	0	61	25	4461000	2	488.785	976.562	0	0.26	16.88	4755	4755	MS2
High	A	2	vIDAVR	1693	Unambiguous	Transthyretin OS=Rattus norvegicus GN=Ttr PE=1 SV=1 - [TTHY_RAT]	1	1	P02767	N-Term(iTRAQ8plex)	HCD	1	0	1	1	1.186	1.065	1.109	1.016	1.094	0.725	0.868	0.644	0.643	Unique	Used	655612	0.00246	0.0535	2148	0.47	26	41	34	25	2687	0	42	10	12470000	2	488.808	976.608	0	-0.88	14.75	4111	4111	MS2
High	A	2	vLDAVR	1693	Unambiguous	Transthyretin OS=Rattus norvegicus GN=Ttr PE=1 SV=1 - [TTHY_RAT]	1	1	P02767	N-Term(iTRAQ8plex)	HCD	1	0	1	2	1.186	1.065	1.109	1.016	1.094	0.725	0.868	0.644	0.643	Redundant	Not Used	655612	0.00246	0.0535	2148	0.47	26	41	34	25	2687	0	42	10	12470000	2	488.808	976.608	0	-0.88	14.75	4111	4111	MS2
High	A	2	vIDAVR	1693	Unambiguous	Transthyretin OS=Rattus norvegicus GN=Ttr PE=1 SV=1 - [TTHY_RAT]	1	1	P02767	N-Term(iTRAQ8plex)	HCD	1	0	1	1	1.113	4.304	0.724	2.859	0.254	0.913	1.533	1.083	1.291	Unique	Used	655420	0.00638	0.145	2091	0.44	26	41	34	25	2647	0	9	2	84620000	2	488.808	976.609	0	-0.44	14.4	3908	3908	MS2
High	A	2	vLDAVR	1693	Unambiguous	Transthyretin OS=Rattus norvegicus GN=Ttr PE=1 SV=1 - [TTHY_RAT]	1	1	P02767	N-Term(iTRAQ8plex)	HCD	1	0	1	2	1.113	4.304	0.724	2.859	0.254	0.913	1.533	1.083	1.291	Redundant	Not Used	655420	0.00638	0.145	2091	0.44	26	41	34	25	2647	0	9	2	84620000	2	488.808	976.609	0	-0.44	14.4	3908	3908	MS2
High	A	2	lSIALR	1698	Unambiguous	CB1 cannabinoid receptor-interacting protein 1 OS=Rattus norvegicus GN=Cnrip1 PE=1 SV=1 - [CNRP1_RAT]	3	1	Q5M7A7	N-Term(iTRAQ8plex)	HCD	1	0	1	1	0.647	2.192	0.318	1.101	0.29	0.865	1.072	1.102	1.272	Unique	Used	657405	0.00904	0.201	997	0.31	26	37	30	23	1154	0	10	3	52670000	2	488.826	976.645	0	-0.63	18.04	6006	6006	MS2
High	A	2	iLSAIR	129832	Unconsidered		0	0		N-Term(iTRAQ8plex)	HCD	1	0	1	1	1.074	1.262	0.916	1.099	0.836	1.102	0.824	0.748	1.031	No Proteins	Not Used	682114	0.00701	0.158	997	1.2	28	37	30	17	1154	0	5	4	40740000	2	488.826	976.645	0	-0.44	18.41	6415	6415	MS2
High	A	2	lISALR	129832	Unconsidered		0	0		N-Term(iTRAQ8plex)	HCD	1	0	1	2	1.074	1.262	0.916	1.099	0.836	1.102	0.824	0.748	1.031	No Proteins	Not Used	682114	0.00701	0.158	997	1.2	28	37	30	17	1154	0	5	4	40740000	2	488.826	976.645	0	-0.44	18.41	6415	6415	MS2
High	A	2	lLSALR	129832	Unconsidered		0	0		N-Term(iTRAQ8plex)	HCD	1	0	1	3	1.074	1.262	0.916	1.099	0.836	1.102	0.824	0.748	1.031	No Proteins	Not Used	682114	0.00701	0.158	997	1.2	28	37	30	17	1154	0	5	4	40740000	2	488.826	976.645	0	-0.44	18.41	6415	6415	MS2
High	A	2	lSIALR	1698	Selected	CB1 cannabinoid receptor-interacting protein 1 OS=Rattus norvegicus GN=Cnrip1 PE=1 SV=1 - [CNRP1_RAT]	3	1	Q5M7A7	N-Term(iTRAQ8plex)	HCD	0	0	1	1	0.789	1.206	0.657	1.026	0.642	1.069	1.062	0.818	0.978	Unique	Used	681954	0.00362	0.0779	997	0.68	28	37	30	19	1154	0	11	6	28880000	2	488.828	976.649	0	3.31	18.13	6247	6247	MS2
High	A	2	iLSAIR	129832	Unconsidered		0	0		N-Term(iTRAQ8plex)	HCD		0	2	2	0.789	1.206	0.657	1.026	0.642	1.069	1.062	0.818	0.978	No Proteins	Not Used	681954	0.00376	0.0812	997	0.69	28	37	30	19	1154	0	11	6	28880000	2	488.828	976.649	0	3.31	18.13	6247	6247	MS2
High	A	2	lISALR	129832	Unconsidered		0	0		N-Term(iTRAQ8plex)	HCD		0	2	3	0.789	1.206	0.657	1.026	0.642	1.069	1.062	0.818	0.978	No Proteins	Not Used	681954	0.00376	0.0812	997	0.69	28	37	30	19	1154	0	11	6	28880000	2	488.828	976.649	0	3.31	18.13	6247	6247	MS2
High	A	2	lLSALR	129832	Unconsidered		0	0		N-Term(iTRAQ8plex)	HCD		0	2	4	0.789	1.206	0.657	1.026	0.642	1.069	1.062	0.818	0.978	No Proteins	Not Used	681954	0.00375	0.0812	997	0.69	28	37	30	19	1154	0	11	6	28880000	2	488.828	976.649	0	3.31	18.13	6247	6247	MS2
High	A	2	lAGGQVE	1731	Unambiguous	Alpha-endosulfine OS=Rattus norvegicus GN=Ensa PE=1 SV=1 - [ENSA_RAT]	1	1	P60841	N-Term(iTRAQ8plex)	HCD	1	0	1	1	0.723	1.098	0.483	0.749	0.647	0.829	0.915	1.422	1.5	Unique	Used	384365	0.00155	0.032	1885	0.19	15	39	32	27	1885	0	68	38	2741000	2	489.282	977.556	0	-0.62	14.03	3443	3443	MS2
High	A	2	FFLGLNIR	1748	Unambiguous	Long-chain-fatty-acid--CoA ligase ACSBG1 OS=Rattus norvegicus GN=Acsbg1 PE=1 SV=1 - [ACBG1_RAT]	2	1	Q924N5		HCD	1	0	1	1										No Quan Labels	Not Used	591000	0.00361	0.0779	3064	1.8	22	41	34	19	2897	0	26	100	2182000	2	490.291	979.574	0	2.02	29.4	11446	11446	MS2
High	A	2	MNLGVGAYR	1749	Unambiguous	Aspartate aminotransferase, mitochondrial OS=Rattus norvegicus GN=Got2 PE=1 SV=2 - [AATM_RAT]	2	1	P00507		HCD	1	0	1	1										No Quan Labels	Not Used	584605	5.3e-05	0.00052		0.045	30	37	30	31	1105	0	67	19	5574000	2	490.754	980.5	0	2.26	16.27	4730	4730	MS2
High	A	2	aFNLDP	1751	Unambiguous	PEX5-related protein OS=Rattus norvegicus GN=Pex5l PE=4 SV=1 - [F1LMT5_RAT]	3	1	F1LMT5	N-Term(iTRAQ8plex)	HCD	1	0	1	1	0.994	1.025	1.179	1.241	0.953	0.934	1.132	1.798	0.884	Unique	Used	408770	0.00536	0.121		0.29	32	39	32	25	1941	0	36	38	3531000	2	490.771	980.535	0	-0.51	21.97	6522	6522	MS2
High	A	2	ESELAk	129888	Unambiguous		0	0		K6(iTRAQ8plex)	HCD	1	0	1	2	0.749	1.094	1.007	1.502	0.673	1.873	1.438	1.681	1.251	No Proteins	Not Used	363410	0.00296	0.0638	2855	0.99	28	41	34	21	2650	0	65	100	490100	2	490.781	980.554	0	-2.27	12.04	2484	2484	MS2
High	A	2	VAVTPPGLAR	1753	Unambiguous	NADH-ubiquinone oxidoreductase 75 kDa subunit, mitochondrial OS=Rattus norvegicus GN=Ndufs1 PE=1 SV=1 - [NDUS1_RAT]	2	1	Q66HF1		HCD	1	0	1	1										No Quan Labels	Not Used	583595	0.000296	0.00482		1.7	31	40	33	19	2388	0	59	28	2559000	2	490.798	980.589	0	0.36	14.3	3666	3666	MS2
High	A	2	LLYGFLVR	1754	Unambiguous	Nicastrin, isoform CRA_b OS=Rattus norvegicus GN=Ncstn PE=2 SV=1 - [B3DM90_RAT]	2	1	B3DM90		HCD	1	0	1	1										No Quan Labels	Not Used	590067	0.00102	0.0203	2379	2.4	17	40	33	17	2392	0	24	100	1849000	2	490.801	980.595	0	1.89	27.49	10466	10466	MS2
High	A	2	WTFLSGDR	1755	Unambiguous	Brevican core protein OS=Rattus norvegicus GN=Bcan PE=4 SV=1 - [G3V8G4_RAT]	4	1	G3V8G4		HCD	1	0	1	1										No Quan Labels	Not Used	587388	0.000586	0.0116		0.31	28	35	28	20	688	0	63	20	5741000	2	491.243	981.479	0	-0.03	21.96	7653	7653	MS2
High	A	2	IFTYLIGR	1791	Unambiguous	Voltage-dependent calcium channel subunit alpha-2/delta-3 OS=Rattus norvegicus GN=Cacna2d3 PE=2 SV=1 - [CA2D3_RAT]|Voltage-dependent calcium channel subunit alpha-2-3 OS=Rattus norvegicus GN=Cacna2d3 PE=4 SV=1 - [D3ZG04_RAT]	4	2	Q8CFG5;D3ZG04		HCD	1	0	1	1										No Quan Labels	Not Used	588050	0.000224	0.00357	2451	0.69	34	41	34	23	2585	0	51	100	1792000	2	491.791	982.574	0	2.43	23.35	8348	8348	MS2
High	A	2	ISAFLk	1794	Unambiguous	Ndufa3 protein (Fragment) OS=Rattus norvegicus GN=Ndufa3 PE=2 SV=1 - [A9UMW2_RAT]	2	1	A9UMW2	K6(iTRAQ8plex)	HCD	1	0	1	1	1.407	0.982	1.293	0.921	1.407	0.935	0.919	0.957	0.917	Unique	Used	655412	0.00268	0.0575	1432	1.4	21	38	31	17	1391	0	58	13	10700000	2	491.816	982.624	0	0.01	14.38	3899	3899	MS2
High	A	2	IFTNLYGR	1795	Unambiguous	NADH dehydrogenase (Ubiquinone) flavoprotein 1 OS=Rattus norvegicus GN=Ndufv1 PE=2 SV=1 - [Q5XIH3_RAT]	2	1	Q5XIH3		HCD	1	0	1	1										No Quan Labels	Not Used	585340	0.000207	0.00329	1949	0.0021	19	40	33	47	2062	0	8	3	57210000	2	492.27	983.532	0	1.31	17.7	5503	5503	MS2
High	A	2	IYSIGk	1811	Unambiguous	2',3'-cyclic-nucleotide 3'-phosphodiesterase OS=Rattus norvegicus GN=Cnp PE=1 SV=2 - [CN37_RAT]|Uncharacterized protein OS=Rattus norvegicus GN=Cpd PE=4 SV=1 - [D4A6Z2_RAT]	7	2	P13233;D4A6Z2	K6(iTRAQ8plex)	HCD	1	0	1	1	1.97	0.938	1.652	0.803	2.062	1.234	1.055	1.185	1.376	Not Unique	Not Used	654622	0.00474	0.106	2494	0.012	34	41	34	40	2651	0	5	4	49200000	2	492.804	984.601	0	-1.85	13	3066	3066	MS2
High	A	2	LYSLGk	1811	Unambiguous	2',3'-cyclic-nucleotide 3'-phosphodiesterase OS=Rattus norvegicus GN=Cnp PE=1 SV=2 - [CN37_RAT]|Uncharacterized protein OS=Rattus norvegicus GN=Cpd PE=4 SV=1 - [D4A6Z2_RAT]	7	2	P13233;D4A6Z2	K6(iTRAQ8plex)	HCD	1	0	1	2	1.97	0.938	1.652	0.803	2.062	1.234	1.055	1.185	1.376	Redundant	Not Used	654622	0.00474	0.106	2494	0.012	34	41	34	40	2651	0	5	4	49200000	2	492.804	984.601	0	-1.85	13	3066	3066	MS2
High	A	2	EGWPLDIR	1824	Unambiguous	Aconitate hydratase, mitochondrial (Fragment) OS=Rattus norvegicus GN=Aco2 PE=4 SV=1 - [F1M0K2_RAT]	3	1	F1M0K2		HCD	1	0	1	1										No Quan Labels	Not Used	410310	0.00233	0.0507	1572	0.0013	18	38	31	47	1465	0	4	7	25510000	2	493.26	985.512	0	1.58	25.13	8152	8152	MS2
High	A	2	VLGTALcPR	1834	Unambiguous	Protein Dmwd (Fragment) OS=Rattus norvegicus GN=Dmwd PE=4 SV=1 - [F1M3D2_RAT]	3	1	F1M3D2	C7(Carbamidomethyl)	HCD	1	0	1	1										No Quan Labels	Not Used	583486	6.7e-05	0.000933		0.63	33	40	33	23	2430	0	73	35	2584000	2	493.776	986.545	0	0.12	14.07	3549	3549	MS2
High	A	2	VLcGVLGLR	129940	Unambiguous		0	0		C3(Carbamidomethyl)	HCD	1	0	1	1										No Quan Labels	Not Used	587317	0.00307	0.0663	1956	0.56	26	39	32	22	1716	0	32	100	1441000	2	493.796	986.584	0	2.27	21.81	7578	7578	MS2
High	A	2	ILNAGAWSR	1845	Unambiguous	Cullin-5 (Fragment) OS=Rattus norvegicus GN=Cul5 PE=3 SV=1 - [F1LTB7_RAT]	3	1	F1LTB7		HCD	1	0	1	1										No Quan Labels	Not Used	584584	0.000584	0.0114	1956	1.4	19	40	33	19	2377	0	61	54	1793000	2	494.273	987.538	0	0.99	16.23	4708	4708	MS2
High	A	2	LWSLGQQR	1846	Unambiguous	Protein Wdr48 OS=Rattus norvegicus GN=Wdr48 PE=4 SV=1 - [D3Z8C7_RAT]	1	1	D3Z8C7		HCD	1	0	1	1										No Quan Labels	Not Used	585199	0.000416	0.00846		1.4	32	40	33	19	2335	0	35	42	3313000	2	494.273	987.538	0	1.19	17.42	5354	5354	MS2
High	A	2	AGPAWMVTR	1852	Unambiguous	Microtubule-associated protein 6 OS=Rattus norvegicus GN=Map6 PE=1 SV=1 - [MAP6_RAT]	3	1	Q63560		HCD	1	0	1	1										No Quan Labels	Not Used	585346	5e-06	4.87e-05	1408	0.00047	16	38	31	52	1573	0	53	30	4980000	2	494.756	988.505	0	1.34	17.71	5509	5509	MS2
High	A	2	AGPAWMVTR	1852	Unambiguous	Microtubule-associated protein 6 OS=Rattus norvegicus GN=Map6 PE=1 SV=1 - [MAP6_RAT]	3	1	Q63560		HCD	1	0	1	1										No Quan Labels	Not Used	585480	5e-06	5.51e-05	1410	9.3e-05	19	38	31	59	1581	0	15	11	17170000	2	494.756	988.505	0	1.9	17.99	5650	5650	MS2
High	A	2	AGPAWMVTR	1852	Unambiguous	Microtubule-associated protein 6 OS=Rattus norvegicus GN=Map6 PE=1 SV=1 - [MAP6_RAT]	3	1	Q63560		HCD	1	0	1	1										No Quan Labels	Not Used	585619	0.000207	0.00329		0.33	31	38	31	24	1581	0	51	41	3146000	2	494.756	988.505	0	1.9	18.27	5796	5796	MS2
High	A	2	vISPIR	1858	Unambiguous	MAP1B heavy chain OS=Rattus norvegicus GN=Map1b PE=4 SV=1 - [F1LRL9_RAT]	4	1	F1LRL9	N-Term(iTRAQ8plex)	HCD	1	0	1	1	0.698	0.851	0.718	0.895	0.805	0.933	0.934	0.982	1.01	Unique	Used	679911	0.00439	0.0983	554	0.34	24	33	26	18	480	0	53	2	53340000	2	494.826	988.645	0	-1.12	14.53	4100	4100	MS2
High	A	2	vLSPLR	1858	Unambiguous	MAP1B heavy chain OS=Rattus norvegicus GN=Map1b PE=4 SV=1 - [F1LRL9_RAT]	4	1	F1LRL9	N-Term(iTRAQ8plex)	HCD	1	0	1	2	0.698	0.851	0.718	0.895	0.805	0.933	0.934	0.982	1.01	Redundant	Not Used	679911	0.00438	0.0983	554	0.34	24	33	26	18	480	0	53	2	53340000	2	494.826	988.645	0	-1.12	14.53	4100	4100	MS2
High	A	2	vISPIR	1858	Unambiguous	MAP1B heavy chain OS=Rattus norvegicus GN=Map1b PE=4 SV=1 - [F1LRL9_RAT]	4	1	F1LRL9	N-Term(iTRAQ8plex)	HCD	1	0	1	1	0.698	0.976	0.585	0.835	0.702	0.898	0.954	0.933	0.756	Unique	Used	680062	0.00774	0.173	525	0.31	26	33	26	19	463	0	42	2	90840000	2	494.827	988.646	0	0.12	14.81	4259	4259	MS2
High	A	2	vLSPLR	1858	Unambiguous	MAP1B heavy chain OS=Rattus norvegicus GN=Map1b PE=4 SV=1 - [F1LRL9_RAT]	4	1	F1LRL9	N-Term(iTRAQ8plex)	HCD	1	0	1	2	0.698	0.976	0.585	0.835	0.702	0.898	0.954	0.933	0.756	Redundant	Not Used	680062	0.00774	0.173	525	0.31	26	33	26	19	463	0	42	2	90840000	2	494.827	988.646	0	0.12	14.81	4259	4259	MS2
High	A	2	iLALVR	1865	Unambiguous	ATP-dependent RNA helicase DDX39A OS=Rattus norvegicus GN=Ddx39a PE=2 SV=1 - [DX39A_RAT]|Sorting nexin-1 OS=Rattus norvegicus GN=Snx1 PE=4 SV=1 - [D3Z8Y0_RAT]|Cysteine protease ATG4B OS=Heterocephalus glaber GN=GW7_11075 PE=4 SV=1 - [G5C3S2_HETGA]	5	2	D3Z8Y0;G5C3S2	N-Term(iTRAQ8plex)	HCD	1	0	1	1	2.41	0.774	3.067	1.006	3.057	1.057	1.02	1.03	1.022	Not Unique	Not Used	685172	0.00656	0.149	167	0.055	19	26	19	19	97	0	39	7	23360000	2	494.844	988.68	0	-1.87	23.86	9626	9626	MS2
High	A	2	lLAIVR	1865	Unambiguous	ATP-dependent RNA helicase DDX39A OS=Rattus norvegicus GN=Ddx39a PE=2 SV=1 - [DX39A_RAT]|Sorting nexin-1 OS=Rattus norvegicus GN=Snx1 PE=4 SV=1 - [D3Z8Y0_RAT]|Cysteine protease ATG4B OS=Heterocephalus glaber GN=GW7_11075 PE=4 SV=1 - [G5C3S2_HETGA]	5	2	D3Z8Y0;G5C3S2	N-Term(iTRAQ8plex)	HCD	1	0	1	2	2.41	0.774	3.067	1.006	3.057	1.057	1.02	1.03	1.022	Redundant	Not Used	685172	0.00656	0.149	167	0.055	19	26	19	19	97	0	39	7	23360000	2	494.844	988.68	0	-1.87	23.86	9626	9626	MS2
High	A	2	NLSADQWR	1867	Unambiguous	Nck-associated protein 1 OS=Rattus norvegicus GN=Nckap1 PE=2 SV=1 - [NCKP1_RAT]	5	1	P55161		HCD	1	0	1	1										No Quan Labels	Not Used	583560	0.00468	0.105	825	1.7	25	36	29	14	850	0	67	21	5312000	2	495.244	989.481	0	1.3	14.22	3628	3628	MS2
High	A	2	SPIAEAVFR	1870	Unambiguous	Low molecular weight phosphotyrosine protein phosphatase OS=Rattus norvegicus GN=Acp1 PE=1 SV=3 - [PPAC_RAT]|Acp1 protein OS=Rattus norvegicus GN=Acp1 PE=2 SV=1 - [B0BNC1_RAT]	4	2	P41498;B0BNC1		HCD	1	0	1	1										No Quan Labels	Not Used	585788	0.000224	0.00352	1728	1.3	30	38	31	17	1368	0	55	78	2500000	2	495.275	989.543	0	1.58	18.63	5973	5973	MS2
High	A	2	VFLENVIR	1872	Unambiguous	Histone H3 OS=Heterocephalus glaber GN=GW7_16515 PE=3 SV=1 - [G5BV28_HETGA]|Histone H2A OS=Heterocephalus glaber GN=GW7_09999 PE=3 SV=1 - [G5BSE8_HETGA]	6	1	G5BV28		HCD	1	0	1	1										No Quan Labels	Not Used	587461	0.000746	0.0145	2318	0.33	20	40	33	25	2270	0	26	43	4949000	2	495.293	989.578	0	0.04	22.12	7730	7730	MS2
High	A	2	VFLENVIR	1872	Unambiguous	Histone H3 OS=Heterocephalus glaber GN=GW7_16515 PE=3 SV=1 - [G5BV28_HETGA]|Histone H2A OS=Heterocephalus glaber GN=GW7_09999 PE=3 SV=1 - [G5BSE8_HETGA]	6	1	G5BV28		HCD	1	0	1	1										No Quan Labels	Not Used	587598	0.00372	0.0806	2612	0.3	34	41	34	26	2547	0	19	11	15550000	2	495.293	989.579	0	0.84	22.41	7874	7874	MS2
High	A	2	LLQAFLER	1874	Unambiguous	Chromosome segregation 1-like (S. cerevisiae) (Predicted) OS=Rattus norvegicus GN=Cse1l PE=4 SV=1 - [D3ZPR0_RAT]	2	1	D3ZPR0		HCD	1	0	1	1										No Quan Labels	Not Used	587732	0.000854	0.0172	2583	7	14	41	34	13	2519	0	38	100	1927000	2	495.293	989.579	0	1.33	22.69	8014	8014	MS2
High	A	2	vLLLDL	1879	Unambiguous	Dihydrolipoamide S-succinyltransferase (E2 component of 2-oxo-glutarate complex), isoform CRA_a OS=Rattus norvegicus GN=Dlst PE=3 SV=1 - [G3V6P2_RAT]	4	1	G3V6P2	N-Term(iTRAQ8plex)	HCD	1	0	1	1	0.82	1.341	0.855	1.428	0.6	1.267	1.2	1.324	1.112	Unique	Used	395614	0.00345	0.0741	1107	0.0036	28	37	30	42	1184	0	16	10	19910000	2	495.33	989.653	0	-1.38	38.16	15304	15304	MS2
High	A	2	vLLLDL	1879	Unambiguous	Dihydrolipoamide S-succinyltransferase (E2 component of 2-oxo-glutarate complex), isoform CRA_a OS=Rattus norvegicus GN=Dlst PE=3 SV=1 - [G3V6P2_RAT]	4	1	G3V6P2	N-Term(iTRAQ8plex)	HCD	1	0	1	1	0.715	1.105	0.667	1.052	0.635	0.903	1.518	1.229	1.55	Unique	Used	416319	0.00598	0.137	1091	0.0012	30	37	30	47	1167	0	5	3	72380000	2	495.331	989.654	0	-0.45	38.17	14466	14466	MS2
High	A	2	vLLLDL	1879	Unambiguous	Dihydrolipoamide S-succinyltransferase (E2 component of 2-oxo-glutarate complex), isoform CRA_a OS=Rattus norvegicus GN=Dlst PE=3 SV=1 - [G3V6P2_RAT]	4	1	G3V6P2	N-Term(iTRAQ8plex)	HCD	1	0	1	1	1.003	1.327	0.908	1.227	0.742	0.948	1.059	1.326	1.165	Unique	Used	395728	0.00165	0.0342	1091	0.071	20	37	30	29	1167	0	47	57	3533000	2	495.331	989.654	0	-0.45	38.43	15424	15424	MS2
High	A	2	vLLLDL	1879	Unambiguous	Dihydrolipoamide S-succinyltransferase (E2 component of 2-oxo-glutarate complex), isoform CRA_a OS=Rattus norvegicus GN=Dlst PE=3 SV=1 - [G3V6P2_RAT]	4	1	G3V6P2	N-Term(iTRAQ8plex)	HCD	1	0	1	1	0.793	1.26	0.685	1.111	0.618	1.035	1.036	1.264	1.146	Unique	Used	395496	0.0008	0.0154	1091	0.078	20	37	30	29	1167	0	65	63	2517000	2	495.331	989.655	0	0.17	37.88	15180	15180	MS2
High	A	2	vLLLDL	1879	Unambiguous	Dihydrolipoamide S-succinyltransferase (E2 component of 2-oxo-glutarate complex), isoform CRA_a OS=Rattus norvegicus GN=Dlst PE=3 SV=1 - [G3V6P2_RAT]	4	1	G3V6P2	N-Term(iTRAQ8plex)	HCD	1	0	1	1	0.723	1.143	0.631	1.02	0.621	1.146	0.777	1.201	0.969	Unique	Used	416197	0.00275	0.059	1091	0.13	20	37	30	26	1167	0	57	100	1328000	2	495.331	989.655	0	0.41	37.88	14338	14338	MS2
High	A	2	YGDFGk	1890	Unambiguous	Carbonic anhydrase 2 OS=Rattus norvegicus GN=Ca2 PE=1 SV=2 - [CAH2_RAT]	2	1	P27139	K6(iTRAQ8plex)	HCD	1	0	1	1	0.97	1.305	0.708	0.972	0.73	1.163	1.102	1.221	0.954	Unique	Used	629968	0.0074	0.166	1489	0.088	15	38	31	29	1511	0	14	10	17180000	2	495.762	990.518	0	-2.13	12.42	2867	2867	MS2
High	A	2	LFGAAEVQR	1891	Unambiguous	Spectrin alpha chain, non-erythrocytic 1 OS=Rattus norvegicus GN=Sptan1 PE=4 SV=1 - [E9PSZ3_RAT]|Spna2 protein OS=Rattus norvegicus GN=Sptan1 PE=2 SV=1 - [Q6IRK8_RAT]|Spectrin alpha chain, non-erythrocytic 1 OS=Rattus norvegicus GN=Sptan1 PE=4 SV=1 - [E9PU22_RAT]|Alpha II spectrin OS=Rattus norvegicus GN=Spna2 PE=2 SV=1 - [C9EH87_RAT]|Spectrin alpha chain, brain OS=Heterocephalus glaber GN=GW7_01…	6	4	E9PSZ3;Q6IRK8;C9EH87;G5ASE4		HCD	1	0	1	1										No Quan Labels	Not Used	583955	5.3e-05	0.000571	1800	0.011	29	39	32	39	1938	0	33	12	10240000	2	495.772	990.538	0	0.89	15.02	4047	4047	MS2
High	A	2	LFGAAEVQR	1891	Unambiguous	Spectrin alpha chain, non-erythrocytic 1 OS=Rattus norvegicus GN=Sptan1 PE=4 SV=1 - [E9PSZ3_RAT]|Spna2 protein OS=Rattus norvegicus GN=Sptan1 PE=2 SV=1 - [Q6IRK8_RAT]|Spectrin alpha chain, non-erythrocytic 1 OS=Rattus norvegicus GN=Sptan1 PE=4 SV=1 - [E9PU22_RAT]|Alpha II spectrin OS=Rattus norvegicus GN=Spna2 PE=2 SV=1 - [C9EH87_RAT]|Spectrin alpha chain, brain OS=Heterocephalus glaber GN=GW7_01…	6	4	E9PSZ3;Q6IRK8;C9EH87;G5ASE4		HCD	1	0	1	1										No Quan Labels	Not Used	583804	4.6e-05	0.000427	1799	0.00062	30	39	32	52	1938	0	10	4	43700000	2	495.773	990.538	0	1.02	14.72	3888	3888	MS2
High	A	2	LFGAAEVQR	1891	Unambiguous	Spectrin alpha chain, non-erythrocytic 1 OS=Rattus norvegicus GN=Sptan1 PE=4 SV=1 - [E9PSZ3_RAT]|Spna2 protein OS=Rattus norvegicus GN=Sptan1 PE=2 SV=1 - [Q6IRK8_RAT]|Spectrin alpha chain, non-erythrocytic 1 OS=Rattus norvegicus GN=Sptan1 PE=4 SV=1 - [E9PU22_RAT]|Alpha II spectrin OS=Rattus norvegicus GN=Spna2 PE=2 SV=1 - [C9EH87_RAT]|Spectrin alpha chain, brain OS=Heterocephalus glaber GN=GW7_01…	6	4	E9PSZ3;Q6IRK8;C9EH87;G5ASE4		HCD	1	0	1	1										No Quan Labels	Not Used	583652	5.3e-05	0.000574	1696	0.11	19	39	32	29	1794	0	61	15	5707000	2	495.773	990.538	0	1.76	14.41	3727	3727	MS2
High	A	2	VLDLDLFR	1894	Unambiguous	Serine--tRNA ligase, cytoplasmic OS=Rattus norvegicus GN=Sars PE=1 SV=3 - [SYSC_RAT]	5	1	Q6P799		HCD	1	0	1	1										No Quan Labels	Not Used	413165	0.000106	0.00175	1522	0.79	15	39	32	20	1629	0	57	100	511400	2	495.785	990.562	0	0.09	31.01	11154	11154	MS2
High	A	2	LLFEELAR	1895	Unambiguous	Pyruvate kinase isozymes M1/M2 OS=Rattus norvegicus GN=Pkm PE=1 SV=3 - [KPYM_RAT]	1	1	P11980		HCD	1	0	1	1										No Quan Labels	Not Used	588536	0.000137	0.00222	1659	0.009	27	39	32	40	1734	0	20	100	1748000	2	495.785	990.563	0	0.64	24.37	8858	8858	MS2
High	A	2	LLFEELAR	1895	Unambiguous	Pyruvate kinase isozymes M1/M2 OS=Rattus norvegicus GN=Pkm PE=1 SV=3 - [KPYM_RAT]	1	1	P11980		HCD	1	0	1	1										No Quan Labels	Not Used	410578	0.000851	0.017	1586	0.0053	30	39	32	42	1634	0	4	4	39760000	2	495.785	990.563	0	1.2	25.66	8434	8434	MS2
High	A	2	LLFEELAR	1895	Unambiguous	Pyruvate kinase isozymes M1/M2 OS=Rattus norvegicus GN=Pkm PE=1 SV=3 - [KPYM_RAT]	1	1	P11980		HCD	1	0	1	1										No Quan Labels	Not Used	588668	0.00019	0.00302	1586	0.006	29	39	32	41	1634	0	9	55	3317000	2	495.785	990.563	0	1.38	24.65	8997	8997	MS2
High	A	2	LLFEELAR	1895	Unambiguous	Pyruvate kinase isozymes M1/M2 OS=Rattus norvegicus GN=Pkm PE=1 SV=3 - [KPYM_RAT]	1	1	P11980		HCD	1	0	1	1										No Quan Labels	Not Used	410714	0.000952	0.019		0.92	17	39	32	19	1634	0	49	16	7464000	2	495.785	990.563	0	1.5	25.93	8577	8577	MS2
High	A	2	VADALAk	1920	Unambiguous	Hemoglobin subunit alpha-1/2 OS=Rattus norvegicus GN=Hba1 PE=1 SV=3 - [HBA_RAT]	1	1	P01946	K7(iTRAQ8plex)	HCD	1	0	1	1	0.706	2.464	0.371	1.323	0.282	1.18	1.429	1.26	1.36	Unique	Used	629757	0.00309	0.0669	2470	0.041	34	41	34	35	2748	0	5	6	26590000	2	496.309	991.61	0	1.13	12.08	2646	2646	MS2
High	A	2	gALSALR	1922	Unambiguous	Isoform 2 of Hepatocyte growth factor-regulated tyrosine kinase substrate OS=Rattus norvegicus GN=Hgs - [HGS_RAT]	3	1	Q9JJ50-2	N-Term(iTRAQ8plex)	HCD	1	0	1	1	0.666	1.204	0.518	0.956	0.544	0.96	1.162	1.194	1.245	Unique	Used	679205	0.000362	0.00645	2398	1.9	19	41	34	18	2682	0	20	5	33750000	2	496.313	991.62	0	-0.65	13.29	3356	3356	MS2
High	A	2	iSLISR	1969	Unambiguous	Uncharacterized protein OS=Rattus norvegicus PE=4 SV=1 - [D4A4K4_RAT]|CDC42 effector protein (Rho GTPase binding) 4 (Predicted), isoform CRA_a OS=Rattus norvegicus GN=Cdc42ep4 PE=2 SV=1 - [B1WC33_RAT]	5	2	D4A4K4;B1WC33	N-Term(iTRAQ8plex)	HCD	1	0	1	1	0.886	1.726	0.516	1.025	0.504	1.168	1.214	1.175	1.244	Not Unique	Not Used	683127	0.00559	0.127	1231	5.1	19	37	30	10	1048	0	33	17	11510000	2	496.823	992.638	0	-2.32	20.19	7479	7479	MS2
High	A	2	lSIISR	1969	Unambiguous	Uncharacterized protein OS=Rattus norvegicus PE=4 SV=1 - [D4A4K4_RAT]|CDC42 effector protein (Rho GTPase binding) 4 (Predicted), isoform CRA_a OS=Rattus norvegicus GN=Cdc42ep4 PE=2 SV=1 - [B1WC33_RAT]	5	2	D4A4K4;B1WC33	N-Term(iTRAQ8plex)	HCD	1	0	1	2	0.886	1.726	0.516	1.025	0.504	1.168	1.214	1.175	1.244	Redundant	Not Used	683127	0.00559	0.127	1231	5.1	19	37	30	10	1048	0	33	17	11510000	2	496.823	992.638	0	-2.32	20.19	7479	7479	MS2
High	A	2	lSLISR	1969	Unambiguous	Uncharacterized protein OS=Rattus norvegicus PE=4 SV=1 - [D4A4K4_RAT]|CDC42 effector protein (Rho GTPase binding) 4 (Predicted), isoform CRA_a OS=Rattus norvegicus GN=Cdc42ep4 PE=2 SV=1 - [B1WC33_RAT]	5	2	D4A4K4;B1WC33	N-Term(iTRAQ8plex)	HCD	1	0	1	3	0.886	1.726	0.516	1.025	0.504	1.168	1.214	1.175	1.244	Redundant	Not Used	683127	0.00559	0.127	1231	5.1	19	37	30	10	1048	0	33	17	11510000	2	496.823	992.638	0	-2.32	20.19	7479	7479	MS2
High	A	2	lSLLSR	1969	Unambiguous	Uncharacterized protein OS=Rattus norvegicus PE=4 SV=1 - [D4A4K4_RAT]|CDC42 effector protein (Rho GTPase binding) 4 (Predicted), isoform CRA_a OS=Rattus norvegicus GN=Cdc42ep4 PE=2 SV=1 - [B1WC33_RAT]	5	2	D4A4K4;B1WC33	N-Term(iTRAQ8plex)	HCD	1	0	1	4	0.886	1.726	0.516	1.025	0.504	1.168	1.214	1.175	1.244	Redundant	Not Used	683127	0.00559	0.127	1231	5.1	19	37	30	10	1048	0	33	17	11510000	2	496.823	992.638	0	-2.32	20.19	7479	7479	MS2
High	A	2	sSLILR	1968	Unambiguous	Ras-related protein Rab-35 OS=Rattus norvegicus GN=Rab35 PE=2 SV=1 - [RAB35_RAT]|Ras-related protein Rab-18 OS=Heterocephalus glaber GN=GW7_13698 PE=3 SV=1 - [G5C147_HETGA]	4	2	Q5U316;G5C147	N-Term(iTRAQ8plex)	HCD	1	0	1	1	0.88	0.888	0.817	0.842	0.973	0.931	0.849	0.819	0.772	Not Unique	Not Used	655589	0.00712	0.16	1231	3.5	22	37	30	12	1048	0	35	3	53950000	2	496.823	992.639	0	-1.89	14.71	4087	4087	MS2
High	A	2	sSLLLR	1968	Unambiguous	Ras-related protein Rab-35 OS=Rattus norvegicus GN=Rab35 PE=2 SV=1 - [RAB35_RAT]|Ras-related protein Rab-18 OS=Heterocephalus glaber GN=GW7_13698 PE=3 SV=1 - [G5C147_HETGA]	4	2	Q5U316;G5C147	N-Term(iTRAQ8plex)	HCD	1	0	1	2	0.88	0.888	0.817	0.842	0.973	0.931	0.849	0.819	0.772	Redundant	Not Used	655589	0.00712	0.16	1231	3.5	22	37	30	12	1048	0	35	3	53950000	2	496.823	992.639	0	-1.89	14.71	4087	4087	MS2
High	A	2	iSLISR	1969	Unambiguous	Uncharacterized protein OS=Rattus norvegicus PE=4 SV=1 - [D4A4K4_RAT]|CDC42 effector protein (Rho GTPase binding) 4 (Predicted), isoform CRA_a OS=Rattus norvegicus GN=Cdc42ep4 PE=2 SV=1 - [B1WC33_RAT]	5	2	D4A4K4;B1WC33	N-Term(iTRAQ8plex)	HCD	1	0	1	1	0.823	2.215	0.535	1.472	0.365	0.972	1.286	0.839	1.408	Not Unique	Not Used	682972	0.00435	0.0971	1231	1	23	37	30	17	1048	0	12	5	35450000	2	496.823	992.639	0	-1.76	19.89	7316	7316	MS2
High	A	2	lSIISR	1969	Unambiguous	Uncharacterized protein OS=Rattus norvegicus PE=4 SV=1 - [D4A4K4_RAT]|CDC42 effector protein (Rho GTPase binding) 4 (Predicted), isoform CRA_a OS=Rattus norvegicus GN=Cdc42ep4 PE=2 SV=1 - [B1WC33_RAT]	5	2	D4A4K4;B1WC33	N-Term(iTRAQ8plex)	HCD	1	0	1	2	0.823	2.215	0.535	1.472	0.365	0.972	1.286	0.839	1.408	Redundant	Not Used	682972	0.00435	0.0971	1231	1	23	37	30	17	1048	0	12	5	35450000	2	496.823	992.639	0	-1.76	19.89	7316	7316	MS2
High	A	2	lSLISR	1969	Unambiguous	Uncharacterized protein OS=Rattus norvegicus PE=4 SV=1 - [D4A4K4_RAT]|CDC42 effector protein (Rho GTPase binding) 4 (Predicted), isoform CRA_a OS=Rattus norvegicus GN=Cdc42ep4 PE=2 SV=1 - [B1WC33_RAT]	5	2	D4A4K4;B1WC33	N-Term(iTRAQ8plex)	HCD	1	0	1	3	0.823	2.215	0.535	1.472	0.365	0.972	1.286	0.839	1.408	Redundant	Not Used	682972	0.00435	0.0971	1231	1	23	37	30	17	1048	0	12	5	35450000	2	496.823	992.639	0	-1.76	19.89	7316	7316	MS2
High	A	2	lSLLSR	1969	Unambiguous	Uncharacterized protein OS=Rattus norvegicus PE=4 SV=1 - [D4A4K4_RAT]|CDC42 effector protein (Rho GTPase binding) 4 (Predicted), isoform CRA_a OS=Rattus norvegicus GN=Cdc42ep4 PE=2 SV=1 - [B1WC33_RAT]	5	2	D4A4K4;B1WC33	N-Term(iTRAQ8plex)	HCD	1	0	1	4	0.823	2.215	0.535	1.472	0.365	0.972	1.286	0.839	1.408	Redundant	Not Used	682972	0.00435	0.0971	1231	1	23	37	30	17	1048	0	12	5	35450000	2	496.823	992.639	0	-1.76	19.89	7316	7316	MS2
High	A	2	qLESQLHR	1972	Unambiguous	Dystrophin transcript variant Dp71e OS=Rattus norvegicus GN=Dmd PE=2 SV=1 - [F5CC78_RAT]|Protein Utrn OS=Rattus norvegicus GN=Utrn PE=4 SV=1 - [G3V7L1_RAT]	13	2	F5CC78;G3V7L1	N-Term(Gln->pyro-Glu)	HCD	1	0	1	1										No Quan Labels	Not Used	583209	0.000562	0.0108		1.6	28	37	30	16	1244	0	43	40	2467000	2	497.26	993.514	0	2.3	13.52	3258	3258	MS2
High	A	2	DGVTVAk	1973	Unambiguous	60 kDa heat shock protein, mitochondrial OS=Rattus norvegicus GN=Hspd1 PE=1 SV=1 - [CH60_RAT]|Uncharacterized protein OS=Rattus norvegicus PE=3 SV=1 - [D3Z9X1_RAT]	3	2	P63039;D3Z9X1	K7(iTRAQ8plex)	HCD	1	0	1	1	0.556	1.705	0.351	1.1	0.32	1.248	1.19	1.029	1.24	Not Unique	Not Used	605325	0.00757	0.169	3578	0.24	29	42	35	29	3505	0	18	35	6236000	2	497.298	993.59	0	1.49	12.15	2668	2668	MS2
High	A	2	IIVLGLLPR	1975	Unambiguous	Platelet-activating factor acetylhydrolase IB subunit beta OS=Rattus norvegicus GN=Pafah1b2 PE=1 SV=1 - [PA1B2_RAT]	2	1	O35264		HCD	1	0	1	1										No Quan Labels	Not Used	590693	1.9e-05	0.000137	7	7.7e-05	13	17	13	41	12	0	13	95	2500000	2	497.345	993.682	0	0.02	28.78	11123	11123	MS2
High	A	2	IIVLGLLPR	1975	Unambiguous	Platelet-activating factor acetylhydrolase IB subunit beta OS=Rattus norvegicus GN=Pafah1b2 PE=1 SV=1 - [PA1B2_RAT]	2	1	O35264		HCD	1	0	1	1										No Quan Labels	Not Used	590832	3.5e-05	0.00024	7	1.7e-05	13	17	13	48	12	0	4	18	10020000	2	497.345	993.683	0	1.01	29.06	11269	11269	MS2
High	A	2	IIVLGLLPR	1975	Unambiguous	Platelet-activating factor acetylhydrolase IB subunit beta OS=Rattus norvegicus GN=Pafah1b2 PE=1 SV=1 - [PA1B2_RAT]	2	1	O35264		HCD	1	0	1	1										No Quan Labels	Not Used	413209	4.6e-05	0.000435	7	0.00093	13	17	13	30	12	0	38	100	1173000	2	497.345	993.684	0	1.68	31.1	11200	11200	MS2
High	A	2	IIVLGLLPR	1975	Unambiguous	Platelet-activating factor acetylhydrolase IB subunit beta OS=Rattus norvegicus GN=Pafah1b2 PE=1 SV=1 - [PA1B2_RAT]	2	1	O35264		HCD	1	0	1	1										No Quan Labels	Not Used	413350	0.000279	0.00431	7	0.0017	13	17	13	28	12	0	33	100	737900	2	497.346	993.684	0	2.23	31.4	11348	11348	MS2
High	A	2	qIPFHDVR	1979	Unambiguous	Fragile X mental retardation protein 1 homolog OS=Rattus norvegicus GN=Fmr1 PE=4 SV=1 - [E9PTH3_RAT]	7	1	E9PTH3	N-Term(Gln->pyro-Glu)	HCD	1	0	1	1										No Quan Labels	Not Used	585665	0.000584	0.0113	1238	0.046	31	38	31	32	1309	0	44	46	2842000	2	497.758	994.509	0	-1.46	18.36	5844	5844	MS2
High	A	2	PLPVALQTR	1983	Unambiguous	Polyglutamine binding protein 1, isoform CRA_a OS=Rattus norvegicus GN=Pqbp1 PE=4 SV=1 - [G3V705_RAT]	3	1	G3V705		HCD	1	0	1	1										No Quan Labels	Not Used	584699	4.2e-05	0.000366		0.0026	31	38	31	44	1486	0	55	9	12900000	2	497.807	994.607	0	2.12	16.46	4829	4829	MS2
High	A	2	SWSLVTFR	1987	Unambiguous	Plectin OS=Rattus norvegicus GN=Plec PE=4 SV=1 - [D3ZF79_RAT]	18	1	D3ZF79		HCD	1	0	1	1										No Quan Labels	Not Used	589412	0.000586	0.0118	1996	0.15	15	39	32	28	1857	0	33	100	1563000	2	498.27	995.532	0	1.35	26.15	9778	9778	MS2
High	A	2	FLSILcSR	1988	Unambiguous	Annexin A4 OS=Rattus norvegicus GN=Anxa4 PE=1 SV=3 - [ANXA4_RAT]	2	1	P55260	C6(Carbamidomethyl)	HCD	1	0	1	1										No Quan Labels	Not Used	587605	0.000106	0.00172	2374	0.0053	33	40	33	43	2170	0	27	100	2517000	2	498.271	995.536	0	1.33	22.43	7881	7881	MS2
High	A	2	FLSILcSR	1988	Unambiguous	Annexin A4 OS=Rattus norvegicus GN=Anxa4 PE=1 SV=3 - [ANXA4_RAT]	2	1	P55260	C6(Carbamidomethyl)	HCD	1	0	1	1										No Quan Labels	Not Used	587747	7.4e-05	0.00112	2252	0.0026	33	40	33	46	2052	0	30	53	3135000	2	498.272	995.536	0	1.88	22.72	8030	8030	MS2
High	A	2	iMELGE	1992	Unambiguous	Acid phosphatase 6, lysophosphatidic OS=Rattus norvegicus GN=Acp6 PE=2 SV=1 - [Q4FZU0_RAT]	1	1	Q4FZU0	N-Term(iTRAQ8plex)	HCD	1	0	1	1	0.918	0.773	0.959	0.825	1.165	0.825	0.648	0.85	0.635	Unique	Used	389264	0.00111	0.0231	2361	0.37	18	40	33	25	2126	0	60	100	1043000	2	498.272	995.537	0	-1.05	24.64	8636	8636	MS2
High	A	2	FWNNFLR	1994	Unambiguous	Protein Ndufb6 OS=Rattus norvegicus GN=Ndufb6 PE=4 SV=1 - [D3ZDC3_RAT]	3	1	D3ZDC3		HCD	1	0	1	1										No Quan Labels	Not Used	612337	0.0016	0.0333	1283	0.17	31	38	31	26	1399	0	25	26	7212000	2	498.757	996.506	0	1.35	24.5	10031	10031	MS2
High	A	2	TFFLEALR	2004	Unambiguous	Haloacid dehalogenase-like hydrolase domain-containing protein 2 OS=Rattus norvegicus GN=Hdhd2 PE=2 SV=1 - [HDHD2_RAT]	3	1	Q6AYR6		HCD	1	0	1	1										No Quan Labels	Not Used	590048	0.000221	0.00343	2713	0.007	19	40	33	42	2443	0	0	100	1310000	2	498.78	996.553	0	2	27.45	10446	10446	MS2
High	A	2	TEAFPk	130166	Unambiguous		0	0		K6(iTRAQ8plex)	HCD	1	0	1	1	1.708	1.49	1.733	1.544	1.125	0.789	0.748	0.854	0.834	No Proteins	Not Used	384151	0.00937	0.208	2848	11	23	41	34	11	2703	0	73	60	1535000	2	498.788	996.569	0	2.39	13.49	3204	3204	MS2
High	A	2	LDLGFk	2009	Unambiguous	Adaptin ear-binding coat-associated protein 1 OS=Rattus norvegicus GN=Necap1 PE=1 SV=1 - [NECP1_RAT]|Adaptin ear-binding coat-associated protein 2 OS=Rattus norvegicus GN=Necap2 PE=1 SV=2 - [NECP2_RAT]	4	2	P69682;Q6P756	K6(iTRAQ8plex)	HCD	1	0	1	1	0.679	1.205	0.526	0.953	0.553	0.819	0.772	0.864	0.78	Not Unique	Not Used	657388	0.00935	0.207	2125	0.037	32	39	32	34	1839	0	37	16	8765000	2	498.804	996.601	0	-2.65	18.01	5988	5988	MS2
High	A	2	lGLSFR	2021	Unambiguous	Breast carcinoma-amplified sequence 1 homolog (Fragment) OS=Rattus norvegicus GN=Bcas1 PE=4 SV=1 - [F1M1U9_RAT]|Breast carcinoma-amplified sequence 1 homolog (Fragment) OS=Rattus norvegicus GN=Bcas1 PE=4 SV=1 - [F1M1V0_RAT]	8	2	F1M1U9;F1M1V0	N-Term(iTRAQ8plex)	HCD	1	0	1	1	0.638	2.053	0.457	1.499	0.305	0.891	1.424	1.094	1.744	Not Unique	Not Used	682496	0.00185	0.0401	1890	0.95	23	39	32	19	1681	0	9	5	40590000	2	498.811	996.614	0	-0.26	19.07	6816	6816	MS2
High	A	2	FIQYLASR	2038	Unambiguous	Clathrin coat assembly protein AP180 OS=Rattus norvegicus GN=Snap91 PE=4 SV=1 - [D3ZJG9_RAT]|Isoform 2 of Phosphatidylinositol-binding clathrin assembly protein OS=Rattus norvegicus GN=Picalm - [PICA_RAT]	17	2	D3ZJG9;O55012-2		HCD	1	0	1	1										No Quan Labels	Not Used	585042	6.7e-05	0.000882	1755	0.00057	25	39	32	52	1865	0	1	2	82900000	2	499.277	997.547	0	0.41	17.12	5189	5189	MS2
High	A	2	FIQYLASR	2038	Unambiguous	Clathrin coat assembly protein AP180 OS=Rattus norvegicus GN=Snap91 PE=4 SV=1 - [D3ZJG9_RAT]|Isoform 2 of Phosphatidylinositol-binding clathrin assembly protein OS=Rattus norvegicus GN=Picalm - [PICA_RAT]	17	2	D3ZJG9;O55012-2		HCD	1	0	1	1										No Quan Labels	Not Used	585264	6.7e-05	0.000884	2090	0.0027	23	40	33	46	2190	0	24	15	9836000	2	499.277	997.547	0	0.54	17.55	5423	5423	MS2
High	A	2	FIQYLASR	2038	Unambiguous	Clathrin coat assembly protein AP180 OS=Rattus norvegicus GN=Snap91 PE=4 SV=1 - [D3ZJG9_RAT]|Isoform 2 of Phosphatidylinositol-binding clathrin assembly protein OS=Rattus norvegicus GN=Picalm - [PICA_RAT]	17	2	D3ZJG9;O55012-2		HCD	1	0	1	1										No Quan Labels	Not Used	584901	4.6e-05	0.000455	2077	0.0028	23	40	33	46	2180	0	28	16	8239000	2	499.278	997.548	0	1.27	16.84	5041	5041	MS2
High	A	2	FIQYLASR	2038	Unambiguous	Clathrin coat assembly protein AP180 OS=Rattus norvegicus GN=Snap91 PE=4 SV=1 - [D3ZJG9_RAT]|Isoform 2 of Phosphatidylinositol-binding clathrin assembly protein OS=Rattus norvegicus GN=Picalm - [PICA_RAT]	17	2	D3ZJG9;O55012-2		HCD	1	0	1	1										No Quan Labels	Not Used	585413	0.000193	0.0031	2081	0.26	22	40	33	26	2183	0	54	37	3300000	2	499.278	997.549	0	1.94	17.85	5579	5579	MS2
High	A	2	FTGLQYLR	130192	Unambiguous		0	0			HCD	1	0	1	1										No Quan Labels	Not Used	587133	0.00382	0.0831	2378	2.2	25	40	33	17	2451	0	29	100	2045000	2	499.28	997.552	0	5.31	21.42	7385	7385	MS2
High	A	2	fIEER	2042	Unambiguous	Protein Tom1l2 OS=Rattus norvegicus GN=Tom1l2 PE=4 SV=1 - [D3ZSB6_RAT]|Protein Tom1 OS=Rattus norvegicus GN=Tom1 PE=2 SV=1 - [Q5XI21_RAT]	13	2	D3ZSB6;Q5XI21	N-Term(iTRAQ8plex)	HCD	1	0	1	1	0.871	0.821	0.993	0.956	1.042	0.845	0.848	0.855	0.808	Not Unique	Not Used	655345	0.00837	0.187	2407	6.5	19	40	33	13	2312	0	45	2	64730000	2	499.284	997.562	0	-0.38	14.27	3829	3829	MS2
High	A	2	fLEER	2042	Unambiguous	Protein Tom1l2 OS=Rattus norvegicus GN=Tom1l2 PE=4 SV=1 - [D3ZSB6_RAT]|Protein Tom1 OS=Rattus norvegicus GN=Tom1 PE=2 SV=1 - [Q5XI21_RAT]	13	2	D3ZSB6;Q5XI21	N-Term(iTRAQ8plex)	HCD	1	0	1	2	0.871	0.821	0.993	0.956	1.042	0.845	0.848	0.855	0.808	Redundant	Not Used	655345	0.00837	0.187	2407	6.5	19	40	33	13	2312	0	45	2	64730000	2	499.284	997.562	0	-0.38	14.27	3829	3829	MS2
High	A	2	DYDDMSPR	2051	Unambiguous	Heterogeneous nuclear ribonucleoprotein K OS=Rattus norvegicus GN=Hnrnpk PE=2 SV=1 - [Q5D059_RAT]	3	1	Q5D059		HCD	1	0	1	1										No Quan Labels	Not Used	383675	0.000586	0.0119		0.0049	14	21	14	25	28	0	53	100	1154000	2	499.699	998.39	0	2.06	12.28	2679	2679	MS2
High	A	2	FLYLGDDR	2052	Unambiguous	Guanine deaminase OS=Rattus norvegicus GN=Gda PE=2 SV=1 - [Q9JKB7_RAT]	2	1	Q9JKB7		HCD	1	0	1	1										No Quan Labels	Not Used	586105	0.00167	0.0349	1054	0.1	19	37	30	28	1159	0	53	100	1660000	2	499.751	998.495	0	0.65	19.29	6306	6306	MS2
High	A	2	FLYLGDDR	2052	Unambiguous	Guanine deaminase OS=Rattus norvegicus GN=Gda PE=2 SV=1 - [Q9JKB7_RAT]	2	1	Q9JKB7		HCD	1	0	1	1										No Quan Labels	Not Used	586248	0.00385	0.0838		0.56	18	37	30	20	1109	0	65	78	1414000	2	499.752	998.496	0	2.18	19.59	6456	6456	MS2
High	A	2	mVLGQF	2054	Unambiguous	Coronin OS=Rattus norvegicus GN=Coro2a PE=2 SV=1 - [Q6AY36_RAT]	2	1	Q6AY36	N-Term(iTRAQ8plex)	HCD	1	0	1	1	0.868	0.916	0.944	1.016	0.931	0.925	0.776	0.756	1.225	Unique	Used	411665	0.00293	0.0634	2441	0.029	33	40	33	36	2422	0	18	79	3152000	2	499.786	998.564	0	-0.83	27.9	9579	9579	MS2
High	A	2	LQGILADLR	2058	Unambiguous	Protein Strn4 OS=Rattus norvegicus GN=Strn4 PE=4 SV=1 - [F1M6V8_RAT]	3	1	F1M6V8		HCD	1	0	1	1										No Quan Labels	Not Used	588306	4.2e-05	0.000354	4535	0.0079	33	43	36	45	4581	0	18	60	4357000	2	499.804	998.601	0	1.21	23.86	8617	8617	MS2
High	A	2	MVEGFFDR	2065	Unambiguous	Glutamate dehydrogenase 1, mitochondrial OS=Rattus norvegicus GN=Glud1 PE=1 SV=2 - [DHE3_RAT]	2	1	P10860		HCD	1	0	1	1										No Quan Labels	Not Used	586645	0.000102	0.0016		0.039	25	32	25	26	333	0	38	26	5574000	2	500.732	1000.46	0	0.24	20.39	6873	6873	MS2
High	A	2	MVEGFFDR	2065	Unambiguous	Glutamate dehydrogenase 1, mitochondrial OS=Rattus norvegicus GN=Glud1 PE=1 SV=2 - [DHE3_RAT]	2	1	P10860		HCD	1	0	1	1										No Quan Labels	Not Used	586506	0.000359	0.00628		0.7	20	32	25	14	329	0	57	51	2319000	2	500.732	1000.46	0	1.58	20.1	6727	6727	MS2
High	A	2	FFVMTSLR	2067	Unambiguous	Tricarboxylate transport protein, mitochondrial OS=Rattus norvegicus GN=Slc25a1 PE=1 SV=1 - [TXTP_RAT]	1	1	P32089		HCD	1	0	1	1										No Quan Labels	Not Used	588465	0.00584	0.133	1720	3.8	16	39	32	14	1832	0	18	100	1703000	2	500.768	1000.53	0	-0.13	24.2	8784	8784	MS2
High	A	2	VLSIGDGIAR	2069	Unambiguous	ATP synthase subunit alpha, mitochondrial OS=Rattus norvegicus GN=Atp5a1 PE=1 SV=2 - [ATPA_RAT]	3	1	P15999		HCD	1	0	1	1										No Quan Labels	Not Used	585198	0.000445	0.00912	1984	0.0019	32	39	32	47	1956	0	9	6	30580000	2	500.794	1000.58	0	1.49	17.42	5353	5353	MS2
High	A	2	gFAFVR	2070	Unambiguous	Serine/arginine-rich splicing factor 2 OS=Rattus norvegicus GN=Srsf2 PE=1 SV=3 - [SRSF2_RAT]	2	1	Q6PDU1	N-Term(iTRAQ8plex)	HCD	1	0	1	1	0.53	1.558	0.401	1.204	0.334	1.136	1.219	1.063	1.266	Unique	Used	681191	0.00267	0.0572	1674	1.6	29	38	31	17	1578	0	22	4	44890000	2	500.798	1000.59	0	-0.17	16.79	5445	5445	MS2
High	A	2	iLLLAR	2083	Unambiguous	4-aminobutyrate aminotransferase, mitochondrial OS=Rattus norvegicus GN=Abat PE=1 SV=3 - [GABT_RAT]	5	1	P50554	N-Term(iTRAQ8plex)	HCD	1	0	1	1	1.742	0.873	1.784	0.913	1.959	1.138	1.005	1.057	0.876	Unique	Used	683932	0.00406	0.0884	67	0.038	17	24	17	18	52	0	9	4	44830000	2	501.851	1002.7	0	-2.6	21.65	8324	8324	MS2
High	A	2	lILIAR	2083	Unambiguous	4-aminobutyrate aminotransferase, mitochondrial OS=Rattus norvegicus GN=Abat PE=1 SV=3 - [GABT_RAT]	5	1	P50554	N-Term(iTRAQ8plex)	HCD	1	0	1	2	1.742	0.873	1.784	0.913	1.959	1.138	1.005	1.057	0.876	Redundant	Not Used	683932	0.00406	0.0884	67	0.038	17	24	17	18	52	0	9	4	44830000	2	501.851	1002.7	0	-2.6	21.65	8324	8324	MS2
High	A	2	lLLLAR	2083	Unambiguous	4-aminobutyrate aminotransferase, mitochondrial OS=Rattus norvegicus GN=Abat PE=1 SV=3 - [GABT_RAT]	5	1	P50554	N-Term(iTRAQ8plex)	HCD	1	0	1	3	1.742	0.873	1.784	0.913	1.959	1.138	1.005	1.057	0.876	Redundant	Not Used	683932	0.00406	0.0884	67	0.038	17	24	17	18	52	0	9	4	44830000	2	501.851	1002.7	0	-2.6	21.65	8324	8324	MS2
High	A	2	iLLLAR	2083	Unambiguous	4-aminobutyrate aminotransferase, mitochondrial OS=Rattus norvegicus GN=Abat PE=1 SV=3 - [GABT_RAT]	5	1	P50554	N-Term(iTRAQ8plex)	HCD	1	0	1	1	1.257	1.103	1.273	1.141	1.119	1.119	1.085	1.083	1.139	Unique	Used	659630	0.00426	0.0947	67	0.13	17	24	17	13	52	0	28	11	17700000	2	501.851	1002.7	0	-2.29	22.03	8344	8344	MS2
High	A	2	lILIAR	2083	Unambiguous	4-aminobutyrate aminotransferase, mitochondrial OS=Rattus norvegicus GN=Abat PE=1 SV=3 - [GABT_RAT]	5	1	P50554	N-Term(iTRAQ8plex)	HCD	1	0	1	2	1.257	1.103	1.273	1.141	1.119	1.119	1.085	1.083	1.139	Redundant	Not Used	659630	0.00426	0.0947	67	0.13	17	24	17	13	52	0	28	11	17700000	2	501.851	1002.7	0	-2.29	22.03	8344	8344	MS2
High	A	2	lLLLAR	2083	Unambiguous	4-aminobutyrate aminotransferase, mitochondrial OS=Rattus norvegicus GN=Abat PE=1 SV=3 - [GABT_RAT]	5	1	P50554	N-Term(iTRAQ8plex)	HCD	1	0	1	3	1.257	1.103	1.273	1.141	1.119	1.119	1.085	1.083	1.139	Redundant	Not Used	659630	0.00426	0.0947	67	0.13	17	24	17	13	52	0	28	11	17700000	2	501.851	1002.7	0	-2.29	22.03	8344	8344	MS2
High	A	2	iLLLAR	2083	Unambiguous	4-aminobutyrate aminotransferase, mitochondrial OS=Rattus norvegicus GN=Abat PE=1 SV=3 - [GABT_RAT]	5	1	P50554	N-Term(iTRAQ8plex)	HCD	1	0	1	1	1.764	0.822	2.027	0.964	2.109	1.004	0.972	0.899	0.962	Unique	Used	683630	0.00692	0.157	67	0.014	17	24	17	23	52	0	14	3	69190000	2	501.852	1002.7	0	-1.87	21.09	8007	8007	MS2
High	A	2	lILIAR	2083	Unambiguous	4-aminobutyrate aminotransferase, mitochondrial OS=Rattus norvegicus GN=Abat PE=1 SV=3 - [GABT_RAT]	5	1	P50554	N-Term(iTRAQ8plex)	HCD	1	0	1	2	1.764	0.822	2.027	0.964	2.109	1.004	0.972	0.899	0.962	Redundant	Not Used	683630	0.00692	0.157	67	0.014	17	24	17	23	52	0	14	3	69190000	2	501.852	1002.7	0	-1.87	21.09	8007	8007	MS2
High	A	2	lLLLAR	2083	Unambiguous	4-aminobutyrate aminotransferase, mitochondrial OS=Rattus norvegicus GN=Abat PE=1 SV=3 - [GABT_RAT]	5	1	P50554	N-Term(iTRAQ8plex)	HCD	1	0	1	3	1.764	0.822	2.027	0.964	2.109	1.004	0.972	0.899	0.962	Redundant	Not Used	683630	0.00692	0.157	67	0.014	17	24	17	23	52	0	14	3	69190000	2	501.852	1002.7	0	-1.87	21.09	8007	8007	MS2
High	A	2	iLLLAR	2083	Unambiguous	4-aminobutyrate aminotransferase, mitochondrial OS=Rattus norvegicus GN=Abat PE=1 SV=3 - [GABT_RAT]	5	1	P50554	N-Term(iTRAQ8plex)	HCD	1	0	1	1	1.228	0.827	1.089	0.749	1.458	0.922	1.016	0.968	0.733	Unique	Used	659316	0.00339	0.073	67	0.06	17	24	17	16	52	0	35	9	21250000	2	501.852	1002.7	0	-1.38	21.48	8014	8014	MS2
High	A	2	lILIAR	2083	Unambiguous	4-aminobutyrate aminotransferase, mitochondrial OS=Rattus norvegicus GN=Abat PE=1 SV=3 - [GABT_RAT]	5	1	P50554	N-Term(iTRAQ8plex)	HCD	1	0	1	2	1.228	0.827	1.089	0.749	1.458	0.922	1.016	0.968	0.733	Redundant	Not Used	659316	0.00339	0.073	67	0.06	17	24	17	16	52	0	35	9	21250000	2	501.852	1002.7	0	-1.38	21.48	8014	8014	MS2
High	A	2	lLLLAR	2083	Unambiguous	4-aminobutyrate aminotransferase, mitochondrial OS=Rattus norvegicus GN=Abat PE=1 SV=3 - [GABT_RAT]	5	1	P50554	N-Term(iTRAQ8plex)	HCD	1	0	1	3	1.228	0.827	1.089	0.749	1.458	0.922	1.016	0.968	0.733	Redundant	Not Used	659316	0.00339	0.073	67	0.06	17	24	17	16	52	0	35	9	21250000	2	501.852	1002.7	0	-1.38	21.48	8014	8014	MS2
High	A	2	iLLLAR	2083	Unambiguous	4-aminobutyrate aminotransferase, mitochondrial OS=Rattus norvegicus GN=Abat PE=1 SV=3 - [GABT_RAT]	5	1	P50554	N-Term(iTRAQ8plex)	HCD	1	0	1	1	1.453	0.893	1.371	0.86	1.598	1.004	1.023	1.019	1.076	Unique	Used	659477	0.00535	0.12	67	0.019	17	24	17	21	52	0	15	2	111500000	2	501.852	1002.7	0	-1.14	21.76	8183	8183	MS2
High	A	2	lILIAR	2083	Unambiguous	4-aminobutyrate aminotransferase, mitochondrial OS=Rattus norvegicus GN=Abat PE=1 SV=3 - [GABT_RAT]	5	1	P50554	N-Term(iTRAQ8plex)	HCD	1	0	1	2	1.453	0.893	1.371	0.86	1.598	1.004	1.023	1.019	1.076	Redundant	Not Used	659477	0.00535	0.12	67	0.019	17	24	17	21	52	0	15	2	111500000	2	501.852	1002.7	0	-1.14	21.76	8183	8183	MS2
High	A	2	lLLLAR	2083	Unambiguous	4-aminobutyrate aminotransferase, mitochondrial OS=Rattus norvegicus GN=Abat PE=1 SV=3 - [GABT_RAT]	5	1	P50554	N-Term(iTRAQ8plex)	HCD	1	0	1	3	1.453	0.893	1.371	0.86	1.598	1.004	1.023	1.019	1.076	Redundant	Not Used	659477	0.00535	0.12	67	0.019	17	24	17	21	52	0	15	2	111500000	2	501.852	1002.7	0	-1.14	21.76	8183	8183	MS2
High	A	2	aLVAAVR	2101	Unambiguous	Serum albumin OS=Rattus norvegicus GN=Alb PE=1 SV=2 - [ALBU_RAT]	1	1	P02770	N-Term(iTRAQ8plex)	HCD	1	0	1	1	0.717	1.577	0.365	0.819	0.447	0.724	1.227	1.245	0.946	Unique	Used	679679	0.00357	0.0767	833	0.17	28	35	28	24	769	0	10	1	109900000	2	502.331	1003.66	0	-0.9	14.1	3854	3854	MS2
High	A	2	aLVAAVR	2101	Unambiguous	Serum albumin OS=Rattus norvegicus GN=Alb PE=1 SV=2 - [ALBU_RAT]	1	1	P02770	N-Term(iTRAQ8plex)	HCD	1	0	1	1	0.755	2.022	0.546	1.492	0.367	1.063	1.488	1.552	1.635	Unique	Used	679835	0.0019	0.0416	833	1.2	22	35	28	15	769	0	56	4	40230000	2	502.332	1003.66	0	-0.72	14.39	4019	4019	MS2
High	A	2	aLVAAVR	2101	Unambiguous	Serum albumin OS=Rattus norvegicus GN=Alb PE=1 SV=2 - [ALBU_RAT]	1	1	P02770	N-Term(iTRAQ8plex)	HCD	1	0	1	1	0.674	2.123	0.576	1.852	0.312	0.856	1.543	1.594	1.487	Unique	Used	679519	0.00243	0.0529	833	0.31	27	35	28	21	769	0	5	0	560100000	2	502.332	1003.66	0	-0.48	13.82	3686	3686	MS2
High	A	2	aLVAAVR	2101	Unambiguous	Serum albumin OS=Rattus norvegicus GN=Alb PE=1 SV=2 - [ALBU_RAT]	1	1	P02770	N-Term(iTRAQ8plex)	HCD	1	0	1	1	0.619	1.921	0.462	1.464	0.316	0.852	1.519	1.724	1.266	Unique	Used	655195	0.000857	0.0172	811	0.17	26	35	28	23	760	0	37	3	63330000	2	502.332	1003.66	0	-0.05	14	3671	3671	MS2
High	A	2	aLVAAVR	2101	Unambiguous	Serum albumin OS=Rattus norvegicus GN=Alb PE=1 SV=2 - [ALBU_RAT]	1	1	P02770	N-Term(iTRAQ8plex)	HCD	1	0	1	1	0.596	2.147	0.343	1.263	0.273	0.839	1.296	1.415	1.339	Unique	Used	655028	0.00124	0.0257	811	0.075	28	35	28	27	760	0	35	1	134600000	2	502.332	1003.66	0	0.74	13.7	3495	3495	MS2
High	A	2	WEMAAQLR	2109	Unambiguous	Neurofilament heavy polypeptide OS=Rattus norvegicus GN=Nefh PE=3 SV=1 - [F1LRZ7_RAT]	4	1	F1LRZ7		HCD	1	0	1	1										No Quan Labels	Not Used	585886	0.00246	0.0537	1205	0.17	14	37	30	25	1045	0	43	7	25880000	2	502.754	1004.5	0	1.83	18.83	6076	6076	MS2
High	A	2	VWSVASTVR	2110	Unambiguous	Uncharacterized protein (Fragment) OS=Rattus norvegicus GN=Cadm4 PE=4 SV=1 - [F1M7V6_RAT]	3	1	F1M7V6		HCD	1	0	1	1										No Quan Labels	Not Used	584826	0.0013	0.0267		0.25	19	39	32	25	1751	0	56	6	20950000	2	502.781	1004.55	0	2.38	16.7	4962	4962	MS2
High	A	2	lVEAIR	2111	Unambiguous	60S ribosomal protein L7a (Fragment) OS=Rattus norvegicus GN=Rpl7a PE=4 SV=1 - [F2Z3S2_RAT]|Protein RGD1562953 OS=Rattus norvegicus GN=RGD1562953 PE=4 SV=1 - [D3ZPL5_RAT]|CAP-Gly domain-containing linker protein 2 OS=Rattus norvegicus GN=Clip2 PE=4 SV=1 - [G3V949_RAT]|Ppm1b protein OS=Rattus norvegicus GN=Ppm1b PE=2 SV=1 - [Q99ND8_RAT]	21	3	F2Z3S2;G3V949;Q99ND8	N-Term(iTRAQ8plex)	HCD	1	0	1	1	0.833	0.728	1.07	0.955	1.124	0.864	0.992	0.985	0.852	Not Unique	Not Used	655933	0.00387	0.0841	1809	3.5	26	40	33	15	2117	0	49	6	26900000	2	502.822	1004.64	0	-3.57	15.4	4457	4457	MS2
High	A	2	lVEALR	2111	Unambiguous	60S ribosomal protein L7a (Fragment) OS=Rattus norvegicus GN=Rpl7a PE=4 SV=1 - [F2Z3S2_RAT]|Protein RGD1562953 OS=Rattus norvegicus GN=RGD1562953 PE=4 SV=1 - [D3ZPL5_RAT]|CAP-Gly domain-containing linker protein 2 OS=Rattus norvegicus GN=Clip2 PE=4 SV=1 - [G3V949_RAT]|Ppm1b protein OS=Rattus norvegicus GN=Ppm1b PE=2 SV=1 - [Q99ND8_RAT]	21	3	F2Z3S2;G3V949;Q99ND8	N-Term(iTRAQ8plex)	HCD	1	0	1	2	0.833	0.728	1.07	0.955	1.124	0.864	0.992	0.985	0.852	Redundant	Not Used	655933	0.00387	0.0841	1809	3.5	26	40	33	15	2117	0	49	6	26900000	2	502.822	1004.64	0	-3.57	15.4	4457	4457	MS2
High	A	2	iEAIVR	2118	Unambiguous	NADH dehydrogenase [ubiquinone] flavoprotein 2, mitochondrial OS=Rattus norvegicus GN=Ndufv2 PE=1 SV=2 - [NDUV2_RAT]	2	1	P19234	N-Term(iTRAQ8plex)	HCD	1	0	1	1	0.565	2.243	0.28	1.136	0.248	0.877	1.381	1.203	1.352	Unique	Used	657077	0.00542	0.122	1779	1.9	21	40	33	17	2080	0	6	0	551500000	2	502.824	1004.64	0	-0.54	17.47	5662	5662	MS2
High	A	2	lEALVR	2118	Unambiguous	NADH dehydrogenase [ubiquinone] flavoprotein 2, mitochondrial OS=Rattus norvegicus GN=Ndufv2 PE=1 SV=2 - [NDUV2_RAT]	2	1	P19234	N-Term(iTRAQ8plex)	HCD	1	0	1	2	0.565	2.243	0.28	1.136	0.248	0.877	1.381	1.203	1.352	Redundant	Not Used	657077	0.00542	0.122	1779	1.9	21	40	33	17	2080	0	6	0	551500000	2	502.824	1004.64	0	-0.54	17.47	5662	5662	MS2
High	A	2	aVLMIR	2149	Unambiguous	Catenin (Cadherin associated protein), alpha 1 OS=Rattus norvegicus GN=Ctnna1 PE=2 SV=1 - [Q5U302_RAT]|Catenin alpha-2 (Fragment) OS=Heterocephalus glaber GN=GW7_19189 PE=4 SV=1 - [G5BWU7_HETGA]	4	2	Q5U302;G5BWU7	N-Term(iTRAQ8plex)	HCD	1	0	1	2	1.587	0.691	2.013	0.894	2.257	1.152	0.84	0.885	0.715	Not Unique	Not Used	681151	0.00855	0.191	1976	5.2	21	39	32	13	1841	0	49	4	37380000	2	503.822	1006.64	0	-1.91	16.72	5403	5403	MS2
High	A	2	vLMALR	2150	Unambiguous	Protein Aplp1 (Fragment) OS=Rattus norvegicus GN=Aplp1 PE=4 SV=1 - [F1LRS5_RAT]	3	1	F1LRS5	N-Term(iTRAQ8plex)	HCD	1	0	1	1	0.771	1.916	0.602	1.527	0.396	1.283	1.749	1.14	1.803	Unique	Used	683476	0.00161	0.0337	1998	3.3	20	39	32	14	1845	0	49	9	16990000	2	503.823	1006.64	0	-0.75	20.82	7845	7845	MS2
High	A	2	EILTTk	2169	Unambiguous	Isoform MAP2b of Microtubule-associated protein 2 OS=Rattus norvegicus GN=Map2 - [MAP2_RAT]|Microtubule-associated protein OS=Rattus norvegicus GN=Map2 PE=4 SV=1 - [F1MAQ5_RAT]|Microtubule-associated protein OS=Rattus norvegicus GN=Map2 PE=2 SV=1 - [Q64715_RAT]|Microtubule-associated protein OS=Rattus rattus PE=2 SV=1 - [Q63724_RATRT]	7	1	F1MAQ5	K6(iTRAQ8plex)	HCD	1	0	1	1	0.571	1.378	0.504	1.241	0.407	1.209	1.074	1.22	1.248	Unique	Used	605766	0.00383	0.0834	1213	0.4	25	38	31	23	1432	0	54	11	13110000	2	504.816	1008.62	0	-0.32	12.95	3131	3131	MS2
High	A	2	ELITTk	2169	Unambiguous	Isoform MAP2b of Microtubule-associated protein 2 OS=Rattus norvegicus GN=Map2 - [MAP2_RAT]|Microtubule-associated protein OS=Rattus norvegicus GN=Map2 PE=4 SV=1 - [F1MAQ5_RAT]|Microtubule-associated protein OS=Rattus norvegicus GN=Map2 PE=2 SV=1 - [Q64715_RAT]|Microtubule-associated protein OS=Rattus rattus PE=2 SV=1 - [Q63724_RATRT]	7	1	F1MAQ5	K6(iTRAQ8plex)	HCD	1	0	1	2	0.571	1.378	0.504	1.241	0.407	1.209	1.074	1.22	1.248	Redundant	Not Used	605766	0.00383	0.0834	1213	0.4	25	38	31	23	1432	0	54	11	13110000	2	504.816	1008.62	0	-0.32	12.95	3131	3131	MS2
High	A	2	FWLIDcR	2171	Unambiguous	Protein Ank2 (Fragment) OS=Rattus norvegicus GN=Ank2 PE=4 SV=1 - [F1LM42_RAT]|Protein Ank2 (Fragment) OS=Rattus norvegicus GN=Ank2 PE=4 SV=1 - [F1M9N9_RAT]|Protein Ank2 (Fragment) OS=Rattus norvegicus GN=Ank2 PE=4 SV=1 - [F1M5N3_RAT]	5	2	F1LM42;F1M9N9	C6(Carbamidomethyl)	HCD	1	0	1	1										No Quan Labels	Not Used	589564	0.00101	0.0202		0.11	28	35	28	25	729	0	49	28	7011000	2	505.25	1009.49	0	0.82	26.45	9938	9938	MS2
High	A	2	TYGIcGAIR	2175	Unambiguous	40S ribosomal protein S21 OS=Rattus norvegicus GN=LOC100363012 PE=3 SV=1 - [D3ZSE0_RAT]	2	1	D3ZSE0	C5(Carbamidomethyl)	HCD	1	0	1	1										No Quan Labels	Not Used	584076	0.000386	0.00744	1242	0.0069	16	37	30	39	1221	0	59	21	5789000	2	505.759	1010.51	0	1.83	15.25	4174	4174	MS2
High	A	2	TYGIcGAIR	2175	Unambiguous	40S ribosomal protein S21 OS=Rattus norvegicus GN=LOC100363012 PE=3 SV=1 - [D3ZSE0_RAT]	2	1	D3ZSE0	C5(Carbamidomethyl)	HCD	1	0	1	1										No Quan Labels	Not Used	584217	0.00857	0.191	1381	0.14	16	38	31	27	1350	0	50	15	8369000	2	505.759	1010.51	0	2.86	15.51	4322	4322	MS2
High	A	2	VESIMk	2177	Unambiguous	Protein Atp6v1a OS=Rattus norvegicus GN=Atp6v1a PE=3 SV=1 - [D4A133_RAT]	2	1	D4A133	K6(iTRAQ8plex)	HCD	1	0	1	1	0.879	1.117	0.692	0.898	0.772	1.191	0.887	1.028	1.124	Unique	Used	629891	0.00336	0.0723	2651	0.0053	33	40	33	44	2506	0	33	4	32630000	2	505.796	1010.59	0	-0.53	12.29	2786	2786	MS2
High	A	2	LNVLANVIR	2185	Unambiguous	2-oxoglutarate dehydrogenase, mitochondrial OS=Rattus norvegicus GN=Ogdh PE=1 SV=1 - [ODO1_RAT]|Oxoglutarate dehydrogenase-like (Predicted), isoform CRA_a OS=Rattus norvegicus GN=Ogdhl PE=4 SV=1 - [D3ZQD3_RAT]	7	2	Q5XI78;D3ZQD3		HCD	1	0	1	1										No Quan Labels	Not Used	588106	6.7e-05	0.000948	2162	0.34	32	39	32	24	1894	0	63	100	2124000	2	506.323	1011.64	0	6.85	23.46	8407	8407	MS2
High	A	2	NFGLYNER	2186	Unambiguous	Aspartate aminotransferase, cytoplasmic OS=Rattus norvegicus GN=Got1 PE=1 SV=3 - [AATC_RAT]	2	1	P13221		HCD	1	0	1	1										No Quan Labels	Not Used	584456	6.7e-05	0.000821	700	8.4e-05	27	34	27	55	542	0	23	5	26860000	2	506.747	1012.49	0	2.14	15.98	4574	4574	MS2
High	A	2	NFGLYNER	2186	Unambiguous	Aspartate aminotransferase, cytoplasmic OS=Rattus norvegicus GN=Got1 PE=1 SV=3 - [AATC_RAT]	2	1	P13221		HCD	1	0	1	1										No Quan Labels	Not Used	584319	0.00012	0.002	700	0.0069	27	34	27	36	542	0	56	17	5637000	2	506.747	1012.49	0	2.38	15.71	4429	4429	MS2
High	A	2	dIAAYR	2188	Unambiguous	Uncharacterized protein OS=Rattus norvegicus PE=4 SV=1 - [D4A9T3_RAT]	28	1	D4A9T3	N-Term(iTRAQ8plex)	HCD	1	0	1	1	1.405	1.063	1.941	1.499	1.299	1.058	1.446	1.705	1.331	Unique	Used	630004	0.00271	0.0579	2669	0.66	24	41	34	23	2675	0	13	4	40900000	2	506.789	1012.57	0	-2.87	12.48	2905	2905	MS2
High	A	2	VFDVTk	2198	Unambiguous	Membrane-associated progesterone receptor component 2 OS=Rattus norvegicus GN=Pgrmc2 PE=1 SV=1 - [PGRC2_RAT]|Membrane-associated progesterone receptor component 1 OS=Rattus norvegicus GN=Pgrmc1 PE=1 SV=3 - [PGRC1_RAT]	4	2	Q5XIU9;P70580	K6(iTRAQ8plex)	HCD	1	0	1	1	1.121	1.254	1.149	1.313	0.877	0.989	1.085	1.223	1.047	Not Unique	Not Used	630341	0.00323	0.07	2728	0.015	33	40	33	39	2452	0	23	15	9332000	2	506.802	1012.6	0	-0.47	13.03	3259	3259	MS2
High	A	2	LLScVLGPR	2205	Unambiguous	Abhydrolase domain-containing protein 16A OS=Rattus norvegicus GN=Abhd16a PE=2 SV=1 - [ABHGA_RAT]	2	1	Q6MG55	C4(Carbamidomethyl)	HCD	1	0	1	1										No Quan Labels	Not Used	585580	6.7e-05	0.000895		0.1	23	40	33	30	2170	0	49	23	4457000	2	507.792	1014.58	0	0.91	18.19	5755	5755	MS2
High	A	2	LLScVLGPR	2205	Unambiguous	Abhydrolase domain-containing protein 16A OS=Rattus norvegicus GN=Abhd16a PE=2 SV=1 - [ABHGA_RAT]	2	1	Q6MG55	C4(Carbamidomethyl)	HCD	1	0	1	1										No Quan Labels	Not Used	585447	4.6e-05	0.000467	2285	0.012	23	40	33	40	2164	0	36	25	5716000	2	507.793	1014.58	0	1.39	17.92	5615	5615	MS2
High	A	2	DGLAEEVQR	2213	Unambiguous	Alpha-internexin OS=Rattus norvegicus GN=Ina PE=1 SV=2 - [AINX_RAT]|Alpha-internexin OS=Rattus norvegicus GN=Ina PE=3 SV=1 - [G3V8Q2_RAT]	2	2	P23565;G3V8Q2		HCD	1	0	1	1										No Quan Labels	Not Used	383994	4.2e-05	0.000346	943	0.00042	28	37	30	51	1136	0	43	27	4710000	2	508.755	1016.5	0	1.03	13.11	3033	3033	MS2
High	A	2	TIFMWYR	2216	Unambiguous	4-aminobutyrate aminotransferase, mitochondrial OS=Rattus norvegicus GN=Abat PE=1 SV=3 - [GABT_RAT]	4	1	P50554		HCD	1	0	1	1										No Quan Labels	Not Used	589687	0.00341	0.0737	877	0.18	30	37	30	25	1093	0	13	62	7051000	2	508.755	1016.5	0	0.69	26.69	10067	10067	MS2
High	A	2	IFGGVQQLR	2222	Unambiguous	Voltage-dependent calcium channel subunit delta-2 OS=Rattus norvegicus GN=Cacna2d2 PE=4 SV=1 - [D3ZM25_RAT]	4	1	D3ZM25		HCD	1	0	1	1										No Quan Labels	Not Used	585059	5.3e-05	0.000507	2164	0.045	15	41	34	35	2573	0	45	15	7046000	2	509.296	1017.59	0	1.25	17.15	5207	5207	MS2
High	A	2	IFGGVQQLR	2222	Unambiguous	Voltage-dependent calcium channel subunit delta-2 OS=Rattus norvegicus GN=Cacna2d2 PE=4 SV=1 - [D3ZM25_RAT]	4	1	D3ZM25		HCD	1	0	1	1										No Quan Labels	Not Used	585232	0.000116	0.00193		6.9	25	40	33	13	2470	0	59	41	2565000	2	509.297	1017.59	0	1.73	17.49	5389	5389	MS2
High	A	2	lGALLAR	130343	Unambiguous		0	0		N-Term(iTRAQ8plex)	HCD	1	0	1	1	0.66	4.587	0.136	0.963	0.141	1.399	2.211	1.983	2.121	No Proteins	Not Used	684786	0.000279	0.00447	926	0.36	27	35	28	20	764	0	8	12	14520000	2	509.339	1017.67	0	-0.73	23.17	9221	9221	MS2
High	A	2	lGALLAR	130343	Unambiguous		0	0		N-Term(iTRAQ8plex)	HCD	1	0	1	1	0.675	2.526	0.289	1.104	0.262	1.057	1.477	1.309	1.701	No Proteins	Not Used	684628	0.00142	0.0293	926	3	21	35	28	11	764	0	12	39	7633000	2	509.339	1017.67	0	-0.61	22.89	9055	9055	MS2
High	A	2	iLQAIR	2234	Unambiguous	Isoform B of Amyloid-like protein 2 OS=Rattus norvegicus GN=Aplp2 - [APLP2_RAT]	5	1	P15943-2	N-Term(iTRAQ8plex)	HCD	1	0	1	1	0.877	0.96	0.89	0.995	0.897	1	1.057	0.811	0.928	Unique	Used	683543	0.00332	0.0714	908	1.7	23	35	28	14	763	0	42	33	5483000	2	509.34	1017.67	0	0.54	20.93	7915	7915	MS2
High	A	2	iLQALR	2234	Unambiguous	Isoform B of Amyloid-like protein 2 OS=Rattus norvegicus GN=Aplp2 - [APLP2_RAT]	5	1	P15943-2	N-Term(iTRAQ8plex)	HCD	1	0	1	2	0.877	0.96	0.89	0.995	0.897	1	1.057	0.811	0.928	Redundant	Not Used	683543	0.00332	0.0714	908	1.7	23	35	28	14	763	0	42	33	5483000	2	509.34	1017.67	0	0.54	20.93	7915	7915	MS2
High	A	2	lLQALR	2234	Unambiguous	Isoform B of Amyloid-like protein 2 OS=Rattus norvegicus GN=Aplp2 - [APLP2_RAT]	5	1	P15943-2	N-Term(iTRAQ8plex)	HCD	1	0	1	3	0.877	0.96	0.89	0.995	0.897	1	1.057	0.811	0.928	Redundant	Not Used	683543	0.00332	0.0714	908	1.7	23	35	28	14	763	0	42	33	5483000	2	509.34	1017.67	0	0.54	20.93	7915	7915	MS2
High	A	2	qFAFVHMR	2235	Unambiguous	Protein Rbm4 OS=Rattus norvegicus GN=Rbm4 PE=4 SV=1 - [E9PTZ4_RAT]	5	1	E9PTZ4	N-Term(Gln->pyro-Glu)	HCD	1	0	1	1										No Quan Labels	Not Used	611980	7.4e-05	0.00113	908	0.011	29	36	29	36	874	0	35	24	7683000	2	509.751	1018.5	0	2.46	23.88	9656	9656	MS2
High	A	2	SPTWTALSR	2236	Unambiguous	Sodium/potassium-transporting ATPase subunit alpha-2 OS=Rattus norvegicus GN=Atp1a2 PE=1 SV=1 - [AT1A2_RAT]	3	1	P06686		HCD	1	0	1	1										No Quan Labels	Not Used	584975	0.00201	0.0437		5.6	15	38	31	11	1413	0	53	31	2040000	2	509.771	1018.53	0	2.76	16.99	5119	5119	MS2
High	A	2	SPTWTALSR	2236	Unambiguous	Sodium/potassium-transporting ATPase subunit alpha-2 OS=Rattus norvegicus GN=Atp1a2 PE=1 SV=1 - [AT1A2_RAT]	3	1	P06686		HCD	1	0	1	1										No Quan Labels	Not Used	584825	6.4e-05	0.000759	1561	0.00069	31	38	31	50	1413	0	49	20	5233000	2	509.771	1018.53	0	3	16.7	4961	4961	MS2
High	A	2	tLYGFGG	2239	Unambiguous	Histone H3 OS=Heterocephalus glaber GN=GW7_16515 PE=3 SV=1 - [G5BV28_HETGA]	5	1	G5BV28	N-Term(iTRAQ8plex)	HCD	1	0	1	1	1.911	0.798	1.52	0.648	2.352	0.694	0.998	1.884	0.906	Unique	Used	388575	0.00425	0.0945		0.46	16	39	32	23	1731	0	33	31	4960000	2	509.778	1018.55	0	-2.48	23.21	7913	7913	MS2
High	A	2	tLYGFGG	2239	Unambiguous	Histone H3 OS=Heterocephalus glaber GN=GW7_16515 PE=3 SV=1 - [G5BV28_HETGA]	5	1	G5BV28	N-Term(iTRAQ8plex)	HCD	1	0	1	1	1.967	1.2	2.313	1.44	1.61	0.783	1.298	2.263	1.037	Unique	Used	408989	0.00291	0.0627		0.04	21	39	32	33	1748	0	25	7	18140000	2	509.778	1018.55	0	-2.07	22.42	6753	6753	MS2
High	A	2	tLYGFGG	2239	Unambiguous	Histone H3 OS=Heterocephalus glaber GN=GW7_16515 PE=3 SV=1 - [G5BV28_HETGA]	5	1	G5BV28	N-Term(iTRAQ8plex)	HCD	1	0	1	1	1.413	0.748	1.775	0.959	1.856	0.874	1.07	1.268	0.783	Unique	Used	388718	0.0008	0.0155		0.048	20	39	32	33	1748	0	43	43	4375000	2	509.778	1018.55	0	-1.95	23.52	8063	8063	MS2
High	A	2	tLYGFGG	2239	Unambiguous	Histone H3 OS=Heterocephalus glaber GN=GW7_16515 PE=3 SV=1 - [G5BV28_HETGA]	5	1	G5BV28	N-Term(iTRAQ8plex)	HCD	1	0	1	1	7.747	1.281	6.689	1.129	5.94	0.97	1.635	1.744	1.058	Unique	Used	388434	0.00178	0.038		0.037	21	39	32	34	1748	0	4	3	68390000	2	509.778	1018.55	0	-1.83	22.91	7765	7765	MS2
High	A	2	tLYGFGG	2239	Unambiguous	Histone H3 OS=Heterocephalus glaber GN=GW7_16515 PE=3 SV=1 - [G5BV28_HETGA]	5	1	G5BV28	N-Term(iTRAQ8plex)	HCD	1	0	1	1	1.356	0.852	1.386	0.889	1.563	0.643	0.887	2.098	0.884	Unique	Used	408712	0.00467	0.104		0.75	17	39	32	21	1748	0	46	46	3722000	2	509.778	1018.55	0	-1.59	21.85	6459	6459	MS2
High	A	2	tLYGFGG	2239	Unambiguous	Histone H3 OS=Heterocephalus glaber GN=GW7_16515 PE=3 SV=1 - [G5BV28_HETGA]	5	1	G5BV28	N-Term(iTRAQ8plex)	HCD	1	0	1	1	1.318	1.08	1.117	0.935	1.198	0.921	1.167	1.564	1.005	Unique	Used	388298	0.000549	0.0105		0.047	20	39	32	33	1762	0	15	68	2769000	2	509.779	1018.55	0	-0.99	22.64	7622	7622	MS2
High	A	2	VVNSILAFR	2249	Unambiguous	Aminoacylase-1A OS=Rattus norvegicus GN=Acy1a PE=1 SV=1 - [ACY1A_RAT]	2	1	Q6AYS7		HCD	1	0	1	1										No Quan Labels	Not Used	409424	0.00014	0.00248		0.96	30	37	30	18	1227	0	57	21	4640000	2	509.806	1018.6	0	-0.62	23.31	7213	7213	MS2
High	A	2	IIDLIk	2251	Unambiguous	Erythroid spectrin alpha OS=Rattus norvegicus GN=Spta1 PE=2 SV=1 - [Q6XDA1_RAT]|Protein RGD1564560 OS=Rattus norvegicus GN=Ddx6 PE=3 SV=1 - [D3ZD73_RAT]|NADH dehydrogenase [ubiquinone] 1 alpha subcomplex subunit 5 OS=Rattus norvegicus GN=Ndufa5 PE=1 SV=3 - [NDUA5_RAT]|Protein Tex9 OS=Rattus norvegicus GN=Tex9 PE=4 SV=1 - [D3ZVP5_RAT]	14	3	D3ZD73;Q63362;D3ZVP5	K6(iTRAQ8plex)	HCD	1	0	1	1	0.619	1.26	0.573	1.19	0.483	1.184	1.025	0.997	0.909	Not Unique	Not Used	633868	0.0063	0.143	1114	0.3	23	37	30	23	1235	0	0	100	3645000	2	509.843	1018.68	0	-3.01	19.24	6984	6984	MS2
High	A	2	ILDILk	2251	Unambiguous	Erythroid spectrin alpha OS=Rattus norvegicus GN=Spta1 PE=2 SV=1 - [Q6XDA1_RAT]|Protein RGD1564560 OS=Rattus norvegicus GN=Ddx6 PE=3 SV=1 - [D3ZD73_RAT]|NADH dehydrogenase [ubiquinone] 1 alpha subcomplex subunit 5 OS=Rattus norvegicus GN=Ndufa5 PE=1 SV=3 - [NDUA5_RAT]|Protein Tex9 OS=Rattus norvegicus GN=Tex9 PE=4 SV=1 - [D3ZVP5_RAT]	14	3	D3ZD73;Q63362;D3ZVP5	K6(iTRAQ8plex)	HCD	1	0	1	2	0.619	1.26	0.573	1.19	0.483	1.184	1.025	0.997	0.909	Redundant	Not Used	633868	0.0063	0.143	1114	0.3	23	37	30	23	1235	0	0	100	3645000	2	509.843	1018.68	0	-3.01	19.24	6984	6984	MS2
High	A	2	ILDLIk	2251	Unambiguous	Erythroid spectrin alpha OS=Rattus norvegicus GN=Spta1 PE=2 SV=1 - [Q6XDA1_RAT]|Protein RGD1564560 OS=Rattus norvegicus GN=Ddx6 PE=3 SV=1 - [D3ZD73_RAT]|NADH dehydrogenase [ubiquinone] 1 alpha subcomplex subunit 5 OS=Rattus norvegicus GN=Ndufa5 PE=1 SV=3 - [NDUA5_RAT]|Protein Tex9 OS=Rattus norvegicus GN=Tex9 PE=4 SV=1 - [D3ZVP5_RAT]	14	3	D3ZD73;Q63362;D3ZVP5	K6(iTRAQ8plex)	HCD	1	0	1	3	0.619	1.26	0.573	1.19	0.483	1.184	1.025	0.997	0.909	Redundant	Not Used	633868	0.0063	0.143	1114	0.3	23	37	30	23	1235	0	0	100	3645000	2	509.843	1018.68	0	-3.01	19.24	6984	6984	MS2
High	A	2	ILDLLk	2251	Unambiguous	Erythroid spectrin alpha OS=Rattus norvegicus GN=Spta1 PE=2 SV=1 - [Q6XDA1_RAT]|Protein RGD1564560 OS=Rattus norvegicus GN=Ddx6 PE=3 SV=1 - [D3ZD73_RAT]|NADH dehydrogenase [ubiquinone] 1 alpha subcomplex subunit 5 OS=Rattus norvegicus GN=Ndufa5 PE=1 SV=3 - [NDUA5_RAT]|Protein Tex9 OS=Rattus norvegicus GN=Tex9 PE=4 SV=1 - [D3ZVP5_RAT]	14	3	D3ZD73;Q63362;D3ZVP5	K6(iTRAQ8plex)	HCD	1	0	1	4	0.619	1.26	0.573	1.19	0.483	1.184	1.025	0.997	0.909	Redundant	Not Used	633868	0.0063	0.143	1114	0.3	23	37	30	23	1235	0	0	100	3645000	2	509.843	1018.68	0	-3.01	19.24	6984	6984	MS2
High	A	2	LIDILk	2251	Unambiguous	Erythroid spectrin alpha OS=Rattus norvegicus GN=Spta1 PE=2 SV=1 - [Q6XDA1_RAT]|Protein RGD1564560 OS=Rattus norvegicus GN=Ddx6 PE=3 SV=1 - [D3ZD73_RAT]|NADH dehydrogenase [ubiquinone] 1 alpha subcomplex subunit 5 OS=Rattus norvegicus GN=Ndufa5 PE=1 SV=3 - [NDUA5_RAT]|Protein Tex9 OS=Rattus norvegicus GN=Tex9 PE=4 SV=1 - [D3ZVP5_RAT]	14	3	D3ZD73;Q63362;D3ZVP5	K6(iTRAQ8plex)	HCD	1	0	1	5	0.619	1.26	0.573	1.19	0.483	1.184	1.025	0.997	0.909	Redundant	Not Used	633868	0.0063	0.143	1114	0.3	23	37	30	23	1235	0	0	100	3645000	2	509.843	1018.68	0	-3.01	19.24	6984	6984	MS2
High	A	2	LIDLIk	2251	Unambiguous	Erythroid spectrin alpha OS=Rattus norvegicus GN=Spta1 PE=2 SV=1 - [Q6XDA1_RAT]|Protein RGD1564560 OS=Rattus norvegicus GN=Ddx6 PE=3 SV=1 - [D3ZD73_RAT]|NADH dehydrogenase [ubiquinone] 1 alpha subcomplex subunit 5 OS=Rattus norvegicus GN=Ndufa5 PE=1 SV=3 - [NDUA5_RAT]|Protein Tex9 OS=Rattus norvegicus GN=Tex9 PE=4 SV=1 - [D3ZVP5_RAT]	14	3	D3ZD73;Q63362;D3ZVP5	K6(iTRAQ8plex)	HCD	1	0	1	6	0.619	1.26	0.573	1.19	0.483	1.184	1.025	0.997	0.909	Redundant	Not Used	633868	0.0063	0.143	1114	0.3	23	37	30	23	1235	0	0	100	3645000	2	509.843	1018.68	0	-3.01	19.24	6984	6984	MS2
High	A	2	LIDLLk	2251	Unambiguous	Erythroid spectrin alpha OS=Rattus norvegicus GN=Spta1 PE=2 SV=1 - [Q6XDA1_RAT]|Protein RGD1564560 OS=Rattus norvegicus GN=Ddx6 PE=3 SV=1 - [D3ZD73_RAT]|NADH dehydrogenase [ubiquinone] 1 alpha subcomplex subunit 5 OS=Rattus norvegicus GN=Ndufa5 PE=1 SV=3 - [NDUA5_RAT]|Protein Tex9 OS=Rattus norvegicus GN=Tex9 PE=4 SV=1 - [D3ZVP5_RAT]	14	3	D3ZD73;Q63362;D3ZVP5	K6(iTRAQ8plex)	HCD	1	0	1	7	0.619	1.26	0.573	1.19	0.483	1.184	1.025	0.997	0.909	Redundant	Not Used	633868	0.0063	0.143	1114	0.3	23	37	30	23	1235	0	0	100	3645000	2	509.843	1018.68	0	-3.01	19.24	6984	6984	MS2
High	A	2	LLDIIk	2251	Unambiguous	Erythroid spectrin alpha OS=Rattus norvegicus GN=Spta1 PE=2 SV=1 - [Q6XDA1_RAT]|Protein RGD1564560 OS=Rattus norvegicus GN=Ddx6 PE=3 SV=1 - [D3ZD73_RAT]|NADH dehydrogenase [ubiquinone] 1 alpha subcomplex subunit 5 OS=Rattus norvegicus GN=Ndufa5 PE=1 SV=3 - [NDUA5_RAT]|Protein Tex9 OS=Rattus norvegicus GN=Tex9 PE=4 SV=1 - [D3ZVP5_RAT]	14	3	D3ZD73;Q63362;D3ZVP5	K6(iTRAQ8plex)	HCD	1	0	1	8	0.619	1.26	0.573	1.19	0.483	1.184	1.025	0.997	0.909	Redundant	Not Used	633868	0.0063	0.143	1114	0.3	23	37	30	23	1235	0	0	100	3645000	2	509.843	1018.68	0	-3.01	19.24	6984	6984	MS2
High	A	2	LLDLLk	2251	Unambiguous	Erythroid spectrin alpha OS=Rattus norvegicus GN=Spta1 PE=2 SV=1 - [Q6XDA1_RAT]|Protein RGD1564560 OS=Rattus norvegicus GN=Ddx6 PE=3 SV=1 - [D3ZD73_RAT]|NADH dehydrogenase [ubiquinone] 1 alpha subcomplex subunit 5 OS=Rattus norvegicus GN=Ndufa5 PE=1 SV=3 - [NDUA5_RAT]|Protein Tex9 OS=Rattus norvegicus GN=Tex9 PE=4 SV=1 - [D3ZVP5_RAT]	14	3	D3ZD73;Q63362;D3ZVP5	K6(iTRAQ8plex)	HCD	1	0	1	9	0.619	1.26	0.573	1.19	0.483	1.184	1.025	0.997	0.909	Redundant	Not Used	633868	0.0063	0.143	1114	0.3	23	37	30	23	1235	0	0	100	3645000	2	509.843	1018.68	0	-3.01	19.24	6984	6984	MS2
High	A	2	IIDLIk	2251	Unambiguous	Erythroid spectrin alpha OS=Rattus norvegicus GN=Spta1 PE=2 SV=1 - [Q6XDA1_RAT]|Protein RGD1564560 OS=Rattus norvegicus GN=Ddx6 PE=3 SV=1 - [D3ZD73_RAT]|NADH dehydrogenase [ubiquinone] 1 alpha subcomplex subunit 5 OS=Rattus norvegicus GN=Ndufa5 PE=1 SV=3 - [NDUA5_RAT]|Protein Tex9 OS=Rattus norvegicus GN=Tex9 PE=4 SV=1 - [D3ZVP5_RAT]	14	3	D3ZD73;Q63362;D3ZVP5	K6(iTRAQ8plex)	HCD	1	0	1	1	1.022	0.831	0.99	0.823	1.207	1.078	0.812	0.898	0.782	Not Unique	Not Used	658547	0.0008	0.0157	436	0.004	27	34	27	38	567	0	27	33	8353000	2	509.845	1018.68	0	1.66	20.08	7206	7206	MS2
High	A	2	ILDILk	2251	Unambiguous	Erythroid spectrin alpha OS=Rattus norvegicus GN=Spta1 PE=2 SV=1 - [Q6XDA1_RAT]|Protein RGD1564560 OS=Rattus norvegicus GN=Ddx6 PE=3 SV=1 - [D3ZD73_RAT]|NADH dehydrogenase [ubiquinone] 1 alpha subcomplex subunit 5 OS=Rattus norvegicus GN=Ndufa5 PE=1 SV=3 - [NDUA5_RAT]|Protein Tex9 OS=Rattus norvegicus GN=Tex9 PE=4 SV=1 - [D3ZVP5_RAT]	14	3	D3ZD73;Q63362;D3ZVP5	K6(iTRAQ8plex)	HCD	1	0	1	2	1.022	0.831	0.99	0.823	1.207	1.078	0.812	0.898	0.782	Redundant	Not Used	658547	0.0008	0.0157	436	0.004	27	34	27	38	567	0	27	33	8353000	2	509.845	1018.68	0	1.66	20.08	7206	7206	MS2
High	A	2	ILDLIk	2251	Unambiguous	Erythroid spectrin alpha OS=Rattus norvegicus GN=Spta1 PE=2 SV=1 - [Q6XDA1_RAT]|Protein RGD1564560 OS=Rattus norvegicus GN=Ddx6 PE=3 SV=1 - [D3ZD73_RAT]|NADH dehydrogenase [ubiquinone] 1 alpha subcomplex subunit 5 OS=Rattus norvegicus GN=Ndufa5 PE=1 SV=3 - [NDUA5_RAT]|Protein Tex9 OS=Rattus norvegicus GN=Tex9 PE=4 SV=1 - [D3ZVP5_RAT]	14	3	D3ZD73;Q63362;D3ZVP5	K6(iTRAQ8plex)	HCD	1	0	1	3	1.022	0.831	0.99	0.823	1.207	1.078	0.812	0.898	0.782	Redundant	Not Used	658547	0.0008	0.0157	436	0.004	27	34	27	38	567	0	27	33	8353000	2	509.845	1018.68	0	1.66	20.08	7206	7206	MS2
High	A	2	ILDLLk	2251	Unambiguous	Erythroid spectrin alpha OS=Rattus norvegicus GN=Spta1 PE=2 SV=1 - [Q6XDA1_RAT]|Protein RGD1564560 OS=Rattus norvegicus GN=Ddx6 PE=3 SV=1 - [D3ZD73_RAT]|NADH dehydrogenase [ubiquinone] 1 alpha subcomplex subunit 5 OS=Rattus norvegicus GN=Ndufa5 PE=1 SV=3 - [NDUA5_RAT]|Protein Tex9 OS=Rattus norvegicus GN=Tex9 PE=4 SV=1 - [D3ZVP5_RAT]	14	3	D3ZD73;Q63362;D3ZVP5	K6(iTRAQ8plex)	HCD	1	0	1	4	1.022	0.831	0.99	0.823	1.207	1.078	0.812	0.898	0.782	Redundant	Not Used	658547	0.0008	0.0157	436	0.004	27	34	27	38	567	0	27	33	8353000	2	509.845	1018.68	0	1.66	20.08	7206	7206	MS2
High	A	2	LIDILk	2251	Unambiguous	Erythroid spectrin alpha OS=Rattus norvegicus GN=Spta1 PE=2 SV=1 - [Q6XDA1_RAT]|Protein RGD1564560 OS=Rattus norvegicus GN=Ddx6 PE=3 SV=1 - [D3ZD73_RAT]|NADH dehydrogenase [ubiquinone] 1 alpha subcomplex subunit 5 OS=Rattus norvegicus GN=Ndufa5 PE=1 SV=3 - [NDUA5_RAT]|Protein Tex9 OS=Rattus norvegicus GN=Tex9 PE=4 SV=1 - [D3ZVP5_RAT]	14	3	D3ZD73;Q63362;D3ZVP5	K6(iTRAQ8plex)	HCD	1	0	1	5	1.022	0.831	0.99	0.823	1.207	1.078	0.812	0.898	0.782	Redundant	Not Used	658547	0.0008	0.0157	436	0.004	27	34	27	38	567	0	27	33	8353000	2	509.845	1018.68	0	1.66	20.08	7206	7206	MS2
High	A	2	LIDLIk	2251	Unambiguous	Erythroid spectrin alpha OS=Rattus norvegicus GN=Spta1 PE=2 SV=1 - [Q6XDA1_RAT]|Protein RGD1564560 OS=Rattus norvegicus GN=Ddx6 PE=3 SV=1 - [D3ZD73_RAT]|NADH dehydrogenase [ubiquinone] 1 alpha subcomplex subunit 5 OS=Rattus norvegicus GN=Ndufa5 PE=1 SV=3 - [NDUA5_RAT]|Protein Tex9 OS=Rattus norvegicus GN=Tex9 PE=4 SV=1 - [D3ZVP5_RAT]	14	3	D3ZD73;Q63362;D3ZVP5	K6(iTRAQ8plex)	HCD	1	0	1	6	1.022	0.831	0.99	0.823	1.207	1.078	0.812	0.898	0.782	Redundant	Not Used	658547	0.0008	0.0157	436	0.004	27	34	27	38	567	0	27	33	8353000	2	509.845	1018.68	0	1.66	20.08	7206	7206	MS2
High	A	2	LIDLLk	2251	Unambiguous	Erythroid spectrin alpha OS=Rattus norvegicus GN=Spta1 PE=2 SV=1 - [Q6XDA1_RAT]|Protein RGD1564560 OS=Rattus norvegicus GN=Ddx6 PE=3 SV=1 - [D3ZD73_RAT]|NADH dehydrogenase [ubiquinone] 1 alpha subcomplex subunit 5 OS=Rattus norvegicus GN=Ndufa5 PE=1 SV=3 - [NDUA5_RAT]|Protein Tex9 OS=Rattus norvegicus GN=Tex9 PE=4 SV=1 - [D3ZVP5_RAT]	14	3	D3ZD73;Q63362;D3ZVP5	K6(iTRAQ8plex)	HCD	1	0	1	7	1.022	0.831	0.99	0.823	1.207	1.078	0.812	0.898	0.782	Redundant	Not Used	658547	0.0008	0.0157	436	0.004	27	34	27	38	567	0	27	33	8353000	2	509.845	1018.68	0	1.66	20.08	7206	7206	MS2
High	A	2	LLDIIk	2251	Unambiguous	Erythroid spectrin alpha OS=Rattus norvegicus GN=Spta1 PE=2 SV=1 - [Q6XDA1_RAT]|Protein RGD1564560 OS=Rattus norvegicus GN=Ddx6 PE=3 SV=1 - [D3ZD73_RAT]|NADH dehydrogenase [ubiquinone] 1 alpha subcomplex subunit 5 OS=Rattus norvegicus GN=Ndufa5 PE=1 SV=3 - [NDUA5_RAT]|Protein Tex9 OS=Rattus norvegicus GN=Tex9 PE=4 SV=1 - [D3ZVP5_RAT]	14	3	D3ZD73;Q63362;D3ZVP5	K6(iTRAQ8plex)	HCD	1	0	1	8	1.022	0.831	0.99	0.823	1.207	1.078	0.812	0.898	0.782	Redundant	Not Used	658547	0.0008	0.0157	436	0.004	27	34	27	38	567	0	27	33	8353000	2	509.845	1018.68	0	1.66	20.08	7206	7206	MS2
High	A	2	LLDLLk	2251	Unambiguous	Erythroid spectrin alpha OS=Rattus norvegicus GN=Spta1 PE=2 SV=1 - [Q6XDA1_RAT]|Protein RGD1564560 OS=Rattus norvegicus GN=Ddx6 PE=3 SV=1 - [D3ZD73_RAT]|NADH dehydrogenase [ubiquinone] 1 alpha subcomplex subunit 5 OS=Rattus norvegicus GN=Ndufa5 PE=1 SV=3 - [NDUA5_RAT]|Protein Tex9 OS=Rattus norvegicus GN=Tex9 PE=4 SV=1 - [D3ZVP5_RAT]	14	3	D3ZD73;Q63362;D3ZVP5	K6(iTRAQ8plex)	HCD	1	0	1	9	1.022	0.831	0.99	0.823	1.207	1.078	0.812	0.898	0.782	Redundant	Not Used	658547	0.0008	0.0157	436	0.004	27	34	27	38	567	0	27	33	8353000	2	509.845	1018.68	0	1.66	20.08	7206	7206	MS2
High	A	2	iSLLLR	2270	Unambiguous	Fragile X mental retardation protein 1 homolog OS=Rattus norvegicus GN=Fmr1 PE=4 SV=1 - [E9PTH3_RAT]|Elongation factor Tu, mitochondrial OS=Rattus norvegicus GN=Tufm PE=1 SV=1 - [EFTU_RAT]	7	2	E9PTH3;P85834	N-Term(iTRAQ8plex)	HCD	1	0	1	1	0.754	0.885	0.895	1.073	0.836	0.84	1.061	1.007	1.056	Not Unique	Not Used	686329	0.00257	0.0553	436	2.1	22	34	27	11	567	0	25	17	11600000	2	509.848	1018.69	0	-3.37	25.94	10841	10841	MS2
High	A	2	lSILIR	2270	Unambiguous	Fragile X mental retardation protein 1 homolog OS=Rattus norvegicus GN=Fmr1 PE=4 SV=1 - [E9PTH3_RAT]|Elongation factor Tu, mitochondrial OS=Rattus norvegicus GN=Tufm PE=1 SV=1 - [EFTU_RAT]	7	2	E9PTH3;P85834	N-Term(iTRAQ8plex)	HCD	1	0	1	2	0.754	0.885	0.895	1.073	0.836	0.84	1.061	1.007	1.056	Redundant	Not Used	686329	0.00259	0.0553	436	2.1	22	34	27	11	567	0	25	17	11600000	2	509.848	1018.69	0	-3.37	25.94	10841	10841	MS2
High	A	2	lSLIIR	2270	Unambiguous	Fragile X mental retardation protein 1 homolog OS=Rattus norvegicus GN=Fmr1 PE=4 SV=1 - [E9PTH3_RAT]|Elongation factor Tu, mitochondrial OS=Rattus norvegicus GN=Tufm PE=1 SV=1 - [EFTU_RAT]	7	2	E9PTH3;P85834	N-Term(iTRAQ8plex)	HCD	1	0	1	3	0.754	0.885	0.895	1.073	0.836	0.84	1.061	1.007	1.056	Redundant	Not Used	686329	0.00259	0.0553	436	2.1	22	34	27	11	567	0	25	17	11600000	2	509.848	1018.69	0	-3.37	25.94	10841	10841	MS2
High	A	2	lSLILR	2270	Unambiguous	Fragile X mental retardation protein 1 homolog OS=Rattus norvegicus GN=Fmr1 PE=4 SV=1 - [E9PTH3_RAT]|Elongation factor Tu, mitochondrial OS=Rattus norvegicus GN=Tufm PE=1 SV=1 - [EFTU_RAT]	7	2	E9PTH3;P85834	N-Term(iTRAQ8plex)	HCD	1	0	1	4	0.754	0.885	0.895	1.073	0.836	0.84	1.061	1.007	1.056	Redundant	Not Used	686329	0.00257	0.0553	436	2.1	22	34	27	11	567	0	25	17	11600000	2	509.848	1018.69	0	-3.37	25.94	10841	10841	MS2
High	A	2	lSLLIR	2270	Unambiguous	Fragile X mental retardation protein 1 homolog OS=Rattus norvegicus GN=Fmr1 PE=4 SV=1 - [E9PTH3_RAT]|Elongation factor Tu, mitochondrial OS=Rattus norvegicus GN=Tufm PE=1 SV=1 - [EFTU_RAT]	7	2	E9PTH3;P85834	N-Term(iTRAQ8plex)	HCD	1	0	1	5	0.754	0.885	0.895	1.073	0.836	0.84	1.061	1.007	1.056	Redundant	Not Used	686329	0.00257	0.0553	436	2.1	22	34	27	11	567	0	25	17	11600000	2	509.848	1018.69	0	-3.37	25.94	10841	10841	MS2
High	A	2	iSLLLR	2270	Unambiguous	Fragile X mental retardation protein 1 homolog OS=Rattus norvegicus GN=Fmr1 PE=4 SV=1 - [E9PTH3_RAT]|Elongation factor Tu, mitochondrial OS=Rattus norvegicus GN=Tufm PE=1 SV=1 - [EFTU_RAT]	7	2	E9PTH3;P85834	N-Term(iTRAQ8plex)	HCD	1	0	1	1	0.78	0.794	0.724	0.752	0.965	0.905	1.061	0.935	0.998	Not Unique	Not Used	686485	0.00236	0.0519	436	0.39	26	34	27	19	567	0	7	3	73490000	2	509.849	1018.69	0	-1.81	26.24	11005	11005	MS2
High	A	2	lSILIR	2270	Unambiguous	Fragile X mental retardation protein 1 homolog OS=Rattus norvegicus GN=Fmr1 PE=4 SV=1 - [E9PTH3_RAT]|Elongation factor Tu, mitochondrial OS=Rattus norvegicus GN=Tufm PE=1 SV=1 - [EFTU_RAT]	7	2	E9PTH3;P85834	N-Term(iTRAQ8plex)	HCD	1	0	1	2	0.78	0.794	0.724	0.752	0.965	0.905	1.061	0.935	0.998	Redundant	Not Used	686485	0.00236	0.0519	436	0.39	26	34	27	19	567	0	7	3	73490000	2	509.849	1018.69	0	-1.81	26.24	11005	11005	MS2
High	A	2	lSLIIR	2270	Unambiguous	Fragile X mental retardation protein 1 homolog OS=Rattus norvegicus GN=Fmr1 PE=4 SV=1 - [E9PTH3_RAT]|Elongation factor Tu, mitochondrial OS=Rattus norvegicus GN=Tufm PE=1 SV=1 - [EFTU_RAT]	7	2	E9PTH3;P85834	N-Term(iTRAQ8plex)	HCD	1	0	1	3	0.78	0.794	0.724	0.752	0.965	0.905	1.061	0.935	0.998	Redundant	Not Used	686485	0.00236	0.0519	436	0.39	26	34	27	19	567	0	7	3	73490000	2	509.849	1018.69	0	-1.81	26.24	11005	11005	MS2
High	A	2	lSLILR	2270	Unambiguous	Fragile X mental retardation protein 1 homolog OS=Rattus norvegicus GN=Fmr1 PE=4 SV=1 - [E9PTH3_RAT]|Elongation factor Tu, mitochondrial OS=Rattus norvegicus GN=Tufm PE=1 SV=1 - [EFTU_RAT]	7	2	E9PTH3;P85834	N-Term(iTRAQ8plex)	HCD	1	0	1	4	0.78	0.794	0.724	0.752	0.965	0.905	1.061	0.935	0.998	Redundant	Not Used	686485	0.00236	0.0519	436	0.39	26	34	27	19	567	0	7	3	73490000	2	509.849	1018.69	0	-1.81	26.24	11005	11005	MS2
High	A	2	lSLLIR	2270	Unambiguous	Fragile X mental retardation protein 1 homolog OS=Rattus norvegicus GN=Fmr1 PE=4 SV=1 - [E9PTH3_RAT]|Elongation factor Tu, mitochondrial OS=Rattus norvegicus GN=Tufm PE=1 SV=1 - [EFTU_RAT]	7	2	E9PTH3;P85834	N-Term(iTRAQ8plex)	HCD	1	0	1	5	0.78	0.794	0.724	0.752	0.965	0.905	1.061	0.935	0.998	Redundant	Not Used	686485	0.00238	0.0519	436	0.39	26	34	27	19	567	0	7	3	73490000	2	509.849	1018.69	0	-1.81	26.24	11005	11005	MS2
High	A	2	iSLLLR	2270	Unambiguous	Fragile X mental retardation protein 1 homolog OS=Rattus norvegicus GN=Fmr1 PE=4 SV=1 - [E9PTH3_RAT]|Elongation factor Tu, mitochondrial OS=Rattus norvegicus GN=Tufm PE=1 SV=1 - [EFTU_RAT]	7	2	E9PTH3;P85834	N-Term(iTRAQ8plex)	HCD	1	0	1	1	1.044	1.116	1.008	1.099	0.919	0.871	1.079	0.998	1.161	Not Unique	Not Used	662274	0.0024	0.0522	436	0.36	26	34	27	19	567	0	27	19	8690000	2	509.849	1018.69	0	-1.7	26.85	11120	11120	MS2
High	A	2	lSILIR	2270	Unambiguous	Fragile X mental retardation protein 1 homolog OS=Rattus norvegicus GN=Fmr1 PE=4 SV=1 - [E9PTH3_RAT]|Elongation factor Tu, mitochondrial OS=Rattus norvegicus GN=Tufm PE=1 SV=1 - [EFTU_RAT]	7	2	E9PTH3;P85834	N-Term(iTRAQ8plex)	HCD	1	0	1	2	1.044	1.116	1.008	1.099	0.919	0.871	1.079	0.998	1.161	Redundant	Not Used	662274	0.0024	0.0522	436	0.36	26	34	27	19	567	0	27	19	8690000	2	509.849	1018.69	0	-1.7	26.85	11120	11120	MS2
High	A	2	lSLIIR	2270	Unambiguous	Fragile X mental retardation protein 1 homolog OS=Rattus norvegicus GN=Fmr1 PE=4 SV=1 - [E9PTH3_RAT]|Elongation factor Tu, mitochondrial OS=Rattus norvegicus GN=Tufm PE=1 SV=1 - [EFTU_RAT]	7	2	E9PTH3;P85834	N-Term(iTRAQ8plex)	HCD	1	0	1	3	1.044	1.116	1.008	1.099	0.919	0.871	1.079	0.998	1.161	Redundant	Not Used	662274	0.0024	0.0522	436	0.36	26	34	27	19	567	0	27	19	8690000	2	509.849	1018.69	0	-1.7	26.85	11120	11120	MS2
High	A	2	lSLILR	2270	Unambiguous	Fragile X mental retardation protein 1 homolog OS=Rattus norvegicus GN=Fmr1 PE=4 SV=1 - [E9PTH3_RAT]|Elongation factor Tu, mitochondrial OS=Rattus norvegicus GN=Tufm PE=1 SV=1 - [EFTU_RAT]	7	2	E9PTH3;P85834	N-Term(iTRAQ8plex)	HCD	1	0	1	4	1.044	1.116	1.008	1.099	0.919	0.871	1.079	0.998	1.161	Redundant	Not Used	662274	0.0024	0.0522	436	0.36	26	34	27	19	567	0	27	19	8690000	2	509.849	1018.69	0	-1.7	26.85	11120	11120	MS2
High	A	2	lSLLIR	2270	Unambiguous	Fragile X mental retardation protein 1 homolog OS=Rattus norvegicus GN=Fmr1 PE=4 SV=1 - [E9PTH3_RAT]|Elongation factor Tu, mitochondrial OS=Rattus norvegicus GN=Tufm PE=1 SV=1 - [EFTU_RAT]	7	2	E9PTH3;P85834	N-Term(iTRAQ8plex)	HCD	1	0	1	5	1.044	1.116	1.008	1.099	0.919	0.871	1.079	0.998	1.161	Redundant	Not Used	662274	0.0024	0.0522	436	0.36	26	34	27	19	567	0	27	19	8690000	2	509.849	1018.69	0	-1.7	26.85	11120	11120	MS2
High	A	2	iSLLLR	2270	Unambiguous	Fragile X mental retardation protein 1 homolog OS=Rattus norvegicus GN=Fmr1 PE=4 SV=1 - [E9PTH3_RAT]|Elongation factor Tu, mitochondrial OS=Rattus norvegicus GN=Tufm PE=1 SV=1 - [EFTU_RAT]	7	2	E9PTH3;P85834	N-Term(iTRAQ8plex)	HCD	1	0	1	1	0.925	1.152	0.773	0.983	0.788	0.994	1.063	1.028	1.288	Not Unique	Not Used	686911	0.007	0.158	436	0.46	27	34	27	18	567	0	4	7	36550000	2	509.849	1018.69	0	-1.28	27.05	11452	11452	MS2
High	A	2	lSILIR	2270	Unambiguous	Fragile X mental retardation protein 1 homolog OS=Rattus norvegicus GN=Fmr1 PE=4 SV=1 - [E9PTH3_RAT]|Elongation factor Tu, mitochondrial OS=Rattus norvegicus GN=Tufm PE=1 SV=1 - [EFTU_RAT]	7	2	E9PTH3;P85834	N-Term(iTRAQ8plex)	HCD	1	0	1	2	0.925	1.152	0.773	0.983	0.788	0.994	1.063	1.028	1.288	Redundant	Not Used	686911	0.00699	0.158	436	0.46	27	34	27	18	567	0	4	7	36550000	2	509.849	1018.69	0	-1.28	27.05	11452	11452	MS2
High	A	2	lSLIIR	2270	Unambiguous	Fragile X mental retardation protein 1 homolog OS=Rattus norvegicus GN=Fmr1 PE=4 SV=1 - [E9PTH3_RAT]|Elongation factor Tu, mitochondrial OS=Rattus norvegicus GN=Tufm PE=1 SV=1 - [EFTU_RAT]	7	2	E9PTH3;P85834	N-Term(iTRAQ8plex)	HCD	1	0	1	3	0.925	1.152	0.773	0.983	0.788	0.994	1.063	1.028	1.288	Redundant	Not Used	686911	0.00699	0.158	436	0.46	27	34	27	18	567	0	4	7	36550000	2	509.849	1018.69	0	-1.28	27.05	11452	11452	MS2
High	A	2	lSLILR	2270	Unambiguous	Fragile X mental retardation protein 1 homolog OS=Rattus norvegicus GN=Fmr1 PE=4 SV=1 - [E9PTH3_RAT]|Elongation factor Tu, mitochondrial OS=Rattus norvegicus GN=Tufm PE=1 SV=1 - [EFTU_RAT]	7	2	E9PTH3;P85834	N-Term(iTRAQ8plex)	HCD	1	0	1	4	0.925	1.152	0.773	0.983	0.788	0.994	1.063	1.028	1.288	Redundant	Not Used	686911	0.00699	0.158	436	0.46	27	34	27	18	567	0	4	7	36550000	2	509.849	1018.69	0	-1.28	27.05	11452	11452	MS2
High	A	2	lSLLIR	2270	Unambiguous	Fragile X mental retardation protein 1 homolog OS=Rattus norvegicus GN=Fmr1 PE=4 SV=1 - [E9PTH3_RAT]|Elongation factor Tu, mitochondrial OS=Rattus norvegicus GN=Tufm PE=1 SV=1 - [EFTU_RAT]	7	2	E9PTH3;P85834	N-Term(iTRAQ8plex)	HCD	1	0	1	5	0.925	1.152	0.773	0.983	0.788	0.994	1.063	1.028	1.288	Redundant	Not Used	686911	0.00698	0.158	436	0.46	27	34	27	18	567	0	4	7	36550000	2	509.849	1018.69	0	-1.28	27.05	11452	11452	MS2
High	A	2	iLSILR	2271	Unambiguous	Potassium/sodium hyperpolarization-activated cyclic nucleotide-gated channel 1 OS=Rattus norvegicus GN=Hcn1 PE=4 SV=1 - [F1LSH6_RAT]|Potassium/sodium hyperpolarization-activated cyclic nucleotide-gated channel 2 (Fragment) OS=Rattus norvegicus GN=Hcn2 PE=4 SV=1 - [F1LRY7_RAT]|Chromogranin-A OS=Heterocephalus glaber GN=GW7_17879 PE=4 SV=1 - [G5B2Y1_HETGA]	5	2	F1LSH6;F1LRY7	N-Term(iTRAQ8plex)	HCD	1	0	1	1	1.266	0.874	1.251	0.881	1.423	0.95	1.153	1.22	0.87	Not Unique	Not Used	688964	0.000902	0.0177	436	1.1	25	34	27	14	567	0	0	67	4770000	2	509.849	1018.69	0	-0.92	30.94	13607	13607	MS2
High	A	2	iLSLLR	2271	Unambiguous	Potassium/sodium hyperpolarization-activated cyclic nucleotide-gated channel 1 OS=Rattus norvegicus GN=Hcn1 PE=4 SV=1 - [F1LSH6_RAT]|Potassium/sodium hyperpolarization-activated cyclic nucleotide-gated channel 2 (Fragment) OS=Rattus norvegicus GN=Hcn2 PE=4 SV=1 - [F1LRY7_RAT]|Chromogranin-A OS=Heterocephalus glaber GN=GW7_17879 PE=4 SV=1 - [G5B2Y1_HETGA]	5	2	F1LSH6;F1LRY7	N-Term(iTRAQ8plex)	HCD	1	0	1	2	1.266	0.874	1.251	0.881	1.423	0.95	1.153	1.22	0.87	Redundant	Not Used	688964	0.000899	0.0177	436	1.1	25	34	27	14	567	0	0	67	4770000	2	509.849	1018.69	0	-0.92	30.94	13607	13607	MS2
High	A	2	lISLIR	2271	Unambiguous	Potassium/sodium hyperpolarization-activated cyclic nucleotide-gated channel 1 OS=Rattus norvegicus GN=Hcn1 PE=4 SV=1 - [F1LSH6_RAT]|Potassium/sodium hyperpolarization-activated cyclic nucleotide-gated channel 2 (Fragment) OS=Rattus norvegicus GN=Hcn2 PE=4 SV=1 - [F1LRY7_RAT]|Chromogranin-A OS=Heterocephalus glaber GN=GW7_17879 PE=4 SV=1 - [G5B2Y1_HETGA]	5	2	F1LSH6;F1LRY7	N-Term(iTRAQ8plex)	HCD	1	0	1	3	1.266	0.874	1.251	0.881	1.423	0.95	1.153	1.22	0.87	Redundant	Not Used	688964	0.000909	0.0177	436	1.1	25	34	27	14	567	0	0	67	4770000	2	509.849	1018.69	0	-0.92	30.94	13607	13607	MS2
High	A	2	lLSLLR	2271	Unambiguous	Potassium/sodium hyperpolarization-activated cyclic nucleotide-gated channel 1 OS=Rattus norvegicus GN=Hcn1 PE=4 SV=1 - [F1LSH6_RAT]|Potassium/sodium hyperpolarization-activated cyclic nucleotide-gated channel 2 (Fragment) OS=Rattus norvegicus GN=Hcn2 PE=4 SV=1 - [F1LRY7_RAT]|Chromogranin-A OS=Heterocephalus glaber GN=GW7_17879 PE=4 SV=1 - [G5B2Y1_HETGA]	5	2	F1LSH6;F1LRY7	N-Term(iTRAQ8plex)	HCD	1	0	1	4	1.266	0.874	1.251	0.881	1.423	0.95	1.153	1.22	0.87	Redundant	Not Used	688964	0.000909	0.0177	436	1.1	25	34	27	14	567	0	0	67	4770000	2	509.849	1018.69	0	-0.92	30.94	13607	13607	MS2
High	A	2	iSLLLR	2270	Unambiguous	Fragile X mental retardation protein 1 homolog OS=Rattus norvegicus GN=Fmr1 PE=4 SV=1 - [E9PTH3_RAT]|Elongation factor Tu, mitochondrial OS=Rattus norvegicus GN=Tufm PE=1 SV=1 - [EFTU_RAT]	7	2	E9PTH3;P85834	N-Term(iTRAQ8plex)	HCD	1	0	1	1	1.011	1.101	0.963	1.07	0.902	0.972	1.067	1.045	1.052	Not Unique	Not Used	687066	0.0047	0.106	436	2	22	34	27	12	567	0	4	36	8278000	2	509.85	1018.69	0	-0.56	27.33	11615	11615	MS2
High	A	2	lSILIR	2270	Unambiguous	Fragile X mental retardation protein 1 homolog OS=Rattus norvegicus GN=Fmr1 PE=4 SV=1 - [E9PTH3_RAT]|Elongation factor Tu, mitochondrial OS=Rattus norvegicus GN=Tufm PE=1 SV=1 - [EFTU_RAT]	7	2	E9PTH3;P85834	N-Term(iTRAQ8plex)	HCD	1	0	1	2	1.011	1.101	0.963	1.07	0.902	0.972	1.067	1.045	1.052	Redundant	Not Used	687066	0.00471	0.106	436	2	22	34	27	12	567	0	4	36	8278000	2	509.85	1018.69	0	-0.56	27.33	11615	11615	MS2
High	A	2	lSLIIR	2270	Unambiguous	Fragile X mental retardation protein 1 homolog OS=Rattus norvegicus GN=Fmr1 PE=4 SV=1 - [E9PTH3_RAT]|Elongation factor Tu, mitochondrial OS=Rattus norvegicus GN=Tufm PE=1 SV=1 - [EFTU_RAT]	7	2	E9PTH3;P85834	N-Term(iTRAQ8plex)	HCD	1	0	1	3	1.011	1.101	0.963	1.07	0.902	0.972	1.067	1.045	1.052	Redundant	Not Used	687066	0.0047	0.106	436	2	22	34	27	12	567	0	4	36	8278000	2	509.85	1018.69	0	-0.56	27.33	11615	11615	MS2
High	A	2	lSLILR	2270	Unambiguous	Fragile X mental retardation protein 1 homolog OS=Rattus norvegicus GN=Fmr1 PE=4 SV=1 - [E9PTH3_RAT]|Elongation factor Tu, mitochondrial OS=Rattus norvegicus GN=Tufm PE=1 SV=1 - [EFTU_RAT]	7	2	E9PTH3;P85834	N-Term(iTRAQ8plex)	HCD	1	0	1	4	1.011	1.101	0.963	1.07	0.902	0.972	1.067	1.045	1.052	Redundant	Not Used	687066	0.00471	0.106	436	2	22	34	27	12	567	0	4	36	8278000	2	509.85	1018.69	0	-0.56	27.33	11615	11615	MS2
High	A	2	lSLLIR	2270	Unambiguous	Fragile X mental retardation protein 1 homolog OS=Rattus norvegicus GN=Fmr1 PE=4 SV=1 - [E9PTH3_RAT]|Elongation factor Tu, mitochondrial OS=Rattus norvegicus GN=Tufm PE=1 SV=1 - [EFTU_RAT]	7	2	E9PTH3;P85834	N-Term(iTRAQ8plex)	HCD	1	0	1	5	1.011	1.101	0.963	1.07	0.902	0.972	1.067	1.045	1.052	Redundant	Not Used	687066	0.00471	0.106	436	2	22	34	27	12	567	0	4	36	8278000	2	509.85	1018.69	0	-0.56	27.33	11615	11615	MS2
High	A	2	iLSILR	2271	Unambiguous	Potassium/sodium hyperpolarization-activated cyclic nucleotide-gated channel 1 OS=Rattus norvegicus GN=Hcn1 PE=4 SV=1 - [F1LSH6_RAT]|Potassium/sodium hyperpolarization-activated cyclic nucleotide-gated channel 2 (Fragment) OS=Rattus norvegicus GN=Hcn2 PE=4 SV=1 - [F1LRY7_RAT]|Chromogranin-A OS=Heterocephalus glaber GN=GW7_17879 PE=4 SV=1 - [G5B2Y1_HETGA]	5	2	F1LSH6;F1LRY7	N-Term(iTRAQ8plex)	HCD	1	0	1	1	0.763	0.381	2.073	1.057	1.966	0.476	0.565	0.553	0.461	Not Unique	Not Used	688650	0.00354	0.076	431	2.5	19	34	27	10	566	0	18	88	3171000	2	509.85	1018.69	0	-0.08	30.35	13278	13278	MS2
High	A	2	iLSLLR	2271	Unambiguous	Potassium/sodium hyperpolarization-activated cyclic nucleotide-gated channel 1 OS=Rattus norvegicus GN=Hcn1 PE=4 SV=1 - [F1LSH6_RAT]|Potassium/sodium hyperpolarization-activated cyclic nucleotide-gated channel 2 (Fragment) OS=Rattus norvegicus GN=Hcn2 PE=4 SV=1 - [F1LRY7_RAT]|Chromogranin-A OS=Heterocephalus glaber GN=GW7_17879 PE=4 SV=1 - [G5B2Y1_HETGA]	5	2	F1LSH6;F1LRY7	N-Term(iTRAQ8plex)	HCD	1	0	1	2	0.763	0.381	2.073	1.057	1.966	0.476	0.565	0.553	0.461	Redundant	Not Used	688650	0.00354	0.076	431	2.5	19	34	27	10	566	0	18	88	3171000	2	509.85	1018.69	0	-0.08	30.35	13278	13278	MS2
High	A	2	lISLIR	2271	Unambiguous	Potassium/sodium hyperpolarization-activated cyclic nucleotide-gated channel 1 OS=Rattus norvegicus GN=Hcn1 PE=4 SV=1 - [F1LSH6_RAT]|Potassium/sodium hyperpolarization-activated cyclic nucleotide-gated channel 2 (Fragment) OS=Rattus norvegicus GN=Hcn2 PE=4 SV=1 - [F1LRY7_RAT]|Chromogranin-A OS=Heterocephalus glaber GN=GW7_17879 PE=4 SV=1 - [G5B2Y1_HETGA]	5	2	F1LSH6;F1LRY7	N-Term(iTRAQ8plex)	HCD	1	0	1	3	0.763	0.381	2.073	1.057	1.966	0.476	0.565	0.553	0.461	Redundant	Not Used	688650	0.00355	0.076	431	2.5	19	34	27	10	566	0	18	88	3171000	2	509.85	1018.69	0	-0.08	30.35	13278	13278	MS2
High	A	2	lLSLLR	2271	Unambiguous	Potassium/sodium hyperpolarization-activated cyclic nucleotide-gated channel 1 OS=Rattus norvegicus GN=Hcn1 PE=4 SV=1 - [F1LSH6_RAT]|Potassium/sodium hyperpolarization-activated cyclic nucleotide-gated channel 2 (Fragment) OS=Rattus norvegicus GN=Hcn2 PE=4 SV=1 - [F1LRY7_RAT]|Chromogranin-A OS=Heterocephalus glaber GN=GW7_17879 PE=4 SV=1 - [G5B2Y1_HETGA]	5	2	F1LSH6;F1LRY7	N-Term(iTRAQ8plex)	HCD	1	0	1	4	0.763	0.381	2.073	1.057	1.966	0.476	0.565	0.553	0.461	Redundant	Not Used	688650	0.00355	0.076	431	2.5	19	34	27	10	566	0	18	88	3171000	2	509.85	1018.69	0	-0.08	30.35	13278	13278	MS2
High	A	2	LISASLFLR	2303	Unambiguous	Protein Rasal2 (Fragment) OS=Rattus norvegicus GN=Rasal2 PE=4 SV=1 - [F1M1J4_RAT]|Isoform 3 of Ras GTPase-activating protein SynGAP OS=Rattus norvegicus GN=Syngap1 - [SYGP1_RAT]|Isoform 5 of Ras GTPase-activating protein SynGAP OS=Rattus norvegicus GN=Syngap1 - [SYGP1_RAT]	19	3	F1M1J4;Q9QUH6-3;Q9QUH6-5		HCD	1	0	1	1										No Quan Labels	Not Used	412011	9.5e-05	0.0013	4427	0.7	19	43	36	25	4076	0	64	94	1695000	2	510.317	1019.63	0	2.72	28.62	9942	9942	MS2
High	A	2	LISASLFLR	2303	Unambiguous	Protein Rasal2 (Fragment) OS=Rattus norvegicus GN=Rasal2 PE=4 SV=1 - [F1M1J4_RAT]|Isoform 3 of Ras GTPase-activating protein SynGAP OS=Rattus norvegicus GN=Syngap1 - [SYGP1_RAT]|Isoform 5 of Ras GTPase-activating protein SynGAP OS=Rattus norvegicus GN=Syngap1 - [SYGP1_RAT]	19	3	F1M1J4;Q9QUH6-3;Q9QUH6-5		HCD	1	0	1	1										No Quan Labels	Not Used	412140	0.000183	0.00292	4420	0.063	23	43	36	35	4066	0	19	31	5942000	2	510.318	1019.63	0	3.91	28.89	10078	10078	MS2
High	A	2	WEmAAQLR	2109	Unambiguous	Neurofilament heavy polypeptide OS=Rattus norvegicus GN=Nefh PE=3 SV=1 - [F1LRZ7_RAT]	4	1	F1LRZ7	M3(Oxidation)	HCD	1	0	1	1										No Quan Labels	Not Used	583293	0.000355	0.00624		0.91	27	36	29	17	856	0	47	72	2474000	2	510.75	1020.49	0	0.5	13.68	3346	3346	MS2
High	A	2	IAAFLQSDR	2308	Unambiguous	Glutathione S-transferase Mu 5 OS=Rattus norvegicus GN=Gstm5 PE=1 SV=3 - [GSTM5_RAT]	2	1	Q9Z1B2		HCD	1	0	1	1										No Quan Labels	Not Used	584437	5e-06	4.46e-05	1703	0.00053	31	38	31	52	1550	0	9	10	11890000	2	510.778	1020.55	0	1.22	15.94	4553	4553	MS2
High	A	2	IFELTELR	2309	Unambiguous	Isoform 2 of Homer protein homolog 1 OS=Rattus norvegicus GN=Homer1 - [HOME1_RAT]	5	1	Q9Z214-2		HCD	1	0	1	1										No Quan Labels	Not Used	410694	0.000671	0.0135	1753	0.63	20	39	32	21	1595	0	41	10	14170000	2	510.791	1020.57	0	1.34	25.89	8556	8556	MS2
High	A	2	lEVSIR	130439	Unconsidered		0	0		N-Term(iTRAQ8plex)	HCD	0	0	1	3	0.966	1.239	0.74	0.969	0.766	1.004	1.088	0.898	0.981	No Proteins	Not Used	655494	0.00408	0.0891	3133	0.48	29	42	35	26	3496	0	23	6	25030000	2	510.821	1020.63	0	-1.52	14.54	3987	3987	MS2
High	A	2	lVESLR	2318	Selected	Protein RGD1305534 OS=Rattus norvegicus GN=RGD1305534 PE=4 SV=1 - [D3ZN17_RAT]	5	1	D3ZN17	N-Term(iTRAQ8plex)	HCD		0	2	5	0.966	1.239	0.74	0.969	0.766	1.004	1.088	0.898	0.981	Unique	Used	655494	0.00751	0.167	3133	0.48	29	42	35	26	3496	0	23	6	25030000	2	510.821	1020.63	0	-1.52	14.54	3987	3987	MS2
High	A	2	LTELLk	2331	Unambiguous	ATP synthase subunit alpha, mitochondrial OS=Rattus norvegicus GN=Atp5a1 PE=1 SV=2 - [ATPA_RAT]	3	1	P15999	K6(iTRAQ8plex)	HCD	1	0	1	1	1.102	1.081	0.751	0.752	1.001	1.099	0.846	0.95	0.979	Unique	Used	630806	0.00716	0.161	1241	0.025	31	38	31	34	1365	0	45	2	63070000	2	510.834	1020.66	0	0.27	13.82	3748	3748	MS2
High	A	2	MFEFYER	2358	Unambiguous	NADH dehydrogenase [ubiquinone] iron-sulfur protein 2, mitochondrial OS=Rattus norvegicus GN=Ndufs2 PE=1 SV=1 - [NDUS2_RAT]	1	1	Q641Y2		HCD	1	0	1	1										No Quan Labels	Not Used	587217	0.00108	0.0219		0.04	24	31	24	26	289	0	16	100	2525000	2	511.228	1021.45	0	3.4	21.6	7473	7473	MS2
High	A	2	LSGPGGSGSFR	2359	Unambiguous	Alpha-internexin OS=Rattus norvegicus GN=Ina PE=3 SV=1 - [G3V8Q2_RAT]	1	1	G3V8Q2		HCD	1	0	1	1										No Quan Labels	Not Used	363805	0.000465	0.00937		1.6	28	37	30	15	1038	0	65	100	362000	2	511.257	1021.51	0	0.68	13.22	2941	2941	MS2
High	A	2	LSGPGGSGSFR	2359	Unambiguous	Alpha-internexin OS=Rattus norvegicus GN=Ina PE=3 SV=1 - [G3V8Q2_RAT]	1	1	G3V8Q2		HCD	1	0	1	1										No Quan Labels	Not Used	605607	0.000221	0.00343		0.049	30	37	30	30	1078	0	49	4	38030000	2	511.258	1021.51	0	2.53	12.67	2964	2964	MS2
High	A	2	qVAGTMk	2361	Unambiguous	ATP synthase subunit alpha, mitochondrial OS=Rattus norvegicus GN=Atp5a1 PE=1 SV=2 - [ATPA_RAT]	3	1	P15999	N-Term(Gln->pyro-Glu); K7(iTRAQ8plex)	HCD	1	0	1	1	1.141	0.813	1.846	1.343	1.378	0.943	1.092	0.827	1.18	Unique	Used	582994	0.00336	0.0721	1965	0.98	32	39	32	20	1952	0	38	12	10380000	2	511.286	1021.57	0	-0.16	13.08	3032	3032	MS2
High	A	2	FQLTFPLR	2363	Unambiguous	Neuronal pentraxin-1 OS=Rattus norvegicus GN=Nptx1 PE=1 SV=1 - [NPTX1_RAT]	2	1	P47971		HCD	1	0	1	1										No Quan Labels	Not Used	590411	0.000325	0.00558	3000	0.55	21	42	35	25	3268	0	47	59	2575000	2	511.295	1021.58	0	0.14	28.18	10827	10827	MS2
High	A	2	FQLTFPLR	2363	Unambiguous	Neuronal pentraxin-1 OS=Rattus norvegicus GN=Nptx1 PE=1 SV=1 - [NPTX1_RAT]	2	1	P47971		HCD	1	0	1	1										No Quan Labels	Not Used	590557	0.000224	0.00356	2992	0.44	22	42	35	26	3264	0	34	58	3305000	2	511.296	1021.58	0	1.34	28.48	10980	10980	MS2
High	A	2	LIFLNFVR	2365	Unambiguous	Monoacylglycerol lipase ABHD12 OS=Rattus norvegicus GN=Abhd12 PE=2 SV=1 - [ABD12_RAT]	2	1	Q6AYT7		HCD	1	0	1	1										No Quan Labels	Not Used	591931	9.5e-05	0.00149	3534	0.022	28	42	35	39	3814	0	23	100	1529000	2	511.314	1021.62	0	1.56	31.35	12423	12423	MS2
High	A	2	ILMQYQAR	2367	Unambiguous	Isoform 3 of Ras GTPase-activating protein SynGAP OS=Rattus norvegicus GN=Syngap1 - [SYGP1_RAT]|Isoform 5 of Ras GTPase-activating protein SynGAP OS=Rattus norvegicus GN=Syngap1 - [SYGP1_RAT]	9	2	Q9QUH6-3;Q9QUH6-5		HCD	1	0	1	1										No Quan Labels	Not Used	583504	0.00012	0.00197	1852	0.0039	19	39	32	44	1821	0	7	23	6664000	2	511.777	1022.55	0	0.79	14.11	3568	3568	MS2
High	A	2	EEAIEk	2369	Unambiguous	Protein Bco2 OS=Rattus norvegicus GN=Bco2 PE=4 SV=1 - [D4A057_RAT]	3	1	D4A057	K6(iTRAQ8plex)	HCD	1	0	1	1	3.247	1.271	5.366	2.145	2.508	0.434	0.334	0.445	0.309	Unique	Used	386583	0.00831	0.186	2679	0.08	30	41	34	33	2856	0	47	17	8276000	2	511.787	1022.57	0	-1.05	19.03	5815	5815	MS2
High	A	2	EEALEk	2369	Unambiguous	Protein Bco2 OS=Rattus norvegicus GN=Bco2 PE=4 SV=1 - [D4A057_RAT]	3	1	D4A057	K6(iTRAQ8plex)	HCD	1	0	1	2	3.247	1.271	5.366	2.145	2.508	0.434	0.334	0.445	0.309	Redundant	Not Used	386583	0.00831	0.186	2679	0.08	30	41	34	33	2856	0	47	17	8276000	2	511.787	1022.57	0	-1.05	19.03	5815	5815	MS2
High	A	2	iMSVIR	2385	Unambiguous	Sarcoplasmic/endoplasmic reticulum calcium ATPase 2 OS=Rattus norvegicus GN=Atp2a2 PE=3 SV=1 - [E9PSX6_RAT]	8	1	E9PSX6	N-Term(iTRAQ8plex)	HCD	1	0	1	1	1.833	0.715	2.472	0.985	2.516	0.907	1.028	0.889	0.852	Unique	Used	683186	0.00662	0.15	1195	0.74	23	37	30	19	1162	0	9	7	29000000	2	511.819	1022.63	0	-2.87	20.3	7541	7541	MS2
High	A	2	TMVQFLER	2391	Unambiguous	Fumarylacetoacetate hydrolase domain-containing protein 2 OS=Rattus norvegicus GN=Fahd2 PE=1 SV=1 - [FAHD2_RAT]	1	1	B2RYW9		HCD	1	0	1	1										No Quan Labels	Not Used	587088	0.000325	0.00564	1603	0.0068	28	39	32	41	1606	0	23	44	4890000	2	512.27	1023.53	0	3.81	21.33	7338	7338	MS2
High	A	2	ILGTFLFGR	2395	Unambiguous	Ankib1 protein OS=Rattus norvegicus GN=Ankib1 PE=2 SV=1 - [B0BNH5_RAT]	3	1	B0BNH5		HCD	1	0	1	1										No Quan Labels	Not Used	590665	4.6e-05	0.000421	3099	0.12	19	41	34	31	2892	0	37	100	1315000	2	512.303	1023.6	0	0.17	28.71	11094	11094	MS2
High	A	2	YEEEVLSR	2396	Selected	Neurofilament light polypeptide OS=Rattus norvegicus GN=Nefl PE=1 SV=3 - [NFL_RAT]|Neurofilament light polypeptide OS=Heterocephalus glaber GN=GW7_07636 PE=3 SV=1 - [G5BYB0_HETGA]	2	1	P19527		HCD	0	0	1	1										No Quan Labels	Not Used	384241	0.000315	0.00533	790	0.17	28	35	28	24	791	0	39	16	6471000	2	512.753	1024.5	0	3.41	13.72	3307	3307	MS2
High	A	2	YEEEVSLR	2397	Rejected	Protein Krt86 OS=Rattus norvegicus GN=Krt86 PE=3 SV=1 - [D3ZV16_RAT]	6	1	D3ZV16		HCD		0	2	2										No Quan Labels	Not Used	384241	0.00213	0.0468	790	0.17	28	35	28	24	791	0	39	16	6471000	2	512.753	1024.5	0	3.41	13.72	3307	3307	MS2
High	A	2	YEEEVLSR	2396	Selected	Neurofilament light polypeptide OS=Rattus norvegicus GN=Nefl PE=1 SV=3 - [NFL_RAT]|Neurofilament light polypeptide OS=Heterocephalus glaber GN=GW7_07636 PE=3 SV=1 - [G5BYB0_HETGA]	2	1	P19527		HCD	0	0	1	1										No Quan Labels	Not Used	384138	0.000671	0.0134	787	0.088	28	35	28	27	786	0	39	12	12670000	2	512.754	1024.5	0	6.39	13.46	3190	3190	MS2
High	A	2	YEEEVSLR	2397	Rejected	Protein Krt86 OS=Rattus norvegicus GN=Krt86 PE=3 SV=1 - [D3ZV16_RAT]	6	1	D3ZV16		HCD		0	2	2										No Quan Labels	Not Used	384138	0.00467	0.104	787	0.088	28	35	28	27	786	0	39	12	12670000	2	512.754	1024.5	0	6.39	13.46	3190	3190	MS2
High	A	2	iFDLGR	2403	Unambiguous	60S ribosomal protein L10 (Fragment) OS=Heterocephalus glaber GN=GW7_19324 PE=4 SV=1 - [G5BFK5_HETGA]	3	1	G5BFK5	N-Term(iTRAQ8plex)	HCD	1	0	1	1	1.502	0.735	1.86	0.929	2.007	1.153	0.98	0.874	0.755	Unique	Used	659956	0.00778	0.174	2029	1.9	18	39	32	17	1812	0	19	21	8595000	2	512.808	1024.61	0	-1.19	22.6	8686	8686	MS2
High	A	2	aFEIEL	2415	Unambiguous	Numb isoform o/o OS=Rattus norvegicus GN=Numb PE=2 SV=1 - [Q2LC86_RAT]	10	1	Q2LC86	N-Term(iTRAQ8plex)	HCD	1	0	1	1	0.73	1.386	0.574	1.114	0.517	0.596	0.998	0.935	1.028	Unique	Used	413349	0.00182	0.0397	2201	0.039	24	40	33	34	2088	0	34	100	1439000	2	513.294	1025.58	0	-1.79	31.4	11347	11347	MS2
High	A	2	aFEIEL	2415	Unambiguous	Numb isoform o/o OS=Rattus norvegicus GN=Numb PE=2 SV=1 - [Q2LC86_RAT]	10	1	Q2LC86	N-Term(iTRAQ8plex)	HCD	1	0	1	1	0.651	0.939	0.629	0.926	0.681	0.609	0.64	0.77	0.688	Unique	Used	413208	0.00291	0.0627	2645	0.055	23	41	34	34	2552	0	30	100	1149000	2	513.295	1025.58	0	0.59	31.1	11199	11199	MS2
High	A	2	aFEIEL	2415	Unambiguous	Numb isoform o/o OS=Rattus norvegicus GN=Numb PE=2 SV=1 - [Q2LC86_RAT]	10	1	Q2LC86	N-Term(iTRAQ8plex)	HCD	1	0	1	1	0.727	1.662	0.465	1.087	0.429	0.96	1.089	1.14	1.37	Unique	Used	392441	0.00557	0.127	2538	0.016	24	40	33	39	2497	0	32	100	701600	2	513.296	1025.58	0	2.62	31.09	11972	11972	MS2
High	A	2	IGGIGTVPVGR	2427	Unambiguous	Elongation factor 1-alpha 1 OS=Rattus norvegicus GN=Eef1a1 PE=1 SV=1 - [EF1A1_RAT]|Elongation factor 1-alpha 2 OS=Rattus norvegicus GN=Eef1a2 PE=2 SV=1 - [EF1A2_RAT]|Elongation factor 1-alpha (Fragment) OS=Angiostrongylus cantonensis PE=2 SV=1 - [F5GTG8_9BILA]	13	3	P62630;P62632;F5GTG8		HCD	1	0	1	1										No Quan Labels	Not Used	584291	1.4e-05	9.46e-05	1389	1.5e-05	25	38	31	67	1337	0	3	1	175600000	2	513.31	1025.61	0	2.51	15.66	4400	4400	MS2
High	A	2	IGGIGTVPVGR	2427	Unambiguous	Elongation factor 1-alpha 1 OS=Rattus norvegicus GN=Eef1a1 PE=1 SV=1 - [EF1A1_RAT]|Elongation factor 1-alpha 2 OS=Rattus norvegicus GN=Eef1a2 PE=2 SV=1 - [EF1A2_RAT]|Elongation factor 1-alpha (Fragment) OS=Angiostrongylus cantonensis PE=2 SV=1 - [F5GTG8_9BILA]	13	3	P62630;P62632;F5GTG8		HCD	1	0	1	1										No Quan Labels	Not Used	584436	4.2e-05	0.000354	1389	0.023	31	38	31	35	1337	0	34	9	13450000	2	513.31	1025.61	0	2.74	15.94	4552	4552	MS2
High	A	2	IGGIGTVPVGR	2427	Unambiguous	Elongation factor 1-alpha 1 OS=Rattus norvegicus GN=Eef1a1 PE=1 SV=1 - [EF1A1_RAT]|Elongation factor 1-alpha 2 OS=Rattus norvegicus GN=Eef1a2 PE=2 SV=1 - [EF1A2_RAT]|Elongation factor 1-alpha (Fragment) OS=Angiostrongylus cantonensis PE=2 SV=1 - [F5GTG8_9BILA]	13	3	P62630;P62632;F5GTG8		HCD	1	0	1	1										No Quan Labels	Not Used	584157	5e-06	3.98e-05	1389	0.00043	25	38	31	52	1337	0	39	13	10860000	2	513.31	1025.61	0	2.74	15.4	4259	4259	MS2
High	A	2	VAVcDIPPR	2431	Unambiguous	Tubulin beta-3 chain OS=Rattus norvegicus GN=Tubb3 PE=1 SV=1 - [TBB3_RAT]|Protein Tubb6 OS=Rattus norvegicus GN=Tubb6 PE=2 SV=1 - [Q4QQV0_RAT]	3	1	Q4QRB4	C4(Carbamidomethyl)	HCD	1	0	1	1										No Quan Labels	Not Used	582993	3.5e-05	0.000265		0.0029	18	40	33	46	2158	0	66	18	6172000	2	513.775	1026.54	0	2.45	13.08	3031	3031	MS2
High	A	2	gIVGYDV	2432	Unambiguous	ATP synthase subunit g, mitochondrial OS=Rattus norvegicus GN=Atp5l PE=1 SV=2 - [ATP5L_RAT]	3	1	Q6PDU7	N-Term(iTRAQ8plex)	HCD	1	0	1	1	0.876	0.765	1.258	1.123	1.124	0.934	0.643	0.605	0.688	Unique	Used	408199	0.000632	0.0126	2233	0.0002	33	40	33	57	2002	0	10	3	45310000	2	513.792	1026.58	0	-0.72	20.82	5913	5913	MS2
High	A	2	gIVGYDV	2432	Unambiguous	ATP synthase subunit g, mitochondrial OS=Rattus norvegicus GN=Atp5l PE=1 SV=2 - [ATP5L_RAT]	3	1	Q6PDU7	N-Term(iTRAQ8plex)	HCD	1	0	1	1	0.713	0.776	0.913	1.014	0.902	0.955	0.551	0.669	0.844	Unique	Used	387759	0.000396	0.00801	2241	0.00021	33	40	33	57	2022	0	4	3	68940000	2	513.792	1026.58	0	0.12	21.53	7056	7056	MS2
High	A	2	gIVGYDV	2432	Unambiguous	ATP synthase subunit g, mitochondrial OS=Rattus norvegicus GN=Atp5l PE=1 SV=2 - [ATP5L_RAT]	3	1	Q6PDU7	N-Term(iTRAQ8plex)	HCD	1	0	1	1	0.83	1.008	1.05	1.301	0.809	0.734	0.789	0.701	0.742	Unique	Used	408335	0.000445	0.00909		0.0026	33	40	33	46	2022	0	42	12	10510000	2	513.792	1026.58	0	0.23	21.1	6058	6058	MS2
High	A	2	gIVGYDV	2432	Unambiguous	ATP synthase subunit g, mitochondrial OS=Rattus norvegicus GN=Atp5l PE=1 SV=2 - [ATP5L_RAT]	3	1	Q6PDU7	N-Term(iTRAQ8plex)	HCD	1	0	1	1	0.542	0.72	0.727	0.986	0.74	1.031	0.701	0.886	0.715	Unique	Used	387899	0.000158	0.00268	2230	0.00024	33	40	33	56	2014	0	10	15	12970000	2	513.793	1026.58	0	0.59	21.83	7203	7203	MS2
High	A	2	gIVGYDV	2432	Unambiguous	ATP synthase subunit g, mitochondrial OS=Rattus norvegicus GN=Atp5l PE=1 SV=2 - [ATP5L_RAT]	3	1	Q6PDU7	N-Term(iTRAQ8plex)	HCD	1	0	1	1	0.532	0.721	0.774	1.072	0.724	0.594	0.586	0.718	0.764	Unique	Used	408068	0.00623	0.142		0.099	33	39	33	30	1997	0	45	34	2810000	2	513.793	1026.58	0	1.07	20.56	5775	5775	MS2
High	A	2	gIVGYDV	2432	Unambiguous	ATP synthase subunit g, mitochondrial OS=Rattus norvegicus GN=Atp5l PE=1 SV=2 - [ATP5L_RAT]	3	1	Q6PDU7	N-Term(iTRAQ8plex)	HCD	1	0	1	1	0.642	0.881	0.813	1.139	0.716	0.943	0.816	0.729	0.841	Unique	Used	388033	0.000183	0.00288		0.00029	33	39	33	55	1997	0	15	36	4494000	2	513.793	1026.58	0	1.19	22.11	7344	7344	MS2
High	A	2	gIVGYDV	2432	Unambiguous	ATP synthase subunit g, mitochondrial OS=Rattus norvegicus GN=Atp5l PE=1 SV=2 - [ATP5L_RAT]	3	1	Q6PDU7	N-Term(iTRAQ8plex)	HCD	1	0	1	1	0.825	0.976	0.935	1.13	0.83	0.892	0.578	0.628	0.634	Unique	Used	387621	0.00013	0.00212		0.0011	32	39	32	49	1987	0	33	99	1815000	2	513.793	1026.58	0	1.3	21.25	6911	6911	MS2
High	A	2	GLWWLVPR	2448	Unambiguous	Protein Opalin OS=Rattus norvegicus GN=Opalin PE=2 SV=1 - [Q56A26_RAT]	1	1	Q56A26		HCD	1	0	1	1										No Quan Labels	Not Used	592183	0.00113	0.0235	2397	0.085	33	40	33	31	2147	0	0	100	2770000	2	513.798	1026.59	0	-0.21	31.85	12688	12688	MS2
High	A	2	FSEVLk	2449	Unambiguous	Creatine kinase B-type OS=Rattus norvegicus GN=Ckb PE=1 SV=2 - [KCRB_RAT]	1	1	P07335	K6(iTRAQ8plex)	HCD	1	0	1	1	1.991	1.049	1.588	0.854	1.864	1.308	0.906	0.961	0.976	Unique	Used	630359	0.00212	0.0466	2258	0.01	32	39	32	40	1892	0	14	4	47950000	2	513.81	1026.61	0	-1.44	13.06	3278	3278	MS2
High	A	2	FMTVLcTR	2459	Unambiguous	Annexin A6 OS=Rattus norvegicus GN=Anxa6 PE=1 SV=2 - [ANXA6_RAT]|Annexin OS=Rattus norvegicus GN=Anxa6 PE=3 SV=1 - [D4ABR6_RAT]	3	2	P48037;D4ABR6	C6(Carbamidomethyl)	HCD	1	0	1	1										No Quan Labels	Not Used	585626	9.5e-05	0.00139	1030	0.18	27	36	29	24	886	0	56	19	6441000	2	514.257	1027.51	0	1.2	18.28	5803	5803	MS2
High	A	2	DGADFAk	2460	Unambiguous	Fructose-bisphosphate aldolase A OS=Rattus norvegicus GN=Aldoa PE=1 SV=2 - [ALDOA_RAT]|Fructose-bisphosphate aldolase C OS=Rattus norvegicus GN=Aldoc PE=1 SV=3 - [ALDOC_RAT]|Fructose-bisphosphate aldolase OS=Heterocephalus glaber GN=GW7_08177 PE=3 SV=1 - [G5BVH5_HETGA]	5	2	P05065;P09117	K7(iTRAQ8plex)	HCD	1	0	1	1	0.604	1.581	0.514	1.374	0.375	0.793	1.165	1.239	1.108	Not Unique	Not Used	605696	0.00333	0.0717	1751	0.45	32	39	32	23	1635	0	33	15	11320000	2	514.272	1027.54	0	0.22	12.83	3058	3058	MS2
High	A	2	FVYSWIGR	2461	Unambiguous	NADH dehydrogenase [ubiquinone] 1 alpha subcomplex subunit 9, mitochondrial OS=Rattus norvegicus GN=Ndufa9 PE=1 SV=2 - [NDUA9_RAT]	1	1	Q5BK63		HCD	1	0	1	1										No Quan Labels	Not Used	588399	0.000338	0.00599	1750	1.6	15	39	32	17	1635	0	33	40	4081000	2	514.272	1027.54	0	0.76	24.07	8715	8715	MS2
High	A	2	DGADFAk	2460	Unambiguous	Fructose-bisphosphate aldolase A OS=Rattus norvegicus GN=Aldoa PE=1 SV=2 - [ALDOA_RAT]|Fructose-bisphosphate aldolase C OS=Rattus norvegicus GN=Aldoc PE=1 SV=3 - [ALDOC_RAT]|Fructose-bisphosphate aldolase OS=Heterocephalus glaber GN=GW7_08177 PE=3 SV=1 - [G5BVH5_HETGA]	5	2	P05065;P09117	K7(iTRAQ8plex)	HCD	1	0	1	1	0.58	2.289	0.377	1.518	0.249	1.043	1.294	1.029	1.149	Not Unique	Not Used	605545	0.00429	0.0955	1690	0.046	17	38	31	32	1567	0	23	2	96070000	2	514.272	1027.54	0	0.93	12.57	2899	2899	MS2
High	A	2	FVYSWIGR	2461	Unambiguous	NADH dehydrogenase [ubiquinone] 1 alpha subcomplex subunit 9, mitochondrial OS=Rattus norvegicus GN=Ndufa9 PE=1 SV=2 - [NDUA9_RAT]	1	1	Q5BK63		HCD	1	0	1	1										No Quan Labels	Not Used	588282	0.000282	0.0045	1826	0.063	15	39	32	31	1659	0	15	63	3627000	2	514.273	1027.54	0	1.95	23.81	8592	8592	MS2
High	A	2	fPAFEL	2464	Unambiguous	LanC-like protein 1 OS=Rattus norvegicus GN=Lancl1 PE=2 SV=2 - [LANC1_RAT]	2	1	Q9QX69	N-Term(iTRAQ8plex)	HCD	1	0	1	1	1.317	0.422	2.481	0.811	3.066	0.742	0.596	0.643	0.573	Unique	Used	414824	0.00335	0.072		0.16	33	40	33	29	2360	0	6	10	18480000	2	514.291	1027.58	0	-1.32	34.67	12896	12896	MS2
High	A	2	fPAFEL	2464	Unambiguous	LanC-like protein 1 OS=Rattus norvegicus GN=Lancl1 PE=2 SV=2 - [LANC1_RAT]	2	1	Q9QX69	N-Term(iTRAQ8plex)	HCD	1	0	1	1	1.093	0.608	1.548	0.878	1.767	1.041	0.659	0.72	0.663	Unique	Used	414681	0.00121	0.0252	2713	0.15	16	40	33	29	2405	0	29	100	3664000	2	514.292	1027.58	0	0.22	34.36	12746	12746	MS2
High	A	2	TIPWLENR	2467	Unambiguous	Protein Actn2 OS=Rattus norvegicus GN=Actn2 PE=4 SV=1 - [D3ZCV0_RAT]|Actn1 protein OS=Rattus norvegicus GN=Actn1 PE=2 SV=1 - [Q6GMN8_RAT]|Alpha-actinin-2 OS=Heterocephalus glaber GN=GW7_07863 PE=4 SV=1 - [G5APM7_HETGA]	7	2	D3ZCV0;Q6GMN8		HCD	1	0	1	1										No Quan Labels	Not Used	587625	0.00354	0.0759	1619	3.4	26	38	31	13	1500	0	53	96	1884000	2	514.779	1028.55	0	-0.94	22.46	7902	7902	MS2
High	A	2	YLDVSk	2468	Unambiguous	Oligodendrocyte-myelin glycoprotein OS=Rattus norvegicus GN=Omg PE=2 SV=1 - [Q7TNM3_RAT]	2	1	Q7TNM3	K6(iTRAQ8plex)	HCD	1	0	1	1	0.636	1.734	0.491	1.368	0.36	0.939	1.338	1.444	1.187	Unique	Used	606045	0.000325	0.00563	1719	0.00077	31	39	32	50	1679	0	43	37	4564000	2	514.8	1028.59	0	0.46	13.41	3424	3424	MS2
High	A	2	qPTPPFFGR	2472	Unambiguous	Protein Rbm4 OS=Rattus norvegicus GN=Rbm4 PE=4 SV=1 - [E9PTZ4_RAT]	4	1	E9PTZ4	N-Term(Gln->pyro-Glu)	HCD	1	0	1	1										No Quan Labels	Not Used	369016	0.000409	0.00822		0.028	30	37	30	33	1019	0	0	100	447700	2	515.261	1029.51	0	-0.34	26.33	8474	8474	MS2
High	A	2	TEIIILATR	2473	Unambiguous	40S ribosomal protein S3 OS=Rattus norvegicus GN=Rps3 PE=1 SV=1 - [RS3_RAT]	2	1	P62909		HCD	1	0	1	1										No Quan Labels	Not Used	408638	0.000282	0.00447	1453	0.0061	31	38	31	41	1538	0	26	24	6690000	2	515.32	1029.63	0	2.11	21.7	6380	6380	MS2
High	A	2	nLPILR	40	Unambiguous	Brevican core protein OS=Rattus norvegicus GN=Bcan PE=4 SV=1 - [G3V8G4_RAT]|Brevican core protein OS=Heterocephalus glaber GN=GW7_14272 PE=4 SV=1 - [G5AR83_HETGA]|Protein Arhgap5 OS=Rattus norvegicus GN=Arhgap5 PE=4 SV=1 - [E9PTJ5_RAT]	7	2	G3V8G4;E9PTJ5	N-Term(iTRAQ8plex)	HCD	1	0	1	1	0.834	0.981	0.843	1.011	0.835	0.958	1.161	1.037	1.111	Not Unique	Not Used	680710	0.00198	0.0431	383	0.14	25	32	25	21	381	0	17	1	130600000	2	515.34	1029.67	0	-0.42	15.97	4940	4940	MS2
High	A	2	nLPLIR	40	Unambiguous	Brevican core protein OS=Rattus norvegicus GN=Bcan PE=4 SV=1 - [G3V8G4_RAT]|Brevican core protein OS=Heterocephalus glaber GN=GW7_14272 PE=4 SV=1 - [G5AR83_HETGA]|Protein Arhgap5 OS=Rattus norvegicus GN=Arhgap5 PE=4 SV=1 - [E9PTJ5_RAT]	7	2	G3V8G4;E9PTJ5	N-Term(iTRAQ8plex)	HCD	1	0	1	2	0.834	0.981	0.843	1.011	0.835	0.958	1.161	1.037	1.111	Redundant	Not Used	680710	0.00198	0.0431	383	0.14	25	32	25	21	381	0	17	1	130600000	2	515.34	1029.67	0	-0.42	15.97	4940	4940	MS2
High	A	2	YMVADk	2481	Unambiguous	Protein Ppp2r1a OS=Rattus norvegicus GN=Ppp2r1a PE=2 SV=1 - [Q5XI34_RAT]	5	1	Q5XI34	K6(iTRAQ8plex)	HCD	1	0	1	1	0.788	0.867	0.839	0.942	0.892	1.117	0.789	0.891	0.853	Unique	Used	629809	0.00805	0.179	1832	0.14	26	39	32	28	1768	0	36	12	12270000	2	515.78	1030.55	0	-2.12	12.16	2700	2700	MS2
High	A	2	DITAALAAER	2483	Unambiguous	Dynamin-1 OS=Rattus norvegicus GN=Dnm1 PE=1 SV=2 - [DYN1_RAT]|Isoform 4 of Dynamin-1 OS=Rattus norvegicus GN=Dnm1 - [DYN1_RAT]|Isoform 5 of Dynamin-1 OS=Rattus norvegicus GN=Dnm1 - [DYN1_RAT]|Isoform 8 of Dynamin-1 OS=Rattus norvegicus GN=Dnm1 - [DYN1_RAT]|Isoform 3 of Dynamin-1 OS=Rattus norvegicus GN=Dnm1 - [DYN1_RAT]|Isoform 7 of Dynamin-1 OS=Rattus norvegicus GN=Dnm1 - [DYN1_RAT]	13	4	P21575;P21575-4;P21575-8;P21575-3		HCD	1	0	1	1										No Quan Labels	Not Used	386399	0.00437	0.0979		9.2	23	39	32	10	1887	0	41	93	2229000	2	515.781	1030.56	0	2.58	18.63	5618	5618	MS2
High	A	2	IYFMAGSSR	2487	Unambiguous	Endoplasmin OS=Rattus norvegicus GN=Hsp90b1 PE=1 SV=2 - [ENPL_RAT]	4	1	Q66HD0		HCD	1	0	1	1										No Quan Labels	Not Used	584740	0.00267	0.0572		0.39	23	36	29	20	860	0	33	24	4342000	2	516.253	1031.5	0	1.11	16.54	4872	4872	MS2
High	A	2	LMTGAGNVLR	2488	Unambiguous	Sodium/calcium exchanger 2 OS=Rattus norvegicus GN=Slc8a2 PE=2 SV=1 - [NAC2_RAT]	4	1	P48768		HCD	1	0	1	1										No Quan Labels	Not Used	583880	1.4e-05	0.000106	1725	0.0053	31	38	31	41	1450	0	50	11	10960000	2	516.288	1031.57	0	1.31	14.86	3968	3968	MS2
High	A	2	vINLLR	2491	Unambiguous	Protein Lrba (Fragment) OS=Rattus norvegicus GN=Lrba PE=4 SV=1 - [F1LZG6_RAT]	2	1	F1LZG6	N-Term(iTRAQ8plex)	HCD	1	0	1	1	1.387	0.34	3.425	0.857	4.009	0.639	0.499	0.463	0.471	Unique	Used	683732	0.00874	0.194	6015	8.3	26	45	38	16	6920	0	7	1	306200000	2	516.347	1031.69	0	-1.98	21.28	8114	8114	MS2
High	A	2	vLNLLR	2491	Unambiguous	Protein Lrba (Fragment) OS=Rattus norvegicus GN=Lrba PE=4 SV=1 - [F1LZG6_RAT]	2	1	F1LZG6	N-Term(iTRAQ8plex)	HCD	1	0	1	2	1.387	0.34	3.425	0.857	4.009	0.639	0.499	0.463	0.471	Redundant	Not Used	683732	0.00874	0.194	6015	8.3	26	45	38	16	6920	0	7	1	306200000	2	516.347	1031.69	0	-1.98	21.28	8114	8114	MS2
High	A	2	ALVILAk	2497	Unambiguous	Protein DJ-1 OS=Rattus norvegicus GN=Park7 PE=1 SV=1 - [PARK7_RAT]	3	1	O88767	K7(iTRAQ8plex)	HCD	1	0	1	1	0.551	1.828	0.394	1.335	0.296	1.232	1.309	1.26	1.489	Unique	Used	632586	0.00201	0.0436	345	0.0074	26	33	26	35	477	0	47	7	20280000	2	516.36	1031.71	0	0.61	16.97	5629	5629	MS2
High	A	2	YWFTMER	2500	Unambiguous	V-type proton ATPase subunit S1 OS=Rattus norvegicus GN=Atp6ap1 PE=2 SV=1 - [VAS1_RAT]	3	1	O54715		HCD	1	0	1	1										No Quan Labels	Not Used	588618	0.00122	0.0253		0.27	24	31	24	17	268	0	45	25	6547000	2	516.735	1032.46	0	1.12	24.54	8945	8945	MS2
High	A	2	LFEGNALLR	2516	Unambiguous	40S ribosomal protein S9 OS=Rattus norvegicus GN=LOC100364509 PE=3 SV=1 - [D3ZF87_RAT]	4	1	D3ZF87		HCD	1	0	1	1										No Quan Labels	Not Used	586867	7.4e-05	0.00114	1937	0.61	32	39	32	22	1976	0	49	40	3894000	2	516.796	1032.58	0	0.9	20.85	7106	7106	MS2
High	A	2	qALGGATk	2517	Unambiguous	Complexin-1 OS=Rattus norvegicus GN=Cplx1 PE=1 SV=1 - [CPLX1_RAT]|Complexin-2 OS=Rattus norvegicus GN=Cplx2 PE=1 SV=1 - [CPLX2_RAT]	2	2	P63041;P84087	N-Term(Gln->pyro-Glu); K8(iTRAQ8plex)	HCD	1	0	1	1	0.618	1.351	0.381	0.851	0.449	0.741	0.798	1.593	1.13	Not Unique	Not Used	383974	0.000102	0.00166		0.18	32	39	32	27	1856	0	69	100	1901000	2	516.803	1032.6	0	0.27	13.06	3011	3011	MS2
High	A	2	qALGGATk	2517	Unambiguous	Complexin-1 OS=Rattus norvegicus GN=Cplx1 PE=1 SV=1 - [CPLX1_RAT]|Complexin-2 OS=Rattus norvegicus GN=Cplx2 PE=1 SV=1 - [CPLX2_RAT]	2	2	P63041;P84087	N-Term(Gln->pyro-Glu); K8(iTRAQ8plex)	HCD	1	0	1	1	0.546	0.86	0.435	0.7	0.623	0.46	0.466	0.684	0.633	Not Unique	Not Used	582838	0.000158	0.00261	1736	0.11	32	39	32	29	1773	0	39	34	4241000	2	516.804	1032.6	0	2.4	12.75	2868	2868	MS2
High	A	2	IISNLFLGR	2519	Unambiguous	Myosin-XVIIIa OS=Heterocephalus glaber GN=GW7_08196 PE=4 SV=1 - [G5BVJ4_HETGA]	1	1	G5BVJ4		HCD	1	0	1	1										No Quan Labels	Not Used	588373	6.7e-05	0.000931	2650	0.053	22	41	34	34	2909	0	0	100	2916000	2	516.813	1032.62	0	-0.4	24.01	8687	8687	MS2
High	A	2	eLVVLR	2523	Unambiguous	Protein Ank2 (Fragment) OS=Rattus norvegicus GN=Ank2 PE=4 SV=1 - [F1LM42_RAT]|Protein Ank2 (Fragment) OS=Rattus norvegicus GN=Ank2 PE=4 SV=1 - [F1M9N9_RAT]|Protein Ank2 (Fragment) OS=Rattus norvegicus GN=Ank2 PE=4 SV=1 - [F1M5N3_RAT]|Protein Ank1 (Fragment) OS=Rattus norvegicus GN=Ank1 PE=4 SV=1 - [F1MA94_RAT]	12	3	F1LM42;F1M9N9;F1MA94	N-Term(iTRAQ8plex)	HCD	1	0	1	1	1.179	0.614	1.331	0.708	1.886	1.013	0.879	0.934	0.903	Not Unique	Not Used	632400	0.00408	0.0889	1085	0.23	22	38	31	25	1371	0	15	2	119100000	2	516.839	1032.67	0	-0.45	16.65	5434	5434	MS2
High	A	2	eLVVLR	2523	Unambiguous	Protein Ank2 (Fragment) OS=Rattus norvegicus GN=Ank2 PE=4 SV=1 - [F1LM42_RAT]|Protein Ank2 (Fragment) OS=Rattus norvegicus GN=Ank2 PE=4 SV=1 - [F1M9N9_RAT]|Protein Ank2 (Fragment) OS=Rattus norvegicus GN=Ank2 PE=4 SV=1 - [F1M5N3_RAT]|Protein Ank1 (Fragment) OS=Rattus norvegicus GN=Ank1 PE=4 SV=1 - [F1MA94_RAT]	12	3	F1LM42;F1M9N9;F1MA94	N-Term(iTRAQ8plex)	HCD	1	0	1	1	1.236	0.664	1.478	0.811	1.827	1.209	0.938	1.096	0.931	Not Unique	Not Used	656605	0.00723	0.162	1085	2	16	38	31	15	1371	0	27	5	24360000	2	516.839	1032.67	0	-0.45	16.63	5166	5166	MS2
High	A	2	vIDILR	2525	Unambiguous	Serine/threonine-protein kinase mTOR OS=Rattus norvegicus GN=Mtor PE=1 SV=1 - [MTOR_RAT]	1	1	P42346	N-Term(iTRAQ8plex)	HCD	1	0	1	1	0.736	0.578	1.15	0.922	1.25	0.874	0.7	0.764	0.65	Unique	Used	659021	0.00664	0.151	1054	2.2	24	38	31	15	1344	0	57	15	9766000	2	516.84	1032.67	0	0.14	20.94	7704	7704	MS2
High	A	2	vLDIIR	2525	Unambiguous	Serine/threonine-protein kinase mTOR OS=Rattus norvegicus GN=Mtor PE=1 SV=1 - [MTOR_RAT]	1	1	P42346	N-Term(iTRAQ8plex)	HCD	1	0	1	2	0.736	0.578	1.15	0.922	1.25	0.874	0.7	0.764	0.65	Redundant	Not Used	659021	0.00664	0.151	1054	2.2	24	38	31	15	1344	0	57	15	9766000	2	516.84	1032.67	0	0.14	20.94	7704	7704	MS2
High	A	2	aTVGLIR	2528	Unambiguous	Catenin beta-1 OS=Rattus norvegicus GN=Ctnnb1 PE=1 SV=1 - [CTNB1_RAT]	2	1	Q9WU82	N-Term(iTRAQ8plex)	HCD	1	0	1	1	1.245	0.932	1.256	0.961	1.311	1.051	0.917	0.951	0.865	Unique	Used	679248	0.00571	0.13	1584	1.2	21	39	32	19	1933	0	20	5	33020000	2	517.337	1033.67	0	-1.17	13.36	3401	3401	MS2
High	A	2	iSEILR	2531	Unambiguous	Heat shock protein HSP 90-beta OS=Rattus norvegicus GN=Hsp90ab1 PE=1 SV=4 - [HS90B_RAT]|Heat shock protein HSP 90-alpha OS=Rattus norvegicus GN=Hsp90aa1 PE=1 SV=3 - [HS90A_RAT]	9	2	P34058;P82995	N-Term(iTRAQ8plex)	HCD	1	0	1	1	2.424	0.739	3.022	0.941	3.222	0.987	1.077	0.966	0.93	Not Unique	Not Used	660101	0.00408	0.0891	2401	8.2	20	41	34	12	2658	0	38	1	165600000	2	517.828	1034.65	0	-2.47	22.85	8838	8838	MS2
High	A	2	lSELIR	2531	Unambiguous	Heat shock protein HSP 90-beta OS=Rattus norvegicus GN=Hsp90ab1 PE=1 SV=4 - [HS90B_RAT]|Heat shock protein HSP 90-alpha OS=Rattus norvegicus GN=Hsp90aa1 PE=1 SV=3 - [HS90A_RAT]	9	2	P34058;P82995	N-Term(iTRAQ8plex)	HCD	1	0	1	2	2.424	0.739	3.022	0.941	3.222	0.987	1.077	0.966	0.93	Redundant	Not Used	660101	0.00408	0.0891	2401	8.2	20	41	34	12	2658	0	38	1	165600000	2	517.828	1034.65	0	-2.47	22.85	8838	8838	MS2
High	A	2	lSELLR	2531	Unambiguous	Heat shock protein HSP 90-beta OS=Rattus norvegicus GN=Hsp90ab1 PE=1 SV=4 - [HS90B_RAT]|Heat shock protein HSP 90-alpha OS=Rattus norvegicus GN=Hsp90aa1 PE=1 SV=3 - [HS90A_RAT]	9	2	P34058;P82995	N-Term(iTRAQ8plex)	HCD	1	0	1	3	2.424	0.739	3.022	0.941	3.222	0.987	1.077	0.966	0.93	Redundant	Not Used	660101	0.00408	0.0891	2401	8.2	20	41	34	12	2658	0	38	1	165600000	2	517.828	1034.65	0	-2.47	22.85	8838	8838	MS2
High	A	2	iSEILR	2531	Unambiguous	Heat shock protein HSP 90-beta OS=Rattus norvegicus GN=Hsp90ab1 PE=1 SV=4 - [HS90B_RAT]|Heat shock protein HSP 90-alpha OS=Rattus norvegicus GN=Hsp90aa1 PE=1 SV=3 - [HS90A_RAT]	9	2	P34058;P82995	N-Term(iTRAQ8plex)	HCD	1	0	1	1	1.2	0.8	1.691	1.151	1.473	1.078	1.023	0.945	0.966	Not Unique	Not Used	684773	0.00905	0.201	2342	12	17	41	34	10	2606	0	24	9	24560000	2	517.828	1034.65	0	-1.88	23.15	9207	9207	MS2
High	A	2	lSELIR	2531	Unambiguous	Heat shock protein HSP 90-beta OS=Rattus norvegicus GN=Hsp90ab1 PE=1 SV=4 - [HS90B_RAT]|Heat shock protein HSP 90-alpha OS=Rattus norvegicus GN=Hsp90aa1 PE=1 SV=3 - [HS90A_RAT]	9	2	P34058;P82995	N-Term(iTRAQ8plex)	HCD	1	0	1	2	1.2	0.8	1.691	1.151	1.473	1.078	1.023	0.945	0.966	Redundant	Not Used	684773	0.00905	0.201	2342	12	17	41	34	10	2606	0	24	9	24560000	2	517.828	1034.65	0	-1.88	23.15	9207	9207	MS2
High	A	2	lSELLR	2531	Unambiguous	Heat shock protein HSP 90-beta OS=Rattus norvegicus GN=Hsp90ab1 PE=1 SV=4 - [HS90B_RAT]|Heat shock protein HSP 90-alpha OS=Rattus norvegicus GN=Hsp90aa1 PE=1 SV=3 - [HS90A_RAT]	9	2	P34058;P82995	N-Term(iTRAQ8plex)	HCD	1	0	1	3	1.2	0.8	1.691	1.151	1.473	1.078	1.023	0.945	0.966	Redundant	Not Used	684773	0.00905	0.201	2342	12	17	41	34	10	2606	0	24	9	24560000	2	517.828	1034.65	0	-1.88	23.15	9207	9207	MS2
High	A	2	dAWAIR	2543	Unambiguous	Aspartate aminotransferase, cytoplasmic OS=Rattus norvegicus GN=Got1 PE=1 SV=3 - [AATC_RAT]	2	1	P13221	N-Term(iTRAQ8plex)	HCD	1	0	1	1	1.274	0.716	1.262	0.724	1.747	0.874	0.802	0.865	0.815	Unique	Used	655408	0.00977	0.215	2545	1.7	26	41	34	19	3024	0	43	1	311400000	2	518.298	1035.59	0	-0.46	14.38	3895	3895	MS2
High	A	2	aLMELR	2553	Unambiguous	Isoform C of Plasma membrane calcium-transporting ATPase 1 OS=Rattus norvegicus GN=Atp2b1 - [AT2B1_RAT]|Plasma membrane calcium-transporting ATPase 3 OS=Heterocephalus glaber GN=GW7_06050 PE=3 SV=1 - [G5B4X0_HETGA]	11	1	P11505-4	N-Term(iTRAQ8plex)	HCD	1	0	1	1	1.283	0.783	1.509	0.94	1.609	1.032	0.908	1.009	1.217	Unique	Used	656864	0.00897	0.2	2447	0.3	27	40	33	26	2173	0	13	1	183300000	2	518.81	1036.61	0	-0.79	17.09	5438	5438	MS2
High	A	2	gVGMLTR	2555	Unambiguous	Nck-associated protein 1 OS=Rattus norvegicus GN=Nckap1 PE=2 SV=1 - [NCKP1_RAT]	4	1	P55161	N-Term(iTRAQ8plex)	HCD	1	0	1	1	1.631	0.674	1.72	0.726	2.376	0.915	0.653	0.64	0.622	Unique	Used	678992	0.00134	0.0273	2801	1.8	17	41	34	19	2807	0	20	3	65540000	2	519.307	1037.61	0	-1.27	12.9	3131	3131	MS2
High	A	2	lIADFR	57	Unambiguous	Dedicator of cytokinesis 9 OS=Rattus norvegicus GN=Dock9 PE=4 SV=1 - [D3ZKM2_RAT]|Aspartate aminotransferase, cytoplasmic OS=Rattus norvegicus GN=Got1 PE=1 SV=3 - [AATC_RAT]	6	2	D3ZKM2;P13221	N-Term(iTRAQ8plex)	HCD	1	0	1	1	1.484	0.462	2.807	0.891	3.159	0.814	0.77	0.751	0.588	Not Unique	Not Used	659079	0.00852	0.19	1692	0.48	29	39	32	22	1676	0	23	1	167000000	2	519.816	1038.62	0	-0.73	21.05	7765	7765	MS2
High	A	2	lLADFR	57	Unambiguous	Dedicator of cytokinesis 9 OS=Rattus norvegicus GN=Dock9 PE=4 SV=1 - [D3ZKM2_RAT]|Aspartate aminotransferase, cytoplasmic OS=Rattus norvegicus GN=Got1 PE=1 SV=3 - [AATC_RAT]	6	2	D3ZKM2;P13221	N-Term(iTRAQ8plex)	HCD	1	0	1	2	1.484	0.462	2.807	0.891	3.159	0.814	0.77	0.751	0.588	Redundant	Not Used	659079	0.00852	0.19	1692	0.48	29	39	32	22	1676	0	23	1	167000000	2	519.816	1038.62	0	-0.73	21.05	7765	7765	MS2
High	A	2	YLTVAAVFR	2567	Unambiguous	Protein Tubb2c OS=Rattus norvegicus GN=Tubb4b PE=3 SV=1 - [G3V7C6_RAT]|RCG45085 OS=Rattus norvegicus GN=Tubb4 PE=2 SV=1 - [B4F7C2_RAT]|Tubulin beta-5 chain OS=Rattus norvegicus GN=Tubb5 PE=1 SV=1 - [TBB5_RAT]	8	3	G3V7C6;B4F7C2;P69897		HCD	1	0	1	1										No Quan Labels	Not Used	410824	5.6e-05	0.000666	2277	0.00039	25	39	32	54	1908	0	15	2	130000000	2	520.301	1039.59	0	1.31	26.15	8693	8693	MS2
High	A	2	YLTVAAVFR	2567	Unambiguous	Protein Tubb2c OS=Rattus norvegicus GN=Tubb4b PE=3 SV=1 - [G3V7C6_RAT]|RCG45085 OS=Rattus norvegicus GN=Tubb4 PE=2 SV=1 - [B4F7C2_RAT]|Tubulin beta-5 chain OS=Rattus norvegicus GN=Tubb5 PE=1 SV=1 - [TBB5_RAT]	8	3	G3V7C6;B4F7C2;P69897		HCD	1	0	1	1										No Quan Labels	Not Used	589020	3.9e-05	0.000315	2277	0.00025	24	39	32	56	1908	0	13	2	103500000	2	520.301	1039.6	0	1.43	25.37	9367	9367	MS2
High	A	2	YLTVAAVFR	2567	Unambiguous	Protein Tubb2c OS=Rattus norvegicus GN=Tubb4b PE=3 SV=1 - [G3V7C6_RAT]|RCG45085 OS=Rattus norvegicus GN=Tubb4 PE=2 SV=1 - [B4F7C2_RAT]|Tubulin beta-5 chain OS=Rattus norvegicus GN=Tubb5 PE=1 SV=1 - [TBB5_RAT]	8	3	G3V7C6;B4F7C2;P69897		HCD	1	0	1	1										No Quan Labels	Not Used	410966	4.2e-05	0.000339	2265	0.00011	26	39	32	59	1896	0	4	0	634700000	2	520.301	1039.6	0	1.55	26.46	8844	8844	MS2
High	A	2	YLTVAAVFR	2567	Unambiguous	Protein Tubb2c OS=Rattus norvegicus GN=Tubb4b PE=3 SV=1 - [G3V7C6_RAT]|RCG45085 OS=Rattus norvegicus GN=Tubb4 PE=2 SV=1 - [B4F7C2_RAT]|Tubulin beta-5 chain OS=Rattus norvegicus GN=Tubb5 PE=1 SV=1 - [TBB5_RAT]	8	3	G3V7C6;B4F7C2;P69897		HCD	1	0	1	1										No Quan Labels	Not Used	411227	5.3e-05	0.000562	2265	0.0015	21	39	32	48	1896	0	13	1	192500000	2	520.301	1039.6	0	1.55	27	9119	9119	MS2
High	A	2	YLTVAAVFR	2567	Unambiguous	Protein Tubb2c OS=Rattus norvegicus GN=Tubb4b PE=3 SV=1 - [G3V7C6_RAT]|RCG45085 OS=Rattus norvegicus GN=Tubb4 PE=2 SV=1 - [B4F7C2_RAT]|Tubulin beta-5 chain OS=Rattus norvegicus GN=Tubb5 PE=1 SV=1 - [TBB5_RAT]	8	3	G3V7C6;B4F7C2;P69897		HCD	1	0	1	1										No Quan Labels	Not Used	411101	6.4e-05	0.000715	2222	0.00042	22	39	32	53	1857	0	6	1	347800000	2	520.302	1039.6	0	2.37	26.73	8986	8986	MS2
High	A	2	gAFSVVR	2572	Unambiguous	Calcium/calmodulin-dependent protein kinase type II subunit gamma (Fragment) OS=Rattus norvegicus GN=Camk2g PE=4 SV=1 - [F1LMC3_RAT]|Calcium/calmodulin-dependent protein kinase type II subunit alpha OS=Rattus norvegicus GN=Camk2a PE=1 SV=1 - [KCC2A_RAT]|Calcium/calmodulin-dependent protein kinase II, beta, isoform CRA_a OS=Rattus norvegicus GN=Camk2b PE=4 SV=1 - [G3V9G3_RAT]|Isoform Delta 2 of Ca…	27	4	F1LMC3;P11275;G3V9G3;P15791-2	N-Term(iTRAQ8plex)	HCD	1	0	1	1	3.279	0.788	3.501	0.859	4.085	1.038	1.176	0.919	1.125	Not Unique	Not Used	679480	0.00644	0.146	2612	1.2	19	41	34	21	2660	0	7	1	246400000	2	520.313	1039.62	0	-0.97	13.76	3645	3645	MS2
High	A	2	gAFSVVR	2572	Unambiguous	Calcium/calmodulin-dependent protein kinase type II subunit gamma (Fragment) OS=Rattus norvegicus GN=Camk2g PE=4 SV=1 - [F1LMC3_RAT]|Calcium/calmodulin-dependent protein kinase type II subunit alpha OS=Rattus norvegicus GN=Camk2a PE=1 SV=1 - [KCC2A_RAT]|Calcium/calmodulin-dependent protein kinase II, beta, isoform CRA_a OS=Rattus norvegicus GN=Camk2b PE=4 SV=1 - [G3V9G3_RAT]|Isoform Delta 2 of Ca…	27	4	F1LMC3;P11275;G3V9G3;P15791-2	N-Term(iTRAQ8plex)	HCD	1	0	1	1	1.06	0.943	1.074	0.976	1.104	1.025	1.147	1.083	1.154	Not Unique	Not Used	679640	0.00539	0.121	2612	4.9	27	41	34	14	2660	0	21	2	108800000	2	520.314	1039.62	0	-0.39	14.03	3813	3813	MS2
High	A	2	gAFSVVR	2572	Unambiguous	Calcium/calmodulin-dependent protein kinase type II subunit gamma (Fragment) OS=Rattus norvegicus GN=Camk2g PE=4 SV=1 - [F1LMC3_RAT]|Calcium/calmodulin-dependent protein kinase type II subunit alpha OS=Rattus norvegicus GN=Camk2a PE=1 SV=1 - [KCC2A_RAT]|Calcium/calmodulin-dependent protein kinase II, beta, isoform CRA_a OS=Rattus norvegicus GN=Camk2b PE=4 SV=1 - [G3V9G3_RAT]|Isoform Delta 2 of Ca…	27	4	F1LMC3;P11275;G3V9G3;P15791-2	N-Term(iTRAQ8plex)	HCD	1	0	1	1	2.149	0.831	2.698	1.066	2.539	0.994	0.926	1.058	1.068	Not Unique	Not Used	654833	0.00346	0.0742	2538	5.1	21	41	34	14	2599	0	43	3	55530000	2	520.314	1039.62	0	0.67	13.35	3288	3288	MS2
High	A	2	WFSLGk	2580	Unambiguous	Neural cell adhesion molecule L1 OS=Rattus norvegicus GN=L1cam PE=4 SV=1 - [D3ZPC7_RAT]	7	1	D3ZPC7	K6(iTRAQ8plex)	HCD	1	0	1	1	0.517	1.441	0.382	1.087	0.352	1.165	1.189	1.173	1.34	Unique	Used	682909	0.00441	0.0984		1.1	33	41	34	21	2689	0	31	9	24660000	2	521.305	1041.6	0	-1.56	19.78	7250	7250	MS2
High	A	2	FVLSSGk	2581	Unambiguous	Calreticulin OS=Rattus norvegicus GN=Calr PE=1 SV=1 - [CALR_RAT]	2	1	P18418	K7(iTRAQ8plex)	HCD	1	0	1	1	1.087	1.249	0.903	1.06	0.854	1.219	0.945	1.043	1.302	Unique	Used	654572	0.00828	0.185	2115	0.14	31	39	32	28	1853	0	63	23	9511000	2	521.317	1041.63	0	1.71	12.92	3013	3013	MS2
High	A	2	AFGYYGPLR	2587	Unambiguous	Protein Sfrs3 OS=Rattus norvegicus GN=Sfrs3 PE=4 SV=1 - [D3ZL34_RAT]	3	1	D3ZL34		HCD	1	0	1	1										No Quan Labels	Not Used	586788	0.000137	0.00227		0.031	18	37	30	33	1217	0	40	25	7070000	2	522.269	1043.53	0	0.71	20.68	7023	7023	MS2
High	A	2	FDNLYGcR	2592	Unambiguous	Adenosylhomocysteinase OS=Rattus norvegicus GN=Ahcy PE=1 SV=3 - [SAHH_RAT]	4	1	P10760	C7(Carbamidomethyl)	HCD	1	0	1	1										No Quan Labels	Not Used	583503	0.000987	0.0197		0.072	22	29	22	21	188	0	48	61	6378000	2	522.733	1044.46	0	1.46	14.11	3567	3567	MS2
High	A	2	YDDLSk	2593	Unambiguous	Bullous pemphigoid antigen 1, isoforms 1/2/3/4/5/8 OS=Heterocephalus glaber GN=GW7_08092 PE=4 SV=1 - [G5BR15_HETGA]|Uncharacterized protein (Fragment) OS=Rattus norvegicus PE=4 SV=1 - [F1LU52_RAT]	6	1	F1LU52	K6(iTRAQ8plex)	HCD	1	0	1	1	0.622	1.25	0.511	1.048	0.489	0.668	1.091	1.242	1.073	Unique	Used	605434	0.00219	0.0481	1834	0.37	21	39	32	24	1757	0	56	10	12040000	2	522.78	1044.55	0	1.24	12.37	2783	2783	MS2
High	A	2	lAAFYR	2597	Unambiguous	Alpha-adducin OS=Rattus norvegicus GN=Add1 PE=1 SV=2 - [ADDA_RAT]	3	1	Q63028	N-Term(iTRAQ8plex)	HCD	1	0	1	1	1.064	0.73	1.6	1.12	1.432	1.091	1.01	0.874	0.9	Unique	Used	683069	0.00847	0.188	2510	0.46	33	40	33	24	2321	0	7	5	47060000	2	522.809	1044.61	0	-2.98	20.08	7418	7418	MS2
High	A	2	lAAFYR	2597	Unambiguous	Alpha-adducin OS=Rattus norvegicus GN=Add1 PE=1 SV=2 - [ADDA_RAT]	3	1	Q63028	N-Term(iTRAQ8plex)	HCD	1	0	1	1	1.161	0.712	1.663	1.041	1.602	0.765	0.902	0.777	0.777	Unique	Used	683392	0.00484	0.109	1841	0.55	32	39	32	22	1744	0	17	9	26020000	2	522.81	1044.61	0	-0.76	20.67	7757	7757	MS2
High	A	2	qIIGQAk	2603	Unambiguous	Ndufa4 protein OS=Rattus norvegicus GN=Ndufa4 PE=4 SV=1 - [B2RZD6_RAT]	2	1	B2RZD6	N-Term(Gln->pyro-Glu); K7(iTRAQ8plex)	HCD	1	0	1	1	0.624	1.076	0.916	1.613	0.57	0.919	1.077	1.002	0.92	Unique	Used	584614	0.00517	0.117		2.9	26	38	31	14	1436	0	50	16	8493000	2	522.821	1044.64	0	0.15	16.29	4740	4740	MS2
High	A	2	qILGQAk	2603	Unambiguous	Ndufa4 protein OS=Rattus norvegicus GN=Ndufa4 PE=4 SV=1 - [B2RZD6_RAT]	2	1	B2RZD6	N-Term(Gln->pyro-Glu); K7(iTRAQ8plex)	HCD	1	0	1	2	0.624	1.076	0.916	1.613	0.57	0.919	1.077	1.002	0.92	Redundant	Not Used	584614	0.00517	0.117		2.9	26	38	31	14	1436	0	50	16	8493000	2	522.821	1044.64	0	0.15	16.29	4740	4740	MS2
High	A	2	NIGPLVk	2607	Unambiguous	NADH-ubiquinone oxidoreductase 75 kDa subunit, mitochondrial OS=Rattus norvegicus GN=Ndufs1 PE=1 SV=1 - [NDUS1_RAT]	2	1	Q66HF1	K7(iTRAQ8plex)	HCD	1	0	1	1	0.973	0.959	0.979	0.985	0.996	1.16	1.024	1.06	1.053	Unique	Used	679463	0.00519	0.117		0.76	28	35	28	17	722	0	37	4	29380000	2	522.84	1044.67	0	-0.1	13.73	3627	3627	MS2
High	A	2	LGFVAGVINR	2608	Unambiguous	V-H+ATPase subunit a1-III OS=Rattus norvegicus GN=Atp6v0a1 PE=2 SV=1 - [Q2I6B2_RAT]	9	1	Q2I6B2		HCD	1	0	1	1										No Quan Labels	Not Used	586972	5e-06	3.08e-05	1592	0.0014	17	37	30	47	1246	0	20	20	10570000	2	523.312	1045.62	0	1.57	21.07	7216	7216	MS2
High	A	2	lQVLLR	2613	Unambiguous	Cytoplasmic dynein 1 heavy chain 1 OS=Rattus norvegicus GN=Dync1h1 PE=1 SV=1 - [DYHC1_RAT]	1	1	P38650	N-Term(iTRAQ8plex)	HCD	1	0	1	2	2.223	0.609	2.656	0.742	3.586	0.843	0.738	0.681	0.722	Unique	Used	685272	0.00541	0.122	311	0.26	21	31	24	17	276	0	8	6	31470000	2	523.355	1045.7	0	-1.16	24.05	9731	9731	MS2
High	A	2	DTGILDSIGR	2616	Unambiguous	Myelin basic protein S OS=Rattus norvegicus GN=Mbp PE=1 SV=3 - [MBP_RAT]|Myelin basic protein S OS=Rattus norvegicus GN=Mbp PE=4 SV=1 - [D3ZH05_RAT]	11	2	P02688;D3ZH05		HCD	1	0	1	1										No Quan Labels	Not Used	407824	3.5e-05	0.000286	1753	0.39	32	39	32	24	1815	0	63	13	7740000	2	523.778	1046.55	0	1.22	20.06	5517	5517	MS2
High	A	2	DTGILDSIGR	2616	Unambiguous	Myelin basic protein S OS=Rattus norvegicus GN=Mbp PE=1 SV=3 - [MBP_RAT]|Myelin basic protein S OS=Rattus norvegicus GN=Mbp PE=4 SV=1 - [D3ZH05_RAT]	11	2	P02688;D3ZH05		HCD	1	0	1	1										No Quan Labels	Not Used	387673	3.5e-05	0.000257	1753	0.0055	23	39	32	42	1815	0	19	6	28560000	2	523.778	1046.55	0	1.34	21.37	6966	6966	MS2
High	A	2	DTGILDSIGR	2616	Unambiguous	Myelin basic protein S OS=Rattus norvegicus GN=Mbp PE=1 SV=3 - [MBP_RAT]|Myelin basic protein S OS=Rattus norvegicus GN=Mbp PE=4 SV=1 - [D3ZH05_RAT]	11	2	P02688;D3ZH05		HCD	1	0	1	1										No Quan Labels	Not Used	407968	0.000386	0.0075	1731	0.031	32	39	32	35	1780	0	44	4	30740000	2	523.778	1046.55	0	1.69	20.36	5669	5669	MS2
High	A	2	DTGILDSIGR	2616	Unambiguous	Myelin basic protein S OS=Rattus norvegicus GN=Mbp PE=1 SV=3 - [MBP_RAT]|Myelin basic protein S OS=Rattus norvegicus GN=Mbp PE=4 SV=1 - [D3ZH05_RAT]	11	2	P02688;D3ZH05		HCD	1	0	1	1										No Quan Labels	Not Used	387399	5.3e-05	0.000591		1.3	31	39	32	18	1780	0	59	24	6224000	2	523.778	1046.55	0	1.69	20.79	6678	6678	MS2
High	A	2	DTGILDSIGR	2616	Unambiguous	Myelin basic protein S OS=Rattus norvegicus GN=Mbp PE=1 SV=3 - [MBP_RAT]|Myelin basic protein S OS=Rattus norvegicus GN=Mbp PE=4 SV=1 - [D3ZH05_RAT]	11	2	P02688;D3ZH05		HCD	1	0	1	1										No Quan Labels	Not Used	387534	5e-05	0.000493	1716	0.0029	22	39	32	45	1770	0	4	2	90190000	2	523.779	1046.55	0	1.92	21.07	6820	6820	MS2
High	A	2	DTGILDSIGR	2616	Unambiguous	Myelin basic protein S OS=Rattus norvegicus GN=Mbp PE=1 SV=3 - [MBP_RAT]|Myelin basic protein S OS=Rattus norvegicus GN=Mbp PE=4 SV=1 - [D3ZH05_RAT]	11	2	P02688;D3ZH05		HCD	1	0	1	1										No Quan Labels	Not Used	387814	2.7e-05	0.000192		0.034	32	39	32	34	1770	0	35	20	7462000	2	523.779	1046.55	0	2.04	21.65	7114	7114	MS2
High	A	2	LLcGLLSDR	2622	Unambiguous	Uncharacterized protein OS=Rattus norvegicus GN=LOC686548 PE=4 SV=1 - [D3ZE63_RAT]	4	1	D3ZE63	C3(Carbamidomethyl)	HCD	1	0	1	1										No Quan Labels	Not Used	409153	0.000704	0.0138		0.8	32	39	32	20	1589	0	40	16	9209000	2	523.786	1046.57	0	-0.95	22.76	6928	6928	MS2
High	A	2	LLcGLLSDR	2622	Unambiguous	Uncharacterized protein OS=Rattus norvegicus GN=LOC686548 PE=4 SV=1 - [D3ZE63_RAT]	4	1	D3ZE63	C3(Carbamidomethyl)	HCD	1	0	1	1										No Quan Labels	Not Used	587446	4.2e-05	0.000387	1834	0.00014	26	39	32	58	1750	0	1	1	403200000	2	523.787	1046.57	0	0.57	22.09	7714	7714	MS2
High	A	2	LLcGLLSDR	2622	Unambiguous	Uncharacterized protein OS=Rattus norvegicus GN=LOC686548 PE=4 SV=1 - [D3ZE63_RAT]	4	1	D3ZE63	C3(Carbamidomethyl)	HCD	1	0	1	1										No Quan Labels	Not Used	587583	2.7e-05	0.000201	1834	0.00056	24	39	32	52	1750	0	4	3	66000000	2	523.787	1046.57	0	0.92	22.38	7858	7858	MS2
High	A	2	LLcGLLSDR	2622	Unambiguous	Uncharacterized protein OS=Rattus norvegicus GN=LOC686548 PE=4 SV=1 - [D3ZE63_RAT]	4	1	D3ZE63	C3(Carbamidomethyl)	HCD	1	0	1	1										No Quan Labels	Not Used	587730	4.2e-05	0.000393	1834	0.0016	20	39	32	47	1750	0	15	25	8768000	2	523.787	1046.57	0	0.92	22.69	8012	8012	MS2
High	A	2	LLcGLLSDR	2622	Unambiguous	Uncharacterized protein OS=Rattus norvegicus GN=LOC686548 PE=4 SV=1 - [D3ZE63_RAT]	4	1	D3ZE63	C3(Carbamidomethyl)	HCD	1	0	1	1										No Quan Labels	Not Used	587315	1.4e-05	0.000104	1782	0.0025	21	39	32	46	1791	0	27	5	33420000	2	523.788	1046.57	0	2.55	21.8	7576	7576	MS2
High	A	2	qIGALQL	2642	Unambiguous	Glutaredoxin-1 OS=Rattus norvegicus GN=Glrx PE=2 SV=3 - [GLRX1_RAT]	1	1	Q9ESH6	N-Term(iTRAQ8plex)	HCD	1	0	1	1	0.588	1.251	0.416	0.903	0.462	0.774	1.117	1.801	1.367	Unique	Used	410681	0.0008	0.0156	3667	0.057	35	42	35	35	3309	0	19	5	32150000	2	523.829	1046.65	0	-0.11	25.87	8542	8542	MS2
High	A	2	qIGALQL	2642	Unambiguous	Glutaredoxin-1 OS=Rattus norvegicus GN=Glrx PE=2 SV=3 - [GLRX1_RAT]	1	1	Q9ESH6	N-Term(iTRAQ8plex)	HCD	1	0	1	1	0.587	0.951	0.405	0.67	0.606	0.666	0.74	1.404	1.08	Unique	Used	410539	0.00081	0.0159	3589	0.15	35	42	35	30	3241	0	47	16	9048000	2	523.829	1046.65	0	0.24	25.58	8393	8393	MS2
High	A	2	lVEILR	2650	Unambiguous	Probable ATP-dependent RNA helicase DDX4 OS=Rattus norvegicus GN=Ddx4 PE=3 SV=1 - [D4ADV9_RAT]|Lon protease homolog, mitochondrial OS=Rattus norvegicus GN=Lonp1 PE=2 SV=1 - [LONM_RAT]	7	1	Q924S5	N-Term(iTRAQ8plex)	HCD	1	0	1	1	1.377	0.945	1.539	1.079	1.43	0.943	1.005	1.084	0.856	Unique	Used	661957	0.00144	0.0297	3963	5.3	21	43	36	17	4816	0	34	100	2698000	2	523.846	1046.69	0	-2.34	26.25	10787	10787	MS2
High	A	2	lVELIR	2650	Unambiguous	Probable ATP-dependent RNA helicase DDX4 OS=Rattus norvegicus GN=Ddx4 PE=3 SV=1 - [D4ADV9_RAT]|Lon protease homolog, mitochondrial OS=Rattus norvegicus GN=Lonp1 PE=2 SV=1 - [LONM_RAT]	7	1	Q924S5	N-Term(iTRAQ8plex)	HCD	1	0	1	2	1.377	0.945	1.539	1.079	1.43	0.943	1.005	1.084	0.856	Redundant	Not Used	661957	0.00144	0.0297	3963	5.3	21	43	36	17	4816	0	34	100	2698000	2	523.846	1046.69	0	-2.34	26.25	10787	10787	MS2
High	A	2	lVELLR	2650	Unambiguous	Probable ATP-dependent RNA helicase DDX4 OS=Rattus norvegicus GN=Ddx4 PE=3 SV=1 - [D4ADV9_RAT]|Lon protease homolog, mitochondrial OS=Rattus norvegicus GN=Lonp1 PE=2 SV=1 - [LONM_RAT]	7	1	Q924S5	N-Term(iTRAQ8plex)	HCD	1	0	1	3	1.377	0.945	1.539	1.079	1.43	0.943	1.005	1.084	0.856	Redundant	Not Used	661957	0.00144	0.0297	3963	5.3	21	43	36	17	4816	0	34	100	2698000	2	523.846	1046.69	0	-2.34	26.25	10787	10787	MS2
High	A	2	lVEILR	2650	Unambiguous	Probable ATP-dependent RNA helicase DDX4 OS=Rattus norvegicus GN=Ddx4 PE=3 SV=1 - [D4ADV9_RAT]|Lon protease homolog, mitochondrial OS=Rattus norvegicus GN=Lonp1 PE=2 SV=1 - [LONM_RAT]	7	1	Q924S5	N-Term(iTRAQ8plex)	HCD	1	0	1	1	2.773	0.833	2.493	0.764	3.271	1.03	1.008	1.126	1.033	Unique	Used	662109	0.00228	0.0494	3948	2.8	29	43	36	19	4793	0	9	5	31830000	2	523.847	1046.69	0	-1.17	26.53	10947	10947	MS2
High	A	2	lVELIR	2650	Unambiguous	Probable ATP-dependent RNA helicase DDX4 OS=Rattus norvegicus GN=Ddx4 PE=3 SV=1 - [D4ADV9_RAT]|Lon protease homolog, mitochondrial OS=Rattus norvegicus GN=Lonp1 PE=2 SV=1 - [LONM_RAT]	7	1	Q924S5	N-Term(iTRAQ8plex)	HCD	1	0	1	2	2.773	0.833	2.493	0.764	3.271	1.03	1.008	1.126	1.033	Redundant	Not Used	662109	0.00227	0.0494	3948	2.8	29	43	36	19	4793	0	9	5	31830000	2	523.847	1046.69	0	-1.17	26.53	10947	10947	MS2
High	A	2	lVELLR	2650	Unambiguous	Probable ATP-dependent RNA helicase DDX4 OS=Rattus norvegicus GN=Ddx4 PE=3 SV=1 - [D4ADV9_RAT]|Lon protease homolog, mitochondrial OS=Rattus norvegicus GN=Lonp1 PE=2 SV=1 - [LONM_RAT]	7	1	Q924S5	N-Term(iTRAQ8plex)	HCD	1	0	1	3	2.773	0.833	2.493	0.764	3.271	1.03	1.008	1.126	1.033	Redundant	Not Used	662109	0.00227	0.0494	3948	2.8	29	43	36	19	4793	0	9	5	31830000	2	523.847	1046.69	0	-1.17	26.53	10947	10947	MS2
High	A	2	iLIDIR	2649	Unambiguous	Activated RNA polymerase II transcriptional coactivator p15 OS=Rattus norvegicus GN=Sub1 PE=2 SV=3 - [TCP4_RAT]	1	1	Q63396	N-Term(iTRAQ8plex)	HCD	1	0	1	3	0.906	1.351	0.846	1.287	0.658	0.996	1.155	0.995	1.08	Unique	Used	659763	0.00765	0.171	3948	6.7	25	43	36	16	4793	0	43	36	8202000	2	523.847	1046.69	0	-0.94	22.26	8483	8483	MS2
High	A	2	iLLDLR	2649	Unambiguous	Activated RNA polymerase II transcriptional coactivator p15 OS=Rattus norvegicus GN=Sub1 PE=2 SV=3 - [TCP4_RAT]	1	1	Q63396	N-Term(iTRAQ8plex)	HCD	1	0	1	4	0.906	1.351	0.846	1.287	0.658	0.996	1.155	0.995	1.08	Redundant	Not Used	659763	0.00765	0.171	3948	6.7	25	43	36	16	4793	0	43	36	8202000	2	523.847	1046.69	0	-0.94	22.26	8483	8483	MS2
High	A	2	lLIDIR	2649	Unambiguous	Activated RNA polymerase II transcriptional coactivator p15 OS=Rattus norvegicus GN=Sub1 PE=2 SV=3 - [TCP4_RAT]	1	1	Q63396	N-Term(iTRAQ8plex)	HCD	1	0	1	8	0.906	1.351	0.846	1.287	0.658	0.996	1.155	0.995	1.08	Redundant	Not Used	659763	0.00765	0.171	3948	6.7	25	43	36	16	4793	0	43	36	8202000	2	523.847	1046.69	0	-0.94	22.26	8483	8483	MS2
High	A	2	iIEVIR	2648	Rejected	Rho GTPase-activating protein 30 OS=Heterocephalus glaber GN=GW7_00511 PE=4 SV=1 - [G5BWJ0_HETGA]	1	0		N-Term(iTRAQ8plex)	HCD	0	0	1	1	1.43	0.843	1.777	1.069	1.666	1.043	0.821	1.039	0.954	Redundant	Not Used	658917	0.00526	0.119	3948	1.1	25	43	36	24	4793	0	54	16	8929000	2	523.847	1046.69	0	-0.24	20.76	7595	7595	MS2
High	A	2	iLEVLR	2648	Rejected	Rho GTPase-activating protein 30 OS=Heterocephalus glaber GN=GW7_00511 PE=4 SV=1 - [G5BWJ0_HETGA]	1	0		N-Term(iTRAQ8plex)	HCD	0	0	1	2	1.43	0.843	1.777	1.069	1.666	1.043	0.821	1.039	0.954	Redundant	Not Used	658917	0.00526	0.119	3948	1.1	25	43	36	24	4793	0	54	16	8929000	2	523.847	1046.69	0	-0.24	20.76	7595	7595	MS2
High	A	2	iLIDIR	2649	Selected	Activated RNA polymerase II transcriptional coactivator p15 OS=Rattus norvegicus GN=Sub1 PE=2 SV=3 - [TCP4_RAT]	1	1	Q63396	N-Term(iTRAQ8plex)	HCD		0	3	3	1.43	0.843	1.777	1.069	1.666	1.043	0.821	1.039	0.954	Unique	Used	658917	0.00197	0.043	3948	1.1	25	43	36	24	4793	0	54	16	8929000	2	523.847	1046.69	0	-0.24	20.76	7595	7595	MS2
High	A	2	iLLDLR	2649	Rejected	Activated RNA polymerase II transcriptional coactivator p15 OS=Rattus norvegicus GN=Sub1 PE=2 SV=3 - [TCP4_RAT]	1	1	Q63396	N-Term(iTRAQ8plex)	HCD		0	3	4	1.43	0.843	1.777	1.069	1.666	1.043	0.821	1.039	0.954	Redundant	Not Used	658917	0.00197	0.043	3948	1.1	25	43	36	24	4793	0	54	16	8929000	2	523.847	1046.69	0	-0.24	20.76	7595	7595	MS2
High	A	2	lIDILR	130574	Unconsidered		0	0		N-Term(iTRAQ8plex)	HCD		0	6	5	1.43	0.843	1.777	1.069	1.666	1.043	0.821	1.039	0.954	No Proteins	Not Used	658917	0.00522	0.118	3948	1.1	25	43	36	24	4793	0	54	16	8929000	2	523.847	1046.69	0	-0.24	20.76	7595	7595	MS2
High	A	2	lIDLLR	130574	Unconsidered		0	0		N-Term(iTRAQ8plex)	HCD		0	6	6	1.43	0.843	1.777	1.069	1.666	1.043	0.821	1.039	0.954	No Proteins	Not Used	658917	0.00522	0.118	3948	1.1	25	43	36	24	4793	0	54	16	8929000	2	523.847	1046.69	0	-0.24	20.76	7595	7595	MS2
High	A	2	lIVELR	130576	Unconsidered		0	0		N-Term(iTRAQ8plex)	HCD		0	8	7	1.43	0.843	1.777	1.069	1.666	1.043	0.821	1.039	0.954	No Proteins	Not Used	658917	0.000671	0.0134	3948	1.1	25	43	36	24	4793	0	54	16	8929000	2	523.847	1046.69	0	-0.24	20.76	7595	7595	MS2
High	A	2	lLIDIR	2649	Rejected	Activated RNA polymerase II transcriptional coactivator p15 OS=Rattus norvegicus GN=Sub1 PE=2 SV=3 - [TCP4_RAT]	1	1	Q63396	N-Term(iTRAQ8plex)	HCD		0	3	8	1.43	0.843	1.777	1.069	1.666	1.043	0.821	1.039	0.954	Redundant	Not Used	658917	0.00197	0.043	3948	1.1	25	43	36	24	4793	0	54	16	8929000	2	523.847	1046.69	0	-0.24	20.76	7595	7595	MS2
High	A	2	qEAPSTk	2666	Unambiguous	Neural cell adhesion molecule 1 (Fragment) OS=Rattus norvegicus GN=Ncam1 PE=4 SV=1 - [F1LUV9_RAT]|Neural cell adhesion molecule 1 OS=Heterocephalus glaber GN=GW7_02493 PE=4 SV=1 - [G5BEX6_HETGA]	2	1	F1LUV9	N-Term(Gln->pyro-Glu); K7(iTRAQ8plex)	HCD	1	0	1	1	0.635	2.313	0.257	0.957	0.27	1.118	1.554	1.666	2.084	Unique	Used	383287	0.00472	0.106	1681	0.45	31	38	31	22	1500	0	30	100	2034000	2	524.285	1047.56	0	-0.44	11.27	2259	2259	MS2
High	A	2	iLGFFF	2667	Unambiguous	40S ribosomal protein S15a OS=Rattus norvegicus GN=Rps15a PE=1 SV=2 - [RS15A_RAT]	8	1	P62246	N-Term(iTRAQ8plex)	HCD	1	0	1	1	1.74	0.827	2.146	1.042	2.065	0.958	0.937	0.955	0.962	Unique	Used	598486	0.00239	0.0521		0.24	36	43	36	29	4051	0	38	100	1950000	2	524.312	1047.62	0	-1.61	46.58	19306	19306	MS2
High	A	2	iLGFFF	2667	Unambiguous	40S ribosomal protein S15a OS=Rattus norvegicus GN=Rps15a PE=1 SV=2 - [RS15A_RAT]	8	1	P62246	N-Term(iTRAQ8plex)	HCD	1	0	1	1	1.894	0.748	2.389	0.963	2.487	0.877	0.986	0.791	0.714	Unique	Used	419934	0.00121	0.0252		0.26	36	43	36	29	4051	0	14	73	1669000	2	524.312	1047.62	0	-1.5	47.28	18273	18273	MS2
High	A	2	LLNIQPPPR	2675	Unambiguous	NADH dehydrogenase [ubiquinone] iron-sulfur protein 2, mitochondrial OS=Rattus norvegicus GN=Ndufs2 PE=1 SV=1 - [NDUS2_RAT]	4	1	Q641Y2		HCD	1	0	1	1										No Quan Labels	Not Used	585019	0.000102	0.00158	5059	0.13	18	44	37	33	5271	0	30	7	17170000	2	524.321	1047.64	0	3.88	17.07	5165	5165	MS2
High	A	2	LLNIQPPPR	2675	Unambiguous	NADH dehydrogenase [ubiquinone] iron-sulfur protein 2, mitochondrial OS=Rattus norvegicus GN=Ndufs2 PE=1 SV=1 - [NDUS2_RAT]	4	1	Q641Y2		HCD	1	0	1	1										No Quan Labels	Not Used	584862	0.000158	0.00261	5059	0.95	20	44	37	24	5271	0	73	20	4192000	2	524.321	1047.64	0	3.88	16.77	5000	5000	MS2
High	A	2	aAEILAR	2685	Unambiguous	Sodium/potassium-transporting ATPase subunit alpha-1 OS=Rattus norvegicus GN=Atp1a1 PE=1 SV=1 - [AT1A1_RAT]|Sodium/potassium-transporting ATPase subunit alpha-1 OS=Heterocephalus glaber GN=GW7_09834 PE=3 SV=1 - [G5BFJ7_HETGA]	2	1	P06685	N-Term(iTRAQ8plex)	HCD	1	0	1	1	1.528	0.727	1.948	0.946	2.065	1.072	1.109	0.829	0.943	Unique	Used	655492	0.00685	0.155	2397	0.62	31	41	34	23	2598	0	4	0	392200000	2	524.326	1047.65	0	-0.83	14.54	3985	3985	MS2
High	A	2	aAEILAR	2685	Unambiguous	Sodium/potassium-transporting ATPase subunit alpha-1 OS=Rattus norvegicus GN=Atp1a1 PE=1 SV=1 - [AT1A1_RAT]|Sodium/potassium-transporting ATPase subunit alpha-1 OS=Heterocephalus glaber GN=GW7_09834 PE=3 SV=1 - [G5BFJ7_HETGA]	2	1	P06685	N-Term(iTRAQ8plex)	HCD	1	0	1	1	1.336	0.79	1.708	1.032	1.66	1.07	0.993	0.958	0.953	Unique	Used	655331	0.00461	0.103	2397	2.2	28	41	34	18	2598	0	25	1	105900000	2	524.326	1047.65	0	-0.71	14.24	3814	3814	MS2
High	A	2	vLQTIGI	2708	Unambiguous	Protein Ipo9 OS=Rattus norvegicus GN=Ipo9 PE=4 SV=1 - [D4A857_RAT]	2	1	D4A857	N-Term(iTRAQ8plex)	HCD	1	0	1	1	1.642	0.916	1.769	1.008	1.76	0.68	0.595	0.825	0.638	Unique	Used	413829	0.000409	0.0082		0.24	33	40	33	26	2015	0	55	100	1765000	2	524.339	1047.67	0	-0.24	32.44	11851	11851	MS2
High	A	2	vLQTIGI	2708	Unambiguous	Protein Ipo9 OS=Rattus norvegicus GN=Ipo9 PE=4 SV=1 - [D4A857_RAT]	2	1	D4A857	N-Term(iTRAQ8plex)	HCD	1	0	1	1	1.804	0.968	2.304	1.261	1.831	0.645	0.445	0.567	0.429	Unique	Used	413692	0.00451	0.101	1532	3.2	18	39	32	15	1990	0	59	54	3029000	2	524.34	1047.67	0	1.16	32.14	11708	11708	MS2
High	A	2	eDTILGP	2711	Unambiguous	[Protein ADP-ribosylarginine] hydrolase OS=Rattus norvegicus GN=Adprh PE=1 SV=2 - [ADPRH_RAT]	1	1	Q02589	N-Term(iTRAQ8plex)	HCD	1	0	1	1	1.022	0.768	1.043	0.801	1.306	0.847	0.686	1.832	0.695	Unique	Used	386455	0.000335	0.00594		0.03	32	39	32	35	1725	0	51	27	3712000	2	524.794	1048.58	0	-2.56	18.75	5678	5678	MS2
High	A	2	FLSWILNR	2712	Unambiguous	Protein Nars OS=Rattus norvegicus GN=Nars PE=3 SV=1 - [F1LPV0_RAT]	4	1	F1LPV0		HCD	1	0	1	1										No Quan Labels	Not Used	590767	0.000169	0.00275	2050	0.0068	32	39	32	41	1858	0	18	31	5981000	2	524.801	1048.6	0	1.09	28.92	11201	11201	MS2
High	A	2	FLSWILNR	2712	Unambiguous	Protein Nars OS=Rattus norvegicus GN=Nars PE=3 SV=1 - [F1LPV0_RAT]	4	1	F1LPV0		HCD	1	0	1	1										No Quan Labels	Not Used	590900	0.00157	0.0327	2236	2.9	16	39	32	15	1964	0	37	79	2664000	2	524.802	1048.6	0	3.19	29.19	11341	11341	MS2
High	A	2	eEVIVR	2716	Unambiguous	Reticulon-4 OS=Rattus norvegicus GN=Rtn4 PE=4 SV=1 - [F1LQN3_RAT]	4	1	F1LQN3	N-Term(iTRAQ8plex)	HCD	1	0	1	1	0.642	1.03	0.556	0.91	0.612	1.024	1.05	0.948	0.977	Unique	Used	630066	0.00372	0.0805	2486	6	18	41	34	14	2946	0	45	2	69690000	2	524.818	1048.63	0	-1.41	12.58	2970	2970	MS2
High	A	2	lDEVLR	2720	Unambiguous	Protein Stat6 OS=Rattus norvegicus GN=Stat6 PE=2 SV=1 - [Q1KQ07_RAT]	1	1	Q1KQ07	N-Term(iTRAQ8plex)	HCD	1	0	1	1	1.145	0.861	1.318	1.012	1.306	1.012	0.983	0.799	0.914	Unique	Used	632529	0.00378	0.0814	2486	2.8	23	41	34	17	2946	0	9	9	21980000	2	524.818	1048.63	0	-1.06	16.88	5569	5569	MS2
High	A	2	lDEVLR	2720	Unambiguous	Protein Stat6 OS=Rattus norvegicus GN=Stat6 PE=2 SV=1 - [Q1KQ07_RAT]	1	1	Q1KQ07	N-Term(iTRAQ8plex)	HCD	1	0	1	1	1.003	0.953	1.03	0.999	1.034	0.999	0.957	0.948	0.967	Unique	Used	630633	0.004	0.0876	2486	0.25	34	41	34	28	2946	0	41	5	29020000	2	524.818	1048.63	0	-0.83	13.52	3566	3566	MS2
High	A	2	lDEVLR	2720	Unambiguous	Protein Stat6 OS=Rattus norvegicus GN=Stat6 PE=2 SV=1 - [Q1KQ07_RAT]	1	1	Q1KQ07	N-Term(iTRAQ8plex)	HCD	1	0	1	1	1.128	1.148	1.352	1.405	0.965	1.162	1.018	1.122	1.016	Unique	Used	632365	0.000876	0.0174	2486	0.27	29	41	34	27	2946	0	23	18	10930000	2	524.818	1048.63	0	-0.71	16.59	5397	5397	MS2
High	A	2	lTELLR	2765	Unambiguous	Sorting nexin-5 OS=Heterocephalus glaber GN=GW7_00691 PE=4 SV=1 - [G5CBA4_HETGA]|Phenylalanyl-tRNA synthetase, beta subunit OS=Rattus norvegicus GN=Farsb PE=2 SV=1 - [Q68FT7_RAT]	4	2	G5CBA4;Q68FT7	N-Term(iTRAQ8plex)	HCD	1	0	1	1	1.658	0.817	2.154	1.084	1.992	1.055	1.142	0.886	0.883	Not Unique	Not Used	660354	0.00532	0.12	2191	0.37	29	41	34	25	2593	0	8	10	19560000	2	524.836	1048.66	0	-2.11	23.32	9104	9104	MS2
High	A	2	LQSVLGk	2770	Unambiguous	Dynactin subunit 2 OS=Rattus norvegicus GN=Dctn2 PE=1 SV=1 - [DCTN2_RAT]	2	1	Q6AYH5	K7(iTRAQ8plex)	HCD	1	0	1	1	0.704	1.751	0.4	1.017	0.395	1.158	1.347	1.313	1.429	Unique	Used	654528	0.00231	0.0504	2142	0.017	32	41	34	39	2552	0	26	12	17920000	2	524.838	1048.67	0	0.92	12.85	2967	2967	MS2
High	A	2	wAEALR	2772	Unambiguous	Protein Atp6v1a OS=Rattus norvegicus GN=Atp6v1a PE=3 SV=1 - [D4A133_RAT]	5	1	D4A133	N-Term(iTRAQ8plex)	HCD	1	0	1	1	1.808	0.813	2.18	1	2.185	1.022	0.954	1.029	0.836	Unique	Used	657338	0.00181	0.0388	2871	0.36	28	42	35	27	3366	0	36	6	30060000	2	525.305	1049.6	0	-2.1	17.91	5936	5936	MS2
High	A	2	FQYILNPR	2795	Unambiguous	Diacylglycerol kinase beta OS=Rattus norvegicus GN=Dgkb PE=2 SV=1 - [DGKB_RAT]|Diacylglycerol kinase beta OS=Heterocephalus glaber GN=GW7_16640 PE=4 SV=1 - [G5BC98_HETGA]|Diacylglycerol kinase beta (Fragment) OS=Rattus norvegicus GN=Dgkb PE=4 SV=1 - [F1LXS9_RAT]	7	2	P49621;F1LXS9		HCD	1	0	1	1										No Quan Labels	Not Used	586677	0.00014	0.00243		0.2	33	40	33	28	2502	0	44	66	2940000	2	525.79	1050.57	0	0.28	20.46	6906	6906	MS2
High	A	2	FQYLLNPR	2795	Unambiguous	Diacylglycerol kinase beta OS=Rattus norvegicus GN=Dgkb PE=2 SV=1 - [DGKB_RAT]|Diacylglycerol kinase beta OS=Heterocephalus glaber GN=GW7_16640 PE=4 SV=1 - [G5BC98_HETGA]|Diacylglycerol kinase beta (Fragment) OS=Rattus norvegicus GN=Dgkb PE=4 SV=1 - [F1LXS9_RAT]	7	2	P49621;F1LXS9		HCD	1	0	1	2										No Quan Labels	Not Used	586677	0.00014	0.00243		0.2	33	40	33	28	2502	0	44	66	2940000	2	525.79	1050.57	0	0.28	20.46	6906	6906	MS2
High	A	2	LLTSGYLQR	2799	Unambiguous	Ubiquitin thioesterase OTUB1 OS=Rattus norvegicus GN=Otub1 PE=1 SV=1 - [OTUB1_RAT]	2	1	B2RYG6		HCD	1	0	1	1										No Quan Labels	Not Used	584620	4.6e-05	0.000422	3065	0.0041	21	42	35	46	3410	0	42	14	9343000	2	525.802	1050.6	0	1.89	16.3	4746	4746	MS2
High	A	2	EIDELk	2803	Unambiguous	Sodium/potassium-transporting ATPase subunit alpha-2 OS=Rattus norvegicus GN=Atp1a2 PE=1 SV=1 - [AT1A2_RAT]	4	1	P06686	K6(iTRAQ8plex)	HCD	1	0	1	1	0.755	0.934	0.938	1.185	0.794	0.849	1.171	1.086	0.94	Unique	Used	605488	0.00518	0.117	3110	1.4	23	42	35	21	3380	0	42	30	3650000	2	525.803	1050.6	0	-0.14	12.47	2839	2839	MS2
High	A	2	ELDELk	2803	Unambiguous	Sodium/potassium-transporting ATPase subunit alpha-2 OS=Rattus norvegicus GN=Atp1a2 PE=1 SV=1 - [AT1A2_RAT]	4	1	P06686	K6(iTRAQ8plex)	HCD	1	0	1	2	0.755	0.934	0.938	1.185	0.794	0.849	1.171	1.086	0.94	Redundant	Not Used	605488	0.00518	0.117	3110	1.4	23	42	35	21	3380	0	42	30	3650000	2	525.803	1050.6	0	-0.14	12.47	2839	2839	MS2
High	A	2	NIVAAMk	2812	Unambiguous	Biliverdin reductase B (Flavin reductase (NADPH)) OS=Rattus norvegicus GN=LOC681468 PE=2 SV=1 - [B5DF65_RAT]	1	1	B5DF65	K7(iTRAQ8plex)	HCD	1	0	1	1	0.892	1.02	0.863	1.008	0.859	0.82	0.809	0.839	0.834	Unique	Used	654606	0.00906	0.202	2580	0.63	28	40	33	23	2388	0	54	6	22420000	2	525.818	1050.63	0	-0.1	12.97	3049	3049	MS2
High	A	2	FAQQITGMR	2815	Unambiguous	Ras-related protein Rab-12 (Fragment) OS=Rattus norvegicus GN=Rab12 PE=2 SV=1 - [RAB12_RAT]	1	1	P35284		HCD	1	0	1	1										No Quan Labels	Not Used	583576	0.000309	0.00516		0.31	28	36	29	22	989	0	48	34	2422000	2	526.271	1051.53	0	-1.1	14.26	3646	3646	MS2
High	A	2	TFVLEVMGR	2816	Unambiguous	6-phosphofructokinase OS=Rattus norvegicus GN=Pfkm PE=2 SV=1 - [Q52KS1_RAT]|6-phosphofructokinase, liver type OS=Rattus norvegicus GN=Pfkl PE=2 SV=3 - [K6PL_RAT]|6-phosphofructokinase type C OS=Rattus norvegicus GN=Pfkp PE=1 SV=2 - [K6PP_RAT]|6-phosphofructokinase OS=Heterocephalus glaber GN=GW7_21506 PE=3 SV=1 - [G5B6T3_HETGA]	9	3	Q52KS1;P30835;P47860		HCD	1	0	1	1										No Quan Labels	Not Used	588644	0.00563	0.128	1980	6.2	18	39	32	12	1885	0	65	100	851400	2	526.282	1051.56	0	-4.48	24.59	8972	8972	MS2
High	A	2	TFVLEVMGR	2816	Unambiguous	6-phosphofructokinase OS=Rattus norvegicus GN=Pfkm PE=2 SV=1 - [Q52KS1_RAT]|6-phosphofructokinase, liver type OS=Rattus norvegicus GN=Pfkl PE=2 SV=3 - [K6PL_RAT]|6-phosphofructokinase type C OS=Rattus norvegicus GN=Pfkp PE=1 SV=2 - [K6PP_RAT]|6-phosphofructokinase OS=Heterocephalus glaber GN=GW7_21506 PE=3 SV=1 - [G5B6T3_HETGA]	9	3	Q52KS1;P30835;P47860		HCD	1	0	1	1										No Quan Labels	Not Used	410493	0.000137	0.00221		0.35	32	39	32	24	1942	0	72	12	7817000	2	526.284	1051.56	0	1.1	25.5	8345	8345	MS2
High	A	2	TFVLEVMGR	2816	Unambiguous	6-phosphofructokinase OS=Rattus norvegicus GN=Pfkm PE=2 SV=1 - [Q52KS1_RAT]|6-phosphofructokinase, liver type OS=Rattus norvegicus GN=Pfkl PE=2 SV=3 - [K6PL_RAT]|6-phosphofructokinase type C OS=Rattus norvegicus GN=Pfkp PE=1 SV=2 - [K6PP_RAT]|6-phosphofructokinase OS=Heterocephalus glaber GN=GW7_21506 PE=3 SV=1 - [G5B6T3_HETGA]	9	3	Q52KS1;P30835;P47860		HCD	1	0	1	1										No Quan Labels	Not Used	410630	0.000841	0.0168	2088	0.24	15	39	32	26	1941	0	46	4	41500000	2	526.285	1051.56	0	1.44	25.77	8489	8489	MS2
High	A	2	mVAASIR	2821	Unambiguous	Bleomycin hydrolase OS=Rattus norvegicus GN=Blmh PE=1 SV=1 - [BLMH_RAT]	2	1	P70645	N-Term(iTRAQ8plex)	HCD	1	0	1	1	1.075	0.934	1.208	1.071	1.13	0.921	0.944	1.004	0.82	Unique	Used	679054	0.00203	0.0442	2373	6.6	18	40	33	13	2391	0	49	13	10250000	2	526.317	1051.63	0	2.44	13.01	3196	3196	MS2
High	A	2	sLMELR	2824	Unambiguous	Plasma membrane calcium-transporting ATPase 2 OS=Rattus norvegicus GN=Atp2b2 PE=2 SV=2 - [AT2B2_RAT]|Isoform XB of Plasma membrane calcium-transporting ATPase 2 OS=Rattus norvegicus GN=Atp2b2 - [AT2B2_RAT]|Isoform ZE of Plasma membrane calcium-transporting ATPase 3 OS=Rattus norvegicus GN=Atp2b3 - [AT2B3_RAT]|Plasma membrane calcium-transporting ATPase 2 OS=Heterocephalus glaber GN=GW7_19471 PE=3…	37	3	P11506-6;Q64568-10;G5BX71	N-Term(iTRAQ8plex)	HCD	1	0	1	1	1.084	0.755	1.209	0.86	1.409	1.069	0.927	0.918	0.972	Not Unique	Not Used	656068	0.00484	0.109	2976	0.23	32	41	34	27	2576	0	8	2	110500000	2	526.807	1052.61	0	-1.62	15.67	4601	4601	MS2
High	A	2	LTELLGPPGR	2832	Unambiguous	Protein Cmpk2 OS=Rattus norvegicus GN=Cmpk2 PE=4 SV=1 - [D3ZC63_RAT]	1	1	D3ZC63		HCD	1	0	1	1										No Quan Labels	Not Used	585094	5e-06	3.69e-05	3074	0.046	17	41	34	35	2740	0	65	20	5809000	2	526.809	1052.61	0	1.14	17.22	5244	5244	MS2
High	A	2	LTELLGPPGR	2832	Unambiguous	Protein Cmpk2 OS=Rattus norvegicus GN=Cmpk2 PE=4 SV=1 - [D3ZC63_RAT]	1	1	D3ZC63		HCD	1	0	1	1										No Quan Labels	Not Used	584957	1.4e-05	0.000108	2949	0.095	34	41	34	31	2564	0	56	47	2081000	2	526.81	1052.61	0	2.53	16.96	5100	5100	MS2
High	A	2	lITGLTM	2841	Unambiguous	NADH-ubiquinone oxidoreductase chain 4 OS=Rattus norvegicus GN=Mt-nd4 PE=3 SV=1 - [A7XYB9_RAT]	19	1	A7XYB9	N-Term(iTRAQ8plex)	HCD	1	0	1	1	1.541	0.772	2.078	1.062	1.961	0.871	0.569	0.496	0.461	Unique	Used	392219	0.000578	0.0109		0.0095	33	40	33	40	2098	0	31	31	5261000	2	526.819	1052.63	0	-1.74	30.64	11739	11739	MS2
High	A	2	lITGLTM	2841	Unambiguous	NADH-ubiquinone oxidoreductase chain 4 OS=Rattus norvegicus GN=Mt-nd4 PE=3 SV=1 - [A7XYB9_RAT]	19	1	A7XYB9	N-Term(iTRAQ8plex)	HCD	1	0	1	1	1.152	0.88	1.591	1.24	1.286	0.778	0.555	0.579	0.509	Unique	Used	392364	0.000207	0.00325		0.014	32	39	32	39	1935	0	36	58	3552000	2	526.82	1052.63	0	0.23	30.94	11891	11891	MS2
High	A	2	iFELAR	73	Unambiguous	Protein Cacnb4 (Fragment) OS=Rattus norvegicus GN=Cacnb4 PE=4 SV=1 - [F1LX94_RAT]	19	1	F1LX94	N-Term(iTRAQ8plex)	HCD	1	0	1	1	1.488	0.761	1.63	0.85	1.921	0.937	0.786	0.872	1.186	Unique	Used	660229	0.00646	0.147	1775	0.99	23	39	32	19	1712	0	5	6	29650000	2	526.823	1052.64	0	-0.98	23.09	8973	8973	MS2
High	A	2	lFELAR	73	Unambiguous	Protein Cacnb4 (Fragment) OS=Rattus norvegicus GN=Cacnb4 PE=4 SV=1 - [F1LX94_RAT]	19	1	F1LX94	N-Term(iTRAQ8plex)	HCD	1	0	1	2	1.488	0.761	1.63	0.85	1.921	0.937	0.786	0.872	1.186	Redundant	Not Used	660229	0.00646	0.147	1775	0.99	23	39	32	19	1712	0	5	6	29650000	2	526.823	1052.64	0	-0.98	23.09	8973	8973	MS2
High	A	2	lLFEAR	75	Unambiguous	Inositol-trisphosphate 3-kinase A OS=Rattus norvegicus GN=Itpka PE=1 SV=3 - [IP3KA_RAT]	1	1	P17105	N-Term(iTRAQ8plex)	HCD	1	0	1	1	1.355	0.943	1.328	0.943	1.411	1.103	1.134	1.026	0.992	Unique	Used	682435	0.00205	0.045	1775	4.4	18	39	32	13	1712	0	34	13	11250000	2	526.824	1052.64	0	-0.74	18.97	6752	6752	MS2
High	A	2	lLFEAR	75	Unambiguous	Inositol-trisphosphate 3-kinase A OS=Rattus norvegicus GN=Itpka PE=1 SV=3 - [IP3KA_RAT]	1	1	P17105	N-Term(iTRAQ8plex)	HCD	1	0	1	1	1.109	1.067	1.07	1.052	1.02	1.026	0.965	0.957	1.105	Unique	Used	658063	0.00536	0.121	1775	3	19	39	32	15	1712	0	19	10	15470000	2	526.824	1052.64	0	-0.63	19.2	6697	6697	MS2
High	A	2	vLTFIR	76	Unambiguous	Heat shock protein 105 kDa OS=Rattus norvegicus GN=Hsph1 PE=1 SV=1 - [HS105_RAT]	6	1	Q66HA8	N-Term(iTRAQ8plex)	HCD	1	0	1	1	0.962	0.998	1.25	1.325	0.946	1.136	0.969	1.154	1.123	Unique	Used	686706	0.00349	0.0749	576	0.072	26	33	26	25	461	0	4	3	65990000	2	526.841	1052.67	0	-2.37	26.65	11237	11237	MS2
High	A	2	vLTFLR	76	Unambiguous	Heat shock protein 105 kDa OS=Rattus norvegicus GN=Hsph1 PE=1 SV=1 - [HS105_RAT]	6	1	Q66HA8	N-Term(iTRAQ8plex)	HCD	1	0	1	2	0.962	0.998	1.25	1.325	0.946	1.136	0.969	1.154	1.123	Redundant	Not Used	686706	0.00349	0.0749	576	0.072	26	33	26	25	461	0	4	3	65990000	2	526.841	1052.67	0	-2.37	26.65	11237	11237	MS2
High	A	2	vLTFIR	76	Unambiguous	Heat shock protein 105 kDa OS=Rattus norvegicus GN=Hsph1 PE=1 SV=1 - [HS105_RAT]	6	1	Q66HA8	N-Term(iTRAQ8plex)	HCD	1	0	1	1	0.98	0.888	1.286	1.19	1.084	1.046	1.108	0.905	0.94	Unique	Used	686560	0.00694	0.157	576	2	18	33	26	11	461	0	20	44	6911000	2	526.841	1052.67	0	-1.91	26.37	11083	11083	MS2
High	A	2	vLTFLR	76	Unambiguous	Heat shock protein 105 kDa OS=Rattus norvegicus GN=Hsph1 PE=1 SV=1 - [HS105_RAT]	6	1	Q66HA8	N-Term(iTRAQ8plex)	HCD	1	0	1	2	0.98	0.888	1.286	1.19	1.084	1.046	1.108	0.905	0.94	Redundant	Not Used	686560	0.00694	0.157	576	2	18	33	26	11	461	0	20	44	6911000	2	526.841	1052.67	0	-1.91	26.37	11083	11083	MS2
High	A	2	vLTFIR	76	Unambiguous	Heat shock protein 105 kDa OS=Rattus norvegicus GN=Hsph1 PE=1 SV=1 - [HS105_RAT]	6	1	Q66HA8	N-Term(iTRAQ8plex)	HCD	1	0	1	1	1.365	1.08	1.401	1.132	1.241	1.248	1.339	1.039	1.098	Unique	Used	686847	0.00151	0.0308	576	0.039	26	33	26	28	461	0	6	4	52710000	2	526.841	1052.68	0	-1.33	26.92	11385	11385	MS2
High	A	2	vLTFLR	76	Unambiguous	Heat shock protein 105 kDa OS=Rattus norvegicus GN=Hsph1 PE=1 SV=1 - [HS105_RAT]	6	1	Q66HA8	N-Term(iTRAQ8plex)	HCD	1	0	1	2	1.365	1.08	1.401	1.132	1.241	1.248	1.339	1.039	1.098	Redundant	Not Used	686847	0.00151	0.0308	576	0.039	26	33	26	28	461	0	6	4	52710000	2	526.841	1052.68	0	-1.33	26.92	11385	11385	MS2
High	A	2	vLTFIR	76	Unambiguous	Heat shock protein 105 kDa OS=Rattus norvegicus GN=Hsph1 PE=1 SV=1 - [HS105_RAT]	6	1	Q66HA8	N-Term(iTRAQ8plex)	HCD	1	0	1	1	0.798	0.985	0.957	1.207	0.795	0.986	1.126	1.069	0.99	Unique	Used	662401	0.00379	0.0817	576	0.33	26	33	26	18	461	0	13	39	5388000	2	526.842	1052.68	0	-0.63	27.1	11253	11253	MS2
High	A	2	vLTFLR	76	Unambiguous	Heat shock protein 105 kDa OS=Rattus norvegicus GN=Hsph1 PE=1 SV=1 - [HS105_RAT]	6	1	Q66HA8	N-Term(iTRAQ8plex)	HCD	1	0	1	2	0.798	0.985	0.957	1.207	0.795	0.986	1.126	1.069	0.99	Redundant	Not Used	662401	0.00379	0.0817	576	0.33	26	33	26	18	461	0	13	39	5388000	2	526.842	1052.68	0	-0.63	27.1	11253	11253	MS2
High	A	2	qLIEFQHR	130735	Unambiguous		0	0		N-Term(Gln->pyro-Glu)	HCD	1	0	1	1										No Quan Labels	Not Used	586524	0.000439	0.00882		0.94	32	39	32	19	1597	0	35	100	1349000	2	527.278	1053.55	0	0.13	20.14	6746	6746	MS2
High	A	2	qEIQHLFR	2859	Unambiguous	Dolichyl-diphosphooligosaccharide--protein glycosyltransferase subunit 2 OS=Rattus norvegicus GN=Rpn2 PE=4 SV=1 - [D4A8V6_RAT]	5	1	D4A8V6	N-Term(Gln->pyro-Glu)	HCD	1	0	1	1										No Quan Labels	Not Used	587047	9.5e-05	0.00143	1624	0.0019	22	38	31	46	1552	0	35	58	3780000	2	527.279	1053.55	0	2.1	21.24	7295	7295	MS2
High	A	2	qPPAPEk	2861	Unambiguous	Protein Rics OS=Rattus norvegicus GN=Arhgap32 PE=4 SV=1 - [F1MAK3_RAT]|Rics protein (Fragment) OS=Rattus norvegicus GN=Rics PE=2 SV=1 - [B5DEI5_RAT]	2	2	F1MAK3;B5DEI5	N-Term(Gln->pyro-Glu); K7(iTRAQ8plex)	HCD	1	0	1	1	0.634	0.687	0.86	0.95	0.907	0.75	0.718	0.751	0.702	Not Unique	Not Used	582571	0.00142	0.0292		2.9	29	41	34	17	2779	0	54	87	2544000	2	527.298	1053.59	0	0.65	12.14	2588	2588	MS2
High	A	2	YLTVAAIFR	2864	Unambiguous	Tubulin beta-2A chain OS=Rattus norvegicus GN=Tubb2a PE=1 SV=1 - [TBB2A_RAT]|Tubulin beta-2B chain OS=Rattus norvegicus GN=Tubb2b PE=1 SV=1 - [TBB2B_RAT]	2	2	P85108;Q3KRE8		HCD	1	0	1	1										No Quan Labels	Not Used	424055	0.0069	0.156	2607	2.6	18	40	34	17	2515	0	66	100	99930	2	527.307	1053.61	0	-1.97	57.99	22646	22646	MS2
High	A	2	YLTVAAIFR	2864	Unambiguous	Tubulin beta-2A chain OS=Rattus norvegicus GN=Tubb2a PE=1 SV=1 - [TBB2A_RAT]|Tubulin beta-2B chain OS=Rattus norvegicus GN=Tubb2b PE=1 SV=1 - [TBB2B_RAT]	2	2	P85108;Q3KRE8		HCD	1	0	1	1										No Quan Labels	Not Used	424193	0.00478	0.108	2183	1.5	20	39	32	18	1902	0	44	100	105500	2	527.308	1053.61	0	-0.58	58.35	22791	22791	MS2
High	A	2	YLTVAAIFR	2864	Unambiguous	Tubulin beta-2A chain OS=Rattus norvegicus GN=Tubb2a PE=1 SV=1 - [TBB2A_RAT]|Tubulin beta-2B chain OS=Rattus norvegicus GN=Tubb2b PE=1 SV=1 - [TBB2B_RAT]	2	2	P85108;Q3KRE8		HCD	1	0	1	1										No Quan Labels	Not Used	422568	0.00474	0.106	2557	9.9	15	40	33	10	2210	0	55	100	250600	2	527.308	1053.61	0	0	54.16	21084	21084	MS2
High	A	2	YLTVAAIFR	2864	Unambiguous	Tubulin beta-2A chain OS=Rattus norvegicus GN=Tubb2a PE=1 SV=1 - [TBB2A_RAT]|Tubulin beta-2B chain OS=Rattus norvegicus GN=Tubb2b PE=1 SV=1 - [TBB2B_RAT]	2	2	P85108;Q3KRE8		HCD	1	0	1	1										No Quan Labels	Not Used		0.00683	0.155	2557	0.12	21	40	33	30	2210	0	0	100	423500	2	527.308	1053.61	0	0.11	61.68	24135	24135	MS2
High	A	2	YLTVAAIFR	2864	Unambiguous	Tubulin beta-2A chain OS=Rattus norvegicus GN=Tubb2a PE=1 SV=1 - [TBB2A_RAT]|Tubulin beta-2B chain OS=Rattus norvegicus GN=Tubb2b PE=1 SV=1 - [TBB2B_RAT]	2	2	P85108;Q3KRE8		HCD	1	0	1	1										No Quan Labels	Not Used	425273	0.00363	0.0782	2557	0.12	24	40	33	29	2210	0	15	100	308400	2	527.308	1053.61	0	0.11	61.13	23925	23925	MS2
High	A	2	IYTLFLQR	2871	Unambiguous	Protein Ddhd2 OS=Rattus norvegicus GN=Ddhd2 PE=4 SV=1 - [D3ZJ91_RAT]	3	1	D3ZJ91		HCD	1	0	1	1										No Quan Labels	Not Used	588745	0.000328	0.0059	2557	1	20	40	33	20	2210	0	23	100	2400000	2	527.308	1053.61	0	0.24	24.8	9078	9078	MS2
High	A	2	YLTVAAIFR	2864	Unambiguous	Tubulin beta-2A chain OS=Rattus norvegicus GN=Tubb2a PE=1 SV=1 - [TBB2A_RAT]|Tubulin beta-2B chain OS=Rattus norvegicus GN=Tubb2b PE=1 SV=1 - [TBB2B_RAT]	2	2	P85108;Q3KRE8		HCD	1	0	1	1										No Quan Labels	Not Used	371202	1.4e-05	9.08e-05	2514	0.00059	22	40	33	53	2168	0	12	40	5982000	2	527.309	1053.61	0	0.69	31.48	10769	10769	MS2
High	A	2	YLTVAAIFR	2864	Unambiguous	Tubulin beta-2A chain OS=Rattus norvegicus GN=Tubb2a PE=1 SV=1 - [TBB2A_RAT]|Tubulin beta-2B chain OS=Rattus norvegicus GN=Tubb2b PE=1 SV=1 - [TBB2B_RAT]	2	2	P85108;Q3KRE8		HCD	1	0	1	1										No Quan Labels	Not Used	590428	1.9e-05	0.000135	2514	2.2e-05	23	40	33	67	2168	0	0	1	201800000	2	527.309	1053.61	0	0.81	28.21	10845	10845	MS2
High	A	2	YLTVAAIFR	2864	Unambiguous	Tubulin beta-2A chain OS=Rattus norvegicus GN=Tubb2a PE=1 SV=1 - [TBB2A_RAT]|Tubulin beta-2B chain OS=Rattus norvegicus GN=Tubb2b PE=1 SV=1 - [TBB2B_RAT]	2	2	P85108;Q3KRE8		HCD	1	0	1	1										No Quan Labels	Not Used	414107	1.9e-05	0.000136	2514	0.0049	20	40	33	43	2168	0	12	87	3284000	2	527.309	1053.61	0	0.81	33.07	12143	12143	MS2
High	A	2	YLTVAAIFR	2864	Unambiguous	Tubulin beta-2A chain OS=Rattus norvegicus GN=Tubb2a PE=1 SV=1 - [TBB2A_RAT]|Tubulin beta-2B chain OS=Rattus norvegicus GN=Tubb2b PE=1 SV=1 - [TBB2B_RAT]	2	2	P85108;Q3KRE8		HCD	1	0	1	1										No Quan Labels	Not Used	412973	3.1e-05	0.00022	2514	9.5e-05	23	40	33	61	2168	0	3	1	175000000	2	527.309	1053.61	0	0.92	30.6	10953	10953	MS2
High	A	2	YLTVAAIFR	2864	Unambiguous	Tubulin beta-2A chain OS=Rattus norvegicus GN=Tubb2a PE=1 SV=1 - [TBB2A_RAT]|Tubulin beta-2B chain OS=Rattus norvegicus GN=Tubb2b PE=1 SV=1 - [TBB2B_RAT]	2	2	P85108;Q3KRE8		HCD	1	0	1	1										No Quan Labels	Not Used	590710	3.1e-05	0.000216	2514	0.0017	21	40	33	48	2168	0	8	23	10200000	2	527.309	1053.61	0	1.16	28.81	11141	11141	MS2
High	A	2	YLTVAAIFR	2864	Unambiguous	Tubulin beta-2A chain OS=Rattus norvegicus GN=Tubb2a PE=1 SV=1 - [TBB2A_RAT]|Tubulin beta-2B chain OS=Rattus norvegicus GN=Tubb2b PE=1 SV=1 - [TBB2B_RAT]	2	2	P85108;Q3KRE8		HCD	1	0	1	1										No Quan Labels	Not Used	413821	3.5e-05	0.000243	2514	0.01	20	40	33	40	2168	0	20	78	2502000	2	527.309	1053.61	0	1.16	32.43	11843	11843	MS2
High	A	2	YLTVAAIFR	2864	Unambiguous	Tubulin beta-2A chain OS=Rattus norvegicus GN=Tubb2a PE=1 SV=1 - [TBB2A_RAT]|Tubulin beta-2B chain OS=Rattus norvegicus GN=Tubb2b PE=1 SV=1 - [TBB2B_RAT]	2	2	P85108;Q3KRE8		HCD	1	0	1	1										No Quan Labels	Not Used	414244	4.2e-05	0.000329	2513	0.15	16	40	33	29	2166	0	33	54	3482000	2	527.309	1053.61	0	1.27	33.37	12287	12287	MS2
High	A	2	YLTVAAIFR	2864	Unambiguous	Tubulin beta-2A chain OS=Rattus norvegicus GN=Tubb2a PE=1 SV=1 - [TBB2A_RAT]|Tubulin beta-2B chain OS=Rattus norvegicus GN=Tubb2b PE=1 SV=1 - [TBB2B_RAT]	2	2	P85108;Q3KRE8		HCD	1	0	1	1										No Quan Labels	Not Used	413964	4.6e-05	0.000414	2513	0.014	21	40	33	39	2166	0	3	69	4208000	2	527.309	1053.61	0	1.27	32.75	11993	11993	MS2
High	A	2	YLTVAAIFR	2864	Unambiguous	Tubulin beta-2A chain OS=Rattus norvegicus GN=Tubb2a PE=1 SV=1 - [TBB2A_RAT]|Tubulin beta-2B chain OS=Rattus norvegicus GN=Tubb2b PE=1 SV=1 - [TBB2B_RAT]	2	2	P85108;Q3KRE8		HCD	1	0	1	1										No Quan Labels	Not Used	412835	4.2e-05	0.00037	2513	5.7e-05	23	40	33	63	2166	0	1	0	780200000	2	527.309	1053.61	0	1.5	30.31	10808	10808	MS2
High	A	2	YLTVAAIFR	2864	Unambiguous	Tubulin beta-2A chain OS=Rattus norvegicus GN=Tubb2a PE=1 SV=1 - [TBB2A_RAT]|Tubulin beta-2B chain OS=Rattus norvegicus GN=Tubb2b PE=1 SV=1 - [TBB2B_RAT]	2	2	P85108;Q3KRE8		HCD	1	0	1	1										No Quan Labels	Not Used	590574	4.2e-05	0.000349	2513	0.00055	22	40	33	53	2166	0	2	4	56110000	2	527.309	1053.61	0	1.5	28.52	10998	10998	MS2
High	A	2	YLTVAAIFR	2864	Unambiguous	Tubulin beta-2A chain OS=Rattus norvegicus GN=Tubb2a PE=1 SV=1 - [TBB2A_RAT]|Tubulin beta-2B chain OS=Rattus norvegicus GN=Tubb2b PE=1 SV=1 - [TBB2B_RAT]	2	2	P85108;Q3KRE8		HCD	1	0	1	1										No Quan Labels	Not Used	590285	1e-05	6.24e-05	2513	6.4e-05	23	40	33	62	2166	0	0	82	5220000	2	527.309	1053.61	0	1.5	27.92	10695	10695	MS2
High	A	2	YLTVAAIFR	2864	Unambiguous	Tubulin beta-2A chain OS=Rattus norvegicus GN=Tubb2a PE=1 SV=1 - [TBB2A_RAT]|Tubulin beta-2B chain OS=Rattus norvegicus GN=Tubb2b PE=1 SV=1 - [TBB2B_RAT]	2	2	P85108;Q3KRE8		HCD	1	0	1	1										No Quan Labels	Not Used	413400	4.2e-05	0.00041	2513	0.0029	21	40	33	46	2166	0	6	15	12860000	2	527.309	1053.61	0	1.62	31.52	11401	11401	MS2
High	A	2	YLTVAAIFR	2864	Unambiguous	Tubulin beta-2A chain OS=Rattus norvegicus GN=Tubb2a PE=1 SV=1 - [TBB2A_RAT]|Tubulin beta-2B chain OS=Rattus norvegicus GN=Tubb2b PE=1 SV=1 - [TBB2B_RAT]	2	2	P85108;Q3KRE8		HCD	1	0	1	1										No Quan Labels	Not Used	413114	3.5e-05	0.000279	2437	0.00011	22	40	33	60	2110	0	8	4	43660000	2	527.309	1053.61	0	1.97	30.9	11101	11101	MS2
High	A	2	YLTVAAIFR	2864	Unambiguous	Tubulin beta-2A chain OS=Rattus norvegicus GN=Tubb2a PE=1 SV=1 - [TBB2A_RAT]|Tubulin beta-2B chain OS=Rattus norvegicus GN=Tubb2b PE=1 SV=1 - [TBB2B_RAT]	2	2	P85108;Q3KRE8		HCD	1	0	1	1										No Quan Labels	Not Used	413259	4.2e-05	0.00041	2437	0.0016	21	40	33	48	2110	0	4	15	12750000	2	527.309	1053.61	0	1.97	31.21	11253	11253	MS2
High	A	2	YLTVAAIFR	2864	Unambiguous	Tubulin beta-2A chain OS=Rattus norvegicus GN=Tubb2a PE=1 SV=1 - [TBB2A_RAT]|Tubulin beta-2B chain OS=Rattus norvegicus GN=Tubb2b PE=1 SV=1 - [TBB2B_RAT]	2	2	P85108;Q3KRE8		HCD	1	0	1	1										No Quan Labels	Not Used	711836	4.2e-05	0.000346	2437	0.21	15	40	33	27	2110	0	47	42	4813000	2	527.309	1053.61	0	1.97	28.5	12194	12194	MS2
High	A	2	YLTVAAIFR	2864	Unambiguous	Tubulin beta-2A chain OS=Rattus norvegicus GN=Tubb2a PE=1 SV=1 - [TBB2A_RAT]|Tubulin beta-2B chain OS=Rattus norvegicus GN=Tubb2b PE=1 SV=1 - [TBB2B_RAT]	2	2	P85108;Q3KRE8		HCD	1	0	1	1										No Quan Labels	Not Used	591048	4.6e-05	0.000452	2436	0.11	18	40	33	30	2110	0	34	100	2125000	2	527.309	1053.61	0	2.31	29.49	11496	11496	MS2
High	A	2	YLTVAAIFR	2864	Unambiguous	Tubulin beta-2A chain OS=Rattus norvegicus GN=Tubb2a PE=1 SV=1 - [TBB2A_RAT]|Tubulin beta-2B chain OS=Rattus norvegicus GN=Tubb2b PE=1 SV=1 - [TBB2B_RAT]	2	2	P85108;Q3KRE8		HCD	1	0	1	1										No Quan Labels	Not Used	412700	4.2e-05	0.000357	2444	0.00091	22	40	33	51	2112	0	11	17	10080000	2	527.31	1053.61	0	2.55	30.03	10666	10666	MS2
High	A	2	YLTVAAIFR	2864	Unambiguous	Tubulin beta-2A chain OS=Rattus norvegicus GN=Tubb2a PE=1 SV=1 - [TBB2A_RAT]|Tubulin beta-2B chain OS=Rattus norvegicus GN=Tubb2b PE=1 SV=1 - [TBB2B_RAT]	2	2	P85108;Q3KRE8		HCD	1	0	1	1										No Quan Labels	Not Used	711665	3.5e-05	0.00026	2446	0.0046	19	40	33	44	2112	0	35	64	3384000	2	527.31	1053.61	0	2.66	28.16	12015	12015	MS2
High	A	2	YLTVAAIFR	2864	Unambiguous	Tubulin beta-2A chain OS=Rattus norvegicus GN=Tubb2a PE=1 SV=1 - [TBB2A_RAT]|Tubulin beta-2B chain OS=Rattus norvegicus GN=Tubb2b PE=1 SV=1 - [TBB2B_RAT]	2	2	P85108;Q3KRE8		HCD	1	0	1	1										No Quan Labels	Not Used	413541	3.5e-05	0.000256	2444	0.00091	22	40	33	51	2112	0	4	25	8316000	2	527.31	1053.61	0	2.78	31.81	11549	11549	MS2
High	A	2	YLTVAAIFR	2864	Unambiguous	Tubulin beta-2A chain OS=Rattus norvegicus GN=Tubb2a PE=1 SV=1 - [TBB2A_RAT]|Tubulin beta-2B chain OS=Rattus norvegicus GN=Tubb2b PE=1 SV=1 - [TBB2B_RAT]	2	2	P85108;Q3KRE8		HCD	1	0	1	1										No Quan Labels	Not Used	590853	7e-05	0.001	2680	0.026	20	40	33	37	2410	0	9	33	6284000	2	527.31	1053.61	0	3.01	29.1	11291	11291	MS2
High	A	2	YLTVAAIFR	2864	Unambiguous	Tubulin beta-2A chain OS=Rattus norvegicus GN=Tubb2a PE=1 SV=1 - [TBB2A_RAT]|Tubulin beta-2B chain OS=Rattus norvegicus GN=Tubb2b PE=1 SV=1 - [TBB2B_RAT]	2	2	P85108;Q3KRE8		HCD	1	0	1	1										No Quan Labels	Not Used	413686	4.6e-05	0.000424	2680	0.0088	21	40	33	41	2410	0	20	32	5788000	2	527.31	1053.61	0	3.13	32.13	11701	11701	MS2
High	A	2	YLTVAAIFR	2864	Unambiguous	Tubulin beta-2A chain OS=Rattus norvegicus GN=Tubb2a PE=1 SV=1 - [TBB2A_RAT]|Tubulin beta-2B chain OS=Rattus norvegicus GN=Tubb2b PE=1 SV=1 - [TBB2B_RAT]	2	2	P85108;Q3KRE8		HCD	1	0	1	1										No Quan Labels	Not Used	591311	4.6e-05	0.000458	2678	0.037	19	40	33	35	2402	0	7	100	1533000	2	527.31	1053.61	0	3.82	30.03	11772	11772	MS2
High	A	2	YLTVAAIFR	2864	Unambiguous	Tubulin beta-2A chain OS=Rattus norvegicus GN=Tubb2a PE=1 SV=1 - [TBB2A_RAT]|Tubulin beta-2B chain OS=Rattus norvegicus GN=Tubb2b PE=1 SV=1 - [TBB2B_RAT]	2	2	P85108;Q3KRE8		HCD	1	0	1	1										No Quan Labels	Not Used	415623	6e-05	0.000701	2661	3	28	40	33	16	2385	0	58	100	1267000	2	527.311	1053.61	0	4.52	36.53	13735	13735	MS2
High	A	2	sEFLVR	2899	Unambiguous	Transcriptional activator protein Pur-alpha OS=Rattus norvegicus GN=Pura PE=4 SV=1 - [F1LPS8_RAT]|Transcriptional activator protein Pur-beta OS=Rattus norvegicus GN=Purb PE=1 SV=3 - [PURB_RAT]|Transcriptional activator protein Pur-beta OS=Rattus norvegicus GN=Purb PE=4 SV=1 - [F1LSL1_RAT]	4	3	F1LPS8;Q68A21;F1LSL1	N-Term(iTRAQ8plex)	HCD	1	0	1	1	0.619	1.364	0.447	1.005	0.446	1.169	1.153	0.965	1.207	Not Unique	Not Used	655489	0.00754	0.168	2340	1	24	39	32	20	1908	0	6	1	291000000	2	527.813	1054.62	0	-0.52	14.53	3982	3982	MS2
High	A	2	sEFLVR	2899	Unambiguous	Transcriptional activator protein Pur-alpha OS=Rattus norvegicus GN=Pura PE=4 SV=1 - [F1LPS8_RAT]|Transcriptional activator protein Pur-beta OS=Rattus norvegicus GN=Purb PE=1 SV=3 - [PURB_RAT]|Transcriptional activator protein Pur-beta OS=Rattus norvegicus GN=Purb PE=4 SV=1 - [F1LSL1_RAT]	4	3	F1LPS8;Q68A21;F1LSL1	N-Term(iTRAQ8plex)	HCD	1	0	1	1	0.645	1.459	0.515	1.189	0.434	0.785	1.079	1.027	1.156	Not Unique	Not Used	631402	0.00876	0.195	2340	1.9	21	39	32	17	1908	0	13	2	115700000	2	527.813	1054.62	0	-0.41	14.88	4382	4382	MS2
High	A	2	sEFLVR	2899	Unambiguous	Transcriptional activator protein Pur-alpha OS=Rattus norvegicus GN=Pura PE=4 SV=1 - [F1LPS8_RAT]|Transcriptional activator protein Pur-beta OS=Rattus norvegicus GN=Purb PE=1 SV=3 - [PURB_RAT]|Transcriptional activator protein Pur-beta OS=Rattus norvegicus GN=Purb PE=4 SV=1 - [F1LSL1_RAT]	4	3	F1LPS8;Q68A21;F1LSL1	N-Term(iTRAQ8plex)	HCD	1	0	1	1	0.683	1.155	0.518	0.894	0.581	1.015	1.036	1.001	1.004	Not Unique	Not Used	655587	0.00225	0.0489	2462	0.32	27	40	33	25	2032	0	38	100	2295000	3	352.212	1054.62	0	0.39	14.7	4085	4085	MS2
High	A	2	aIFMLR	2908	Unambiguous	LDLR chaperone MESD OS=Rattus norvegicus GN=Mesdc2 PE=2 SV=1 - [MESD_RAT]	2	1	Q5U2R7	N-Term(iTRAQ8plex)	HCD	1	0	1	1	0.821	1.65	0.558	1.144	0.489	1.148	1.142	1.456	1.489	Unique	Used	684394	0.00271	0.058	1698	3.9	15	38	31	12	1292	0	22	24	7602000	2	527.822	1054.64	0	-1.53	22.48	8809	8809	MS2
High	A	2	aIFMLR	2908	Unambiguous	LDLR chaperone MESD OS=Rattus norvegicus GN=Mesdc2 PE=2 SV=1 - [MESD_RAT]	2	1	Q5U2R7	N-Term(iTRAQ8plex)	HCD	1	0	1	1	0.783	1.268	0.575	0.949	0.607	1.107	1.213	1.01	1.079	Unique	Used	684552	0.00483	0.109	1698	3	16	38	31	13	1292	0	23	10	19370000	2	527.822	1054.64	0	-1.18	22.76	8975	8975	MS2
High	A	2	GGTWFAGFGR	2911	Unambiguous	NADH dehydrogenase (Ubiquinone) flavoprotein 1 OS=Rattus norvegicus GN=Ndufv1 PE=2 SV=1 - [Q5XIH3_RAT]	1	1	Q5XIH3		HCD	1	0	1	1										No Quan Labels	Not Used	588973	0.000207	0.00329	860	0.16	28	35	28	24	754	0	8	75	3124000	2	528.258	1055.51	0	1.95	25.26	9317	9317	MS2
High	A	2	GGTWFAGFGR	2911	Unambiguous	NADH dehydrogenase (Ubiquinone) flavoprotein 1 OS=Rattus norvegicus GN=Ndufv1 PE=2 SV=1 - [Q5XIH3_RAT]	1	1	Q5XIH3		HCD	1	0	1	1										No Quan Labels	Not Used	589100	0.00143	0.0296	861	0.39	26	35	28	20	761	0	12	100	1946000	2	528.258	1055.51	0	2.64	25.53	9451	9451	MS2
High	A	2	TmTLFSALR	2913	Unambiguous	Cytoplasmic dynein 1 heavy chain 1 OS=Rattus norvegicus GN=Dync1h1 PE=1 SV=1 - [DYHC1_RAT]|Cytoplasmic dynein 1 heavy chain 1 (Fragment) OS=Rattus norvegicus GN=Dync1h1 PE=4 SV=1 - [F1LRT9_RAT]	2	2	P38650;F1LRT9	M2(Oxidation)	HCD	1	0	1	1										No Quan Labels	Not Used	587552	0.00803	0.179		3.1	28	40	33	15	2060	0	35	100	1943000	2	528.282	1055.56	0	0.48	22.32	7825	7825	MS2
High	A	2	tFEIEL	2914	Unambiguous	Numb-like protein OS=Rattus norvegicus GN=Numbl PE=1 SV=1 - [NUMBL_RAT]|Numb-like protein OS=Heterocephalus glaber GN=GW7_01477 PE=4 SV=1 - [G5C1P5_HETGA]	5	1	A1L1I3	N-Term(iTRAQ8plex)	HCD	1	0	1	1	0.747	2.464	0.315	1.063	0.298	0.858	1.374	1.033	1.457	Unique	Used	392074	0.00321	0.0695	2881	0.038	34	41	34	35	2695	0	37	39	4789000	2	528.301	1055.59	0	1.1	30.35	11587	11587	MS2
High	A	2	qQRPLEFR	2917	Unambiguous	Myeloid leukemia factor 2 (Predicted), isoform CRA_a OS=Rattus norvegicus GN=Mlf2 PE=4 SV=1 - [D3ZPN3_RAT]	2	1	D3ZPN3	N-Term(Gln->pyro-Glu)	HCD	1	0	1	1										No Quan Labels	Not Used	606586	0.000158	0.0026	1939	0.27	22	39	32	25	1841	0	7	16	13790000	2	528.783	1056.56	0	0.66	14.32	3992	3992	MS2
High	A	2	qQRPLEFR	2917	Unambiguous	Myeloid leukemia factor 2 (Predicted), isoform CRA_a OS=Rattus norvegicus GN=Mlf2 PE=4 SV=1 - [D3ZPN3_RAT]	2	1	D3ZPN3	N-Term(Gln->pyro-Glu)	HCD	1	0	1	1										No Quan Labels	Not Used	583820	0.00128	0.0264		7.3	24	39	32	11	1850	0	43	26	5057000	2	528.784	1056.56	0	1.36	14.74	3905	3905	MS2
High	A	2	qQRPLEFR	2917	Unambiguous	Myeloid leukemia factor 2 (Predicted), isoform CRA_a OS=Rattus norvegicus GN=Mlf2 PE=4 SV=1 - [D3ZPN3_RAT]	2	1	D3ZPN3	N-Term(Gln->pyro-Glu)	HCD	1	0	1	1										No Quan Labels	Not Used	583964	0.00724	0.162	1951	8.9	17	39	32	10	1850	0	45	31	4064000	2	528.784	1056.56	0	2.05	15.03	4056	4056	MS2
High	A	2	LDGLcIPLR	2921	Unambiguous	Protein Lrp1 OS=Rattus norvegicus GN=Lrp1 PE=4 SV=1 - [G3V928_RAT]	2	1	G3V928	C5(Carbamidomethyl)	HCD	1	0	1	1										No Quan Labels	Not Used	588326	0.000299	0.00494	2257	3.1	17	40	33	15	2148	0	29	100	2395000	2	528.797	1056.59	0	-0.69	23.9	8638	8638	MS2
High	A	2	lFAFVR	90	Unambiguous	Coactosin-like protein OS=Rattus norvegicus GN=Cotl1 PE=1 SV=1 - [COTL1_RAT]	1	1	B0BNA5	N-Term(iTRAQ8plex)	HCD	1	0	1	1	1.249	0.88	1.275	0.917	1.395	0.848	0.916	0.903	0.888	Unique	Used	712740	0.00174	0.0369	1603	4.4	18	38	31	12	1460	0	9	18	14620000	2	528.828	1056.65	0	-1.35	30.26	13144	13144	MS2
High	A	2	MADGAPLAGVR	2925	Unambiguous	Synaptic vesicle glycoprotein 2A OS=Rattus norvegicus GN=Sv2a PE=1 SV=2 - [SV2A_RAT]	1	1	Q02563		HCD	1	0	1	1										No Quan Labels	Not Used	583441	5e-06	4.67e-05	1545	0.023	26	38	31	34	1281	0	27	20	8673000	2	529.277	1057.55	0	1.25	13.99	3502	3502	MS2
High	A	2	ILISLATGNR	2929	Unambiguous	Annexin A6 OS=Rattus norvegicus GN=Anxa6 PE=1 SV=2 - [ANXA6_RAT]|Annexin OS=Rattus norvegicus GN=Anxa6 PE=3 SV=1 - [D4ABR6_RAT]	3	2	P48037;D4ABR6		HCD	1	0	1	1										No Quan Labels	Not Used	586134	0.00013	0.00214	2042	0.53	33	40	33	23	2244	0	70	100	1938000	2	529.323	1057.64	0	1.89	19.35	6336	6336	MS2
High	A	2	YLMAEk	2932	Unambiguous	L-lactate dehydrogenase B chain OS=Rattus norvegicus GN=Ldhb PE=1 SV=2 - [LDHB_RAT]	2	1	P42123	K6(iTRAQ8plex)	HCD	1	0	1	1	0.955	1.179	0.771	0.971	0.796	1.122	0.754	1.093	1.069	Unique	Used	630086	0.00434	0.097	2106	0.11	24	39	32	29	1757	0	54	4	37300000	2	529.796	1058.59	0	-0.73	12.61	2991	2991	MS2
High	A	2	IMESFk	2930	Unambiguous	Sodium/potassium-transporting ATPase subunit alpha-3 OS=Rattus norvegicus GN=Atp1a3 PE=1 SV=2 - [AT1A3_RAT]|Sodium/potassium-transporting ATPase subunit alpha-1 OS=Rattus norvegicus GN=Atp1a1 PE=1 SV=1 - [AT1A1_RAT]|Sodium/potassium-transporting ATPase subunit alpha-4 OS=Rattus norvegicus GN=Atp1a4 PE=2 SV=1 - [AT1A4_RAT]|Sodium/potassium-transporting ATPase subunit alpha-4 OS=Heterocephalus glab…	7	3	P06687;P06685;G5BWK8	K6(iTRAQ8plex)	HCD	1	0	1	1	1.133	0.906	1.262	1.03	1.229	0.934	0.761	0.769	0.892	Not Unique	Not Used	630400	0.00489	0.111	2106	0.035	32	39	32	34	1757	0	48	20	6906000	2	529.796	1058.59	0	-0.51	13.12	3321	3321	MS2
High	A	2	TPQLALIFR	2938	Unambiguous	Guanine deaminase OS=Rattus norvegicus GN=Gda PE=2 SV=1 - [Q9JKB7_RAT]	1	1	Q9JKB7		HCD	1	0	1	1										No Quan Labels	Not Used	589844	5e-06	2.75e-05	2147	0.00098	33	40	33	50	2020	0	48	100	1455000	2	529.822	1058.64	0	0.16	27.03	10232	10232	MS2
High	A	2	TPQLALIFR	2938	Unambiguous	Guanine deaminase OS=Rattus norvegicus GN=Gda PE=2 SV=1 - [Q9JKB7_RAT]	1	1	Q9JKB7		HCD	1	0	1	1										No Quan Labels	Not Used	589980	0	1.22e-05	2017	9.9e-06	32	39	32	70	1836	0	18	49	4053000	2	529.822	1058.64	0	0.62	27.31	10375	10375	MS2
High	A	2	VWQVTIGTR	2943	Unambiguous	Guanine nucleotide-binding protein subunit beta-2-like 1 OS=Rattus norvegicus GN=Gnb2l1 PE=1 SV=3 - [GBLP_RAT]	2	1	P63245		HCD	1	0	1	1										No Quan Labels	Not Used	586209	0.00013	0.00209	2292	0.12	33	40	33	30	2113	0	64	30	4743000	2	530.302	1059.6	0	1.32	19.5	6415	6415	MS2
High	A	2	VWQVTIGTR	2943	Unambiguous	Guanine nucleotide-binding protein subunit beta-2-like 1 OS=Rattus norvegicus GN=Gnb2l1 PE=1 SV=3 - [GBLP_RAT]	2	1	P63245		HCD	1	0	1	1										No Quan Labels	Not Used	586353	4.2e-05	0.000382	1942	0.018	32	39	32	37	1781	0	31	14	12150000	2	530.302	1059.6	0	2.24	19.79	6566	6566	MS2
High	A	2	LLFLLTALR	2947	Unambiguous	Synembryn-A OS=Rattus norvegicus GN=Ric8a PE=1 SV=2 - [RIC8A_RAT]	3	1	Q80ZG1		HCD	1	0	1	1										No Quan Labels	Not Used	593846	7e-05	0.00107	524	0.00047	26	33	26	47	473	0	8	82	4111000	2	530.351	1059.69	0	1.75	35.48	14434	14434	MS2
High	A	2	qPDPQSHLR	2949	Unambiguous	Isoform 6 of Calpastatin OS=Rattus norvegicus GN=Cast - [ICAL_RAT]	10	1	P27321-6	N-Term(Gln->pyro-Glu)	HCD	1	0	1	1										No Quan Labels	Not Used	605322	0.000596	0.0121		0.13	18	37	30	26	1099	0	21	62	3611000	2	530.764	1060.52	0	3.86	12.15	2665	2665	MS2
High	A	2	TLLSSLGITR	2953	Unambiguous	Alpha-1-antiproteinase OS=Rattus norvegicus GN=Serpina1 PE=1 SV=2 - [A1AT_RAT]	1	1	P17475		HCD	1	0	1	1										No Quan Labels	Not Used	589451	6.7e-05	0.00093	2215	0.036	21	40	33	35	2149	0	40	34	4966000	2	530.822	1060.64	0	0.71	26.23	9819	9819	MS2
High	A	2	iLEIIR	2955	Unambiguous	Ubiquitin carboxyl-terminal hydrolase OS=Rattus norvegicus GN=Usp9x PE=3 SV=1 - [D3ZC84_RAT]|Protein Dopey2 OS=Rattus norvegicus GN=Dopey2 PE=4 SV=1 - [D4ADX6_RAT]	5	2	D3ZC84;D4ADX6	N-Term(iTRAQ8plex)	HCD	1	0	1	1	1.538	0.57	2.434	0.921	2.649	0.844	0.678	0.752	0.603	Not Unique	Not Used	663993	0.0028	0.0607	976	1.6	24	37	30	15	1027	0	10	80	3792000	2	530.854	1060.7	0	-1.64	30.17	12925	12925	MS2
High	A	2	iLEILR	2955	Unambiguous	Ubiquitin carboxyl-terminal hydrolase OS=Rattus norvegicus GN=Usp9x PE=3 SV=1 - [D3ZC84_RAT]|Protein Dopey2 OS=Rattus norvegicus GN=Dopey2 PE=4 SV=1 - [D4ADX6_RAT]	5	2	D3ZC84;D4ADX6	N-Term(iTRAQ8plex)	HCD	1	0	1	2	1.538	0.57	2.434	0.921	2.649	0.844	0.678	0.752	0.603	Redundant	Not Used	663993	0.00282	0.0607	976	1.6	24	37	30	15	1027	0	10	80	3792000	2	530.854	1060.7	0	-1.64	30.17	12925	12925	MS2
High	A	2	iLELLR	2955	Unambiguous	Ubiquitin carboxyl-terminal hydrolase OS=Rattus norvegicus GN=Usp9x PE=3 SV=1 - [D3ZC84_RAT]|Protein Dopey2 OS=Rattus norvegicus GN=Dopey2 PE=4 SV=1 - [D4ADX6_RAT]	5	2	D3ZC84;D4ADX6	N-Term(iTRAQ8plex)	HCD	1	0	1	3	1.538	0.57	2.434	0.921	2.649	0.844	0.678	0.752	0.603	Redundant	Not Used	663993	0.00282	0.0607	976	1.6	24	37	30	15	1027	0	10	80	3792000	2	530.854	1060.7	0	-1.64	30.17	12925	12925	MS2
High	A	2	lIELLR	2955	Unambiguous	Ubiquitin carboxyl-terminal hydrolase OS=Rattus norvegicus GN=Usp9x PE=3 SV=1 - [D3ZC84_RAT]|Protein Dopey2 OS=Rattus norvegicus GN=Dopey2 PE=4 SV=1 - [D4ADX6_RAT]	5	2	D3ZC84;D4ADX6	N-Term(iTRAQ8plex)	HCD	1	0	1	4	1.538	0.57	2.434	0.921	2.649	0.844	0.678	0.752	0.603	Redundant	Not Used	663993	0.0028	0.0607	976	1.6	24	37	30	15	1027	0	10	80	3792000	2	530.854	1060.7	0	-1.64	30.17	12925	12925	MS2
High	A	2	lLEILR	2955	Unambiguous	Ubiquitin carboxyl-terminal hydrolase OS=Rattus norvegicus GN=Usp9x PE=3 SV=1 - [D3ZC84_RAT]|Protein Dopey2 OS=Rattus norvegicus GN=Dopey2 PE=4 SV=1 - [D4ADX6_RAT]	5	2	D3ZC84;D4ADX6	N-Term(iTRAQ8plex)	HCD	1	0	1	5	1.538	0.57	2.434	0.921	2.649	0.844	0.678	0.752	0.603	Redundant	Not Used	663993	0.0028	0.0607	976	1.6	24	37	30	15	1027	0	10	80	3792000	2	530.854	1060.7	0	-1.64	30.17	12925	12925	MS2
High	A	2	lLELIR	2955	Unambiguous	Ubiquitin carboxyl-terminal hydrolase OS=Rattus norvegicus GN=Usp9x PE=3 SV=1 - [D3ZC84_RAT]|Protein Dopey2 OS=Rattus norvegicus GN=Dopey2 PE=4 SV=1 - [D4ADX6_RAT]	5	2	D3ZC84;D4ADX6	N-Term(iTRAQ8plex)	HCD	1	0	1	6	1.538	0.57	2.434	0.921	2.649	0.844	0.678	0.752	0.603	Redundant	Not Used	663993	0.0028	0.0607	976	1.6	24	37	30	15	1027	0	10	80	3792000	2	530.854	1060.7	0	-1.64	30.17	12925	12925	MS2
High	A	2	vLEQLR	130789	Unambiguous		0	0		N-Term(iTRAQ8plex)	HCD	1	0	1	1	0.608	1.156	0.546	1.059	0.517	0.941	1.067	1.106	1.118	No Proteins	Not Used	655702	0.00724	0.162	1647	1.3	26	39	32	18	1651	0	17	3	60310000	2	531.333	1061.66	0	-2.32	14.93	4207	4207	MS2
High	A	2	eGIVALR	2969	Unambiguous	Chaperonin containing Tcp1, subunit 6A (Zeta 1) OS=Rattus norvegicus GN=Cct6a PE=2 SV=1 - [Q3MHS9_RAT]	3	1	Q3MHS9	N-Term(iTRAQ8plex)	HCD	1	0	1	1	1.187	0.902	1.281	0.993	1.293	1.078	1.083	0.907	0.877	Unique	Used	655386	0.00683	0.155	1555	0.99	25	39	32	19	1590	0	42	2	61070000	2	531.334	1061.66	0	-1.64	14.34	3872	3872	MS2
High	A	2	iSLATPR	2978	Unambiguous	Uncharacterized protein (Fragment) OS=Rattus norvegicus PE=4 SV=1 - [F1LX73_RAT]|Protein Lrba (Fragment) OS=Rattus norvegicus GN=Lrba PE=4 SV=1 - [F1LZG6_RAT]	4	2	F1LX73;F1LZG6	N-Term(iTRAQ8plex)	HCD	1	0	1	1	1.202	0.912	1.505	1.165	1.295	0.985	0.999	1.025	0.891	Not Unique	Not Used	679485	0.00185	0.0403	1555	5.6	16	39	32	11	1590	0	50	6	21200000	2	531.334	1061.66	0	-1.29	13.76	3650	3650	MS2
High	A	2	lQLLDR	2984	Unambiguous	Hyaluronan and proteoglycan link protein 4 (Predicted) OS=Rattus norvegicus GN=Hapln4 PE=4 SV=1 - [D3Z9H2_RAT]	1	1	D3Z9H2	N-Term(iTRAQ8plex)	HCD	1	0	1	1	0.567	1.209	0.607	1.322	0.46	0.926	1.053	0.854	0.919	Unique	Used	683727	0.00123	0.0253	1623	1.4	24	39	32	18	1651	0	21	12	15600000	2	531.335	1061.66	0	-0.02	21.27	8109	8109	MS2
High	A	2	eIDILR	3009	Unambiguous	Arf-GAP with GTPase, ANK repeat and PH domain-containing protein 3 (Fragment) OS=Heterocephalus glaber GN=GW7_02052 PE=4 SV=1 - [G5AMT4_HETGA]|Protein Agap1 (Fragment) OS=Rattus norvegicus GN=Agap1 PE=4 SV=1 - [F1M838_RAT]	6	2	G5AMT4;F1M838	N-Term(iTRAQ8plex)	HCD	1	0	1	1	1.059	0.918	0.997	0.883	1.132	1.036	0.982	0.82	1	Not Unique	Not Used	632970	0.00835	0.186	3189	10	21	42	35	12	3244	0	28	13	13950000	2	531.826	1062.64	0	-1.87	17.63	6032	6032	MS2
High	A	2	eIDLLR	3009	Unambiguous	Arf-GAP with GTPase, ANK repeat and PH domain-containing protein 3 (Fragment) OS=Heterocephalus glaber GN=GW7_02052 PE=4 SV=1 - [G5AMT4_HETGA]|Protein Agap1 (Fragment) OS=Rattus norvegicus GN=Agap1 PE=4 SV=1 - [F1M838_RAT]	6	2	G5AMT4;F1M838	N-Term(iTRAQ8plex)	HCD	1	0	1	2	1.059	0.918	0.997	0.883	1.132	1.036	0.982	0.82	1	Redundant	Not Used	632970	0.00835	0.186	3189	10	21	42	35	12	3244	0	28	13	13950000	2	531.826	1062.64	0	-1.87	17.63	6032	6032	MS2
High	A	2	DQLLAAk	3010	Unambiguous	Spectrin alpha chain, non-erythrocytic 1 OS=Rattus norvegicus GN=Sptan1 PE=4 SV=1 - [E9PSZ3_RAT]|Spna2 protein OS=Rattus norvegicus GN=Sptan1 PE=2 SV=1 - [Q6IRK8_RAT]|Spectrin alpha chain, non-erythrocytic 1 OS=Rattus norvegicus GN=Sptan1 PE=4 SV=1 - [E9PU22_RAT]|Alpha II spectrin OS=Rattus norvegicus GN=Spna2 PE=2 SV=1 - [C9EH87_RAT]|Spectrin alpha chain, brain OS=Heterocephalus glaber GN=GW7_01…	7	4	E9PSZ3;Q6IRK8;C9EH87;G5ASE4	K7(iTRAQ8plex)	HCD	1	0	1	1	1.084	0.95	1.112	0.995	1.121	0.872	0.72	0.821	0.771	Not Unique	Not Used	606172	0.00739	0.165	3072	10	24	42	35	12	3173	0	68	21	6423000	2	531.826	1062.64	0	-1.3	13.62	3557	3557	MS2
High	A	2	iLEDLR	130811	Unconsidered		0	0		N-Term(iTRAQ8plex)	HCD	1	0	1	1	1.806	1.083	1.903	1.165	1.637	1.22	1.131	1.223	0.985	No Proteins	Not Used	633453	0.00616	0.14	3066	0.81	31	41	35	23	3163	0	22	4	62960000	2	531.826	1062.65	0	-0.72	18.47	6540	6540	MS2
High	A	2	lLEDLR	130811	Unconsidered		0	0		N-Term(iTRAQ8plex)	HCD	1	0	1	2	1.806	1.083	1.903	1.165	1.637	1.22	1.131	1.223	0.985	No Proteins	Not Used	633453	0.00616	0.14	3066	0.81	31	41	35	23	3163	0	22	4	62960000	2	531.826	1062.65	0	-0.72	18.47	6540	6540	MS2
High	A	2	FFTNYESR	3019	Unambiguous	Pyridoxine-5'-phosphate oxidase OS=Rattus norvegicus GN=Pnpo PE=1 SV=1 - [PNPO_RAT]	2	1	O88794		HCD	1	0	1	1										No Quan Labels	Not Used	583860	0.000389	0.0078		0.66	24	33	26	15	452	0	65	53	2912000	2	532.246	1063.48	0	-0.29	14.82	3947	3947	MS2
High	A	2	FFTNYESR	3019	Unambiguous	Pyridoxine-5'-phosphate oxidase OS=Rattus norvegicus GN=Pnpo PE=1 SV=1 - [PNPO_RAT]	2	1	O88794		HCD	1	0	1	1										No Quan Labels	Not Used	584132	0.000362	0.00649		0.51	25	33	26	17	484	0	44	36	3412000	2	532.247	1063.49	0	1.32	15.35	4233	4233	MS2
High	A	2	FFTNYESR	3019	Unambiguous	Pyridoxine-5'-phosphate oxidase OS=Rattus norvegicus GN=Pnpo PE=1 SV=1 - [PNPO_RAT]	2	1	O88794		HCD	1	0	1	1										No Quan Labels	Not Used	583993	0.000137	0.00219	580	0.00064	27	34	27	46	513	0	17	9	16890000	2	532.247	1063.49	0	2.01	15.09	4087	4087	MS2
High	A	2	qVDADTk	3024	Unambiguous	Uncharacterized protein OS=Rattus norvegicus GN=Smarcc2 PE=4 SV=1 - [D4A510_RAT]	1	1	D4A510	N-Term(Gln->pyro-Glu); K7(iTRAQ8plex)	HCD	1	0	1	1	0.673	1.005	0.735	1.12	0.658	0.88	0.782	1.003	1.236	Unique	Used	383566	0.00938	0.209	1335	4.2	16	37	30	11	1141	0	56	100	1140000	2	532.281	1063.56	0	-1.51	12.01	2563	2563	MS2
High	A	2	eAELAAR	3026	Unambiguous	Protein NDRG2 OS=Rattus norvegicus GN=Ndrg2 PE=1 SV=1 - [NDRG2_RAT]	2	1	Q8VBU2	N-Term(iTRAQ8plex)	HCD	1	0	1	1	0.882	1.146	0.66	0.874	0.756	0.957	1.249	1.128	1.391	Unique	Used	629773	0.000489	0.00969	2363	0.3	29	40	33	26	2366	0	14	2	73820000	2	532.305	1063.6	0	-1.31	12.1	2662	2662	MS2
High	A	2	SVIISIk	3035	Unambiguous	Clathrin light chain A OS=Rattus norvegicus GN=Clta PE=1 SV=1 - [CLCA_RAT]|Isoform Non-brain of Clathrin light chain A OS=Rattus norvegicus GN=Clta - [CLCA_RAT]	5	2	P08081;P08081-2	K7(iTRAQ8plex)	HCD	1	0	1	1	0.576	1.511	0.371	0.995	0.374	0.887	0.966	0.925	1.081	Not Unique	Not Used	632764	0.00154	0.0317	344	0.0056	25	32	25	35	365	0	44	12	12090000	2	532.355	1063.7	0	-0.51	17.28	5816	5816	MS2
High	A	2	SVLISLk	3035	Unambiguous	Clathrin light chain A OS=Rattus norvegicus GN=Clta PE=1 SV=1 - [CLCA_RAT]|Isoform Non-brain of Clathrin light chain A OS=Rattus norvegicus GN=Clta - [CLCA_RAT]	5	2	P08081;P08081-2	K7(iTRAQ8plex)	HCD	1	0	1	2	0.576	1.511	0.371	0.995	0.374	0.887	0.966	0.925	1.081	Redundant	Not Used	632764	0.00154	0.0317	344	0.0056	25	32	25	35	365	0	44	12	12090000	2	532.355	1063.7	0	-0.51	17.28	5816	5816	MS2
High	A	2	SVIISIk	3035	Unambiguous	Clathrin light chain A OS=Rattus norvegicus GN=Clta PE=1 SV=1 - [CLCA_RAT]|Isoform Non-brain of Clathrin light chain A OS=Rattus norvegicus GN=Clta - [CLCA_RAT]	5	2	P08081;P08081-2	K7(iTRAQ8plex)	HCD	1	0	1	1	0.668	1.687	0.436	1.125	0.389	1.137	0.904	1.084	1.178	Not Unique	Not Used	632917	0.00095	0.0187	336	0.0053	25	32	25	35	363	0	46	11	13210000	2	532.356	1063.7	0	0.87	17.55	5977	5977	MS2
High	A	2	SVLISLk	3035	Unambiguous	Clathrin light chain A OS=Rattus norvegicus GN=Clta PE=1 SV=1 - [CLCA_RAT]|Isoform Non-brain of Clathrin light chain A OS=Rattus norvegicus GN=Clta - [CLCA_RAT]	5	2	P08081;P08081-2	K7(iTRAQ8plex)	HCD	1	0	1	2	0.668	1.687	0.436	1.125	0.389	1.137	0.904	1.084	1.178	Redundant	Not Used	632917	0.00095	0.0187	336	0.0053	25	32	25	35	363	0	46	11	13210000	2	532.356	1063.7	0	0.87	17.55	5977	5977	MS2
High	A	2	FEAPLFNAR	3041	Unambiguous	NADH-ubiquinone oxidoreductase 75 kDa subunit, mitochondrial OS=Rattus norvegicus GN=Ndufs1 PE=1 SV=1 - [NDUS1_RAT]	2	1	Q66HF1		HCD	1	0	1	1										No Quan Labels	Not Used	587234	5.3e-05	0.000496	1478	0.22	31	38	31	25	1382	0	64	45	2891000	2	532.781	1064.56	0	2.53	21.64	7491	7491	MS2
High	A	2	aLQAGGFP	3047	Unambiguous	Isoform 3 of Dynamin-1 OS=Rattus norvegicus GN=Dnm1 - [DYN1_RAT]|Isoform 7 of Dynamin-1 OS=Rattus norvegicus GN=Dnm1 - [DYN1_RAT]	2	1	P21575-3	N-Term(iTRAQ8plex)	HCD	1	0	1	1	0.653	0.867	1.028	1.393	0.74	1.096	0.954	0.893	1.094	Unique	Used	587194	0.00137	0.028	2469	1.3	21	41	34	20	2685	0	73	100	961900	2	532.806	1064.61	0	0.99	21.55	7449	7449	MS2
High	A	2	iETELR	3052	Selected	14-3-3 protein zeta/delta OS=Rattus norvegicus GN=Ywhaz PE=1 SV=1 - [1433Z_RAT]|Calcyclin-binding protein OS=Rattus norvegicus GN=Cacybp PE=1 SV=1 - [CYBP_RAT]	4	2	P63102;Q6AYK6	N-Term(iTRAQ8plex)	HCD	0	0	1	1	0.967	1.007	0.918	0.976	0.943	1.285	1.265	0.943	0.935	Not Unique	Not Used	630854	0.00878	0.196	3576	1.4	25	42	35	21	3856	0	48	3	46590000	2	532.817	1064.63	0	0.64	13.9	3799	3799	MS2
High	A	2	iETLER	3055	Rejected	Tenascin-R OS=Heterocephalus glaber GN=GW7_21557 PE=4 SV=1 - [G5ARR9_HETGA]|Uncharacterized protein OS=Rattus norvegicus PE=4 SV=1 - [D3ZRL4_RAT]	2	0		N-Term(iTRAQ8plex)	HCD		0	2	2	0.967	1.007	0.918	0.976	0.943	1.285	1.265	0.943	0.935	Redundant	Not Used	630854	0.00407	0.0886	3576	1.6	25	42	35	21	3856	0	48	3	46590000	2	532.817	1064.63	0	0.64	13.9	3799	3799	MS2
High	A	2	lDIMIR	111	Unambiguous	AP-2 complex subunit beta OS=Rattus norvegicus GN=Ap2b1 PE=1 SV=1 - [AP2B1_RAT]|AP-1 complex subunit beta-1 OS=Rattus norvegicus GN=Ap1b1 PE=4 SV=1 - [G3V9N8_RAT]|AP-1 complex subunit beta-1 OS=Rattus norvegicus GN=Ap1b1 PE=4 SV=1 - [D3ZS80_RAT]|AP-1 complex subunit beta-1 OS=Heterocephalus glaber GN=GW7_05313 PE=4 SV=1 - [G5APX0_HETGA]	9	3	P62944;G3V9N8;D3ZS80	N-Term(iTRAQ8plex)	HCD	1	0	1	1	1.431	0.797	1.65	0.938	1.763	0.871	0.868	0.902	0.867	Not Unique	Not Used	659382	0.00379	0.0817	2613	0.37	28	40	33	25	2388	0	57	22	6943000	2	532.825	1064.64	0	-1.5	21.6	8083	8083	MS2
High	A	2	DGEYVVEVR	3073	Unambiguous	Contactin-1 OS=Rattus norvegicus GN=Cntn1 PE=1 SV=2 - [CNTN1_RAT]	1	1	Q63198		HCD	1	0	1	1										No Quan Labels	Not Used	385128	6.7e-05	0.000803		0.34	25	36	29	21	820	0	63	20	4914000	2	533.264	1065.52	0	-0.11	15.83	4267	4267	MS2
High	A	2	aALAQcQ	3074	Unambiguous	Uncharacterized protein (Fragment) OS=Rattus norvegicus PE=4 SV=1 - [F1LU75_RAT]	3	1	F1LU75	N-Term(iTRAQ8plex); C6(Carbamidomethyl)	HCD	1	0	1	1	0.914	0.904	1.31	1.323	0.993	0.831	0.791	1.293	0.704	Unique	Used	582809	0.000416	0.0084		0.024	33	40	33	37	2330	0	43	60	2133000	2	533.288	1065.57	0	1.73	12.69	2838	2838	MS2
High	A	2	GISPVPINLR	3079	Unambiguous	Dynamin-1 OS=Rattus norvegicus GN=Dnm1 PE=1 SV=2 - [DYN1_RAT]|Isoform 4 of Dynamin-1 OS=Rattus norvegicus GN=Dnm1 - [DYN1_RAT]|Isoform 5 of Dynamin-1 OS=Rattus norvegicus GN=Dnm1 - [DYN1_RAT]|Isoform 8 of Dynamin-1 OS=Rattus norvegicus GN=Dnm1 - [DYN1_RAT]|Isoform 3 of Dynamin-1 OS=Rattus norvegicus GN=Dnm1 - [DYN1_RAT]|Isoform 7 of Dynamin-1 OS=Rattus norvegicus GN=Dnm1 - [DYN1_RAT]|Isoform 4 of…	21	5	P21575;P21575-4;P21575-8;P21575-3;P39052-4		HCD	1	0	1	1										No Quan Labels	Not Used	586846	8.9e-05	0.00122		0.14	15	42	35	31	3971	0	14	39	5716000	2	533.325	1065.64	0	1.69	20.81	7084	7084	MS2
High	A	2	GISPVPINLR	3079	Unambiguous	Dynamin-1 OS=Rattus norvegicus GN=Dnm1 PE=1 SV=2 - [DYN1_RAT]|Isoform 4 of Dynamin-1 OS=Rattus norvegicus GN=Dnm1 - [DYN1_RAT]|Isoform 5 of Dynamin-1 OS=Rattus norvegicus GN=Dnm1 - [DYN1_RAT]|Isoform 8 of Dynamin-1 OS=Rattus norvegicus GN=Dnm1 - [DYN1_RAT]|Isoform 3 of Dynamin-1 OS=Rattus norvegicus GN=Dnm1 - [DYN1_RAT]|Isoform 7 of Dynamin-1 OS=Rattus norvegicus GN=Dnm1 - [DYN1_RAT]|Isoform 4 of…	21	5	P21575;P21575-4;P21575-8;P21575-3;P39052-4		HCD	1	0	1	1										No Quan Labels	Not Used	587027	0.000296	0.00476		1.2	35	42	35	22	3866	0	65	57	2463000	2	533.326	1065.65	0	3.63	21.19	7274	7274	MS2
High	A	2	vVNQDST	130908	Unambiguous		0	0		N-Term(iTRAQ8plex)	HCD	1	0	1	1	0.806	0.913	1.15	1.329	0.868	0.942	0.991	1.299	1.207	No Proteins	Not Used	383449	0.00843	0.188		1.5	30	39	32	18	1866	0	48	100	1227000	2	533.788	1066.57	0	1.1	11.71	2438	2438	MS2
High	A	2	TPSLPTPPTR	3082	Unambiguous	Microtubule-associated protein OS=Rattus norvegicus GN=Mapt PE=4 SV=1 - [D4A1Q2_RAT]|Microtubule-associated protein OS=Rattus norvegicus GN=Mapt PE=4 SV=1 - [D3ZRX4_RAT]|Microtubule-associated protein OS=Rattus norvegicus GN=Mapt PE=4 SV=1 - [E9PTR5_RAT]|Isoform Tau-F of Microtubule-associated protein tau OS=Rattus norvegicus GN=Mapt - [TAU_RAT]|Microtubule-associated protein OS=Rattus norvegicus…	17	5	D4A1Q2;D3ZRX4;E9PTR5;P19332-6;E9PT48		HCD	1	0	1	1										No Quan Labels	Not Used	606506	0.000364	0.00668		14	23	41	34	10	2916	0	61	15	9440000	2	533.799	1066.59	0	1.01	14.19	3908	3908	MS2
High	A	2	TPSLPTPPTR	3082	Unambiguous	Microtubule-associated protein OS=Rattus norvegicus GN=Mapt PE=4 SV=1 - [D4A1Q2_RAT]|Microtubule-associated protein OS=Rattus norvegicus GN=Mapt PE=4 SV=1 - [D3ZRX4_RAT]|Microtubule-associated protein OS=Rattus norvegicus GN=Mapt PE=4 SV=1 - [E9PTR5_RAT]|Isoform Tau-F of Microtubule-associated protein tau OS=Rattus norvegicus GN=Mapt - [TAU_RAT]|Microtubule-associated protein OS=Rattus norvegicus…	17	5	D4A1Q2;D3ZRX4;E9PTR5;P19332-6;E9PT48		HCD	1	0	1	1										No Quan Labels	Not Used	583720	0.000952	0.0189		9	25	41	34	12	2914	0	49	44	3476000	2	533.799	1066.59	0	1.81	14.55	3800	3800	MS2
High	A	2	tLFILR	114	Unambiguous	Serine/threonine-protein phosphatase OS=Rattus norvegicus GN=Ppp3ca PE=3 SV=1 - [F1LR85_RAT]|Serine/threonine-protein phosphatase OS=Rattus norvegicus GN=Ppp3ca PE=3 SV=1 - [D3ZTF9_RAT]|Serine/threonine-protein phosphatase OS=Rattus norvegicus PE=2 SV=1 - [E2CWF1_RAT]|Serine/threonine-protein phosphatase (Fragment) OS=Heterocephalus glaber GN=GW7_20732 PE=3 SV=1 - [G5B9Q6_HETGA]|2',3'-cyclic-nucl…	12	4	F1LR85;D3ZTF9;E2CWF1;P13233	N-Term(iTRAQ8plex)	HCD	1	0	1	1	1.368	0.899	1.734	1.163	1.495	1.385	1.439	1.598	1.474	Not Unique	Not Used	660136	0.00724	0.162	401	0.048	26	33	26	27	434	0	5	38	10370000	3	356.235	1066.69	0	-3.29	22.91	8875	8875	MS2
High	A	2	tLFLLR	114	Unambiguous	Serine/threonine-protein phosphatase OS=Rattus norvegicus GN=Ppp3ca PE=3 SV=1 - [F1LR85_RAT]|Serine/threonine-protein phosphatase OS=Rattus norvegicus GN=Ppp3ca PE=3 SV=1 - [D3ZTF9_RAT]|Serine/threonine-protein phosphatase OS=Rattus norvegicus PE=2 SV=1 - [E2CWF1_RAT]|Serine/threonine-protein phosphatase (Fragment) OS=Heterocephalus glaber GN=GW7_20732 PE=3 SV=1 - [G5B9Q6_HETGA]|2',3'-cyclic-nucl…	12	4	F1LR85;D3ZTF9;E2CWF1;P13233	N-Term(iTRAQ8plex)	HCD	1	0	1	2	1.368	0.899	1.734	1.163	1.495	1.385	1.439	1.598	1.474	Redundant	Not Used	660136	0.00724	0.162	401	0.048	26	33	26	27	434	0	5	38	10370000	3	356.235	1066.69	0	-3.29	22.91	8875	8875	MS2
High	A	2	tLFILR	114	Unambiguous	Serine/threonine-protein phosphatase OS=Rattus norvegicus GN=Ppp3ca PE=3 SV=1 - [F1LR85_RAT]|Serine/threonine-protein phosphatase OS=Rattus norvegicus GN=Ppp3ca PE=3 SV=1 - [D3ZTF9_RAT]|Serine/threonine-protein phosphatase OS=Rattus norvegicus PE=2 SV=1 - [E2CWF1_RAT]|Serine/threonine-protein phosphatase (Fragment) OS=Heterocephalus glaber GN=GW7_20732 PE=3 SV=1 - [G5B9Q6_HETGA]|2',3'-cyclic-nucl…	12	4	F1LR85;D3ZTF9;E2CWF1;P13233	N-Term(iTRAQ8plex)	HCD	1	0	1	1	1.211	0.886	1.452	1.085	1.342	0.981	1.36	1.418	1.151	Not Unique	Not Used	660399	0.00234	0.0508	398	0.058	26	33	26	26	431	0	30	31	9146000	3	356.235	1066.69	0	-2.69	23.4	9151	9151	MS2
High	A	2	tLFLLR	114	Unambiguous	Serine/threonine-protein phosphatase OS=Rattus norvegicus GN=Ppp3ca PE=3 SV=1 - [F1LR85_RAT]|Serine/threonine-protein phosphatase OS=Rattus norvegicus GN=Ppp3ca PE=3 SV=1 - [D3ZTF9_RAT]|Serine/threonine-protein phosphatase OS=Rattus norvegicus PE=2 SV=1 - [E2CWF1_RAT]|Serine/threonine-protein phosphatase (Fragment) OS=Heterocephalus glaber GN=GW7_20732 PE=3 SV=1 - [G5B9Q6_HETGA]|2',3'-cyclic-nucl…	12	4	F1LR85;D3ZTF9;E2CWF1;P13233	N-Term(iTRAQ8plex)	HCD	1	0	1	2	1.211	0.886	1.452	1.085	1.342	0.981	1.36	1.418	1.151	Redundant	Not Used	660399	0.00234	0.0508	398	0.058	26	33	26	26	431	0	30	31	9146000	3	356.235	1066.69	0	-2.69	23.4	9151	9151	MS2
High	A	2	tLFILR	114	Unambiguous	Serine/threonine-protein phosphatase OS=Rattus norvegicus GN=Ppp3ca PE=3 SV=1 - [F1LR85_RAT]|Serine/threonine-protein phosphatase OS=Rattus norvegicus GN=Ppp3ca PE=3 SV=1 - [D3ZTF9_RAT]|Serine/threonine-protein phosphatase OS=Rattus norvegicus PE=2 SV=1 - [E2CWF1_RAT]|Serine/threonine-protein phosphatase (Fragment) OS=Heterocephalus glaber GN=GW7_20732 PE=3 SV=1 - [G5B9Q6_HETGA]|2',3'-cyclic-nucl…	12	4	F1LR85;D3ZTF9;E2CWF1;P13233	N-Term(iTRAQ8plex)	HCD	1	0	1	1	0.935	0.951	1.186	1.231	0.966	1.266	1.381	1.251	1.323	Not Unique	Not Used	684594	0.00544	0.123	398	0.19	24	33	26	20	431	0	38	4	42050000	2	533.849	1066.69	0	-2.59	22.83	9019	9019	MS2
High	A	2	tLFLLR	114	Unambiguous	Serine/threonine-protein phosphatase OS=Rattus norvegicus GN=Ppp3ca PE=3 SV=1 - [F1LR85_RAT]|Serine/threonine-protein phosphatase OS=Rattus norvegicus GN=Ppp3ca PE=3 SV=1 - [D3ZTF9_RAT]|Serine/threonine-protein phosphatase OS=Rattus norvegicus PE=2 SV=1 - [E2CWF1_RAT]|Serine/threonine-protein phosphatase (Fragment) OS=Heterocephalus glaber GN=GW7_20732 PE=3 SV=1 - [G5B9Q6_HETGA]|2',3'-cyclic-nucl…	12	4	F1LR85;D3ZTF9;E2CWF1;P13233	N-Term(iTRAQ8plex)	HCD	1	0	1	2	0.935	0.951	1.186	1.231	0.966	1.266	1.381	1.251	1.323	Redundant	Not Used	684594	0.00544	0.123	398	0.19	24	33	26	20	431	0	38	4	42050000	2	533.849	1066.69	0	-2.59	22.83	9019	9019	MS2
High	A	2	tLFILR	114	Unambiguous	Serine/threonine-protein phosphatase OS=Rattus norvegicus GN=Ppp3ca PE=3 SV=1 - [F1LR85_RAT]|Serine/threonine-protein phosphatase OS=Rattus norvegicus GN=Ppp3ca PE=3 SV=1 - [D3ZTF9_RAT]|Serine/threonine-protein phosphatase OS=Rattus norvegicus PE=2 SV=1 - [E2CWF1_RAT]|Serine/threonine-protein phosphatase (Fragment) OS=Heterocephalus glaber GN=GW7_20732 PE=3 SV=1 - [G5B9Q6_HETGA]|2',3'-cyclic-nucl…	12	4	F1LR85;D3ZTF9;E2CWF1;P13233	N-Term(iTRAQ8plex)	HCD	1	0	1	1	1.214	0.938	1.24	0.978	1.271	1.341	1.361	1.228	1.322	Not Unique	Not Used	660056	0.00187	0.0407	398	0.14	26	33	26	22	431	0	17	7	25650000	2	533.849	1066.69	0	-2.48	22.77	8791	8791	MS2
High	A	2	tLFLLR	114	Unambiguous	Serine/threonine-protein phosphatase OS=Rattus norvegicus GN=Ppp3ca PE=3 SV=1 - [F1LR85_RAT]|Serine/threonine-protein phosphatase OS=Rattus norvegicus GN=Ppp3ca PE=3 SV=1 - [D3ZTF9_RAT]|Serine/threonine-protein phosphatase OS=Rattus norvegicus PE=2 SV=1 - [E2CWF1_RAT]|Serine/threonine-protein phosphatase (Fragment) OS=Heterocephalus glaber GN=GW7_20732 PE=3 SV=1 - [G5B9Q6_HETGA]|2',3'-cyclic-nucl…	12	4	F1LR85;D3ZTF9;E2CWF1;P13233	N-Term(iTRAQ8plex)	HCD	1	0	1	2	1.214	0.938	1.24	0.978	1.271	1.341	1.361	1.228	1.322	Redundant	Not Used	660056	0.00187	0.0407	398	0.14	26	33	26	22	431	0	17	7	25650000	2	533.849	1066.69	0	-2.48	22.77	8791	8791	MS2
High	A	2	tLFILR	114	Unambiguous	Serine/threonine-protein phosphatase OS=Rattus norvegicus GN=Ppp3ca PE=3 SV=1 - [F1LR85_RAT]|Serine/threonine-protein phosphatase OS=Rattus norvegicus GN=Ppp3ca PE=3 SV=1 - [D3ZTF9_RAT]|Serine/threonine-protein phosphatase OS=Rattus norvegicus PE=2 SV=1 - [E2CWF1_RAT]|Serine/threonine-protein phosphatase (Fragment) OS=Heterocephalus glaber GN=GW7_20732 PE=3 SV=1 - [G5B9Q6_HETGA]|2',3'-cyclic-nucl…	12	4	F1LR85;D3ZTF9;E2CWF1;P13233	N-Term(iTRAQ8plex)	HCD	1	0	1	1	1.324	0.861	1.574	1.045	1.51	1.082	1.271	1.168	1.122	Not Unique	Not Used	684683	0.00238	0.052	398	0.059	26	33	26	26	431	0	40	28	7214000	3	356.235	1066.69	0	-1.92	22.98	9112	9112	MS2
High	A	2	tLFLLR	114	Unambiguous	Serine/threonine-protein phosphatase OS=Rattus norvegicus GN=Ppp3ca PE=3 SV=1 - [F1LR85_RAT]|Serine/threonine-protein phosphatase OS=Rattus norvegicus GN=Ppp3ca PE=3 SV=1 - [D3ZTF9_RAT]|Serine/threonine-protein phosphatase OS=Rattus norvegicus PE=2 SV=1 - [E2CWF1_RAT]|Serine/threonine-protein phosphatase (Fragment) OS=Heterocephalus glaber GN=GW7_20732 PE=3 SV=1 - [G5B9Q6_HETGA]|2',3'-cyclic-nucl…	12	4	F1LR85;D3ZTF9;E2CWF1;P13233	N-Term(iTRAQ8plex)	HCD	1	0	1	2	1.324	0.861	1.574	1.045	1.51	1.082	1.271	1.168	1.122	Redundant	Not Used	684683	0.00238	0.052	398	0.059	26	33	26	26	431	0	40	28	7214000	3	356.235	1066.69	0	-1.92	22.98	9112	9112	MS2
High	A	2	tLFILR	114	Unambiguous	Serine/threonine-protein phosphatase OS=Rattus norvegicus GN=Ppp3ca PE=3 SV=1 - [F1LR85_RAT]|Serine/threonine-protein phosphatase OS=Rattus norvegicus GN=Ppp3ca PE=3 SV=1 - [D3ZTF9_RAT]|Serine/threonine-protein phosphatase OS=Rattus norvegicus PE=2 SV=1 - [E2CWF1_RAT]|Serine/threonine-protein phosphatase (Fragment) OS=Heterocephalus glaber GN=GW7_20732 PE=3 SV=1 - [G5B9Q6_HETGA]|2',3'-cyclic-nucl…	12	4	F1LR85;D3ZTF9;E2CWF1;P13233	N-Term(iTRAQ8plex)	HCD	1	0	1	1	1.99	0.983	2.215	1.117	1.988	0.879	1.238	0.974	1.038	Not Unique	Not Used	660855	0.00101	0.0202	398	0.19	26	33	26	21	431	0	8	4	56760000	2	533.849	1066.69	0	-1.9	24.26	9630	9630	MS2
High	A	2	tLFLLR	114	Unambiguous	Serine/threonine-protein phosphatase OS=Rattus norvegicus GN=Ppp3ca PE=3 SV=1 - [F1LR85_RAT]|Serine/threonine-protein phosphatase OS=Rattus norvegicus GN=Ppp3ca PE=3 SV=1 - [D3ZTF9_RAT]|Serine/threonine-protein phosphatase OS=Rattus norvegicus PE=2 SV=1 - [E2CWF1_RAT]|Serine/threonine-protein phosphatase (Fragment) OS=Heterocephalus glaber GN=GW7_20732 PE=3 SV=1 - [G5B9Q6_HETGA]|2',3'-cyclic-nucl…	12	4	F1LR85;D3ZTF9;E2CWF1;P13233	N-Term(iTRAQ8plex)	HCD	1	0	1	2	1.99	0.983	2.215	1.117	1.988	0.879	1.238	0.974	1.038	Redundant	Not Used	660855	0.00101	0.0202	398	0.19	26	33	26	21	431	0	8	4	56760000	2	533.849	1066.69	0	-1.9	24.26	9630	9630	MS2
High	A	2	tLFILR	114	Unambiguous	Serine/threonine-protein phosphatase OS=Rattus norvegicus GN=Ppp3ca PE=3 SV=1 - [F1LR85_RAT]|Serine/threonine-protein phosphatase OS=Rattus norvegicus GN=Ppp3ca PE=3 SV=1 - [D3ZTF9_RAT]|Serine/threonine-protein phosphatase OS=Rattus norvegicus PE=2 SV=1 - [E2CWF1_RAT]|Serine/threonine-protein phosphatase (Fragment) OS=Heterocephalus glaber GN=GW7_20732 PE=3 SV=1 - [G5B9Q6_HETGA]|2',3'-cyclic-nucl…	12	4	F1LR85;D3ZTF9;E2CWF1;P13233	N-Term(iTRAQ8plex)	HCD	1	0	1	1	1.674	0.893	1.927	1.049	1.841	1.057	1.252	1.18	1.473	Not Unique	Not Used	660534	0.00369	0.0794	398	0.16	26	33	26	21	431	0	10	3	77340000	2	533.849	1066.69	0	-1.79	23.65	9293	9293	MS2
High	A	2	tLFLLR	114	Unambiguous	Serine/threonine-protein phosphatase OS=Rattus norvegicus GN=Ppp3ca PE=3 SV=1 - [F1LR85_RAT]|Serine/threonine-protein phosphatase OS=Rattus norvegicus GN=Ppp3ca PE=3 SV=1 - [D3ZTF9_RAT]|Serine/threonine-protein phosphatase OS=Rattus norvegicus PE=2 SV=1 - [E2CWF1_RAT]|Serine/threonine-protein phosphatase (Fragment) OS=Heterocephalus glaber GN=GW7_20732 PE=3 SV=1 - [G5B9Q6_HETGA]|2',3'-cyclic-nucl…	12	4	F1LR85;D3ZTF9;E2CWF1;P13233	N-Term(iTRAQ8plex)	HCD	1	0	1	2	1.674	0.893	1.927	1.049	1.841	1.057	1.252	1.18	1.473	Redundant	Not Used	660534	0.00369	0.0794	398	0.16	26	33	26	21	431	0	10	3	77340000	2	533.849	1066.69	0	-1.79	23.65	9293	9293	MS2
High	A	2	tLFILR	114	Unambiguous	Serine/threonine-protein phosphatase OS=Rattus norvegicus GN=Ppp3ca PE=3 SV=1 - [F1LR85_RAT]|Serine/threonine-protein phosphatase OS=Rattus norvegicus GN=Ppp3ca PE=3 SV=1 - [D3ZTF9_RAT]|Serine/threonine-protein phosphatase OS=Rattus norvegicus PE=2 SV=1 - [E2CWF1_RAT]|Serine/threonine-protein phosphatase (Fragment) OS=Heterocephalus glaber GN=GW7_20732 PE=3 SV=1 - [G5B9Q6_HETGA]|2',3'-cyclic-nucl…	12	4	F1LR85;D3ZTF9;E2CWF1;P13233	N-Term(iTRAQ8plex)	HCD	1	0	1	1	1.129	0.92	1.231	1.025	1.205	1.141	1.112	1.031	1.144	Not Unique	Not Used	661655	0.00208	0.0455	398	1.3	24	33	26	12	431	0	37	67	3377000	2	533.849	1066.69	0	-1.22	25.7	10470	10470	MS2
High	A	2	tLFLLR	114	Unambiguous	Serine/threonine-protein phosphatase OS=Rattus norvegicus GN=Ppp3ca PE=3 SV=1 - [F1LR85_RAT]|Serine/threonine-protein phosphatase OS=Rattus norvegicus GN=Ppp3ca PE=3 SV=1 - [D3ZTF9_RAT]|Serine/threonine-protein phosphatase OS=Rattus norvegicus PE=2 SV=1 - [E2CWF1_RAT]|Serine/threonine-protein phosphatase (Fragment) OS=Heterocephalus glaber GN=GW7_20732 PE=3 SV=1 - [G5B9Q6_HETGA]|2',3'-cyclic-nucl…	12	4	F1LR85;D3ZTF9;E2CWF1;P13233	N-Term(iTRAQ8plex)	HCD	1	0	1	2	1.129	0.92	1.231	1.025	1.205	1.141	1.112	1.031	1.144	Redundant	Not Used	661655	0.00208	0.0455	398	1.3	24	33	26	12	431	0	37	67	3377000	2	533.849	1066.69	0	-1.22	25.7	10470	10470	MS2
High	A	2	tLFILR	114	Unambiguous	Serine/threonine-protein phosphatase OS=Rattus norvegicus GN=Ppp3ca PE=3 SV=1 - [F1LR85_RAT]|Serine/threonine-protein phosphatase OS=Rattus norvegicus GN=Ppp3ca PE=3 SV=1 - [D3ZTF9_RAT]|Serine/threonine-protein phosphatase OS=Rattus norvegicus PE=2 SV=1 - [E2CWF1_RAT]|Serine/threonine-protein phosphatase (Fragment) OS=Heterocephalus glaber GN=GW7_20732 PE=3 SV=1 - [G5B9Q6_HETGA]|2',3'-cyclic-nucl…	12	4	F1LR85;D3ZTF9;E2CWF1;P13233	N-Term(iTRAQ8plex)	HCD	1	0	1	1	1.613	0.626	2.144	0.85	2.529	0.76	0.825	0.841	0.74	Not Unique	Not Used	685487	0.00547	0.123	398	0.31	23	33	26	18	431	0	9	2	102300000	2	533.849	1066.69	0	-0.99	24.44	9957	9957	MS2
High	A	2	tLFLLR	114	Unambiguous	Serine/threonine-protein phosphatase OS=Rattus norvegicus GN=Ppp3ca PE=3 SV=1 - [F1LR85_RAT]|Serine/threonine-protein phosphatase OS=Rattus norvegicus GN=Ppp3ca PE=3 SV=1 - [D3ZTF9_RAT]|Serine/threonine-protein phosphatase OS=Rattus norvegicus PE=2 SV=1 - [E2CWF1_RAT]|Serine/threonine-protein phosphatase (Fragment) OS=Heterocephalus glaber GN=GW7_20732 PE=3 SV=1 - [G5B9Q6_HETGA]|2',3'-cyclic-nucl…	12	4	F1LR85;D3ZTF9;E2CWF1;P13233	N-Term(iTRAQ8plex)	HCD	1	0	1	2	1.613	0.626	2.144	0.85	2.529	0.76	0.825	0.841	0.74	Redundant	Not Used	685487	0.00547	0.123	398	0.31	23	33	26	18	431	0	9	2	102300000	2	533.849	1066.69	0	-0.99	24.44	9957	9957	MS2
High	A	2	tLFILR	114	Unambiguous	Serine/threonine-protein phosphatase OS=Rattus norvegicus GN=Ppp3ca PE=3 SV=1 - [F1LR85_RAT]|Serine/threonine-protein phosphatase OS=Rattus norvegicus GN=Ppp3ca PE=3 SV=1 - [D3ZTF9_RAT]|Serine/threonine-protein phosphatase OS=Rattus norvegicus PE=2 SV=1 - [E2CWF1_RAT]|Serine/threonine-protein phosphatase (Fragment) OS=Heterocephalus glaber GN=GW7_20732 PE=3 SV=1 - [G5B9Q6_HETGA]|2',3'-cyclic-nucl…	12	4	F1LR85;D3ZTF9;E2CWF1;P13233	N-Term(iTRAQ8plex)	HCD	1	0	1	1	1.804	0.812	2.186	1.004	2.183	0.786	1.048	1.003	0.843	Not Unique	Not Used	685168	0.00214	0.0471	398	0.13	26	33	26	22	431	0	7	7	31170000	2	533.849	1066.69	0	-0.87	23.86	9622	9622	MS2
High	A	2	tLFLLR	114	Unambiguous	Serine/threonine-protein phosphatase OS=Rattus norvegicus GN=Ppp3ca PE=3 SV=1 - [F1LR85_RAT]|Serine/threonine-protein phosphatase OS=Rattus norvegicus GN=Ppp3ca PE=3 SV=1 - [D3ZTF9_RAT]|Serine/threonine-protein phosphatase OS=Rattus norvegicus PE=2 SV=1 - [E2CWF1_RAT]|Serine/threonine-protein phosphatase (Fragment) OS=Heterocephalus glaber GN=GW7_20732 PE=3 SV=1 - [G5B9Q6_HETGA]|2',3'-cyclic-nucl…	12	4	F1LR85;D3ZTF9;E2CWF1;P13233	N-Term(iTRAQ8plex)	HCD	1	0	1	2	1.804	0.812	2.186	1.004	2.183	0.786	1.048	1.003	0.843	Redundant	Not Used	685168	0.00214	0.0471	398	0.13	26	33	26	22	431	0	7	7	31170000	2	533.849	1066.69	0	-0.87	23.86	9622	9622	MS2
High	A	2	tLFILR	114	Unambiguous	Serine/threonine-protein phosphatase OS=Rattus norvegicus GN=Ppp3ca PE=3 SV=1 - [F1LR85_RAT]|Serine/threonine-protein phosphatase OS=Rattus norvegicus GN=Ppp3ca PE=3 SV=1 - [D3ZTF9_RAT]|Serine/threonine-protein phosphatase OS=Rattus norvegicus PE=2 SV=1 - [E2CWF1_RAT]|Serine/threonine-protein phosphatase (Fragment) OS=Heterocephalus glaber GN=GW7_20732 PE=3 SV=1 - [G5B9Q6_HETGA]|2',3'-cyclic-nucl…	12	4	F1LR85;D3ZTF9;E2CWF1;P13233	N-Term(iTRAQ8plex)	HCD	1	0	1	1	2.084	0.855	2.302	0.964	2.393	0.732	0.922	0.871	0.893	Not Unique	Not Used	661016	0.00445	0.0997	398	0.74	23	33	26	15	431	0	15	6	41370000	2	533.85	1066.69	0	-0.65	24.56	9799	9799	MS2
High	A	2	tLFLLR	114	Unambiguous	Serine/threonine-protein phosphatase OS=Rattus norvegicus GN=Ppp3ca PE=3 SV=1 - [F1LR85_RAT]|Serine/threonine-protein phosphatase OS=Rattus norvegicus GN=Ppp3ca PE=3 SV=1 - [D3ZTF9_RAT]|Serine/threonine-protein phosphatase OS=Rattus norvegicus PE=2 SV=1 - [E2CWF1_RAT]|Serine/threonine-protein phosphatase (Fragment) OS=Heterocephalus glaber GN=GW7_20732 PE=3 SV=1 - [G5B9Q6_HETGA]|2',3'-cyclic-nucl…	12	4	F1LR85;D3ZTF9;E2CWF1;P13233	N-Term(iTRAQ8plex)	HCD	1	0	1	2	2.084	0.855	2.302	0.964	2.393	0.732	0.922	0.871	0.893	Redundant	Not Used	661016	0.00445	0.0997	398	0.74	23	33	26	15	431	0	15	6	41370000	2	533.85	1066.69	0	-0.65	24.56	9799	9799	MS2
High	A	2	tLFILR	114	Unambiguous	Serine/threonine-protein phosphatase OS=Rattus norvegicus GN=Ppp3ca PE=3 SV=1 - [F1LR85_RAT]|Serine/threonine-protein phosphatase OS=Rattus norvegicus GN=Ppp3ca PE=3 SV=1 - [D3ZTF9_RAT]|Serine/threonine-protein phosphatase OS=Rattus norvegicus PE=2 SV=1 - [E2CWF1_RAT]|Serine/threonine-protein phosphatase (Fragment) OS=Heterocephalus glaber GN=GW7_20732 PE=3 SV=1 - [G5B9Q6_HETGA]|2',3'-cyclic-nucl…	12	4	F1LR85;D3ZTF9;E2CWF1;P13233	N-Term(iTRAQ8plex)	HCD	1	0	1	1	1.586	0.747	2.009	0.966	2.084	0.8	0.936	0.793	0.771	Not Unique	Not Used	685327	0.0039	0.0849	832	0.28	25	36	29	22	814	0	4	1	242400000	2	533.85	1066.69	0	-0.53	24.15	9789	9789	MS2
High	A	2	tLFLLR	114	Unambiguous	Serine/threonine-protein phosphatase OS=Rattus norvegicus GN=Ppp3ca PE=3 SV=1 - [F1LR85_RAT]|Serine/threonine-protein phosphatase OS=Rattus norvegicus GN=Ppp3ca PE=3 SV=1 - [D3ZTF9_RAT]|Serine/threonine-protein phosphatase OS=Rattus norvegicus PE=2 SV=1 - [E2CWF1_RAT]|Serine/threonine-protein phosphatase (Fragment) OS=Heterocephalus glaber GN=GW7_20732 PE=3 SV=1 - [G5B9Q6_HETGA]|2',3'-cyclic-nucl…	12	4	F1LR85;D3ZTF9;E2CWF1;P13233	N-Term(iTRAQ8plex)	HCD	1	0	1	2	1.586	0.747	2.009	0.966	2.084	0.8	0.936	0.793	0.771	Redundant	Not Used	685327	0.0039	0.0849	832	0.28	25	36	29	22	814	0	4	1	242400000	2	533.85	1066.69	0	-0.53	24.15	9789	9789	MS2
High	A	2	tLFILR	114	Unambiguous	Serine/threonine-protein phosphatase OS=Rattus norvegicus GN=Ppp3ca PE=3 SV=1 - [F1LR85_RAT]|Serine/threonine-protein phosphatase OS=Rattus norvegicus GN=Ppp3ca PE=3 SV=1 - [D3ZTF9_RAT]|Serine/threonine-protein phosphatase OS=Rattus norvegicus PE=2 SV=1 - [E2CWF1_RAT]|Serine/threonine-protein phosphatase (Fragment) OS=Heterocephalus glaber GN=GW7_20732 PE=3 SV=1 - [G5B9Q6_HETGA]|2',3'-cyclic-nucl…	12	4	F1LR85;D3ZTF9;E2CWF1;P13233	N-Term(iTRAQ8plex)	HCD	1	0	1	1	1.473	1.024	1.407	0.998	1.413	0.909	0.977	1.032	1.11	Not Unique	Not Used	661169	0.00386	0.0841	832	2.2	23	36	29	13	814	0	25	11	18890000	2	533.85	1066.69	0	-0.42	24.83	9960	9960	MS2
High	A	2	tLFLLR	114	Unambiguous	Serine/threonine-protein phosphatase OS=Rattus norvegicus GN=Ppp3ca PE=3 SV=1 - [F1LR85_RAT]|Serine/threonine-protein phosphatase OS=Rattus norvegicus GN=Ppp3ca PE=3 SV=1 - [D3ZTF9_RAT]|Serine/threonine-protein phosphatase OS=Rattus norvegicus PE=2 SV=1 - [E2CWF1_RAT]|Serine/threonine-protein phosphatase (Fragment) OS=Heterocephalus glaber GN=GW7_20732 PE=3 SV=1 - [G5B9Q6_HETGA]|2',3'-cyclic-nucl…	12	4	F1LR85;D3ZTF9;E2CWF1;P13233	N-Term(iTRAQ8plex)	HCD	1	0	1	2	1.473	1.024	1.407	0.998	1.413	0.909	0.977	1.032	1.11	Redundant	Not Used	661169	0.00386	0.0841	832	2.2	23	36	29	13	814	0	25	11	18890000	2	533.85	1066.69	0	-0.42	24.83	9960	9960	MS2
High	A	2	tLFILR	114	Unambiguous	Serine/threonine-protein phosphatase OS=Rattus norvegicus GN=Ppp3ca PE=3 SV=1 - [F1LR85_RAT]|Serine/threonine-protein phosphatase OS=Rattus norvegicus GN=Ppp3ca PE=3 SV=1 - [D3ZTF9_RAT]|Serine/threonine-protein phosphatase OS=Rattus norvegicus PE=2 SV=1 - [E2CWF1_RAT]|Serine/threonine-protein phosphatase (Fragment) OS=Heterocephalus glaber GN=GW7_20732 PE=3 SV=1 - [G5B9Q6_HETGA]|2',3'-cyclic-nucl…	12	4	F1LR85;D3ZTF9;E2CWF1;P13233	N-Term(iTRAQ8plex)	HCD	1	0	1	1	1.13	0.968	1.271	1.111	1.146	0.908	1.068	1.064	1.021	Not Unique	Not Used	661330	0.00103	0.0207	832	0.88	26	36	29	17	814	0	44	52	4475000	2	533.85	1066.69	0	-0.19	25.12	10129	10129	MS2
High	A	2	tLFLLR	114	Unambiguous	Serine/threonine-protein phosphatase OS=Rattus norvegicus GN=Ppp3ca PE=3 SV=1 - [F1LR85_RAT]|Serine/threonine-protein phosphatase OS=Rattus norvegicus GN=Ppp3ca PE=3 SV=1 - [D3ZTF9_RAT]|Serine/threonine-protein phosphatase OS=Rattus norvegicus PE=2 SV=1 - [E2CWF1_RAT]|Serine/threonine-protein phosphatase (Fragment) OS=Heterocephalus glaber GN=GW7_20732 PE=3 SV=1 - [G5B9Q6_HETGA]|2',3'-cyclic-nucl…	12	4	F1LR85;D3ZTF9;E2CWF1;P13233	N-Term(iTRAQ8plex)	HCD	1	0	1	2	1.13	0.968	1.271	1.111	1.146	0.908	1.068	1.064	1.021	Redundant	Not Used	661330	0.00103	0.0207	832	0.88	26	36	29	17	814	0	44	52	4475000	2	533.85	1066.69	0	-0.19	25.12	10129	10129	MS2
High	A	2	lGFTGLR	129	Unambiguous	Pdxp protein OS=Rattus norvegicus GN=Pdxp PE=2 SV=1 - [B2GV79_RAT]	2	1	B2GV79	N-Term(iTRAQ8plex)	HCD	1	0	1	1	1.023	0.817	1.26	1.027	1.231	0.868	0.807	0.978	0.932	Unique	Used	682457	0.00376	0.0812	2440	6.5	18	40	33	12	2163	0	14	3	58130000	2	534.329	1067.65	0	-0.31	19.01	6775	6775	MS2
High	A	2	VLAAVYk	3144	Unambiguous	Fructose-bisphosphate aldolase A OS=Rattus norvegicus GN=Aldoa PE=1 SV=2 - [ALDOA_RAT]|Fructose-bisphosphate aldolase C OS=Rattus norvegicus GN=Aldoc PE=1 SV=3 - [ALDOC_RAT]|Fructose-bisphosphate aldolase OS=Heterocephalus glaber GN=GW7_08177 PE=3 SV=1 - [G5BVH5_HETGA]	10	2	P05065;P09117	K7(iTRAQ8plex)	HCD	1	0	1	1	0.501	2.098	0.226	0.968	0.235	1.163	1.003	1.036	1.142	Not Unique	Not Used	630325	0.00831	0.186	1555	0.04	32	39	32	33	1742	0	10	2	126500000	2	534.342	1067.68	0	0.61	13	3242	3242	MS2
High	A	2	YLTVATVFR	3154	Unambiguous	Tubulin beta-3 chain OS=Rattus norvegicus GN=Tubb3 PE=1 SV=1 - [TBB3_RAT]|Protein Tubb6 OS=Rattus norvegicus GN=Tubb6 PE=2 SV=1 - [Q4QQV0_RAT]	2	1	Q4QRB4		HCD	1	0	1	1										No Quan Labels	Not Used	410398	7e-05	0.00099	2751	0.0043	20	40	34	45	2513	0	20	1	229700000	2	535.307	1069.61	0	1.79	25.3	8245	8245	MS2
High	A	2	YLTVATVFR	3154	Unambiguous	Tubulin beta-3 chain OS=Rattus norvegicus GN=Tubb3 PE=1 SV=1 - [TBB3_RAT]|Protein Tubb6 OS=Rattus norvegicus GN=Tubb6 PE=2 SV=1 - [Q4QQV0_RAT]	2	1	Q4QRB4		HCD	1	0	1	1										No Quan Labels	Not Used	410537	6.4e-05	0.000715	2720	0.0042	16	40	33	45	2511	0	22	1	207700000	2	535.307	1069.61	0	2.36	25.58	8391	8391	MS2
High	A	2	gIcFIR	3156	Unambiguous	Transketolase OS=Rattus norvegicus GN=Tkt PE=4 SV=1 - [G3V826_RAT]	3	1	G3V826	N-Term(iTRAQ8plex); C3(Carbamidomethyl)	HCD	1	0	1	1	1.133	0.808	1.218	0.888	1.376	1.177	1.077	0.929	0.788	Unique	Used	681205	0.00464	0.103	2372	3.5	15	40	33	15	2240	0	22	1	242700000	2	535.309	1069.61	0	-1.3	16.81	5460	5460	MS2
High	A	2	eIFDSR	3162	Unambiguous	Alpha-enolase OS=Rattus norvegicus GN=Eno1 PE=1 SV=4 - [ENOA_RAT]|Enolase 1, (Alpha) OS=Rattus norvegicus GN=Eno1 PE=2 SV=1 - [Q5EB49_RAT]|Alpha-enolase OS=Heterocephalus glaber GN=GW7_09136 PE=3 SV=1 - [G5C546_HETGA]	8	1	Q5EB49	N-Term(iTRAQ8plex)	HCD	1	0	1	1	0.616	1.801	0.372	1.11	0.336	1.08	1.037	1.19	1.073	Unique	Used	630463	0.00418	0.0922	2178	0.076	31	40	33	31	2014	0	64	30	4154000	3	357.53	1070.58	0	-1.81	13.23	3387	3387	MS2
High	A	2	eIFDSR	3162	Unambiguous	Alpha-enolase OS=Rattus norvegicus GN=Eno1 PE=1 SV=4 - [ENOA_RAT]|Enolase 1, (Alpha) OS=Rattus norvegicus GN=Eno1 PE=2 SV=1 - [Q5EB49_RAT]|Alpha-enolase OS=Heterocephalus glaber GN=GW7_09136 PE=3 SV=1 - [G5C546_HETGA]	8	1	Q5EB49	N-Term(iTRAQ8plex)	HCD	1	0	1	2	0.687	1.424	0.459	0.97	0.474	0.914	0.995	1.465	0.888	Unique	Used	654664	0.00901	0.201	2110	2.7	21	40	33	16	2053	0	27	2	91290000	2	535.792	1070.58	0	-0.89	13.07	3110	3110	MS2
High	A	2	eIFDSR	3162	Unambiguous	Alpha-enolase OS=Rattus norvegicus GN=Eno1 PE=1 SV=4 - [ENOA_RAT]|Enolase 1, (Alpha) OS=Rattus norvegicus GN=Eno1 PE=2 SV=1 - [Q5EB49_RAT]|Alpha-enolase OS=Heterocephalus glaber GN=GW7_09136 PE=3 SV=1 - [G5C546_HETGA]	8	1	Q5EB49	N-Term(iTRAQ8plex)	HCD	1	0	1	1	0.654	1.912	0.416	1.243	0.336	1.187	1.106	1.135	1.185	Unique	Used	630434	0.00775	0.174	2199	2.5	21	40	33	16	2166	0	34	1	207700000	2	535.792	1070.58	0	-0.66	13.18	3357	3357	MS2
High	A	2	eIFDSR	3162	Unambiguous	Alpha-enolase OS=Rattus norvegicus GN=Eno1 PE=1 SV=4 - [ENOA_RAT]|Enolase 1, (Alpha) OS=Rattus norvegicus GN=Eno1 PE=2 SV=1 - [Q5EB49_RAT]|Alpha-enolase OS=Heterocephalus glaber GN=GW7_09136 PE=3 SV=1 - [G5C546_HETGA]	8	1	Q5EB49	N-Term(iTRAQ8plex)	HCD	1	0	1	1	0.776	1.042	0.662	0.908	0.731	0.673	0.515	1.352	0.602	Unique	Used	654711	0.00291	0.0628	2199	0.09	31	40	33	31	2165	0	45	17	8720000	3	357.531	1070.58	0	-0.19	13.14	3159	3159	MS2
High	A	2	iVAPPGGR	3167	Unambiguous	Dihydropyrimidinase-related protein 2 OS=Rattus norvegicus GN=Dpysl2 PE=1 SV=1 - [DPYL2_RAT]|Dihydropyrimidinase-related protein 1 OS=Rattus norvegicus GN=Crmp1 PE=4 SV=1 - [D3ZQ98_RAT]|Dihydropyrimidinase-related protein 3 OS=Rattus norvegicus GN=Dpysl3 PE=1 SV=2 - [DPYL3_RAT]	10	3	P47942;D3ZQ98;Q62952	N-Term(iTRAQ8plex)	HCD	1	0	1	1	0.795	1.599	0.612	1.257	0.488	0.983	1.307	1.045	1.55	Not Unique	Not Used	426456	0.000279	0.00426	2947	0.034	24	41	34	36	2979	0	6	23	7514000	3	357.558	1070.66	0	-3.07	12.3	2850	2850	MS2
High	A	2	iVAPPGGR	3167	Unambiguous	Dihydropyrimidinase-related protein 2 OS=Rattus norvegicus GN=Dpysl2 PE=1 SV=1 - [DPYL2_RAT]|Dihydropyrimidinase-related protein 1 OS=Rattus norvegicus GN=Crmp1 PE=4 SV=1 - [D3ZQ98_RAT]|Dihydropyrimidinase-related protein 3 OS=Rattus norvegicus GN=Dpysl3 PE=1 SV=2 - [DPYL3_RAT]	10	3	P47942;D3ZQ98;Q62952	N-Term(iTRAQ8plex)	HCD	1	0	1	1	0.806	1.623	0.58	1.193	0.488	0.867	1.153	0.989	1.385	Not Unique	Not Used	703043	0.000102	0.00167	2944	0.034	24	41	34	36	2984	0	9	15	11740000	3	357.558	1070.66	0	-1.62	12.65	2958	2958	MS2
High	A	2	iVAPPGGR	3167	Unambiguous	Dihydropyrimidinase-related protein 2 OS=Rattus norvegicus GN=Dpysl2 PE=1 SV=1 - [DPYL2_RAT]|Dihydropyrimidinase-related protein 1 OS=Rattus norvegicus GN=Crmp1 PE=4 SV=1 - [D3ZQ98_RAT]|Dihydropyrimidinase-related protein 3 OS=Rattus norvegicus GN=Dpysl3 PE=1 SV=2 - [DPYL3_RAT]	10	3	P47942;D3ZQ98;Q62952	N-Term(iTRAQ8plex)	HCD	1	0	1	1	1.111	1.163	1.029	1.099	0.938	0.964	0.958	0.942	1.114	Not Unique	Not Used	703220	0.000362	0.0063		0.59	16	41	34	24	2984	0	35	43	3364000	3	357.558	1070.66	0	-1.62	12.94	3144	3144	MS2
High	A	2	iVAPPGGR	3167	Unambiguous	Dihydropyrimidinase-related protein 2 OS=Rattus norvegicus GN=Dpysl2 PE=1 SV=1 - [DPYL2_RAT]|Dihydropyrimidinase-related protein 1 OS=Rattus norvegicus GN=Crmp1 PE=4 SV=1 - [D3ZQ98_RAT]|Dihydropyrimidinase-related protein 3 OS=Rattus norvegicus GN=Dpysl3 PE=1 SV=2 - [DPYL3_RAT]	10	3	P47942;D3ZQ98;Q62952	N-Term(iTRAQ8plex)	HCD	1	0	1	1	0.83	1.499	0.598	1.102	0.544	0.906	1.121	0.91	1.357	Not Unique	Not Used	426624	7e-05	0.00103	2944	0.04	23	41	34	36	2984	0	15	37	4815000	3	357.558	1070.66	0	-1.45	12.57	3027	3027	MS2
High	A	2	iSVPPVR	3175	Unambiguous	Dihydropyrimidinase-related protein 4 (Fragment) OS=Rattus norvegicus GN=Dpysl4 PE=1 SV=1 - [DPYL4_RAT]	4	1	Q62951	N-Term(iTRAQ8plex)	HCD	1	0	1	1	0.656	1.4	0.522	1.136	0.461	1.105	1.006	1.159	1.183	Unique	Used	679467	0.00086	0.0173	1346	0.25	22	39	32	25	1648	0	7	25	6277000	3	357.899	1071.68	0	0.74	13.73	3631	3631	MS2
High	A	2	gVQVLPR	3182	Unambiguous	Isoform 5 of Gephyrin OS=Rattus norvegicus GN=Gphn - [GEPH_RAT]|Gephyrin isoform OS=Rattus norvegicus GN=Gphn PE=2 SV=1 - [B3GS92_RAT]	7	2	Q03555-6;B3GS92	N-Term(iTRAQ8plex)	HCD	1	0	1	1	0.83	1.203	0.736	1.088	0.678	0.789	0.865	1.013	0.808	Not Unique	Not Used	678959	0.000389	0.00785	1399	0.0063	30	37	30	40	1217	0	43	51	3749000	3	358.231	1072.68	0	-1.03	12.85	3096	3096	MS2
High	A	2	gVQVLPR	3182	Unambiguous	Isoform 5 of Gephyrin OS=Rattus norvegicus GN=Gphn - [GEPH_RAT]|Gephyrin isoform OS=Rattus norvegicus GN=Gphn PE=2 SV=1 - [B3GS92_RAT]	7	2	Q03555-6;B3GS92	N-Term(iTRAQ8plex)	HCD	1	0	1	1	0.632	1.272	0.625	1.284	0.488	0.911	1.098	0.889	1.075	Not Unique	Not Used	678912	0.000325	0.00576	1057	0.59	15	37	30	19	1047	0	38	3	77210000	2	536.843	1072.68	0	0.32	12.77	3047	3047	MS2
High	A	2	lDPITGR	3188	Unambiguous	Isoform 4 of Heterogeneous nuclear ribonucleoprotein D0 OS=Rattus norvegicus GN=Hnrnpd - [HNRPD_RAT]|Heterogeneous nuclear ribonucleoprotein D0 (Fragment) OS=Heterocephalus glaber GN=GW7_10606 PE=4 SV=1 - [G5ALN8_HETGA]	9	1	Q9JJ54-4	N-Term(iTRAQ8plex)	HCD	1	0	1	1	0.701	1.178	0.804	1.379	0.585	1.042	1.102	1.063	1.088	Unique	Used	654859	0.00372	0.0804	2520	0.84	28	40	33	21	2161	0	45	35	7864000	3	359.218	1075.64	0	-2.21	13.39	3315	3315	MS2
High	A	2	dTLPGLR	3189	Unambiguous	Dynamin-1 OS=Rattus norvegicus GN=Dnm1 PE=1 SV=2 - [DYN1_RAT]|Isoform 4 of Dynamin-1 OS=Rattus norvegicus GN=Dnm1 - [DYN1_RAT]|Isoform 5 of Dynamin-1 OS=Rattus norvegicus GN=Dnm1 - [DYN1_RAT]|Isoform 8 of Dynamin-1 OS=Rattus norvegicus GN=Dnm1 - [DYN1_RAT]|Isoform 3 of Dynamin-1 OS=Rattus norvegicus GN=Dnm1 - [DYN1_RAT]|Isoform 7 of Dynamin-1 OS=Rattus norvegicus GN=Dnm1 - [DYN1_RAT]	13	4	P21575;P21575-4;P21575-8;P21575-3	N-Term(iTRAQ8plex)	HCD	1	0	1	1	1.342	0.924	1.306	0.918	1.426	0.864	0.795	0.843	0.975	Not Unique	Not Used	655016	0.000987	0.0197	2499	0.24	33	40	33	26	2084	0	59	33	4639000	3	359.218	1075.64	0	-0.77	13.68	3482	3482	MS2
High	A	2	lDPITGR	3188	Unambiguous	Isoform 4 of Heterogeneous nuclear ribonucleoprotein D0 OS=Rattus norvegicus GN=Hnrnpd - [HNRPD_RAT]|Heterogeneous nuclear ribonucleoprotein D0 (Fragment) OS=Heterocephalus glaber GN=GW7_10606 PE=4 SV=1 - [G5ALN8_HETGA]	9	1	Q9JJ54-4	N-Term(iTRAQ8plex)	HCD	1	0	1	1	0.674	1.705	0.474	1.223	0.388	1.028	1.113	1.154	1.133	Unique	Used	654850	0.00536	0.121	2499	2.7	20	40	33	16	2084	0	23	0	441800000	2	538.324	1075.64	0	-0.16	13.38	3306	3306	MS2
High	A	2	dTLPGLR	3189	Unambiguous	Dynamin-1 OS=Rattus norvegicus GN=Dnm1 PE=1 SV=2 - [DYN1_RAT]|Isoform 4 of Dynamin-1 OS=Rattus norvegicus GN=Dnm1 - [DYN1_RAT]|Isoform 5 of Dynamin-1 OS=Rattus norvegicus GN=Dnm1 - [DYN1_RAT]|Isoform 8 of Dynamin-1 OS=Rattus norvegicus GN=Dnm1 - [DYN1_RAT]|Isoform 3 of Dynamin-1 OS=Rattus norvegicus GN=Dnm1 - [DYN1_RAT]|Isoform 7 of Dynamin-1 OS=Rattus norvegicus GN=Dnm1 - [DYN1_RAT]	13	4	P21575;P21575-4;P21575-8;P21575-3	N-Term(iTRAQ8plex)	HCD	1	0	1	1	1.168	0.877	1.233	0.945	1.307	1.01	1.019	0.936	1.05	Not Unique	Not Used	679412	0.00268	0.0577	2498	0.63	30	40	33	22	2084	0	17	90	2298000	3	359.219	1075.64	0	0.42	13.64	3573	3573	MS2
High	A	2	lQLEIR	3193	Unambiguous	Protein kinase C gamma type OS=Rattus norvegicus GN=Prkcg PE=1 SV=1 - [KPCG_RAT]|Kinesin-like protein KIF2B OS=Rattus norvegicus GN=Kif2b PE=2 SV=2 - [KIF2B_RAT]	3	1	P63319	N-Term(iTRAQ8plex)	HCD	1	0	1	1	1.246	0.898	1.333	0.981	1.363	0.968	1.01	0.78	1.022	Unique	Used	657314	0.00674	0.153	1288	0.56	29	38	31	21	1356	0	25	2	96460000	2	538.342	1075.68	0	-1.75	17.87	5911	5911	MS2
High	A	2	lQLELR	3193	Unambiguous	Protein kinase C gamma type OS=Rattus norvegicus GN=Prkcg PE=1 SV=1 - [KPCG_RAT]|Kinesin-like protein KIF2B OS=Rattus norvegicus GN=Kif2b PE=2 SV=2 - [KIF2B_RAT]	3	1	P63319	N-Term(iTRAQ8plex)	HCD	1	0	1	2	1.246	0.898	1.333	0.981	1.363	0.968	1.01	0.78	1.022	Redundant	Not Used	657314	0.00674	0.153	1288	0.56	29	38	31	21	1356	0	25	2	96460000	2	538.342	1075.68	0	-1.75	17.87	5911	5911	MS2
High	A	2	lQLEIR	3193	Unambiguous	Protein kinase C gamma type OS=Rattus norvegicus GN=Prkcg PE=1 SV=1 - [KPCG_RAT]|Kinesin-like protein KIF2B OS=Rattus norvegicus GN=Kif2b PE=2 SV=2 - [KIF2B_RAT]	3	1	P63319	N-Term(iTRAQ8plex)	HCD	1	0	1	1	1.692	0.816	1.622	0.799	2.037	1.002	0.83	0.873	0.999	Unique	Used	657159	0.00733	0.164	1245	2.2	25	38	31	15	1308	0	34	3	73940000	2	538.342	1075.68	0	-1.52	17.61	5748	5748	MS2
High	A	2	lQLELR	3193	Unambiguous	Protein kinase C gamma type OS=Rattus norvegicus GN=Prkcg PE=1 SV=1 - [KPCG_RAT]|Kinesin-like protein KIF2B OS=Rattus norvegicus GN=Kif2b PE=2 SV=2 - [KIF2B_RAT]	3	1	P63319	N-Term(iTRAQ8plex)	HCD	1	0	1	2	1.692	0.816	1.622	0.799	2.037	1.002	0.83	0.873	0.999	Redundant	Not Used	657159	0.00733	0.164	1245	2.2	25	38	31	15	1308	0	34	3	73940000	2	538.342	1075.68	0	-1.52	17.61	5748	5748	MS2
High	A	2	iIDAALR	3198	Unambiguous	Cytochrome c oxidase subunit 5A, mitochondrial (Fragment) OS=Heterocephalus glaber GN=GW7_01865 PE=4 SV=1 - [G5AL69_HETGA]	3	1	G5AL69	N-Term(iTRAQ8plex)	HCD	1	0	1	1	0.41	2.413	0.169	1.012	0.167	0.938	1.238	1.166	1.117	Unique	Used	658443	0.00325	0.0703	1245	0.75	29	38	31	19	1308	0	15	24	14690000	3	359.23	1075.68	0	-0.89	19.89	7097	7097	MS2
High	A	2	lLDAALR	3198	Unambiguous	Cytochrome c oxidase subunit 5A, mitochondrial (Fragment) OS=Heterocephalus glaber GN=GW7_01865 PE=4 SV=1 - [G5AL69_HETGA]	3	1	G5AL69	N-Term(iTRAQ8plex)	HCD	1	0	1	2	0.41	2.413	0.169	1.012	0.167	0.938	1.238	1.166	1.117	Redundant	Not Used	658443	0.00325	0.0703	1245	0.75	29	38	31	19	1308	0	15	24	14690000	3	359.23	1075.68	0	-0.89	19.89	7097	7097	MS2
High	A	2	iIDAALR	3198	Unambiguous	Cytochrome c oxidase subunit 5A, mitochondrial (Fragment) OS=Heterocephalus glaber GN=GW7_01865 PE=4 SV=1 - [G5AL69_HETGA]	3	1	G5AL69	N-Term(iTRAQ8plex)	HCD	1	0	1	1	0.473	3.615	0.119	0.931	0.129	1.187	1.326	1.203	1.232	Unique	Used	658428	0.00276	0.0594	1291	0.33	25	38	31	23	1346	0	7	0	1174000000	2	538.342	1075.68	0	-0.62	19.86	7081	7081	MS2
High	A	2	lLDAALR	3198	Unambiguous	Cytochrome c oxidase subunit 5A, mitochondrial (Fragment) OS=Heterocephalus glaber GN=GW7_01865 PE=4 SV=1 - [G5AL69_HETGA]	3	1	G5AL69	N-Term(iTRAQ8plex)	HCD	1	0	1	2	0.473	3.615	0.119	0.931	0.129	1.187	1.326	1.203	1.232	Redundant	Not Used	658428	0.00276	0.0594	1291	0.33	25	38	31	23	1346	0	7	0	1174000000	2	538.342	1075.68	0	-0.62	19.86	7081	7081	MS2
High	A	2	iIDAALR	3198	Unambiguous	Cytochrome c oxidase subunit 5A, mitochondrial (Fragment) OS=Heterocephalus glaber GN=GW7_01865 PE=4 SV=1 - [G5AL69_HETGA]	3	1	G5AL69	N-Term(iTRAQ8plex)	HCD	1	0	1	1	0.431	2.029	0.199	0.956	0.208	0.922	1.198	0.777	1.032	Unique	Used	658266	0.000746	0.0145	1291	0.2	24	38	31	25	1346	0	26	2	104700000	2	538.342	1075.68	0	-0.51	19.56	6910	6910	MS2
High	A	2	lLDAALR	3198	Unambiguous	Cytochrome c oxidase subunit 5A, mitochondrial (Fragment) OS=Heterocephalus glaber GN=GW7_01865 PE=4 SV=1 - [G5AL69_HETGA]	3	1	G5AL69	N-Term(iTRAQ8plex)	HCD	1	0	1	2	0.431	2.029	0.199	0.956	0.208	0.922	1.198	0.777	1.032	Redundant	Not Used	658266	0.000746	0.0145	1291	0.2	24	38	31	25	1346	0	26	2	104700000	2	538.342	1075.68	0	-0.51	19.56	6910	6910	MS2
High	A	2	iIDAALR	3198	Unambiguous	Cytochrome c oxidase subunit 5A, mitochondrial (Fragment) OS=Heterocephalus glaber GN=GW7_01865 PE=4 SV=1 - [G5AL69_HETGA]	3	1	G5AL69	N-Term(iTRAQ8plex)	HCD	1	0	1	1	0.386	2.932	0.138	1.072	0.129	1.302	1.465	1.553	1.373	Unique	Used	658587	0.000952	0.0188	1291	0.11	26	38	31	28	1346	0	5	0	1432000000	2	538.343	1075.68	0	0.06	20.15	7248	7248	MS2
High	A	2	lLDAALR	3198	Unambiguous	Cytochrome c oxidase subunit 5A, mitochondrial (Fragment) OS=Heterocephalus glaber GN=GW7_01865 PE=4 SV=1 - [G5AL69_HETGA]	3	1	G5AL69	N-Term(iTRAQ8plex)	HCD	1	0	1	2	0.386	2.932	0.138	1.072	0.129	1.302	1.465	1.553	1.373	Redundant	Not Used	658587	0.000952	0.0188	1291	0.11	26	38	31	28	1346	0	5	0	1432000000	2	538.343	1075.68	0	0.06	20.15	7248	7248	MS2
High	A	2	iIDAALR	3198	Unambiguous	Cytochrome c oxidase subunit 5A, mitochondrial (Fragment) OS=Heterocephalus glaber GN=GW7_01865 PE=4 SV=1 - [G5AL69_HETGA]	3	1	G5AL69	N-Term(iTRAQ8plex)	HCD	1	0	1	1	0.499	1.765	0.242	0.874	0.277	0.981	1.03	0.95	0.904	Unique	Used	659056	0.0014	0.0285	1291	3	19	38	31	13	1346	0	40	2	78620000	2	538.343	1075.68	0	0.17	21.01	7741	7741	MS2
High	A	2	lLDAALR	3198	Unambiguous	Cytochrome c oxidase subunit 5A, mitochondrial (Fragment) OS=Heterocephalus glaber GN=GW7_01865 PE=4 SV=1 - [G5AL69_HETGA]	3	1	G5AL69	N-Term(iTRAQ8plex)	HCD	1	0	1	2	0.499	1.765	0.242	0.874	0.277	0.981	1.03	0.95	0.904	Redundant	Not Used	659056	0.0014	0.0285	1291	3	19	38	31	13	1346	0	40	2	78620000	2	538.343	1075.68	0	0.17	21.01	7741	7741	MS2
High	A	2	iIDAALR	3198	Unambiguous	Cytochrome c oxidase subunit 5A, mitochondrial (Fragment) OS=Heterocephalus glaber GN=GW7_01865 PE=4 SV=1 - [G5AL69_HETGA]	3	1	G5AL69	N-Term(iTRAQ8plex)	HCD	1	0	1	1	0.353	2.835	0.163	1.332	0.122	1.385	1.473	1.187	1.587	Unique	Used	658738	0.000931	0.0182	1291	0.14	26	38	31	27	1346	0	10	0	521000000	2	538.343	1075.68	0	0.28	20.44	7407	7407	MS2
High	A	2	lLDAALR	3198	Unambiguous	Cytochrome c oxidase subunit 5A, mitochondrial (Fragment) OS=Heterocephalus glaber GN=GW7_01865 PE=4 SV=1 - [G5AL69_HETGA]	3	1	G5AL69	N-Term(iTRAQ8plex)	HCD	1	0	1	2	0.353	2.835	0.163	1.332	0.122	1.385	1.473	1.187	1.587	Redundant	Not Used	658738	0.000931	0.0182	1291	0.14	26	38	31	27	1346	0	10	0	521000000	2	538.343	1075.68	0	0.28	20.44	7407	7407	MS2
High	A	2	iIDAALR	3198	Unambiguous	Cytochrome c oxidase subunit 5A, mitochondrial (Fragment) OS=Heterocephalus glaber GN=GW7_01865 PE=4 SV=1 - [G5AL69_HETGA]	3	1	G5AL69	N-Term(iTRAQ8plex)	HCD	1	0	1	1	0.39	2.182	0.214	1.219	0.176	1.241	1.296	1.205	1.164	Unique	Used	658895	0.000374	0.00681	1291	0.12	31	38	31	27	1346	0	28	1	260500000	2	538.343	1075.68	0	0.51	20.73	7572	7572	MS2
High	A	2	lLDAALR	3198	Unambiguous	Cytochrome c oxidase subunit 5A, mitochondrial (Fragment) OS=Heterocephalus glaber GN=GW7_01865 PE=4 SV=1 - [G5AL69_HETGA]	3	1	G5AL69	N-Term(iTRAQ8plex)	HCD	1	0	1	2	0.39	2.182	0.214	1.219	0.176	1.241	1.296	1.205	1.164	Redundant	Not Used	658895	0.000374	0.00681	1291	0.12	31	38	31	27	1346	0	28	1	260500000	2	538.343	1075.68	0	0.51	20.73	7572	7572	MS2
High	A	2	eLIELR	3217	Unambiguous	Protein Tfg OS=Rattus norvegicus GN=Tfg PE=2 SV=1 - [Q4R1A4_RAT]	3	1	Q4R1A4	N-Term(iTRAQ8plex)	HCD	1	0	1	1	1.477	1.012	1.517	1.062	1.433	1.053	1.057	1.048	1.123	Unique	Used	632682	0.000863	0.0174	3820	1.6	29	42	35	21	3728	0	36	4	46140000	2	538.834	1076.66	0	-0.51	17.14	5730	5730	MS2
High	A	2	eLLELR	3217	Unambiguous	Protein Tfg OS=Rattus norvegicus GN=Tfg PE=2 SV=1 - [Q4R1A4_RAT]	3	1	Q4R1A4	N-Term(iTRAQ8plex)	HCD	1	0	1	2	1.477	1.012	1.517	1.062	1.433	1.053	1.057	1.048	1.123	Redundant	Not Used	632682	0.000873	0.0174	3820	1.6	29	42	35	21	3728	0	36	4	46140000	2	538.834	1076.66	0	-0.51	17.14	5730	5730	MS2
High	A	2	LYGVYcFR	3222	Unambiguous	Hyaluronan and proteoglycan link protein 1 OS=Rattus norvegicus GN=Hapln1 PE=1 SV=2 - [HPLN1_RAT]	3	1	P03994	C6(Carbamidomethyl)	HCD	1	0	1	1										No Quan Labels	Not Used	587274	0.000823	0.0161		1.2	19	36	29	16	957	0	43	12	16310000	2	539.264	1077.52	0	2.8	21.72	7533	7533	MS2
High	A	2	wSIDPR	152	Unambiguous	Opioid-binding protein/cell adhesion molecule OS=Rattus norvegicus GN=Opcml PE=4 SV=1 - [G3V910_RAT]|Limbic system-associated membrane protein OS=Rattus norvegicus GN=Lsamp PE=1 SV=1 - [LSAMP_RAT]	8	2	G3V910;Q62813	N-Term(iTRAQ8plex)	HCD	1	0	1	1	1.302	1.025	1.244	1	1.247	1.129	1.136	1.009	1.218	Not Unique	Not Used	680760	0.00909	0.202	1905	6.4	18	40	33	12	2015	0	49	38	4184000	3	359.871	1077.6	0	-1.7	16.06	4992	4992	MS2
High	A	2	wSLDPR	152	Unambiguous	Opioid-binding protein/cell adhesion molecule OS=Rattus norvegicus GN=Opcml PE=4 SV=1 - [G3V910_RAT]|Limbic system-associated membrane protein OS=Rattus norvegicus GN=Lsamp PE=1 SV=1 - [LSAMP_RAT]	8	2	G3V910;Q62813	N-Term(iTRAQ8plex)	HCD	1	0	1	2	1.302	1.025	1.244	1	1.247	1.129	1.136	1.009	1.218	Redundant	Not Used	680760	0.00909	0.202	1905	6.4	18	40	33	12	2015	0	49	38	4184000	3	359.871	1077.6	0	-1.7	16.06	4992	4992	MS2
High	A	2	aDAEVLR	3234	Unambiguous	Annexin A5 OS=Rattus norvegicus GN=Anxa5 PE=1 SV=3 - [ANXA5_RAT]	3	1	P14668	N-Term(iTRAQ8plex)	HCD	1	0	1	1	0.87	0.836	1.095	1.074	1.022	1.07	0.707	0.654	0.656	Unique	Used	629894	0.00125	0.026	2709	6.7	18	41	34	14	3140	0	17	2	98360000	2	539.314	1077.62	0	0.39	12.3	2790	2790	MS2
High	A	2	DGYVPPk	3242	Unambiguous	Coronin-1A OS=Rattus norvegicus GN=Coro1a PE=1 SV=3 - [COR1A_RAT]	3	1	Q91ZN1	K7(iTRAQ8plex)	HCD	1	0	1	1	0.85	1.341	0.486	0.783	0.623	1.033	1.102	1.074	1.215	Unique	Used	605564	0.00451	0.101	2828	0.31	16	41	34	27	2840	0	42	12	12130000	2	540.305	1079.6	0	-1.08	12.6	2919	2919	MS2
High	A	2	dFGAIPR	3243	Unambiguous	Dihydropyrimidinase-related protein 5 OS=Rattus norvegicus GN=Dpysl5 PE=1 SV=1 - [DPYL5_RAT]	2	1	Q9JHU0	N-Term(iTRAQ8plex)	HCD	1	0	1	1	0.583	1.403	0.473	1.162	0.408	1.039	1.01	1.167	1.269	Unique	Used	655433	0.000315	0.00533	2929	0.017	29	42	35	40	3265	0	28	50	3314000	3	360.543	1079.61	0	-1.9	14.42	3921	3921	MS2
High	A	2	dFGAIPR	3243	Unambiguous	Dihydropyrimidinase-related protein 5 OS=Rattus norvegicus GN=Dpysl5 PE=1 SV=1 - [DPYL5_RAT]	2	1	Q9JHU0	N-Term(iTRAQ8plex)	HCD	1	0	1	1	0.479	1.234	0.416	1.095	0.381	1.131	1.134	0.964	1.131	Unique	Used	655509	0.0091	0.203		2.5	16	42	35	18	3529	0	10	1	256800000	2	540.311	1079.61	0	-0.76	14.57	4003	4003	MS2
High	A	2	fLLINR	162	Unambiguous	Slc2a3 protein OS=Rattus norvegicus GN=Slc2a3 PE=2 SV=1 - [Q6P506_RAT]|Solute carrier family 2, facilitated glucose transporter member 1 (Fragment) OS=Heterocephalus glaber GN=GW7_04364 PE=3 SV=1 - [G5AQH6_HETGA]	11	2	Q6P506;G5AQH6	N-Term(iTRAQ8plex)	HCD	1	0	1	1	1.032	0.663	1.263	0.828	1.529	0.954	1.048	0.89	1.1	Not Unique	Not Used	684454	0.00288	0.0621	834	0.47	23	35	28	19	734	0	6	1	303800000	2	540.347	1079.69	0	-0.99	22.59	8872	8872	MS2
High	A	2	fLLLNR	162	Unambiguous	Slc2a3 protein OS=Rattus norvegicus GN=Slc2a3 PE=2 SV=1 - [Q6P506_RAT]|Solute carrier family 2, facilitated glucose transporter member 1 (Fragment) OS=Heterocephalus glaber GN=GW7_04364 PE=3 SV=1 - [G5AQH6_HETGA]	11	2	Q6P506;G5AQH6	N-Term(iTRAQ8plex)	HCD	1	0	1	2	1.032	0.663	1.263	0.828	1.529	0.954	1.048	0.89	1.1	Redundant	Not Used	684454	0.00288	0.0621	834	0.47	23	35	28	19	734	0	6	1	303800000	2	540.347	1079.69	0	-0.99	22.59	8872	8872	MS2
High	A	2	LGDIcFSLR	3258	Unambiguous	Synaptotagmin-1 OS=Rattus norvegicus GN=Syt1 PE=1 SV=3 - [SYT1_RAT]|Synaptotagmin-5 OS=Rattus norvegicus GN=Syt5 PE=1 SV=1 - [SYT5_RAT]	4	2	P21707;P47861	C5(Carbamidomethyl)	HCD	1	0	1	1										No Quan Labels	Not Used	588330	1.4e-05	0.000102	1400	0.0095	21	37	30	38	1248	0	25	24	8031000	2	540.779	1080.55	0	-0.44	23.9	8642	8642	MS2
High	A	2	LGDIcFSLR	3258	Unambiguous	Synaptotagmin-1 OS=Rattus norvegicus GN=Syt1 PE=1 SV=3 - [SYT1_RAT]|Synaptotagmin-5 OS=Rattus norvegicus GN=Syt5 PE=1 SV=1 - [SYT5_RAT]	4	2	P21707;P47861	C5(Carbamidomethyl)	HCD	1	0	1	1										No Quan Labels	Not Used	410317	4.2e-05	0.000396		0.048	30	37	30	31	1206	0	43	15	9263000	2	540.78	1080.55	0	1.03	25.14	8160	8160	MS2
High	A	2	dLPLYR	3260	Unambiguous	Gamma-enolase OS=Rattus norvegicus GN=Eno2 PE=1 SV=2 - [ENOG_RAT]	1	1	P07323	N-Term(iTRAQ8plex)	HCD	1	0	1	1	0.603	1.276	0.45	0.972	0.464	0.981	1.043	0.941	0.97	Unique	Used	656042	0.00245	0.0534	3046	0.049	33	40	33	34	2477	0	61	80	4239000	3	360.883	1080.63	0	-1.33	15.62	4574	4574	MS2
High	A	2	dLPLYR	3260	Unambiguous	Gamma-enolase OS=Rattus norvegicus GN=Eno2 PE=1 SV=2 - [ENOG_RAT]	1	1	P07323	N-Term(iTRAQ8plex)	HCD	1	0	1	1	0.631	1.068	0.53	0.915	0.58	0.979	0.906	0.828	0.896	Unique	Used	656234	0.0035	0.0752	3056	0.1	31	40	33	31	2487	0	41	86	4520000	3	360.883	1080.63	0	-0.9	15.97	4776	4776	MS2
High	A	2	dLPLYR	3260	Unambiguous	Gamma-enolase OS=Rattus norvegicus GN=Eno2 PE=1 SV=2 - [ENOG_RAT]	1	1	P07323	N-Term(iTRAQ8plex)	HCD	1	0	1	1	0.541	1.329	0.401	1.006	0.4	1.023	1.09	0.977	0.986	Unique	Used	655628	0.00303	0.0656	3056	0.05	33	40	33	34	2487	0	37	92	4094000	3	360.883	1080.63	0	-0.9	14.78	4129	4129	MS2
High	A	2	dLPLYR	3260	Unambiguous	Gamma-enolase OS=Rattus norvegicus GN=Eno2 PE=1 SV=2 - [ENOG_RAT]	1	1	P07323	N-Term(iTRAQ8plex)	HCD	1	0	1	1	0.54	1.516	0.294	0.842	0.35	1.229	1.1	0.971	1.022	Unique	Used	631603	0.00779	0.175	3056	0.67	25	40	33	23	2487	0	4	0	646100000	2	540.821	1080.64	0	-0.3	15.24	4596	4596	MS2
High	A	2	dLPLYR	3260	Unambiguous	Gamma-enolase OS=Rattus norvegicus GN=Eno2 PE=1 SV=2 - [ENOG_RAT]	1	1	P07323	N-Term(iTRAQ8plex)	HCD	1	0	1	1	0.562	1.425	0.367	0.95	0.387	0.958	1.115	0.841	0.902	Unique	Used	655773	0.00408	0.0889	3056	0.015	33	40	33	39	2487	0	5	30	5752000	3	360.883	1080.64	0	-0.14	15.07	4283	4283	MS2
High	A	2	dLPLYR	3260	Unambiguous	Gamma-enolase OS=Rattus norvegicus GN=Eno2 PE=1 SV=2 - [ENOG_RAT]	1	1	P07323	N-Term(iTRAQ8plex)	HCD	1	0	1	1	0.6	1.682	0.296	0.847	0.35	1.135	0.935	0.914	0.978	Unique	Used	631915	0.00572	0.13	3056	0.57	25	40	33	23	2487	0	7	1	168800000	2	540.822	1080.64	0	0.27	15.8	4924	4924	MS2
High	A	2	dLPLYR	3260	Unambiguous	Gamma-enolase OS=Rattus norvegicus GN=Eno2 PE=1 SV=2 - [ENOG_RAT]	1	1	P07323	N-Term(iTRAQ8plex)	HCD	1	0	1	1	0.544	1.577	0.322	0.954	0.339	0.966	1.045	0.994	1.046	Unique	Used	631756	0.00152	0.0311	3056	0.016	33	40	33	39	2487	0	44	43	5016000	3	360.883	1080.64	0	0.28	15.52	4757	4757	MS2
High	A	2	dLPLYR	3260	Unambiguous	Gamma-enolase OS=Rattus norvegicus GN=Eno2 PE=1 SV=2 - [ENOG_RAT]	1	1	P07323	N-Term(iTRAQ8plex)	HCD	1	0	1	1	0.506	1.67	0.349	1.174	0.298	1.284	0.96	0.958	0.945	Unique	Used	631608	0.00722	0.162	2525	0.035	33	39	33	35	1997	0	12	68	4122000	3	360.884	1080.64	0	2.74	15.25	4601	4601	MS2
High	A	2	vLELFR	3289	Unambiguous	Protein Reps1 OS=Rattus norvegicus GN=Reps1 PE=4 SV=1 - [D3ZS01_RAT]	3	1	D3ZS01	N-Term(iTRAQ8plex)	HCD	1	0	1	1	0.883	0.8	0.946	0.874	1.085	0.838	0.892	0.882	0.895	Unique	Used	663779	0.0098	0.216	1545	5.3	21	38	31	11	1425	0	35	33	8183000	2	540.838	1080.67	0	-3.48	29.75	12700	12700	MS2
High	A	2	FAFQAEVNR	3292	Unambiguous	Endoplasmin OS=Rattus norvegicus GN=Hsp90b1 PE=1 SV=2 - [ENPL_RAT]	3	1	Q66HD0		HCD	1	0	1	1										No Quan Labels	Not Used	585118	7e-05	0.00099	1155	0.25	15	37	30	24	1202	0	69	11	9098000	2	541.276	1081.54	0	1.54	17.26	5269	5269	MS2
High	A	2	FAFQAEVNR	3292	Unambiguous	Endoplasmin OS=Rattus norvegicus GN=Hsp90b1 PE=1 SV=2 - [ENPL_RAT]	3	1	Q66HD0		HCD	1	0	1	1										No Quan Labels	Not Used	585332	7e-05	0.00104		0.25	31	38	31	24	1391	0	63	39	3628000	2	541.277	1081.55	0	3.12	17.68	5494	5494	MS2
High	A	2	qGPGPGGPk	3295	Unambiguous	Protein Sfpq (Fragment) OS=Rattus norvegicus GN=Sfpq PE=4 SV=1 - [F1LQW3_RAT]	2	1	F1LQW3	N-Term(Gln->pyro-Glu); K9(iTRAQ8plex)	HCD	1	0	1	1	0.659	1.469	0.417	0.95	0.441	0.649	1.128	0.976	1.26	Unique	Used	629552	1.9e-05	0.00012	2863	0.0022	19	41	34	48	2839	0	12	11	19880000	2	541.301	1081.59	0	-0.55	11.69	2430	2430	MS2
High	A	2	YETSGIGEAR	3297	Unambiguous	Syntaxin-binding protein 1 OS=Rattus norvegicus GN=Stxbp1 PE=1 SV=1 - [STXB1_RAT]|Isoform 2 of Syntaxin-binding protein 1 OS=Rattus norvegicus GN=Stxbp1 - [STXB1_RAT]	3	2	P61765;P61765-2		HCD	1	0	1	1										No Quan Labels	Not Used	383665	9.2e-05	0.00126	676	0.056	28	35	28	28	673	0	53	100	1833000	2	541.759	1082.51	0	-0.27	12.25	2667	2667	MS2
High	A	2	YTTNAPGGFR	3303	Unambiguous	Isoform 3 of Synaptopodin OS=Rattus norvegicus GN=Synpo - [SYNPO_RAT]	4	1	Q9Z327-3		HCD	1	0	1	1										No Quan Labels	Not Used	582950	7e-05	0.00102	735	0.0047	28	35	28	39	740	0	51	25	6280000	2	542.265	1083.52	0	1.76	13	2986	2986	MS2
High	A	2	TDLTDYLSR	3304	Unambiguous	Cytochrome b-c1 complex subunit 1, mitochondrial OS=Rattus norvegicus GN=Uqcrc1 PE=1 SV=1 - [QCR1_RAT]	1	1	Q68FY0		HCD	1	0	1	1										No Quan Labels	Not Used	408356	0.000282	0.0045		1.9	27	37	30	14	1041	0	53	25	4202000	2	542.27	1083.53	0	0.52	21.13	6080	6080	MS2
High	A	2	TDLTDYLSR	3304	Unambiguous	Cytochrome b-c1 complex subunit 1, mitochondrial OS=Rattus norvegicus GN=Uqcrc1 PE=1 SV=1 - [QCR1_RAT]	1	1	Q68FY0		HCD	1	0	1	1										No Quan Labels	Not Used	387957	5.3e-05	0.000538	997	0.025	21	37	30	33	1040	0	44	37	4059000	2	542.27	1083.53	0	1.2	21.95	7264	7264	MS2
High	A	2	TDLTDYLSR	3304	Unambiguous	Cytochrome b-c1 complex subunit 1, mitochondrial OS=Rattus norvegicus GN=Uqcrc1 PE=1 SV=1 - [QCR1_RAT]	1	1	Q68FY0		HCD	1	0	1	1										No Quan Labels	Not Used	387818	2.7e-05	0.000188	997	0.016	30	37	30	35	1040	0	28	30	5718000	2	542.27	1083.53	0	1.65	21.66	7118	7118	MS2
High	A	2	qGIETHLFR	3307	Unambiguous	Protein Sntb1 OS=Rattus norvegicus GN=Sntb1 PE=4 SV=1 - [D3ZWC6_RAT]	2	1	D3ZWC6	N-Term(Gln->pyro-Glu)	HCD	1	0	1	1										No Quan Labels	Not Used	586787	6.7e-05	0.000877	1587	0.00052	23	38	31	52	1512	0	38	16	10490000	2	542.283	1083.56	0	1.3	20.68	7022	7022	MS2
High	A	2	qImGGFk	3140	Unambiguous	Protein kinase C and casein kinase substrate in neurons protein 1 OS=Rattus norvegicus GN=Pacsin1 PE=1 SV=1 - [PACN1_RAT]	3	1	Q9Z0W5	N-Term(Gln->pyro-Glu); M3(Oxidation); K7(iTRAQ8plex)	HCD	1	0	1	1	0.894	1.272	0.687	0.997	0.691	0.728	0.716	0.86	0.805	Unique	Used	584662	0.00775	0.173	2245	8.8	14	40	33	11	2163	0	78	22	3996000	2	542.295	1083.58	0	2.08	16.38	4790	4790	MS2
High	A	2	yAEAVAR	3311	Unambiguous	Phosphoglycerate kinase 1 OS=Rattus norvegicus GN=Pgk1 PE=1 SV=2 - [PGK1_RAT]	2	1	P16617	N-Term(iTRAQ8plex)	HCD	1	0	1	1	0.577	1.095	0.537	1.042	0.517	0.913	0.954	1.096	0.983	Unique	Used	630070	0.00545	0.123	2698	1.4	30	41	34	20	2851	0	19	3	43330000	2	542.308	1083.61	0	-1.57	12.58	2974	2974	MS2
High	A	2	lAEAGYR	3313	Unambiguous	Alpha/beta hydrolase domain-containing protein 14B OS=Rattus norvegicus GN=Abhd14b PE=2 SV=1 - [ABHEB_RAT]	3	1	Q6DGG1	N-Term(iTRAQ8plex)	HCD	1	0	1	1	1.033	0.934	1.033	0.953	1.086	0.885	0.921	0.977	1.008	Unique	Used	654526	0.00294	0.0635	2610	3.4	22	41	34	16	2765	0	26	8	19620000	2	542.308	1083.61	0	-1.12	12.84	2965	2965	MS2
High	A	2	yAEAVAR	3311	Unambiguous	Phosphoglycerate kinase 1 OS=Rattus norvegicus GN=Pgk1 PE=1 SV=2 - [PGK1_RAT]	2	1	P16617	N-Term(iTRAQ8plex)	HCD	1	0	1	1	0.511	1.821	0.345	1.256	0.276	1.135	1.414	1.105	1.298	Unique	Used	629888	0.00219	0.0481	2651	0.067	34	41	34	33	2846	0	8	0	1154000000	2	542.309	1083.61	0	0.01	12.29	2783	2783	MS2
High	A	2	ILQDYk	3316	Unambiguous	ATP synthase subunit beta OS=Rattus norvegicus GN=Atp5b PE=3 SV=1 - [G3V6D3_RAT]|ATP synthase subunit beta (Fragment) OS=Rattus norvegicus GN=Atp5b PE=2 SV=1 - [Q0QEP3_RAT]|ATP synthase subunit beta OS=Heterocephalus glaber GN=GW7_15746 PE=3 SV=1 - [G5BB67_HETGA]	4	3	G3V6D3;Q0QEP3;G5BB67	K6(iTRAQ8plex)	HCD	1	0	1	1	0.795	1.013	0.754	0.981	0.771	1.187	0.964	0.952	0.936	Not Unique	Not Used	654361	0.00537	0.121	3013	0.068	34	42	35	34	3677	0	31	27	8731000	2	542.322	1083.64	0	1.37	12.58	2792	2792	MS2
High	A	2	VFESIGk	3319	Unambiguous	Prohibitin OS=Rattus norvegicus GN=Phb PE=1 SV=1 - [PHB_RAT]	5	1	P67779	K7(iTRAQ8plex)	HCD	1	0	1	1	0.93	0.966	0.792	0.839	0.946	0.996	0.774	0.986	0.738	Unique	Used	654663	0.00209	0.0458	2943	0.074	24	42	35	34	3609	0	55	5	27990000	2	542.322	1083.64	0	1.8	13.07	3109	3109	MS2
High	A	2	MIFAGIk	3320	Unambiguous	Uncharacterized protein OS=Rattus norvegicus GN=LOC679794 PE=3 SV=1 - [D4A5L9_RAT]|Cytochrome c, testis-specific OS=Rattus norvegicus GN=Cyct PE=2 SV=2 - [CYC2_RAT]	5	1	D4A5L9	K7(iTRAQ8plex)	HCD	1	0	1	1	0.6	1.565	0.448	1.194	0.376	0.872	1.043	1.096	0.946	Unique	Used	657882	0.00693	0.157	2676	0.28	30	41	34	27	2750	0	19	3	51150000	2	542.33	1083.65	0	-0.87	18.89	6507	6507	MS2
High	A	2	MIFAGIk	3320	Unambiguous	Uncharacterized protein OS=Rattus norvegicus GN=LOC679794 PE=3 SV=1 - [D4A5L9_RAT]|Cytochrome c, testis-specific OS=Rattus norvegicus GN=Cyct PE=2 SV=2 - [CYC2_RAT]	5	1	D4A5L9	K7(iTRAQ8plex)	HCD	1	0	1	1	0.892	1.294	0.665	0.985	0.677	0.994	0.788	1.18	1.193	Unique	Used	658038	0.00876	0.195	2676	9.1	17	41	34	12	2750	0	45	3	51670000	2	542.33	1083.65	0	-0.76	19.16	6671	6671	MS2
High	A	2	mIFAGIK	3320	Unambiguous	Uncharacterized protein OS=Rattus norvegicus GN=LOC679794 PE=3 SV=1 - [D4A5L9_RAT]|Cytochrome c, testis-specific OS=Rattus norvegicus GN=Cyct PE=2 SV=2 - [CYC2_RAT]	5	1	D4A5L9	N-Term(iTRAQ8plex)	HCD	1	0	1	1	0.651	1.429	0.503	1.128	0.447	1.008	0.979	1.002	0.994	Unique	Used	659438	1.4e-05	7.33e-05	2676	0.0053	34	41	34	44	2750	0	34	48	3717000	2	542.33	1083.65	0	-0.76	21.7	8142	8142	MS2
High	A	2	MIFAGIk	3320	Unambiguous	Uncharacterized protein OS=Rattus norvegicus GN=LOC679794 PE=3 SV=1 - [D4A5L9_RAT]|Cytochrome c, testis-specific OS=Rattus norvegicus GN=Cyct PE=2 SV=2 - [CYC2_RAT]	5	1	D4A5L9	K7(iTRAQ8plex)	HCD	1	0	1	1	0.701	1.221	0.514	0.914	0.564	1.143	1.037	0.903	1.005	Unique	Used	682393	0.00779	0.174	2676	0.55	27	41	34	24	2750	0	10	3	61290000	2	542.33	1083.65	0	-0.31	18.9	6708	6708	MS2
High	A	2	tDEEISS	3333	Unambiguous	Syntaxin-binding protein 1 OS=Rattus norvegicus GN=Stxbp1 PE=1 SV=1 - [STXB1_RAT]	2	1	P61765	N-Term(iTRAQ8plex)	HCD	1	0	1	1	1.067	0.596	1.587	0.904	1.759	0.841	0.756	0.757	0.656	Unique	Used	383487	0.000445	0.00913	989	0.00028	30	37	30	53	1023	0	33	100	2778000	2	542.768	1084.53	0	-2.46	11.81	2479	2479	MS2
High	A	2	YLQAVGMFR	3338	Unambiguous	Cytoplasmic aconitate hydratase OS=Rattus norvegicus GN=Aco1 PE=4 SV=1 - [G3V6S2_RAT]	4	1	G3V6S2		HCD	1	0	1	1										No Quan Labels	Not Used	587410	3.5e-05	0.000246	1635	0.015	21	38	32	37	1586	0	53	39	4354000	2	542.784	1084.56	0	-0.92	22.01	7676	7676	MS2
High	A	2	YLQAVGMFR	3338	Unambiguous	Cytoplasmic aconitate hydratase OS=Rattus norvegicus GN=Aco1 PE=4 SV=1 - [G3V6S2_RAT]	4	1	G3V6S2		HCD	1	0	1	1										No Quan Labels	Not Used	587551	3.5e-05	0.000239	1719	0.26	32	39	32	25	1680	0	43	83	2814000	2	542.784	1084.56	0	-0.81	22.31	7824	7824	MS2
High	A	2	YEEIVk	3347	Unambiguous	Elongation factor 1-alpha 1 OS=Rattus norvegicus GN=Eef1a1 PE=1 SV=1 - [EF1A1_RAT]|Elongation factor 1-alpha OS=Rattus norvegicus PE=3 SV=1 - [D4A0X4_RAT]	19	1	P62630	K6(iTRAQ8plex)	HCD	1	0	1	1	0.908	1.037	0.9	1.049	0.86	0.923	0.945	1.022	0.99	Unique	Used	606020	0.00382	0.0832	2411	0.19	29	40	33	28	2258	0	44	11	14230000	2	542.813	1084.62	0	-1.23	13.37	3398	3398	MS2
High	A	2	YDLLEk	3348	Unambiguous	Aconitate hydratase, mitochondrial (Fragment) OS=Rattus norvegicus GN=Aco2 PE=4 SV=1 - [F1M0K2_RAT]	3	1	F1M0K2	K6(iTRAQ8plex)	HCD	1	0	1	1	0.446	1.481	0.312	1.057	0.296	0.807	1.024	1.253	1.236	Unique	Used	608230	0.000915	0.0178	2431	0.0044	33	40	33	44	2275	0	28	4	45130000	2	542.813	1084.62	0	0.01	17.21	5719	5719	MS2
High	A	2	YDLLEk	3348	Unambiguous	Aconitate hydratase, mitochondrial (Fragment) OS=Rattus norvegicus GN=Aco2 PE=4 SV=1 - [F1M0K2_RAT]	3	1	F1M0K2	K6(iTRAQ8plex)	HCD	1	0	1	1	0.55	1.56	0.408	1.18	0.346	1.162	1.263	1.354	1.23	Unique	Used	608072	0.00385	0.0839	2493	0.2	33	40	33	28	2371	0	44	26	6417000	2	542.814	1084.62	0	1.13	16.93	5553	5553	MS2
High	A	2	aPPGVPSR	3359	Unambiguous	Isoform 5 of Dynamin-1 OS=Rattus norvegicus GN=Dnm1 - [DYN1_RAT]|Dynamin-1 OS=Rattus norvegicus GN=Dnm1 PE=1 SV=2 - [DYN1_RAT]	4	1	P21575	N-Term(iTRAQ8plex)	HCD	1	0	1	1	0.998	0.956	0.897	0.877	1.026	1.085	1.052	1.041	1.093	Unique	Used	449432	0.000419	0.0085	2367	0.46	20	41	34	24	2582	0	21	30	5483000	3	362.219	1084.64	0	1.88	11.65	2395	2395	MS2
High	A	2	iLAPPGGR	3361	Unambiguous	Dihydropyrimidinase-related protein 5 OS=Rattus norvegicus GN=Dpysl5 PE=1 SV=1 - [DPYL5_RAT]	3	1	Q9JHU0	N-Term(iTRAQ8plex)	HCD	1	0	1	1	0.742	1.828	0.574	1.445	0.398	1.052	1.1	0.923	1.359	Unique	Used	427669	9.5e-05	0.00145	3412	0.22	29	42	35	29	3567	0	49	100	1947000	3	362.231	1084.68	0	1.5	14.39	4138	4138	MS2
High	A	2	yLQMAR	3363	Unambiguous	Clathrin heavy chain 1 OS=Rattus norvegicus GN=Cltc PE=4 SV=1 - [F1M779_RAT]	4	1	F1M779	N-Term(iTRAQ8plex)	HCD	1	0	1	1	1.444	0.849	1.472	0.883	1.672	0.962	0.965	1.031	0.952	Unique	Used	655341	0.00867	0.193	2248	0.15	33	40	33	29	2471	0	15	88	2749000	3	362.54	1085.61	0	-1.4	14.26	3824	3824	MS2
High	A	2	LSVDYGk	3365	Unambiguous	Tubulin alpha-1A chain OS=Rattus norvegicus GN=Tuba1a PE=1 SV=1 - [TBA1A_RAT]|Tubulin alpha-1B chain OS=Rattus norvegicus GN=Tuba1b PE=1 SV=1 - [TBA1B_RAT]|Tubulin alpha-4A chain OS=Rattus norvegicus GN=Tuba4a PE=2 SV=1 - [TBA4A_RAT]|Tubulin alpha-1C chain OS=Heterocephalus glaber GN=GW7_14456 PE=3 SV=1 - [G5AU24_HETGA]|Tubulin alpha-1B chain OS=Heterocephalus glaber GN=GW7_14459 PE=3 SV=1 - [G5A…	13	4	P68370;Q5XIF6;G5AU27;Q8T672	K7(iTRAQ8plex)	HCD	1	0	1	1	0.751	1.17	0.725	1.153	0.63	0.908	0.841	1.068	1.075	Not Unique	Not Used	384735	0.00445	0.0997	2469	3.3	16	41	34	16	2590	0	63	100	1039000	2	543.31	1085.61	0	-2.25	14.93	3848	3848	MS2
High	A	2	LSVDYGk	3365	Unambiguous	Tubulin alpha-1A chain OS=Rattus norvegicus GN=Tuba1a PE=1 SV=1 - [TBA1A_RAT]|Tubulin alpha-1B chain OS=Rattus norvegicus GN=Tuba1b PE=1 SV=1 - [TBA1B_RAT]|Tubulin alpha-4A chain OS=Rattus norvegicus GN=Tuba4a PE=2 SV=1 - [TBA4A_RAT]|Tubulin alpha-1C chain OS=Heterocephalus glaber GN=GW7_14456 PE=3 SV=1 - [G5AU24_HETGA]|Tubulin alpha-1B chain OS=Heterocephalus glaber GN=GW7_14459 PE=3 SV=1 - [G5A…	13	4	P68370;Q5XIF6;G5AU27;Q8T672	K7(iTRAQ8plex)	HCD	1	0	1	1	1.83	0.783	1.932	0.844	2.294	0.897	0.831	1.031	0.815	Not Unique	Not Used	630111	0.00944	0.211	2247	1.2	19	40	33	20	2346	0	10	46	4186000	3	362.543	1085.61	0	-1.34	12.65	3017	3017	MS2
High	A	2	LSVDYGk	3365	Unambiguous	Tubulin alpha-1A chain OS=Rattus norvegicus GN=Tuba1a PE=1 SV=1 - [TBA1A_RAT]|Tubulin alpha-1B chain OS=Rattus norvegicus GN=Tuba1b PE=1 SV=1 - [TBA1B_RAT]|Tubulin alpha-4A chain OS=Rattus norvegicus GN=Tuba4a PE=2 SV=1 - [TBA4A_RAT]|Tubulin alpha-1C chain OS=Heterocephalus glaber GN=GW7_14456 PE=3 SV=1 - [G5AU24_HETGA]|Tubulin alpha-1B chain OS=Heterocephalus glaber GN=GW7_14459 PE=3 SV=1 - [G5A…	13	4	P68370;Q5XIF6;G5AU27;Q8T672	K7(iTRAQ8plex)	HCD	1	0	1	1	1.355	0.944	1.421	1.01	1.41	0.894	0.779	0.945	0.809	Not Unique	Not Used	630107	0.00146	0.0299	2371	0.0026	32	40	33	47	2484	0	28	2	70870000	2	543.31	1085.61	0	-0.79	12.64	3013	3013	MS2
High	A	2	LSVDYGk	3365	Unambiguous	Tubulin alpha-1A chain OS=Rattus norvegicus GN=Tuba1a PE=1 SV=1 - [TBA1A_RAT]|Tubulin alpha-1B chain OS=Rattus norvegicus GN=Tuba1b PE=1 SV=1 - [TBA1B_RAT]|Tubulin alpha-4A chain OS=Rattus norvegicus GN=Tuba4a PE=2 SV=1 - [TBA4A_RAT]|Tubulin alpha-1C chain OS=Heterocephalus glaber GN=GW7_14456 PE=3 SV=1 - [G5AU24_HETGA]|Tubulin alpha-1B chain OS=Heterocephalus glaber GN=GW7_14459 PE=3 SV=1 - [G5A…	13	4	P68370;Q5XIF6;G5AU27;Q8T672	K7(iTRAQ8plex)	HCD	1	0	1	1	1.063	0.869	1.34	1.117	1.202	0.996	0.869	0.971	0.85	Not Unique	Not Used	606173	0.00209	0.0457	2371	0.25	20	40	33	27	2484	0	31	10	17510000	2	543.311	1085.61	0	-0.34	13.63	3559	3559	MS2
High	A	2	EIIDLVLDR	3370	Unambiguous	Tubulin alpha-1A chain OS=Rattus norvegicus GN=Tuba1a PE=1 SV=1 - [TBA1A_RAT]|Tubulin alpha-1B chain OS=Rattus norvegicus GN=Tuba1b PE=1 SV=1 - [TBA1B_RAT]|Tubulin alpha-1C chain OS=Heterocephalus glaber GN=GW7_14456 PE=3 SV=1 - [G5AU24_HETGA]|Tubulin alpha-1B chain OS=Heterocephalus glaber GN=GW7_14459 PE=3 SV=1 - [G5AU27_HETGA]	8	2	P68370;G5AU27		HCD	1	0	1	1										No Quan Labels	Not Used	391173	0	7.22e-06	2559	2.7e-06	34	41	34	77	2799	0	20	52	5829000	2	543.314	1085.62	0	0.9	28.48	10641	10641	MS2
High	A	2	EIIDLVLDR	3370	Unambiguous	Tubulin alpha-1A chain OS=Rattus norvegicus GN=Tuba1a PE=1 SV=1 - [TBA1A_RAT]|Tubulin alpha-1B chain OS=Rattus norvegicus GN=Tuba1b PE=1 SV=1 - [TBA1B_RAT]|Tubulin alpha-1C chain OS=Heterocephalus glaber GN=GW7_14456 PE=3 SV=1 - [G5AU24_HETGA]|Tubulin alpha-1B chain OS=Heterocephalus glaber GN=GW7_14459 PE=3 SV=1 - [G5AU27_HETGA]	8	2	P68370;G5AU27		HCD	1	0	1	1										No Quan Labels	Not Used	411925	0.000137	0.00218	2559	0.099	34	41	34	31	2799	0	46	49	3880000	2	543.314	1085.62	0	1.13	28.44	9852	9852	MS2
High	A	2	DLASVQALLR	3375	Unambiguous	Spectrin alpha chain, non-erythrocytic 1 OS=Rattus norvegicus GN=Sptan1 PE=4 SV=1 - [E9PSZ3_RAT]|Spna2 protein OS=Rattus norvegicus GN=Sptan1 PE=2 SV=1 - [Q6IRK8_RAT]|Spectrin alpha chain, non-erythrocytic 1 OS=Rattus norvegicus GN=Sptan1 PE=4 SV=1 - [E9PU22_RAT]|Alpha II spectrin OS=Rattus norvegicus GN=Spna2 PE=2 SV=1 - [C9EH87_RAT]|Spectrin alpha chain, brain OS=Heterocephalus glaber GN=GW7_01…	6	4	E9PSZ3;Q6IRK8;C9EH87;G5ASE4		HCD	1	0	1	1										No Quan Labels	Not Used	411720	0.000183	0.00298	2828	0.53	19	41	34	24	2818	0	37	49	3637000	2	543.32	1085.63	0	1.58	28.02	9637	9637	MS2
High	A	2	wHLGIR	131062	Unambiguous		0	0		N-Term(iTRAQ8plex)	HCD	1	0	1	1	0.931	0.846	0.972	0.901	1.081	0.94	0.986	0.888	0.805	No Proteins	Not Used	497677	0.000586	0.0115	2824	6.8	15	41	34	13	2796	0	54	100	1476000	3	362.555	1085.65	0	-0.84	15.52	4686	4686	MS2
High	A	2	qHYQMIQR	3381	Unambiguous	Diacylglycerol kinase zeta OS=Rattus norvegicus GN=Dgkz PE=2 SV=1 - [DGKZ_RAT]	4	1	O08560	N-Term(Gln->pyro-Glu)	HCD	1	0	1	1										No Quan Labels	Not Used	583191	0.000266	0.0042		0.29	27	34	27	20	608	0	51	47	2400000	2	543.762	1086.52	0	1.79	13.49	3239	3239	MS2
High	A	2	lEDLHR	3384	Unambiguous	Spectrin beta chain, non-erythrocytic 2 OS=Rattus norvegicus GN=Sptbn2 PE=4 SV=1 - [F1MA36_RAT]	2	1	F1MA36	N-Term(iTRAQ8plex)	HCD	1	0	1	1	0.822	1.207	0.627	0.94	0.669	1.01	1.031	0.933	1.043	Unique	Used	427023	0.00205	0.0443	2785	0.56	26	41	34	24	2775	0	35	96	2528000	3	362.877	1086.62	0	-3.24	13.25	3448	3448	MS2
High	A	2	lEDLHR	3384	Unambiguous	Spectrin beta chain, non-erythrocytic 2 OS=Rattus norvegicus GN=Sptbn2 PE=4 SV=1 - [F1MA36_RAT]	2	1	F1MA36	N-Term(iTRAQ8plex)	HCD	1	0	1	1	0.733	1.132	0.565	0.891	0.636	1.044	1.103	0.909	1.071	Unique	Used	426833	0.000384	0.0073	2750	0.084	34	41	34	32	2742	0	36	65	3345000	3	362.878	1086.62	0	-1.47	12.92	3246	3246	MS2
High	A	2	qQVALLk	3389	Unambiguous	Protein Aimp1 OS=Rattus norvegicus GN=Aimp1 PE=2 SV=1 - [Q4G079_RAT]	3	1	Q4G079	N-Term(Gln->pyro-Glu); K7(iTRAQ8plex)	HCD	1	0	1	1	0.623	1.662	0.482	1.313	0.368	0.947	1.199	1.093	1.09	Unique	Used	407955	0.00694	0.157	1921	0.11	27	39	32	29	1741	0	29	7	22270000	2	543.844	1086.68	0	-0.94	20.33	5655	5655	MS2
High	A	2	qQVALLk	3389	Unambiguous	Protein Aimp1 OS=Rattus norvegicus GN=Aimp1 PE=2 SV=1 - [Q4G079_RAT]	3	1	Q4G079	N-Term(Gln->pyro-Glu); K7(iTRAQ8plex)	HCD	1	0	1	1	0.982	1.972	1.063	2.178	0.489	0.824	0.742	0.904	0.624	Unique	Used	407823	0.00361	0.0775	1921	0.39	25	39	32	23	1741	0	56	21	4453000	2	543.845	1086.68	0	-0.6	20.06	5516	5516	MS2
High	A	2	qQVALLk	3389	Unambiguous	Protein Aimp1 OS=Rattus norvegicus GN=Aimp1 PE=2 SV=1 - [Q4G079_RAT]	3	1	Q4G079	N-Term(Gln->pyro-Glu); K7(iTRAQ8plex)	HCD	1	0	1	1	1.031	2.221	0.809	1.777	0.456	0.785	1.381	1	1.088	Unique	Used	387408	0.00494	0.112	1875	0.42	25	39	32	23	1720	0	39	100	1746000	2	543.845	1086.68	0	0.97	20.81	6687	6687	MS2
High	A	2	QWLQEIDR	3394	Unambiguous	Ras-related protein Rab-1A (Fragment) OS=Heterocephalus glaber GN=GW7_18354 PE=3 SV=1 - [G5C5Z3_HETGA]|Ras-related protein Rab-1B OS=Heterocephalus glaber GN=GW7_07189 PE=3 SV=1 - [G5BWX1_HETGA]|RCG48149, isoform CRA_b OS=Rattus norvegicus GN=Rab1b PE=3 SV=1 - [G3V6H0_RAT]	9	2	G5C5Z3;G3V6H0		HCD	1	0	1	1										No Quan Labels	Not Used	586352	4.6e-05	0.000426	1615	0.07	24	38	31	30	1463	0	59	46	2946000	2	544.28	1087.55	0	0.35	19.79	6565	6565	MS2
High	A	2	DHTEIVFAR	3395	Unambiguous	Sodium/potassium-transporting ATPase subunit alpha-2 OS=Rattus norvegicus GN=Atp1a2 PE=1 SV=1 - [AT1A2_RAT]	3	1	P06686		HCD	1	0	1	1										No Quan Labels	Not Used	606489	0.00119	0.0246	1617	0.19	21	38	31	26	1469	0	64	60	2560000	3	363.19	1087.55	0	0.79	14.16	3890	3890	MS2
High	A	2	DHTEIVFAR	3395	Unambiguous	Sodium/potassium-transporting ATPase subunit alpha-2 OS=Rattus norvegicus GN=Atp1a2 PE=1 SV=1 - [AT1A2_RAT]	3	1	P06686		HCD	1	0	1	1										No Quan Labels	Not Used	606425	0.000116	0.00195		0.037	31	38	31	33	1389	0	29	12	17770000	2	544.281	1087.55	0	1.03	14.05	3823	3823	MS2
High	A	2	NLATSLAELR	3397	Unambiguous	Protein Tln2 OS=Rattus norvegicus GN=Tln2 PE=4 SV=1 - [D3ZA84_RAT]	3	1	D3ZA84		HCD	1	0	1	1										No Quan Labels	Not Used	588325	2.7e-05	0.000199	2295	0.045	33	40	33	34	2208	0	23	100	2038000	2	544.31	1087.61	0	1.34	23.9	8637	8637	MS2
High	A	2	iAPDVLR	3398	Unambiguous	Uncharacterized protein OS=Rattus norvegicus GN=Ap3b2 PE=4 SV=1 - [D4AE00_RAT]	5	1	D4AE00	N-Term(iTRAQ8plex)	HCD	1	0	1	1	0.941	1.056	1.021	1.169	0.875	1.037	1.047	0.892	0.935	Unique	Used	656350	0.00658	0.149	1364	5.8	23	38	31	11	1452	0	66	7	16010000	2	544.341	1087.68	0	-1.96	16.18	4898	4898	MS2
High	A	2	iAPDVLR	3398	Unambiguous	Uncharacterized protein OS=Rattus norvegicus GN=Ap3b2 PE=4 SV=1 - [D4AE00_RAT]	5	1	D4AE00	N-Term(iTRAQ8plex)	HCD	1	0	1	1	1.373	0.684	1.719	0.874	1.972	0.85	0.689	0.72	0.753	Unique	Used	656188	0.00584	0.133	1319	2.6	15	38	31	14	1409	0	28	6	20330000	2	544.342	1087.68	0	-1.07	15.89	4728	4728	MS2
High	A	2	fDAIYR	3400	Unambiguous	Calcium-dependent secretion activator 1 OS=Rattus norvegicus GN=Cadps PE=4 SV=1 - [D3ZAP5_RAT]|Calcium-dependent secretion activator 1 OS=Rattus norvegicus GN=Cadps PE=1 SV=1 - [CAPS1_RAT]|Calcium-dependent secretion activator 1 (Fragment) OS=Heterocephalus glaber GN=GW7_02265 PE=4 SV=1 - [G5BBX1_HETGA]	6	3	D3ZAP5;Q62717;G5BBX1	N-Term(iTRAQ8plex)	HCD	1	0	1	1	1.134	0.665	1.942	1.163	1.674	1.035	0.971	0.986	0.895	Not Unique	Not Used	657295	0.00809	0.181		7.5	23	39	32	11	1720	0	35	4	38900000	2	544.804	1088.6	0	-2.49	17.84	5891	5891	MS2
High	A	2	FYIDVk	3410	Unambiguous	Transcriptional activator protein Pur-alpha OS=Rattus norvegicus GN=Pura PE=4 SV=1 - [F1LPS8_RAT]|Transcriptional activator protein Pur-beta OS=Rattus norvegicus GN=Purb PE=1 SV=3 - [PURB_RAT]|Transcriptional activator protein Pur-beta OS=Rattus norvegicus GN=Purb PE=4 SV=1 - [F1LSL1_RAT]|Protein Purg OS=Rattus norvegicus GN=Purg PE=4 SV=1 - [D3ZYS1_RAT]|Vesicular inhibitory amino acid transporte…	8	5	F1LPS8;Q68A21;F1LSL1;D3ZYS1;O35458	K6(iTRAQ8plex)	HCD	1	0	1	1	0.404	1.819	0.255	1.169	0.218	0.906	0.98	1.044	1.056	Not Unique	Not Used	633041	0.00385	0.0839	1881	0.79	18	40	33	21	2065	0	57	10	15170000	2	544.818	1088.63	0	0.2	17.75	6107	6107	MS2
High	A	2	FYLDVk	3410	Unambiguous	Transcriptional activator protein Pur-alpha OS=Rattus norvegicus GN=Pura PE=4 SV=1 - [F1LPS8_RAT]|Transcriptional activator protein Pur-beta OS=Rattus norvegicus GN=Purb PE=1 SV=3 - [PURB_RAT]|Transcriptional activator protein Pur-beta OS=Rattus norvegicus GN=Purb PE=4 SV=1 - [F1LSL1_RAT]|Protein Purg OS=Rattus norvegicus GN=Purg PE=4 SV=1 - [D3ZYS1_RAT]|Vesicular inhibitory amino acid transporte…	8	5	F1LPS8;Q68A21;F1LSL1;D3ZYS1;O35458	K6(iTRAQ8plex)	HCD	1	0	1	2	0.404	1.819	0.255	1.169	0.218	0.906	0.98	1.044	1.056	Redundant	Not Used	633041	0.00385	0.0839	1881	0.79	18	40	33	21	2065	0	57	10	15170000	2	544.818	1088.63	0	0.2	17.75	6107	6107	MS2
High	A	2	FYIDVk	3410	Unambiguous	Transcriptional activator protein Pur-alpha OS=Rattus norvegicus GN=Pura PE=4 SV=1 - [F1LPS8_RAT]|Transcriptional activator protein Pur-beta OS=Rattus norvegicus GN=Purb PE=1 SV=3 - [PURB_RAT]|Transcriptional activator protein Pur-beta OS=Rattus norvegicus GN=Purb PE=4 SV=1 - [F1LSL1_RAT]|Protein Purg OS=Rattus norvegicus GN=Purg PE=4 SV=1 - [D3ZYS1_RAT]|Vesicular inhibitory amino acid transporte…	8	5	F1LPS8;Q68A21;F1LSL1;D3ZYS1;O35458	K6(iTRAQ8plex)	HCD	1	0	1	1	0.575	1.765	0.279	0.874	0.32	0.909	0.866	0.96	1.025	Not Unique	Not Used	633205	0.00308	0.0667	1879	0.1	23	40	33	30	2064	0	27	15	13710000	2	544.818	1088.63	0	0.31	18.03	6279	6279	MS2
High	A	2	FYLDVk	3410	Unambiguous	Transcriptional activator protein Pur-alpha OS=Rattus norvegicus GN=Pura PE=4 SV=1 - [F1LPS8_RAT]|Transcriptional activator protein Pur-beta OS=Rattus norvegicus GN=Purb PE=1 SV=3 - [PURB_RAT]|Transcriptional activator protein Pur-beta OS=Rattus norvegicus GN=Purb PE=4 SV=1 - [F1LSL1_RAT]|Protein Purg OS=Rattus norvegicus GN=Purg PE=4 SV=1 - [D3ZYS1_RAT]|Vesicular inhibitory amino acid transporte…	8	5	F1LPS8;Q68A21;F1LSL1;D3ZYS1;O35458	K6(iTRAQ8plex)	HCD	1	0	1	2	0.575	1.765	0.279	0.874	0.32	0.909	0.866	0.96	1.025	Redundant	Not Used	633205	0.00308	0.0667	1879	0.1	23	40	33	30	2064	0	27	15	13710000	2	544.818	1088.63	0	0.31	18.03	6279	6279	MS2
High	A	2	LLSDISTALR	3414	Unambiguous	Isoform 3 of Ras GTPase-activating protein SynGAP OS=Rattus norvegicus GN=Syngap1 - [SYGP1_RAT]|Isoform 5 of Ras GTPase-activating protein SynGAP OS=Rattus norvegicus GN=Syngap1 - [SYGP1_RAT]	8	2	Q9QUH6-3;Q9QUH6-5		HCD	1	0	1	1										No Quan Labels	Not Used	408676	0.000792	0.0152	2032	0.32	18	40	33	25	2217	0	33	14	9491000	2	544.82	1088.63	0	1.66	21.78	6421	6421	MS2
High	A	2	LSGFSFk	3417	Unambiguous	Myristoylated alanine-rich C-kinase substrate OS=Rattus norvegicus GN=Marcks PE=4 SV=1 - [F1LMW7_RAT]	2	1	F1LMW7	K7(iTRAQ8plex)	HCD	1	0	1	1	0.745	1.4	0.529	1.014	0.522	1.12	1.079	0.925	1.148	Unique	Used	657458	0.000469	0.00945	1932	0.039	29	39	32	34	1905	0	42	5	31390000	2	545.315	1089.62	0	-2.06	18.13	6062	6062	MS2
High	A	2	LSGFSFk	3417	Unambiguous	Myristoylated alanine-rich C-kinase substrate OS=Rattus norvegicus GN=Marcks PE=4 SV=1 - [F1LMW7_RAT]	2	1	F1LMW7	K7(iTRAQ8plex)	HCD	1	0	1	1	1.034	0.993	0.955	0.936	1.023	0.989	0.922	0.899	0.979	Unique	Used	681591	0.000374	0.0068	1945	0.82	32	39	32	21	1895	0	45	10	15780000	2	545.316	1089.62	0	0.18	17.47	5865	5865	MS2
High	A	2	LSGFSFk	3417	Unambiguous	Myristoylated alanine-rich C-kinase substrate OS=Rattus norvegicus GN=Marcks PE=4 SV=1 - [F1LMW7_RAT]	2	1	F1LMW7	K7(iTRAQ8plex)	HCD	1	0	1	1	0.728	1.933	0.333	0.901	0.37	1.092	1.183	1.184	1.515	Unique	Used	657613	0.00283	0.0609	1960	1.1	20	39	32	19	1882	0	17	4	47630000	2	545.316	1089.63	0	0.85	18.41	6225	6225	MS2
High	A	2	LLGELLk	3424	Unambiguous	Transaldolase OS=Rattus norvegicus GN=Taldo1 PE=1 SV=2 - [TALDO_RAT]	2	1	Q9EQS0	K7(iTRAQ8plex)	HCD	1	0	1	3	1.01	0.992	0.9	0.903	1	1.131	0.899	0.968	1.06	Unique	Used	658349	0.00797	0.178	722	1.3	19	36	29	16	992	0	51	13	8413000	2	545.363	1089.72	0	0.48	19.72	6998	6998	MS2
High	A	2	lLSALIR	198	Unambiguous	Protein Rap1gds1 (Fragment) OS=Rattus norvegicus GN=Rap1gds1 PE=4 SV=1 - [F1M7Y3_RAT]|Rap1 GTPase-GDP dissociation stimulator 1 (Fragment) OS=Heterocephalus glaber GN=GW7_10113 PE=4 SV=1 - [G5BDV3_HETGA]	3	2	F1M7Y3;G5BDV3	N-Term(iTRAQ8plex)	HCD	1	0	1	1	0.999	0.946	1.168	1.129	1.037	1.096	0.813	0.772	0.678	Not Unique	Not Used	663935	0.000919	0.0178	327	0.74	20	32	25	14	344	0	26	82	2539000	2	545.367	1089.73	0	-2.21	30.06	12864	12864	MS2
High	A	2	lLSALIR	198	Unambiguous	Protein Rap1gds1 (Fragment) OS=Rattus norvegicus GN=Rap1gds1 PE=4 SV=1 - [F1M7Y3_RAT]|Rap1 GTPase-GDP dissociation stimulator 1 (Fragment) OS=Heterocephalus glaber GN=GW7_10113 PE=4 SV=1 - [G5BDV3_HETGA]	3	2	F1M7Y3;G5BDV3	N-Term(iTRAQ8plex)	HCD	1	0	1	1	1.318	0.794	1.944	1.194	1.632	1.125	0.887	0.705	0.784	Not Unique	Not Used	688327	0.00157	0.0328	327	0.28	25	32	25	18	344	0	12	14	13690000	2	545.368	1089.73	0	-1.54	29.74	12939	12939	MS2
High	A	2	lLSALIR	198	Unambiguous	Protein Rap1gds1 (Fragment) OS=Rattus norvegicus GN=Rap1gds1 PE=4 SV=1 - [F1M7Y3_RAT]|Rap1 GTPase-GDP dissociation stimulator 1 (Fragment) OS=Heterocephalus glaber GN=GW7_10113 PE=4 SV=1 - [G5BDV3_HETGA]	3	2	F1M7Y3;G5BDV3	N-Term(iTRAQ8plex)	HCD	1	0	1	1	1.004	0.833	1.276	1.081	1.183	0.831	0.825	0.733	0.681	Not Unique	Not Used	664294	0.00633	0.144	327	0.32	25	32	25	17	344	0	11	80	3352000	2	545.368	1089.73	0	-1.54	30.75	13241	13241	MS2
High	A	2	lLSALIR	198	Unambiguous	Protein Rap1gds1 (Fragment) OS=Rattus norvegicus GN=Rap1gds1 PE=4 SV=1 - [F1M7Y3_RAT]|Rap1 GTPase-GDP dissociation stimulator 1 (Fragment) OS=Heterocephalus glaber GN=GW7_10113 PE=4 SV=1 - [G5BDV3_HETGA]	3	2	F1M7Y3;G5BDV3	N-Term(iTRAQ8plex)	HCD	1	0	1	1	0.71	0.703	0.842	0.851	0.992	0.791	0.887	0.918	1.109	Not Unique	Not Used	591708	0.00463	0.103	327	0.64	24	32	25	14	344	0	9	100	1485000	2	545.368	1089.73	0	-1.09	30.88	12189	12189	MS2
High	A	2	lLSALIR	198	Unambiguous	Protein Rap1gds1 (Fragment) OS=Rattus norvegicus GN=Rap1gds1 PE=4 SV=1 - [F1M7Y3_RAT]|Rap1 GTPase-GDP dissociation stimulator 1 (Fragment) OS=Heterocephalus glaber GN=GW7_10113 PE=4 SV=1 - [G5BDV3_HETGA]	3	2	F1M7Y3;G5BDV3	N-Term(iTRAQ8plex)	HCD	1	0	1	1	1.21	0.698	1.877	1.105	1.703	0.847	0.65	0.498	0.525	Not Unique	Not Used	664095	0.00968	0.214	327	0.93	23	32	25	13	344	0	23	44	6546000	2	545.368	1089.73	0	-0.98	30.37	13032	13032	MS2
High	A	2	lLSALIR	198	Unambiguous	Protein Rap1gds1 (Fragment) OS=Rattus norvegicus GN=Rap1gds1 PE=4 SV=1 - [F1M7Y3_RAT]|Rap1 GTPase-GDP dissociation stimulator 1 (Fragment) OS=Heterocephalus glaber GN=GW7_10113 PE=4 SV=1 - [G5BDV3_HETGA]	3	2	F1M7Y3;G5BDV3	N-Term(iTRAQ8plex)	HCD	1	0	1	1	1.217	0.675	1.578	0.894	1.771	0.963	0.633	0.543	0.639	Not Unique	Not Used	688491	0.00303	0.0657	327	0.73	24	32	25	14	344	0	4	20	12570000	2	545.368	1089.73	0	-0.87	30.04	13111	13111	MS2
High	A	2	YSEEMk	3438	Unambiguous	Transcriptional activator protein Pur-alpha OS=Rattus norvegicus GN=Pura PE=4 SV=1 - [F1LPS8_RAT]	7	1	F1LPS8	K6(iTRAQ8plex)	HCD	1	0	1	1	0.415	1.111	0.448	1.227	0.366	0.987	0.913	1.19	1.281	Unique	Used	605292	0.00276	0.0595	1151	0.17	16	37	30	25	1103	0	25	22	7985000	2	545.773	1090.54	0	-0.77	12.08	2633	2633	MS2
High	A	2	TDTVIILcR	3439	Unambiguous	Calcyclin-binding protein OS=Rattus norvegicus GN=Cacybp PE=1 SV=1 - [CYBP_RAT]	3	1	Q6AYK6	C8(Carbamidomethyl)	HCD	1	0	1	1										No Quan Labels	Not Used	386925	0.000632	0.0125		5	25	39	32	13	1849	0	70	21	5481000	2	545.801	1090.6	0	2.48	19.77	6178	6178	MS2
High	A	2	TDTVLILcR	3439	Unambiguous	Calcyclin-binding protein OS=Rattus norvegicus GN=Cacybp PE=1 SV=1 - [CYBP_RAT]	3	1	Q6AYK6	C8(Carbamidomethyl)	HCD	1	0	1	2										No Quan Labels	Not Used	386925	0.000632	0.0125		5	25	39	32	13	1849	0	70	21	5481000	2	545.801	1090.6	0	2.48	19.77	6178	6178	MS2
High	A	2	aQDILAR	3441	Unambiguous	Sodium/potassium-transporting ATPase subunit alpha-2 OS=Rattus norvegicus GN=Atp1a2 PE=1 SV=1 - [AT1A2_RAT]	3	1	P06686	N-Term(iTRAQ8plex)	HCD	1	0	1	1	0.935	0.86	1.005	0.944	1.067	1.131	0.955	0.916	0.826	Unique	Used	654802	0.000502	0.00984	2790	0.0032	33	41	34	46	2776	0	0	67	3043000	3	364.221	1090.65	0	-3.11	13.3	3255	3255	MS2
High	A	2	aQDILAR	3441	Unambiguous	Sodium/potassium-transporting ATPase subunit alpha-2 OS=Rattus norvegicus GN=Atp1a2 PE=1 SV=1 - [AT1A2_RAT]	3	1	P06686	N-Term(iTRAQ8plex)	HCD	1	0	1	1	0.841	0.699	0.978	0.83	1.181	1.153	1.009	0.836	0.981	Unique	Used	654806	0.00321	0.069	2535	1.3	18	40	33	20	2496	0	5	0	1056000000	2	545.829	1090.65	0	-0.52	13.31	3260	3260	MS2
High	A	2	aNLSLLR	3444	Unambiguous	Protein Sfpq (Fragment) OS=Rattus norvegicus GN=Sfpq PE=4 SV=1 - [F1LQW3_RAT]	3	1	F1LQW3	N-Term(iTRAQ8plex)	HCD	1	0	1	1	0.717	1.148	0.697	1.139	0.613	1.163	1.07	0.988	0.956	Unique	Used	681030	0.00416	0.0907	2377	8.8	22	40	33	11	2306	0	19	2	88530000	2	545.847	1090.69	0	-0.86	16.52	5276	5276	MS2
High	A	2	vITIANR	3446	Unambiguous	Dihydropyrimidinase-related protein 5 OS=Rattus norvegicus GN=Dpysl5 PE=1 SV=1 - [DPYL5_RAT]	3	1	Q9JHU0	N-Term(iTRAQ8plex)	HCD	1	0	1	1	0.528	1.386	0.508	1.363	0.374	0.951	1.17	1.159	1.187	Unique	Used	679425	0.000746	0.0145	1749	0.95	18	39	32	20	1884	0	30	2	75140000	2	545.849	1090.69	0	1.82	13.66	3587	3587	MS2
High	A	2	SDDGVAVIcR	3448	Unambiguous	Uncharacterized protein (Fragment) OS=Rattus norvegicus GN=Cadm2 PE=4 SV=1 - [F1LSF0_RAT]	4	1	F1LSF0	C9(Carbamidomethyl)	HCD	1	0	1	1										No Quan Labels	Not Used	384288	5.3e-05	0.000503	769	0.48	18	35	28	19	787	0	59	45	2276000	2	546.263	1091.52	0	2.7	13.86	3361	3361	MS2
High	A	2	qHIELALER	3449	Unambiguous	Mitochondrial inner membrane protein OS=Rattus norvegicus GN=Immt PE=4 SV=1 - [D4A6B2_RAT]	5	1	D4A6B2	N-Term(Gln->pyro-Glu)	HCD	1	0	1	1										No Quan Labels	Not Used	586488	5e-05	0.000476	1834	0.023	16	39	32	36	1654	0	29	8	21570000	2	546.297	1091.59	0	1.31	20.07	6708	6708	MS2
High	A	2	qAEIESk	3450	Unambiguous	Paralemmin-1 OS=Rattus norvegicus GN=Palm PE=1 SV=1 - [PALM_RAT]	2	1	Q920Q0	N-Term(Gln->pyro-Glu); K7(iTRAQ8plex)	HCD	1	0	1	1	0.507	1.349	0.443	1.203	0.369	1.018	1.133	1.588	1.554	Unique	Used	384009	0.00566	0.129	1834	0.16	32	39	32	27	1654	0	15	12	21820000	2	546.297	1091.59	0	-2.19	13.15	3049	3049	MS2
High	A	2	lEALSVR	3463	Unambiguous	Protein RGD1565297 OS=Rattus norvegicus GN=Ranbp1 PE=4 SV=1 - [D4A2G9_RAT]	1	1	D4A2G9	N-Term(iTRAQ8plex)	HCD	1	0	1	1	0.627	1.761	0.41	1.175	0.35	0.888	1.185	1.238	1.103	Unique	Used	633366	0.00108	0.0224	2355	5	17	41	34	14	2815	0	22	13	13410000	2	546.339	1091.67	0	-1.66	18.32	6448	6448	MS2
High	A	2	lEALSVR	3463	Unambiguous	Protein RGD1565297 OS=Rattus norvegicus GN=Ranbp1 PE=4 SV=1 - [D4A2G9_RAT]	1	1	D4A2G9	N-Term(iTRAQ8plex)	HCD	1	0	1	1	0.584	1.931	0.382	1.29	0.297	0.9	1.475	1.315	1.462	Unique	Used	657993	0.00275	0.059	2283	1.7	25	41	34	19	2775	0	15	1	126100000	2	546.339	1091.67	0	-1.21	19.08	6624	6624	MS2
High	A	2	lEALSVR	3463	Unambiguous	Protein RGD1565297 OS=Rattus norvegicus GN=Ranbp1 PE=4 SV=1 - [D4A2G9_RAT]	1	1	D4A2G9	N-Term(iTRAQ8plex)	HCD	1	0	1	1	0.572	1.963	0.285	1	0.286	0.624	1.432	1.281	1.151	Unique	Used	657835	0.000823	0.0161	2385	1.2	21	41	34	21	2901	0	5	1	189900000	2	546.339	1091.67	0	-0.87	18.8	6458	6458	MS2
High	A	2	eATVLVR	3469	Unambiguous	Contactin 2 OS=Rattus norvegicus GN=Cntn2 PE=4 SV=1 - [G3V758_RAT]	3	1	G3V758	N-Term(iTRAQ8plex)	HCD	1	0	1	1	0.645	1.19	0.519	0.978	0.533	1.074	1.133	0.926	1.106	Unique	Used	630264	0.00196	0.0428	2385	4	15	41	34	16	2901	0	56	3	42760000	2	546.34	1091.67	0	-0.76	12.9	3178	3178	MS2
High	A	2	NFITAEELR	3470	Unambiguous	Alpha-actinin-4 OS=Rattus norvegicus GN=Actn4 PE=1 SV=2 - [ACTN4_RAT]	3	1	Q9QXQ0		HCD	1	0	1	1										No Quan Labels	Not Used	586351	0.000299	0.00492	1520	0.25	21	38	31	25	1456	0	45	49	2703000	2	546.789	1092.57	0	1.52	19.79	6564	6564	MS2
High	A	2	eIEELR	3472	Unambiguous	Uncharacterized protein (Fragment) OS=Rattus norvegicus PE=3 SV=1 - [F1M408_RAT]|Ube2l3 protein OS=Rattus norvegicus GN=Ube2l3 PE=2 SV=1 - [B2RZA9_RAT]|U4/U6.U5 tri-snRNP-associated protein 1 OS=Rattus norvegicus GN=Sart1 PE=2 SV=1 - [SNUT1_RAT]|Uncharacterized protein OS=Heterocephalus glaber GN=GW7_05117 PE=4 SV=1 - [G5BYB7_HETGA]	10	2	B2RZA9;Q5XIW8	N-Term(iTRAQ8plex)	HCD	1	0	1	1	0.646	1.713	0.531	1.439	0.37	1.067	1.301	1.244	1.337	Not Unique	Not Used	606700	0.00291	0.0627	2922	13	18	42	35	11	3187	0	22	39	5068000	2	546.813	1092.62	0	-1.54	14.51	4112	4112	MS2
High	A	2	eLEEIR	3472	Unambiguous	Uncharacterized protein (Fragment) OS=Rattus norvegicus PE=3 SV=1 - [F1M408_RAT]|Ube2l3 protein OS=Rattus norvegicus GN=Ube2l3 PE=2 SV=1 - [B2RZA9_RAT]|U4/U6.U5 tri-snRNP-associated protein 1 OS=Rattus norvegicus GN=Sart1 PE=2 SV=1 - [SNUT1_RAT]|Uncharacterized protein OS=Heterocephalus glaber GN=GW7_05117 PE=4 SV=1 - [G5BYB7_HETGA]	10	2	B2RZA9;Q5XIW8	N-Term(iTRAQ8plex)	HCD	1	0	1	2	0.646	1.713	0.531	1.439	0.37	1.067	1.301	1.244	1.337	Redundant	Not Used	606700	0.00291	0.0627	2922	13	18	42	35	11	3187	0	22	39	5068000	2	546.813	1092.62	0	-1.54	14.51	4112	4112	MS2
High	A	2	eLEELR	3472	Unambiguous	Uncharacterized protein (Fragment) OS=Rattus norvegicus PE=3 SV=1 - [F1M408_RAT]|Ube2l3 protein OS=Rattus norvegicus GN=Ube2l3 PE=2 SV=1 - [B2RZA9_RAT]|U4/U6.U5 tri-snRNP-associated protein 1 OS=Rattus norvegicus GN=Sart1 PE=2 SV=1 - [SNUT1_RAT]|Uncharacterized protein OS=Heterocephalus glaber GN=GW7_05117 PE=4 SV=1 - [G5BYB7_HETGA]	10	2	B2RZA9;Q5XIW8	N-Term(iTRAQ8plex)	HCD	1	0	1	3	0.646	1.713	0.531	1.439	0.37	1.067	1.301	1.244	1.337	Redundant	Not Used	606700	0.00291	0.0627	2922	13	18	42	35	11	3187	0	22	39	5068000	2	546.813	1092.62	0	-1.54	14.51	4112	4112	MS2
High	A	2	eIEELR	3472	Unambiguous	Uncharacterized protein (Fragment) OS=Rattus norvegicus PE=3 SV=1 - [F1M408_RAT]|Ube2l3 protein OS=Rattus norvegicus GN=Ube2l3 PE=2 SV=1 - [B2RZA9_RAT]|U4/U6.U5 tri-snRNP-associated protein 1 OS=Rattus norvegicus GN=Sart1 PE=2 SV=1 - [SNUT1_RAT]|Uncharacterized protein OS=Heterocephalus glaber GN=GW7_05117 PE=4 SV=1 - [G5BYB7_HETGA]	10	2	B2RZA9;Q5XIW8	N-Term(iTRAQ8plex)	HCD	1	0	1	1	0.639	1.924	0.466	1.431	0.326	0.781	1.339	1.57	1.353	Not Unique	Not Used	606851	0.00946	0.211	3011	0.35	30	42	35	27	3294	0	11	4	48240000	2	546.813	1092.62	0	-0.87	14.78	4271	4271	MS2
High	A	2	eLEEIR	3472	Unambiguous	Uncharacterized protein (Fragment) OS=Rattus norvegicus PE=3 SV=1 - [F1M408_RAT]|Ube2l3 protein OS=Rattus norvegicus GN=Ube2l3 PE=2 SV=1 - [B2RZA9_RAT]|U4/U6.U5 tri-snRNP-associated protein 1 OS=Rattus norvegicus GN=Sart1 PE=2 SV=1 - [SNUT1_RAT]|Uncharacterized protein OS=Heterocephalus glaber GN=GW7_05117 PE=4 SV=1 - [G5BYB7_HETGA]	10	2	B2RZA9;Q5XIW8	N-Term(iTRAQ8plex)	HCD	1	0	1	2	0.639	1.924	0.466	1.431	0.326	0.781	1.339	1.57	1.353	Redundant	Not Used	606851	0.00946	0.211	3011	0.35	30	42	35	27	3294	0	11	4	48240000	2	546.813	1092.62	0	-0.87	14.78	4271	4271	MS2
High	A	2	eLEELR	3472	Unambiguous	Uncharacterized protein (Fragment) OS=Rattus norvegicus PE=3 SV=1 - [F1M408_RAT]|Ube2l3 protein OS=Rattus norvegicus GN=Ube2l3 PE=2 SV=1 - [B2RZA9_RAT]|U4/U6.U5 tri-snRNP-associated protein 1 OS=Rattus norvegicus GN=Sart1 PE=2 SV=1 - [SNUT1_RAT]|Uncharacterized protein OS=Heterocephalus glaber GN=GW7_05117 PE=4 SV=1 - [G5BYB7_HETGA]	10	2	B2RZA9;Q5XIW8	N-Term(iTRAQ8plex)	HCD	1	0	1	3	0.639	1.924	0.466	1.431	0.326	0.781	1.339	1.57	1.353	Redundant	Not Used	606851	0.00946	0.211	3011	0.35	30	42	35	27	3294	0	11	4	48240000	2	546.813	1092.62	0	-0.87	14.78	4271	4271	MS2
High	A	2	sIGDLGAR	3495	Selected	Methylthioribose-1-phosphate isomerase OS=Rattus norvegicus GN=Mri1 PE=2 SV=1 - [MTNA_RAT]	1	1	Q5HZE4	N-Term(iTRAQ8plex)	HCD	0	0	1	1	0.89	1.004	0.907	1.046	0.87	1.095	0.948	1.052	0.838	Unique	Used	654564	0.00287	0.0618	3067	6.2	20	42	35	14	3337	0	39	3	50250000	2	546.82	1092.63	0	0.46	12.91	3005	3005	MS2
High	A	2	sIGDLQR	3496	Rejected	Envoplakin OS=Heterocephalus glaber GN=GW7_06434 PE=4 SV=1 - [G5AQW0_HETGA]	1	0		N-Term(iTRAQ8plex)	HCD		0	2	2	0.89	1.004	0.907	1.046	0.87	1.095	0.948	1.052	0.838	Redundant	Not Used	654564	0.0021	0.046	3067	6.2	20	42	35	14	3337	0	39	3	50250000	2	546.82	1092.63	0	0.47	12.91	3005	3005	MS2
High	A	2	nAIMAIR	3497	Unambiguous	Isocitrate dehydrogenase [NAD] subunit gamma 1, mitochondrial OS=Rattus norvegicus GN=Idh3g PE=2 SV=2 - [IDHG1_RAT]	2	1	P41565	N-Term(iTRAQ8plex)	HCD	1	0	1	1	0.868	0.947	0.979	1.09	0.9	0.965	1.084	1.216	1.213	Unique	Used	679742	0.000312	0.00526	2840	0.22	15	41	34	28	2754	0	25	3	53350000	2	546.828	1092.65	0	-1.28	14.21	3920	3920	MS2
High	A	2	qPAELHLFR	3499	Unambiguous	Isoform Short of 85/88 kDa calcium-independent phospholipase A2 OS=Rattus norvegicus GN=Pla2g6 - [PLPL9_RAT]	3	1	P97570-2	N-Term(Gln->pyro-Glu)	HCD	1	0	1	1										No Quan Labels	Not Used	611323	4.2e-05	0.000375	1729	0.081	32	39	32	31	1868	0	46	58	2645000	2	547.294	1093.58	0	1.97	22.71	8966	8966	MS2
High	A	2	sVDEALR	3501	Unambiguous	Peroxiredoxin-2 OS=Rattus norvegicus GN=Prdx2 PE=1 SV=3 - [PRDX2_RAT]	1	1	P35704	N-Term(iTRAQ8plex)	HCD	1	0	1	1	1.124	1.122	1.05	1.071	0.983	1.086	1.025	1.135	1.036	Unique	Used	629910	0.000364	0.00656	3046	1.3	22	42	35	21	3378	0	10	1	142600000	2	547.31	1093.61	0	-1.77	12.32	2806	2806	MS2
High	A	2	eIQIMR	3503	Unambiguous	AP2-associated protein kinase 1 (Fragment) OS=Rattus norvegicus GN=Aak1 PE=4 SV=1 - [F1LRI7_RAT]|AP2-associated protein kinase 1 (Fragment) OS=Rattus norvegicus GN=Aak1 PE=4 SV=1 - [F1M5W6_RAT]|Glycogen synthase kinase-3 alpha OS=Rattus norvegicus GN=Gsk3a PE=4 SV=1 - [F1LP91_RAT]|Glycogen synthase kinase-3 beta OS=Rattus norvegicus GN=Gsk3b PE=1 SV=1 - [GSK3B_RAT]	9	4	F1LRI7;F1M5W6;F1LP91;P18266	N-Term(iTRAQ8plex)	HCD	1	0	1	1	1.017	0.872	1.123	0.983	1.145	0.985	0.888	0.956	0.897	Not Unique	Not Used	655564	0.000396	0.00804	2694	0.046	24	41	34	35	2688	0	42	100	2114000	3	365.216	1093.63	0	-0.46	14.66	4060	4060	MS2
High	A	2	eLQIMR	3503	Unambiguous	AP2-associated protein kinase 1 (Fragment) OS=Rattus norvegicus GN=Aak1 PE=4 SV=1 - [F1LRI7_RAT]|AP2-associated protein kinase 1 (Fragment) OS=Rattus norvegicus GN=Aak1 PE=4 SV=1 - [F1M5W6_RAT]|Glycogen synthase kinase-3 alpha OS=Rattus norvegicus GN=Gsk3a PE=4 SV=1 - [F1LP91_RAT]|Glycogen synthase kinase-3 beta OS=Rattus norvegicus GN=Gsk3b PE=1 SV=1 - [GSK3B_RAT]	9	4	F1LRI7;F1M5W6;F1LP91;P18266	N-Term(iTRAQ8plex)	HCD	1	0	1	2	1.017	0.872	1.123	0.983	1.145	0.985	0.888	0.956	0.897	Redundant	Not Used	655564	0.000396	0.00804	2694	0.046	24	41	34	35	2688	0	42	100	2114000	3	365.216	1093.63	0	-0.46	14.66	4060	4060	MS2
High	A	2	ELAVETk	3505	Unambiguous	Vesicle-fusing ATPase (Fragment) OS=Rattus norvegicus GN=Nsf PE=3 SV=1 - [F1LQ81_RAT]	4	1	F1LQ81	K7(iTRAQ8plex)	HCD	1	0	1	1	1.188	1.23	1.086	1.148	0.948	1.36	1.263	1.18	1.129	Unique	Used	605666	0.000737	0.0142	3014	0.0074	34	41	34	43	3039	0	34	13	9762000	2	547.323	1093.64	0	-1.11	12.78	3026	3026	MS2
High	A	2	LFGLLVk	3508	Unambiguous	Vesicle-fusing ATPase (Fragment) OS=Rattus norvegicus GN=Nsf PE=3 SV=1 - [F1LQ81_RAT]	4	1	F1LQ81	K7(iTRAQ8plex)	HCD	1	0	1	1	1.029	0.896	0.839	0.746	1.128	0.961	0.626	0.778	0.692	Unique	Used	685850	0.000668	0.0134	853	0.22	28	35	28	22	779	0	50	10	19190000	2	547.367	1093.73	0	-0.9	25.08	10338	10338	MS2
High	A	2	FLSQIESDR	3509	Unambiguous	Hexokinase-1 OS=Rattus norvegicus GN=Hk1 PE=1 SV=4 - [HXK1_RAT]|Hexokinase-1 OS=Heterocephalus glaber GN=GW7_10633 PE=3 SV=1 - [G5B184_HETGA]	3	2	P05708;G5B184		HCD	1	0	1	1										No Quan Labels	Not Used	584032	4.2e-05	0.000339	1282	0.00052	19	37	30	51	1179	0	50	13	8885000	2	547.778	1094.55	0	0.95	15.16	4128	4128	MS2
High	A	2	FLSQIESDR	3509	Unambiguous	Hexokinase-1 OS=Rattus norvegicus GN=Hk1 PE=1 SV=4 - [HXK1_RAT]|Hexokinase-1 OS=Heterocephalus glaber GN=GW7_10633 PE=3 SV=1 - [G5B184_HETGA]	3	2	P05708;G5B184		HCD	1	0	1	1										No Quan Labels	Not Used	583762	5e-06	3.68e-05	1276	0.0001	20	37	30	57	1171	0	45	21	8059000	2	547.778	1094.55	0	1.06	14.63	3844	3844	MS2
High	A	2	FLSQIESDR	3509	Unambiguous	Hexokinase-1 OS=Rattus norvegicus GN=Hk1 PE=1 SV=4 - [HXK1_RAT]|Hexokinase-1 OS=Heterocephalus glaber GN=GW7_10633 PE=3 SV=1 - [G5B184_HETGA]	3	2	P05708;G5B184		HCD	1	0	1	1										No Quan Labels	Not Used	583894	3.5e-05	0.000252	1276	7.2e-05	22	37	30	59	1171	0	7	3	56420000	2	547.778	1094.55	0	1.62	14.89	3983	3983	MS2
High	A	2	LFGPYVWGR	3512	Unambiguous	Arginyl aminopeptidase (Aminopeptidase B) OS=Rattus norvegicus GN=Rnpep PE=2 SV=1 - [Q6P7D2_RAT]	3	1	Q6P7D2		HCD	1	0	1	1										No Quan Labels	Not Used	589548	1.9e-05	0.000142	2104	0.00058	17	39	32	52	1690	0	21	26	8289000	2	547.794	1094.58	0	1.74	26.43	9921	9921	MS2
High	A	2	LFcWIVTR	3513	Unambiguous	Unconventional myosin-Id OS=Rattus norvegicus GN=Myo1d PE=1 SV=3 - [MYO1D_RAT]	3	1	Q63357	C3(Carbamidomethyl)	HCD	1	0	1	1										No Quan Labels	Not Used	589947	0.00014	0.00254	2135	2.1	28	39	32	16	1694	0	57	52	2650000	2	547.795	1094.58	0	0.78	27.24	10340	10340	MS2
High	A	2	eLIIFR	131137	Unconsidered		0	0		N-Term(iTRAQ8plex)	HCD	1	0	1	1	1.136	0.863	1.284	0.995	1.294	1.083	0.93	1.024	0.935	No Proteins	Not Used	660299	0.00283	0.061	1286	2.2	23	37	30	14	1152	0	58	34	5669000	2	547.846	1094.68	0	-2.9	23.22	9046	9046	MS2
High	A	2	eLLIFR	131137	Unconsidered		0	0		N-Term(iTRAQ8plex)	HCD	1	0	1	2	1.136	0.863	1.284	0.995	1.294	1.083	0.93	1.024	0.935	No Proteins	Not Used	660299	0.00283	0.061	1286	2.2	23	37	30	14	1152	0	58	34	5669000	2	547.846	1094.68	0	-2.9	23.22	9046	9046	MS2
High	A	2	eLFLLR	3522	Unambiguous	ERC protein 2 OS=Rattus norvegicus GN=Erc2 PE=1 SV=1 - [ERC2_RAT]|ELKS/Rab6-interacting/CAST family member 1 OS=Rattus norvegicus GN=Erc1 PE=4 SV=1 - [F1LPE9_RAT]	10	2	Q8K3M6;F1LPE9	N-Term(iTRAQ8plex)	HCD	1	0	1	1	0.624	0.957	0.55	0.861	0.64	1.253	0.886	0.949	1.037	Not Unique	Not Used	661288	0.00153	0.0315	1762	0.052	24	38	31	31	1424	0	19	6	33270000	2	547.847	1094.69	0	-0.56	25.05	10085	10085	MS2
High	A	2	lLIYLR	3523	Unambiguous	Serrate RNA effector molecule-like protein OS=Heterocephalus glaber GN=GW7_05254 PE=4 SV=1 - [G5AV51_HETGA]	1	1	G5AV51	N-Term(iTRAQ8plex)	HCD	1	0	1	1	1.033	0.96	1.234	1.17	1.057	1.139	0.99	1.136	1.023	Unique	Used	664195	0.000642	0.0128	384	0.79	20	34	27	15	540	0	12	51	4652000	2	547.864	1094.72	0	-3.01	30.56	13137	13137	MS2
High	A	2	lLLYLR	3523	Unambiguous	Serrate RNA effector molecule-like protein OS=Heterocephalus glaber GN=GW7_05254 PE=4 SV=1 - [G5AV51_HETGA]	1	1	G5AV51	N-Term(iTRAQ8plex)	HCD	1	0	1	2	1.033	0.96	1.234	1.17	1.057	1.139	0.99	1.136	1.023	Redundant	Not Used	664195	0.000645	0.0128	384	0.79	20	34	27	15	540	0	12	51	4652000	2	547.864	1094.72	0	-3.01	30.56	13137	13137	MS2
High	A	2	iQDFLR	236	Unambiguous	Spectrin beta chain, non-erythrocytic 2 OS=Rattus norvegicus GN=Sptbn2 PE=4 SV=1 - [F1MA36_RAT]	4	1	F1MA36	N-Term(iTRAQ8plex)	HCD	1	0	1	1	0.871	0.626	0.967	0.709	1.367	0.798	0.685	0.585	0.566	Unique	Used	660753	0.00303	0.0655	2128	0.33	27	39	32	25	1953	0	2	10	16170000	2	548.326	1095.64	0	-2.23	24.06	9523	9523	MS2
High	A	2	lQDFLR	236	Unambiguous	Spectrin beta chain, non-erythrocytic 2 OS=Rattus norvegicus GN=Sptbn2 PE=4 SV=1 - [F1MA36_RAT]	4	1	F1MA36	N-Term(iTRAQ8plex)	HCD	1	0	1	2	0.871	0.626	0.967	0.709	1.367	0.798	0.685	0.585	0.566	Redundant	Not Used	660753	0.00303	0.0655	2128	0.33	27	39	32	25	1953	0	2	10	16170000	2	548.326	1095.64	0	-2.23	24.06	9523	9523	MS2
High	A	2	iQDFLR	236	Unambiguous	Spectrin beta chain, non-erythrocytic 2 OS=Rattus norvegicus GN=Sptbn2 PE=4 SV=1 - [F1MA36_RAT]	4	1	F1MA36	N-Term(iTRAQ8plex)	HCD	1	0	1	1	0.953	0.639	1.235	0.846	1.464	0.749	0.736	0.661	0.621	Unique	Used	685093	0.00187	0.0406	2102	0.89	24	39	32	20	1944	0	35	20	11000000	2	548.326	1095.65	0	-1.23	23.73	9543	9543	MS2
High	A	2	lQDFLR	236	Unambiguous	Spectrin beta chain, non-erythrocytic 2 OS=Rattus norvegicus GN=Sptbn2 PE=4 SV=1 - [F1MA36_RAT]	4	1	F1MA36	N-Term(iTRAQ8plex)	HCD	1	0	1	2	0.953	0.639	1.235	0.846	1.464	0.749	0.736	0.661	0.621	Redundant	Not Used	685093	0.00187	0.0406	2102	0.89	24	39	32	20	1944	0	35	20	11000000	2	548.326	1095.65	0	-1.23	23.73	9543	9543	MS2
High	A	2	lVQYLR	3530	Unambiguous	Spectrin alpha chain, non-erythrocytic 1 OS=Rattus norvegicus GN=Sptan1 PE=4 SV=1 - [E9PSZ3_RAT]|Spna2 protein OS=Rattus norvegicus GN=Sptan1 PE=2 SV=1 - [Q6IRK8_RAT]|Spectrin alpha chain, non-erythrocytic 1 OS=Rattus norvegicus GN=Sptan1 PE=4 SV=1 - [E9PU22_RAT]|Alpha II spectrin OS=Rattus norvegicus GN=Spna2 PE=2 SV=1 - [C9EH87_RAT]|Spectrin alpha chain, brain OS=Heterocephalus glaber GN=GW7_01…	7	4	E9PSZ3;Q6IRK8;C9EH87;G5ASE4	N-Term(iTRAQ8plex)	HCD	1	0	1	1	1.67	0.611	2.648	0.988	2.686	0.947	1.032	0.79	0.732	Not Unique	Not Used	659233	0.00326	0.0705	1242	0.19	28	37	30	24	1076	0	6	1	183000000	2	548.344	1095.68	0	-1.22	21.33	7927	7927	MS2
High	A	2	yVEEPR	3548	Unambiguous	Uncharacterized protein OS=Rattus norvegicus PE=4 SV=1 - [D3ZCX2_RAT]	1	1	D3ZCX2	N-Term(iTRAQ8plex)	HCD	1	0	1	1	1.451	1.221	1.161	0.998	1.166	1.171	0.956	1.035	1.111	Unique	Used	605587	0.00297	0.0642	2737	0.54	34	41	34	24	2610	0	36	7	25550000	2	548.801	1096.59	0	-0.1	12.64	2943	2943	MS2
High	A	2	nAVDAFR	3551	Unambiguous	AP-2 complex subunit mu OS=Rattus norvegicus GN=Ap2m1 PE=4 SV=1 - [D3ZSE7_RAT]	3	1	D3ZSE7	N-Term(iTRAQ8plex)	HCD	1	0	1	1	1.068	0.955	1.045	0.954	1.098	0.99	1.106	1.194	1.012	Unique	Used	654514	0.00775	0.173	2816	9.8	22	41	34	11	2727	0	67	7	26420000	2	548.806	1096.6	0	-0.79	12.83	2953	2953	MS2
High	A	2	dLNFER	3556	Unambiguous	Protein NDRG2 OS=Rattus norvegicus GN=Ndrg2 PE=1 SV=1 - [NDRG2_RAT]	2	1	Q8VBU2	N-Term(iTRAQ8plex)	HCD	1	0	1	1	0.967	1.022	0.913	0.985	0.929	1.008	1.035	1.062	1.126	Unique	Used	654843	0.00574	0.131	2199	1.4	16	40	33	19	2062	0	49	99	3799000	3	366.534	1097.59	0	-1.02	13.37	3298	3298	MS2
High	A	2	wLDGFR	239	Unambiguous	Protein Uqcrb OS=Rattus norvegicus GN=Uqcrb PE=4 SV=1 - [B2RYS2_RAT]	1	1	B2RYS2	N-Term(iTRAQ8plex)	HCD	1	0	1	1	0.292	2.373	0.081	0.671	0.121	1.353	1.12	0.663	0.912	Unique	Used	685407	0.00855	0.19	2200	2.7	18	40	33	16	2353	0	7	1	185700000	2	549.307	1097.61	0	1.1	24.3	9873	9873	MS2
High	A	2	wLDGFR	239	Unambiguous	Protein Uqcrb OS=Rattus norvegicus GN=Uqcrb PE=4 SV=1 - [B2RYS2_RAT]	1	1	B2RYS2	N-Term(iTRAQ8plex)	HCD	1	0	1	1	0.304	2.23	0.109	0.819	0.134	1.413	1.255	0.929	0.892	Unique	Used	685391	0.00411	0.0898	2200	6.9	25	40	33	12	2353	0	46	99	2657000	3	366.54	1097.61	0	1.17	24.27	9856	9856	MS2
High	A	2	FSLFAGGMLR	3566	Unambiguous	Transmembrane emp24 domain-containing protein 9 OS=Heterocephalus glaber GN=GW7_17808 PE=3 SV=1 - [G5BQ15_HETGA]	2	1	G5BQ15		HCD	1	0	1	1										No Quan Labels	Not Used	590908	6e-05	0.000707	1983	0.035	32	39	32	34	1897	0	25	100	1397000	2	549.793	1098.58	0	1.38	29.21	11349	11349	MS2
High	A	2	ALAAELNQLR	3572	Unambiguous	Glial fibrillary acidic protein OS=Rattus norvegicus GN=Gfap PE=1 SV=2 - [GFAP_RAT]|Glial fibrillary acidic protein OS=Heterocephalus glaber GN=GW7_01564 PE=3 SV=1 - [G5BJ09_HETGA]	6	1	P47819		HCD	1	0	1	1										No Quan Labels	Not Used	586307	9.5e-05	0.00136	2154	0.67	32	39	32	22	1978	0	44	89	2119000	2	549.817	1098.63	0	0.88	19.71	6518	6518	MS2
High	A	2	VDSLIPWIR	3573	Unambiguous	Microtubule-actin cross-linking factor 1 OS=Rattus norvegicus GN=Macf1 PE=1 SV=1 - [MACF1_RAT]	4	1	D3ZHV2		HCD	1	0	1	1										No Quan Labels	Not Used	413919	7.7e-05	0.00117	2479	0.16	33	40	33	29	2357	0	28	62	2868000	2	549.819	1098.63	0	0.11	32.64	11946	11946	MS2
High	A	2	LcLLLTLPR	3574	Unambiguous	Protein Wdr47 OS=Rattus norvegicus GN=Wdr47 PE=4 SV=1 - [D3ZNE3_RAT]	3	1	D3ZNE3	C2(Carbamidomethyl)	HCD	1	0	1	1										No Quan Labels	Not Used	591130	4.2e-05	0.000335		2.1	29	40	33	17	2025	0	52	100	1932000	2	549.84	1098.67	0	1.71	29.66	11582	11582	MS2
High	A	2	SWDNFFQR	3575	Unambiguous	Oxoglutarate dehydrogenase-like (Predicted), isoform CRA_a OS=Rattus norvegicus GN=Ogdhl PE=4 SV=1 - [D3ZQD3_RAT]	1	1	D3ZQD3		HCD	1	0	1	1										No Quan Labels	Not Used	589209	0.000386	0.00775	439	0.033	24	31	24	27	308	0	29	100	1215000	2	550.252	1099.5	0	0.82	25.75	9565	9565	MS2
High	A	2	lTGMAFR	241	Unambiguous	Glyceraldehyde-3-phosphate dehydrogenase OS=Rattus norvegicus GN=Gapdh PE=1 SV=3 - [G3P_RAT]|Glyceraldehyde-3-phosphate dehydrogenase OS=Rattus norvegicus GN=RGD1564688 PE=3 SV=1 - [E9PTN6_RAT]|Glyceraldehyde-3-phosphate dehydrogenase (Fragment) OS=Sigmodon hispidus GN=GAPDH PE=2 SV=1 - [Q8K417_SIGHI]|Glyceraldehyde-3-phosphate dehydrogenase (Fragment) OS=Heterocephalus glaber GN=GAPDH PE=2 SV=1 …	23	8	P04797;E9PTN6;Q8K417;E2S0E7;D3ZKR3;D3ZDS1;F1LVV7;F1LUI2	N-Term(iTRAQ8plex)	HCD	1	0	1	1	0.523	1.432	0.503	1.405	0.359	0.825	1.243	1.127	1.264	Not Unique	Not Used	681664	0.0077	0.172	2173	0.72	34	41	34	23	2865	0	5	0	1742000000	2	550.315	1099.62	0	-1	17.6	5942	5942	MS2
High	A	2	lTGMAFR	241	Unambiguous	Glyceraldehyde-3-phosphate dehydrogenase OS=Rattus norvegicus GN=Gapdh PE=1 SV=3 - [G3P_RAT]|Glyceraldehyde-3-phosphate dehydrogenase OS=Rattus norvegicus GN=RGD1564688 PE=3 SV=1 - [E9PTN6_RAT]|Glyceraldehyde-3-phosphate dehydrogenase (Fragment) OS=Sigmodon hispidus GN=GAPDH PE=2 SV=1 - [Q8K417_SIGHI]|Glyceraldehyde-3-phosphate dehydrogenase (Fragment) OS=Heterocephalus glaber GN=GAPDH PE=2 SV=1 …	23	8	P04797;E9PTN6;Q8K417;E2S0E7;D3ZKR3;D3ZDS1;F1LVV7;F1LUI2	N-Term(iTRAQ8plex)	HCD	1	0	1	1	0.587	1.415	0.418	1.03	0.407	0.867	1.051	0.995	1.124	Not Unique	Not Used	657532	0.00386	0.084	2173	4.3	28	41	34	15	2865	0	16	8	37220000	2	550.315	1099.62	0	-1	18.26	6140	6140	MS2
High	A	2	lTGMAFR	241	Unambiguous	Glyceraldehyde-3-phosphate dehydrogenase OS=Rattus norvegicus GN=Gapdh PE=1 SV=3 - [G3P_RAT]|Glyceraldehyde-3-phosphate dehydrogenase OS=Rattus norvegicus GN=RGD1564688 PE=3 SV=1 - [E9PTN6_RAT]|Glyceraldehyde-3-phosphate dehydrogenase (Fragment) OS=Sigmodon hispidus GN=GAPDH PE=2 SV=1 - [Q8K417_SIGHI]|Glyceraldehyde-3-phosphate dehydrogenase (Fragment) OS=Heterocephalus glaber GN=GAPDH PE=2 SV=1 …	23	8	P04797;E9PTN6;Q8K417;E2S0E7;D3ZKR3;D3ZDS1;F1LVV7;F1LUI2	N-Term(iTRAQ8plex)	HCD	1	0	1	1	0.538	1.337	0.505	1.282	0.395	0.855	1.068	1.148	1.286	Not Unique	Not Used	681626	0.000841	0.0167	2172	0.11	17	41	34	31	2864	0	51	37	5408000	3	367.212	1099.62	0	-0.76	17.54	5902	5902	MS2
High	A	2	lTGMAFR	241	Unambiguous	Glyceraldehyde-3-phosphate dehydrogenase OS=Rattus norvegicus GN=Gapdh PE=1 SV=3 - [G3P_RAT]|Glyceraldehyde-3-phosphate dehydrogenase OS=Rattus norvegicus GN=RGD1564688 PE=3 SV=1 - [E9PTN6_RAT]|Glyceraldehyde-3-phosphate dehydrogenase (Fragment) OS=Sigmodon hispidus GN=GAPDH PE=2 SV=1 - [Q8K417_SIGHI]|Glyceraldehyde-3-phosphate dehydrogenase (Fragment) OS=Heterocephalus glaber GN=GAPDH PE=2 SV=1 …	23	8	P04797;E9PTN6;Q8K417;E2S0E7;D3ZKR3;D3ZDS1;F1LVV7;F1LUI2	N-Term(iTRAQ8plex)	HCD	1	0	1	1	0.565	1.213	0.455	0.997	0.458	0.862	1.11	1.056	1.264	Not Unique	Not Used	682459	0.00103	0.0209	2172	0.095	18	41	34	32	2864	0	26	46	3935000	3	367.212	1099.62	0	-0.59	19.01	6777	6777	MS2
High	A	2	lTGMAFR	241	Unambiguous	Glyceraldehyde-3-phosphate dehydrogenase OS=Rattus norvegicus GN=Gapdh PE=1 SV=3 - [G3P_RAT]|Glyceraldehyde-3-phosphate dehydrogenase OS=Rattus norvegicus GN=RGD1564688 PE=3 SV=1 - [E9PTN6_RAT]|Glyceraldehyde-3-phosphate dehydrogenase (Fragment) OS=Sigmodon hispidus GN=GAPDH PE=2 SV=1 - [Q8K417_SIGHI]|Glyceraldehyde-3-phosphate dehydrogenase (Fragment) OS=Heterocephalus glaber GN=GAPDH PE=2 SV=1 …	23	8	P04797;E9PTN6;Q8K417;E2S0E7;D3ZKR3;D3ZDS1;F1LVV7;F1LUI2	N-Term(iTRAQ8plex)	HCD	1	0	1	1	0.522	1.391	0.46	1.251	0.368	0.968	1.178	1.024	1.247	Not Unique	Not Used	681801	0.000823	0.0161	2172	0.1	17	41	34	31	2864	0	21	12	11090000	3	367.212	1099.62	0	-0.59	17.85	6086	6086	MS2
High	A	2	lTGMAFR	241	Unambiguous	Glyceraldehyde-3-phosphate dehydrogenase OS=Rattus norvegicus GN=Gapdh PE=1 SV=3 - [G3P_RAT]|Glyceraldehyde-3-phosphate dehydrogenase OS=Rattus norvegicus GN=RGD1564688 PE=3 SV=1 - [E9PTN6_RAT]|Glyceraldehyde-3-phosphate dehydrogenase (Fragment) OS=Sigmodon hispidus GN=GAPDH PE=2 SV=1 - [Q8K417_SIGHI]|Glyceraldehyde-3-phosphate dehydrogenase (Fragment) OS=Heterocephalus glaber GN=GAPDH PE=2 SV=1 …	23	8	P04797;E9PTN6;Q8K417;E2S0E7;D3ZKR3;D3ZDS1;F1LVV7;F1LUI2	N-Term(iTRAQ8plex)	HCD	1	0	1	1	0.634	1.083	0.577	1.007	0.575	0.838	1.177	1.106	1.065	Not Unique	Not Used	682605	0.0037	0.0796		11	24	41	34	11	2864	0	41	4	49550000	2	550.315	1099.62	0	-0.44	19.27	6931	6931	MS2
High	A	2	lTGMAFR	241	Unambiguous	Glyceraldehyde-3-phosphate dehydrogenase OS=Rattus norvegicus GN=Gapdh PE=1 SV=3 - [G3P_RAT]|Glyceraldehyde-3-phosphate dehydrogenase OS=Rattus norvegicus GN=RGD1564688 PE=3 SV=1 - [E9PTN6_RAT]|Glyceraldehyde-3-phosphate dehydrogenase (Fragment) OS=Sigmodon hispidus GN=GAPDH PE=2 SV=1 - [Q8K417_SIGHI]|Glyceraldehyde-3-phosphate dehydrogenase (Fragment) OS=Heterocephalus glaber GN=GAPDH PE=2 SV=1 …	23	8	P04797;E9PTN6;Q8K417;E2S0E7;D3ZKR3;D3ZDS1;F1LVV7;F1LUI2	N-Term(iTRAQ8plex)	HCD	1	0	1	1	0.435	1.306	0.424	1.3	0.327	0.975	1.195	0.987	1.099	Not Unique	Not Used	681807	0.00107	0.0217	2172	1.2	33	41	34	21	2866	0	4	0	3529000000	2	550.315	1099.62	0	-0.22	17.86	6093	6093	MS2
High	A	2	lTGMAFR	241	Unambiguous	Glyceraldehyde-3-phosphate dehydrogenase OS=Rattus norvegicus GN=Gapdh PE=1 SV=3 - [G3P_RAT]|Glyceraldehyde-3-phosphate dehydrogenase OS=Rattus norvegicus GN=RGD1564688 PE=3 SV=1 - [E9PTN6_RAT]|Glyceraldehyde-3-phosphate dehydrogenase (Fragment) OS=Sigmodon hispidus GN=GAPDH PE=2 SV=1 - [Q8K417_SIGHI]|Glyceraldehyde-3-phosphate dehydrogenase (Fragment) OS=Heterocephalus glaber GN=GAPDH PE=2 SV=1 …	23	8	P04797;E9PTN6;Q8K417;E2S0E7;D3ZKR3;D3ZDS1;F1LVV7;F1LUI2	N-Term(iTRAQ8plex)	HCD	1	0	1	1	0.544	1.461	0.45	1.234	0.366	0.962	1.259	1.106	1.373	Not Unique	Not Used	681956	0.000302	0.0051	2172	0.11	18	41	34	31	2866	0	40	25	7816000	3	367.213	1099.62	0	0.24	18.13	6249	6249	MS2
High	A	2	lTGMAFR	241	Unambiguous	Glyceraldehyde-3-phosphate dehydrogenase OS=Rattus norvegicus GN=Gapdh PE=1 SV=3 - [G3P_RAT]|Glyceraldehyde-3-phosphate dehydrogenase OS=Rattus norvegicus GN=RGD1564688 PE=3 SV=1 - [E9PTN6_RAT]|Glyceraldehyde-3-phosphate dehydrogenase (Fragment) OS=Sigmodon hispidus GN=GAPDH PE=2 SV=1 - [Q8K417_SIGHI]|Glyceraldehyde-3-phosphate dehydrogenase (Fragment) OS=Heterocephalus glaber GN=GAPDH PE=2 SV=1 …	23	8	P04797;E9PTN6;Q8K417;E2S0E7;D3ZKR3;D3ZDS1;F1LVV7;F1LUI2	N-Term(iTRAQ8plex)	HCD	1	0	1	1	0.508	1.18	0.524	1.243	0.423	0.918	1.001	1.07	1.083	Not Unique	Not Used	682456	0.00392	0.0856	2174	1	34	41	34	22	2867	0	4	0	455100000	2	550.316	1099.62	0	0.33	19.01	6774	6774	MS2
High	A	2	lTGMAFR	241	Unambiguous	Glyceraldehyde-3-phosphate dehydrogenase OS=Rattus norvegicus GN=Gapdh PE=1 SV=3 - [G3P_RAT]|Glyceraldehyde-3-phosphate dehydrogenase OS=Rattus norvegicus GN=RGD1564688 PE=3 SV=1 - [E9PTN6_RAT]|Glyceraldehyde-3-phosphate dehydrogenase (Fragment) OS=Sigmodon hispidus GN=GAPDH PE=2 SV=1 - [Q8K417_SIGHI]|Glyceraldehyde-3-phosphate dehydrogenase (Fragment) OS=Heterocephalus glaber GN=GAPDH PE=2 SV=1 …	23	8	P04797;E9PTN6;Q8K417;E2S0E7;D3ZKR3;D3ZDS1;F1LVV7;F1LUI2	N-Term(iTRAQ8plex)	HCD	1	0	1	1	0.565	1.517	0.473	1.298	0.366	0.836	1.164	1.226	1.271	Not Unique	Not Used	681972	0.00848	0.189	2188	1.1	34	41	34	21	2878	0	4	0	2890000000	2	550.316	1099.62	0	0.45	18.16	6266	6266	MS2
High	A	2	lTGMAFR	241	Unambiguous	Glyceraldehyde-3-phosphate dehydrogenase OS=Rattus norvegicus GN=Gapdh PE=1 SV=3 - [G3P_RAT]|Glyceraldehyde-3-phosphate dehydrogenase OS=Rattus norvegicus GN=RGD1564688 PE=3 SV=1 - [E9PTN6_RAT]|Glyceraldehyde-3-phosphate dehydrogenase (Fragment) OS=Sigmodon hispidus GN=GAPDH PE=2 SV=1 - [Q8K417_SIGHI]|Glyceraldehyde-3-phosphate dehydrogenase (Fragment) OS=Heterocephalus glaber GN=GAPDH PE=2 SV=1 …	23	8	P04797;E9PTN6;Q8K417;E2S0E7;D3ZKR3;D3ZDS1;F1LVV7;F1LUI2	N-Term(iTRAQ8plex)	HCD	1	0	1	1	0.621	1.462	0.47	1.13	0.417	0.81	0.986	1.067	1.238	Not Unique	Not Used	682126	0.00779	0.174	2188	0.29	14	41	34	27	2878	0	4	0	1996000000	2	550.316	1099.62	0	0.67	18.43	6428	6428	MS2
High	A	2	lTGMAFR	241	Unambiguous	Glyceraldehyde-3-phosphate dehydrogenase OS=Rattus norvegicus GN=Gapdh PE=1 SV=3 - [G3P_RAT]|Glyceraldehyde-3-phosphate dehydrogenase OS=Rattus norvegicus GN=RGD1564688 PE=3 SV=1 - [E9PTN6_RAT]|Glyceraldehyde-3-phosphate dehydrogenase (Fragment) OS=Sigmodon hispidus GN=GAPDH PE=2 SV=1 - [Q8K417_SIGHI]|Glyceraldehyde-3-phosphate dehydrogenase (Fragment) OS=Heterocephalus glaber GN=GAPDH PE=2 SV=1 …	23	8	P04797;E9PTN6;Q8K417;E2S0E7;D3ZKR3;D3ZDS1;F1LVV7;F1LUI2	N-Term(iTRAQ8plex)	HCD	1	0	1	1	0.463	1.433	0.439	1.388	0.317	0.998	1.413	1.275	1.386	Not Unique	Not Used	682286	0.00416	0.0908	2188	0.9	17	41	34	22	2878	0	7	0	1143000000	2	550.316	1099.62	0	0.67	18.71	6596	6596	MS2
High	A	2	lTGMAFR	241	Unambiguous	Glyceraldehyde-3-phosphate dehydrogenase OS=Rattus norvegicus GN=Gapdh PE=1 SV=3 - [G3P_RAT]|Glyceraldehyde-3-phosphate dehydrogenase OS=Rattus norvegicus GN=RGD1564688 PE=3 SV=1 - [E9PTN6_RAT]|Glyceraldehyde-3-phosphate dehydrogenase (Fragment) OS=Sigmodon hispidus GN=GAPDH PE=2 SV=1 - [Q8K417_SIGHI]|Glyceraldehyde-3-phosphate dehydrogenase (Fragment) OS=Heterocephalus glaber GN=GAPDH PE=2 SV=1 …	23	8	P04797;E9PTN6;Q8K417;E2S0E7;D3ZKR3;D3ZDS1;F1LVV7;F1LUI2	N-Term(iTRAQ8plex)	HCD	1	0	1	1	0.547	1.313	0.49	1.199	0.409	0.821	1.146	0.993	1.133	Not Unique	Not Used	682279	0.000616	0.0124	2129	0.17	34	41	34	29	2773	0	40	40	4700000	3	367.213	1099.62	0	1.07	18.69	6588	6588	MS2
High	A	2	lTGMAFR	241	Unambiguous	Glyceraldehyde-3-phosphate dehydrogenase OS=Rattus norvegicus GN=Gapdh PE=1 SV=3 - [G3P_RAT]|Glyceraldehyde-3-phosphate dehydrogenase OS=Rattus norvegicus GN=RGD1564688 PE=3 SV=1 - [E9PTN6_RAT]|Glyceraldehyde-3-phosphate dehydrogenase (Fragment) OS=Sigmodon hispidus GN=GAPDH PE=2 SV=1 - [Q8K417_SIGHI]|Glyceraldehyde-3-phosphate dehydrogenase (Fragment) OS=Heterocephalus glaber GN=GAPDH PE=2 SV=1 …	23	8	P04797;E9PTN6;Q8K417;E2S0E7;D3ZKR3;D3ZDS1;F1LVV7;F1LUI2	N-Term(iTRAQ8plex)	HCD	1	0	1	1	0.475	1.29	0.42	1.163	0.362	0.932	1.275	1.055	1.157	Not Unique	Not Used	682116	0.00151	0.0307	2655	0.12	17	42	35	31	3183	0	10	36	2991000	3	367.213	1099.63	0	1.57	18.41	6417	6417	MS2
High	A	2	qLPVLDk	3594	Unambiguous	Microtubule-associated proteins 1A/1B light chain 3A (Fragment) OS=Heterocephalus glaber GN=GW7_12289 PE=3 SV=1 - [G5BPT3_HETGA]|Microtubule-associated proteins 1A/1B light chain 3B (Fragment) OS=Heterocephalus glaber GN=GW7_07386 PE=3 SV=1 - [G5BF21_HETGA]	6	2	G5BPT3;G5BF21	N-Term(Gln->pyro-Glu); K7(iTRAQ8plex)	HCD	1	0	1	1	0.965	0.903	1.193	1.14	1.049	1.07	0.99	1.126	1.061	Not Unique	Not Used	409694	0.00793	0.177	2814	0.55	33	40	33	23	2355	0	51	24	5726000	2	550.336	1099.66	0	-2.27	23.87	7501	7501	MS2
High	A	2	qLPVLDk	3594	Unambiguous	Microtubule-associated proteins 1A/1B light chain 3A (Fragment) OS=Heterocephalus glaber GN=GW7_12289 PE=3 SV=1 - [G5BPT3_HETGA]|Microtubule-associated proteins 1A/1B light chain 3B (Fragment) OS=Heterocephalus glaber GN=GW7_07386 PE=3 SV=1 - [G5BF21_HETGA]	6	2	G5BPT3;G5BF21	N-Term(Gln->pyro-Glu); K7(iTRAQ8plex)	HCD	1	0	1	1	1.044	0.811	1.217	0.966	1.263	0.972	0.852	0.88	0.892	Not Unique	Not Used	389548	0.00639	0.145	2814	0.47	33	40	33	24	2355	0	23	36	6312000	2	550.336	1099.66	0	-1.94	25.21	8935	8935	MS2
High	A	2	qLPVLDk	3594	Unambiguous	Microtubule-associated proteins 1A/1B light chain 3A (Fragment) OS=Heterocephalus glaber GN=GW7_12289 PE=3 SV=1 - [G5BPT3_HETGA]|Microtubule-associated proteins 1A/1B light chain 3B (Fragment) OS=Heterocephalus glaber GN=GW7_07386 PE=3 SV=1 - [G5BF21_HETGA]	6	2	G5BPT3;G5BF21	N-Term(Gln->pyro-Glu); K7(iTRAQ8plex)	HCD	1	0	1	1	1.524	1.169	1.96	1.534	1.28	1.144	1.194	1.305	1.316	Not Unique	Not Used	410099	0.00578	0.132	2808	0.23	33	40	33	27	2355	0	15	17	8996000	2	550.336	1099.67	0	-1.27	24.71	7931	7931	MS2
High	A	2	qLPVLDk	3594	Unambiguous	Microtubule-associated proteins 1A/1B light chain 3A (Fragment) OS=Heterocephalus glaber GN=GW7_12289 PE=3 SV=1 - [G5BPT3_HETGA]|Microtubule-associated proteins 1A/1B light chain 3B (Fragment) OS=Heterocephalus glaber GN=GW7_07386 PE=3 SV=1 - [G5BF21_HETGA]	6	2	G5BPT3;G5BF21	N-Term(Gln->pyro-Glu); K7(iTRAQ8plex)	HCD	1	0	1	1	1.045	0.995	1.005	0.978	1.031	0.738	0.681	0.942	0.845	Not Unique	Not Used	389124	0.00534	0.12	2645	0.89	33	40	33	21	2196	0	30	80	2140000	2	550.336	1099.67	0	-0.71	24.36	8489	8489	MS2
High	A	2	iIAPPER	252	Unambiguous	Actin, alpha cardiac muscle 1 OS=Rattus norvegicus GN=Actc1 PE=1 SV=1 - [ACTC_RAT]|Actin, cytoplasmic 1 OS=Rattus norvegicus GN=Actb PE=1 SV=1 - [ACTB_RAT]|Actin, cytoplasmic 1 OS=Heterocephalus glaber GN=GW7_16883 PE=3 SV=1 - [G5BI78_HETGA]|Protein Actbl2 OS=Rattus norvegicus GN=Actbl2 PE=3 SV=1 - [D3ZRN3_RAT]|Beta-actin-like protein 2 OS=Heterocephalus glaber GN=GW7_10249 PE=3 SV=1 - [G5AU84_HE…	14	3	P68035;P60711;D3ZRN3	N-Term(iTRAQ8plex)	HCD	1	0	1	1	1.624	1.012	1.674	1.065	1.576	0.879	0.808	0.983	0.942	Not Unique	Not Used	680375	0.00246	0.0537	2034	0.099	25	39	32	30	1790	0	0	99	3825000	3	367.229	1099.67	0	-3.79	15.38	4588	4588	MS2
High	A	2	iIAPPER	252	Unambiguous	Actin, alpha cardiac muscle 1 OS=Rattus norvegicus GN=Actc1 PE=1 SV=1 - [ACTC_RAT]|Actin, cytoplasmic 1 OS=Rattus norvegicus GN=Actb PE=1 SV=1 - [ACTB_RAT]|Actin, cytoplasmic 1 OS=Heterocephalus glaber GN=GW7_16883 PE=3 SV=1 - [G5BI78_HETGA]|Protein Actbl2 OS=Rattus norvegicus GN=Actbl2 PE=3 SV=1 - [D3ZRN3_RAT]|Beta-actin-like protein 2 OS=Heterocephalus glaber GN=GW7_10249 PE=3 SV=1 - [G5AU84_HE…	14	3	P68035;P60711;D3ZRN3	N-Term(iTRAQ8plex)	HCD	1	0	1	1	1.453	0.799	1.62	0.909	1.787	0.882	0.881	0.946	0.906	Not Unique	Not Used	680218	0.000231	0.00378	2034	0.012	25	39	32	39	1790	0	38	63	3409000	3	367.229	1099.67	0	-3.54	15.1	4423	4423	MS2
High	A	2	iIAPPER	252	Unambiguous	Actin, alpha cardiac muscle 1 OS=Rattus norvegicus GN=Actc1 PE=1 SV=1 - [ACTC_RAT]|Actin, cytoplasmic 1 OS=Rattus norvegicus GN=Actb PE=1 SV=1 - [ACTB_RAT]|Actin, cytoplasmic 1 OS=Heterocephalus glaber GN=GW7_16883 PE=3 SV=1 - [G5BI78_HETGA]|Protein Actbl2 OS=Rattus norvegicus GN=Actbl2 PE=3 SV=1 - [D3ZRN3_RAT]|Beta-actin-like protein 2 OS=Heterocephalus glaber GN=GW7_10249 PE=3 SV=1 - [G5AU84_HE…	14	3	P68035;P60711;D3ZRN3	N-Term(iTRAQ8plex)	HCD	1	0	1	1	1.664	0.814	1.778	0.888	2.007	0.971	0.902	0.902	0.919	Not Unique	Not Used	679893	0.000876	0.0175	1976	0.02	31	39	32	36	1701	0	9	23	6444000	3	367.23	1099.67	0	-2.62	14.5	4081	4081	MS2
High	A	2	iIAPPER	252	Unambiguous	Actin, alpha cardiac muscle 1 OS=Rattus norvegicus GN=Actc1 PE=1 SV=1 - [ACTC_RAT]|Actin, cytoplasmic 1 OS=Rattus norvegicus GN=Actb PE=1 SV=1 - [ACTB_RAT]|Actin, cytoplasmic 1 OS=Heterocephalus glaber GN=GW7_16883 PE=3 SV=1 - [G5BI78_HETGA]|Protein Actbl2 OS=Rattus norvegicus GN=Actbl2 PE=3 SV=1 - [D3ZRN3_RAT]|Beta-actin-like protein 2 OS=Heterocephalus glaber GN=GW7_10249 PE=3 SV=1 - [G5AU84_HE…	14	3	P68035;P60711;D3ZRN3	N-Term(iTRAQ8plex)	HCD	1	0	1	1	1.619	0.767	1.732	0.838	2.073	0.971	0.847	0.963	0.912	Not Unique	Not Used	679746	0.00169	0.0355	1976	0.078	28	39	32	30	1701	0	0	17	8751000	3	367.23	1099.67	0	-2.62	14.21	3924	3924	MS2
High	A	2	iIAPPER	252	Unambiguous	Actin, alpha cardiac muscle 1 OS=Rattus norvegicus GN=Actc1 PE=1 SV=1 - [ACTC_RAT]|Actin, cytoplasmic 1 OS=Rattus norvegicus GN=Actb PE=1 SV=1 - [ACTB_RAT]|Actin, cytoplasmic 1 OS=Heterocephalus glaber GN=GW7_16883 PE=3 SV=1 - [G5BI78_HETGA]|Protein Actbl2 OS=Rattus norvegicus GN=Actbl2 PE=3 SV=1 - [D3ZRN3_RAT]|Beta-actin-like protein 2 OS=Heterocephalus glaber GN=GW7_10249 PE=3 SV=1 - [G5AU84_HE…	14	3	P68035;P60711;D3ZRN3	N-Term(iTRAQ8plex)	HCD	1	0	1	1	1.432	0.878	1.49	0.933	1.601	0.832	0.812	1.073	1.103	Not Unique	Not Used	703818	0.00185	0.0403	1976	0.055	31	39	32	32	1701	0	2	12	10630000	3	367.23	1099.68	0	-1.96	13.95	3772	3772	MS2
High	A	2	iIAPPER	252	Unambiguous	Actin, alpha cardiac muscle 1 OS=Rattus norvegicus GN=Actc1 PE=1 SV=1 - [ACTC_RAT]|Actin, cytoplasmic 1 OS=Rattus norvegicus GN=Actb PE=1 SV=1 - [ACTB_RAT]|Actin, cytoplasmic 1 OS=Heterocephalus glaber GN=GW7_16883 PE=3 SV=1 - [G5BI78_HETGA]|Protein Actbl2 OS=Rattus norvegicus GN=Actbl2 PE=3 SV=1 - [D3ZRN3_RAT]|Beta-actin-like protein 2 OS=Heterocephalus glaber GN=GW7_10249 PE=3 SV=1 - [G5AU84_HE…	14	3	P68035;P60711;D3ZRN3	N-Term(iTRAQ8plex)	HCD	1	0	1	1	0.829	0.936	0.987	1.137	0.87	0.977	1.14	1.118	1.008	Not Unique	Not Used	703658	0.000137	0.00235	1976	0.088	24	39	32	30	1701	0	53	96	2024000	3	367.23	1099.68	0	-1.62	13.68	3604	3604	MS2
High	A	2	iIAPPER	252	Unambiguous	Actin, alpha cardiac muscle 1 OS=Rattus norvegicus GN=Actc1 PE=1 SV=1 - [ACTC_RAT]|Actin, cytoplasmic 1 OS=Rattus norvegicus GN=Actb PE=1 SV=1 - [ACTB_RAT]|Actin, cytoplasmic 1 OS=Heterocephalus glaber GN=GW7_16883 PE=3 SV=1 - [G5BI78_HETGA]|Protein Actbl2 OS=Rattus norvegicus GN=Actbl2 PE=3 SV=1 - [D3ZRN3_RAT]|Beta-actin-like protein 2 OS=Heterocephalus glaber GN=GW7_10249 PE=3 SV=1 - [G5AU84_HE…	14	3	P68035;P60711;D3ZRN3	N-Term(iTRAQ8plex)	HCD	1	0	1	1	1.367	0.809	1.73	1.045	1.66	0.885	0.83	1.038	0.923	Not Unique	Not Used	680046	0.00101	0.02	1976	0.094	30	39	32	30	1701	0	31	38	6334000	3	367.23	1099.68	0	-1.46	14.78	4242	4242	MS2
High	A	2	iIAPPER	252	Unambiguous	Actin, alpha cardiac muscle 1 OS=Rattus norvegicus GN=Actc1 PE=1 SV=1 - [ACTC_RAT]|Actin, cytoplasmic 1 OS=Rattus norvegicus GN=Actb PE=1 SV=1 - [ACTB_RAT]|Actin, cytoplasmic 1 OS=Heterocephalus glaber GN=GW7_16883 PE=3 SV=1 - [G5BI78_HETGA]|Protein Actbl2 OS=Rattus norvegicus GN=Actbl2 PE=3 SV=1 - [D3ZRN3_RAT]|Beta-actin-like protein 2 OS=Heterocephalus glaber GN=GW7_10249 PE=3 SV=1 - [G5AU84_HE…	14	3	P68035;P60711;D3ZRN3	N-Term(iTRAQ8plex)	HCD	1	0	1	1	1.559	0.929	1.602	0.975	1.648	1.014	0.908	1.049	0.992	Not Unique	Not Used	654688	0.000922	0.018	1976	0.01	31	39	32	39	1701	0	3	12	12230000	3	367.23	1099.68	0	-1.37	13.1	3135	3135	MS2
High	A	2	iIAPPER	252	Unambiguous	Actin, alpha cardiac muscle 1 OS=Rattus norvegicus GN=Actc1 PE=1 SV=1 - [ACTC_RAT]|Actin, cytoplasmic 1 OS=Rattus norvegicus GN=Actb PE=1 SV=1 - [ACTB_RAT]|Actin, cytoplasmic 1 OS=Heterocephalus glaber GN=GW7_16883 PE=3 SV=1 - [G5BI78_HETGA]|Protein Actbl2 OS=Rattus norvegicus GN=Actbl2 PE=3 SV=1 - [D3ZRN3_RAT]|Beta-actin-like protein 2 OS=Heterocephalus glaber GN=GW7_10249 PE=3 SV=1 - [G5AU84_HE…	14	3	P68035;P60711;D3ZRN3	N-Term(iTRAQ8plex)	HCD	1	0	1	1	1.501	0.786	1.906	1.019	1.876	0.817	0.898	0.968	0.829	Not Unique	Not Used	678937	0.000829	0.0163	1976	0.02	31	39	32	36	1701	0	8	14	13250000	3	367.23	1099.68	0	-1.29	12.81	3073	3073	MS2
High	A	2	iIAPPER	252	Unambiguous	Actin, alpha cardiac muscle 1 OS=Rattus norvegicus GN=Actc1 PE=1 SV=1 - [ACTC_RAT]|Actin, cytoplasmic 1 OS=Rattus norvegicus GN=Actb PE=1 SV=1 - [ACTB_RAT]|Actin, cytoplasmic 1 OS=Heterocephalus glaber GN=GW7_16883 PE=3 SV=1 - [G5BI78_HETGA]|Protein Actbl2 OS=Rattus norvegicus GN=Actbl2 PE=3 SV=1 - [D3ZRN3_RAT]|Beta-actin-like protein 2 OS=Heterocephalus glaber GN=GW7_10249 PE=3 SV=1 - [G5AU84_HE…	14	3	P68035;P60711;D3ZRN3	N-Term(iTRAQ8plex)	HCD	1	0	1	1	1.537	0.759	1.706	0.86	1.989	0.912	0.964	0.981	1.06	Not Unique	Not Used	679241	0.000832	0.0163	1881	0.0093	32	39	32	39	1640	0	3	1	101300000	3	367.23	1099.68	0	-1.21	13.35	3394	3394	MS2
High	A	2	iIAPPER	252	Unambiguous	Actin, alpha cardiac muscle 1 OS=Rattus norvegicus GN=Actc1 PE=1 SV=1 - [ACTC_RAT]|Actin, cytoplasmic 1 OS=Rattus norvegicus GN=Actb PE=1 SV=1 - [ACTB_RAT]|Actin, cytoplasmic 1 OS=Heterocephalus glaber GN=GW7_16883 PE=3 SV=1 - [G5BI78_HETGA]|Protein Actbl2 OS=Rattus norvegicus GN=Actbl2 PE=3 SV=1 - [D3ZRN3_RAT]|Beta-actin-like protein 2 OS=Heterocephalus glaber GN=GW7_10249 PE=3 SV=1 - [G5AU84_HE…	14	3	P68035;P60711;D3ZRN3	N-Term(iTRAQ8plex)	HCD	1	0	1	1	1.912	0.764	2.097	0.856	2.457	0.756	0.789	0.874	0.888	Not Unique	Not Used	679100	0.0017	0.0356	3498	0.023	32	42	35	39	3947	0	3	0	482000000	3	367.23	1099.68	0	-0.96	13.09	3245	3245	MS2
High	A	2	iIAPPER	252	Unambiguous	Actin, alpha cardiac muscle 1 OS=Rattus norvegicus GN=Actc1 PE=1 SV=1 - [ACTC_RAT]|Actin, cytoplasmic 1 OS=Rattus norvegicus GN=Actb PE=1 SV=1 - [ACTB_RAT]|Actin, cytoplasmic 1 OS=Heterocephalus glaber GN=GW7_16883 PE=3 SV=1 - [G5BI78_HETGA]|Protein Actbl2 OS=Rattus norvegicus GN=Actbl2 PE=3 SV=1 - [D3ZRN3_RAT]|Beta-actin-like protein 2 OS=Heterocephalus glaber GN=GW7_10249 PE=3 SV=1 - [G5AU84_HE…	14	3	P68035;P60711;D3ZRN3	N-Term(iTRAQ8plex)	HCD	1	0	1	1	0.927	0.798	0.758	0.666	1.141	0.874	0.442	0.919	0.787	Not Unique	Not Used	699056	0.00863	0.193	3498	4.6	29	42	35	16	3947	0	41	100	145700	3	367.23	1099.68	0	-0.87	53.96	24332	24332	MS2
High	A	2	iIAPPER	252	Unambiguous	Actin, alpha cardiac muscle 1 OS=Rattus norvegicus GN=Actc1 PE=1 SV=1 - [ACTC_RAT]|Actin, cytoplasmic 1 OS=Rattus norvegicus GN=Actb PE=1 SV=1 - [ACTB_RAT]|Actin, cytoplasmic 1 OS=Heterocephalus glaber GN=GW7_16883 PE=3 SV=1 - [G5BI78_HETGA]|Protein Actbl2 OS=Rattus norvegicus GN=Actbl2 PE=3 SV=1 - [D3ZRN3_RAT]|Beta-actin-like protein 2 OS=Heterocephalus glaber GN=GW7_10249 PE=3 SV=1 - [G5AU84_HE…	14	3	P68035;P60711;D3ZRN3	N-Term(iTRAQ8plex)	HCD	1	0	1	1	2.11	0.872	2.587	1.091	2.377	0.894	1.133	1.067	1.042	Not Unique	Not Used	679586	0.00236	0.0517	3498	0.13	31	42	35	32	3947	0	0	9	17820000	3	367.23	1099.68	0	-0.79	13.94	3756	3756	MS2
High	A	2	iIAPPER	252	Unambiguous	Actin, alpha cardiac muscle 1 OS=Rattus norvegicus GN=Actc1 PE=1 SV=1 - [ACTC_RAT]|Actin, cytoplasmic 1 OS=Rattus norvegicus GN=Actb PE=1 SV=1 - [ACTB_RAT]|Actin, cytoplasmic 1 OS=Heterocephalus glaber GN=GW7_16883 PE=3 SV=1 - [G5BI78_HETGA]|Protein Actbl2 OS=Rattus norvegicus GN=Actbl2 PE=3 SV=1 - [D3ZRN3_RAT]|Beta-actin-like protein 2 OS=Heterocephalus glaber GN=GW7_10249 PE=3 SV=1 - [G5AU84_HE…	14	3	P68035;P60711;D3ZRN3	N-Term(iTRAQ8plex)	HCD	1	0	1	1	1.557	0.779	1.913	0.977	1.963	0.955	0.854	0.953	0.972	Not Unique	Not Used	679411	0.00134	0.0274	3497	0.12	31	42	35	32	3944	0	4	4	46250000	3	367.231	1099.68	0	-0.04	13.64	3572	3572	MS2
High	A	2	lGLHSLR	3642	Unambiguous	ADP-ribosylation factor 1 OS=Rattus norvegicus GN=Arf1 PE=1 SV=2 - [ARF1_RAT]|ADP-ribosylation factor 3 OS=Rattus norvegicus GN=Arf3 PE=1 SV=2 - [ARF3_RAT]|ADP-ribosylation factor 2 OS=Heterocephalus glaber GN=GW7_07670 PE=3 SV=1 - [G5BMY7_HETGA]	6	3	P84079;P61206;G5BMY7	N-Term(iTRAQ8plex)	HCD	1	0	1	1	0.863	0.966	0.888	1.015	0.877	0.975	0.867	0.816	0.826	Not Unique	Not Used	496294	0.00071	0.0139	3149	10	15	42	35	13	3784	0	26	20	6558000	3	367.234	1099.69	0	-1.25	12.99	3234	3234	MS2
High	A	2	dMVEFR	131262	Unambiguous		0	0		N-Term(iTRAQ8plex)	HCD	1	0	1	1	0.976	1.192	0.95	1.184	0.804	1.089	1.124	1.076	1.164	No Proteins	Not Used	631195	0.00385	0.0838	1581	3	16	39	32	15	1850	0	65	10	12510000	2	550.789	1100.57	0	0.11	14.5	4159	4159	MS2
High	A	2	IPLAEWESR	3643	Unambiguous	Cytochrome b-c1 complex subunit 1, mitochondrial OS=Rattus norvegicus GN=Uqcrc1 PE=1 SV=1 - [QCR1_RAT]	2	1	Q68FY0		HCD	1	0	1	1										No Quan Labels	Not Used	586350	0.000221	0.00344	1876	1	33	40	33	20	2129	0	53	66	3349000	2	550.792	1100.58	0	2.99	19.79	6563	6563	MS2
High	A	2	FIGPSPEVVR	3645	Unambiguous	Pyruvate carboxylase, mitochondrial OS=Rattus norvegicus GN=Pc PE=1 SV=2 - [PYC_RAT]	2	1	P52873		HCD	1	0	1	1										No Quan Labels	Not Used	584761	0.00103	0.021		8.2	23	39	32	11	1992	0	75	16	4753000	2	550.81	1100.61	0	2.09	16.58	4894	4894	MS2
High	A	2	qAAEGPLk	3646	Unambiguous	Glyceraldehyde-3-phosphate dehydrogenase OS=Rattus norvegicus GN=Gapdh PE=1 SV=3 - [G3P_RAT]|Glyceraldehyde-3-phosphate dehydrogenase OS=Rattus norvegicus GN=RGD1564688 PE=3 SV=1 - [E9PTN6_RAT]	2	2	P04797;E9PTN6	N-Term(Gln->pyro-Glu); K8(iTRAQ8plex)	HCD	1	0	1	1										No Quan Values	Not Used		0.00116	0.0238		2.7	14	41	34	17	2935	0	74	100	211200	2	550.815	1100.62	0	-2.38	13.66	2697	2697	MS2
High	A	2	qAAEGPLk	3646	Unambiguous	Glyceraldehyde-3-phosphate dehydrogenase OS=Rattus norvegicus GN=Gapdh PE=1 SV=3 - [G3P_RAT]|Glyceraldehyde-3-phosphate dehydrogenase OS=Rattus norvegicus GN=RGD1564688 PE=3 SV=1 - [E9PTN6_RAT]	2	2	P04797;E9PTN6	N-Term(Gln->pyro-Glu); K8(iTRAQ8plex)	HCD	1	0	1	1	0.542	1.097	0.575	1.19	0.485	0.892	1.2	1.044	1.058	Not Unique	Not Used	583127	0.00243	0.0528		0.8	34	41	34	23	2935	0	26	10	15680000	2	550.815	1100.62	0	-2.27	13.35	3172	3172	MS2
High	A	2	qAAEGPLk	3646	Unambiguous	Glyceraldehyde-3-phosphate dehydrogenase OS=Rattus norvegicus GN=Gapdh PE=1 SV=3 - [G3P_RAT]|Glyceraldehyde-3-phosphate dehydrogenase OS=Rattus norvegicus GN=RGD1564688 PE=3 SV=1 - [E9PTN6_RAT]	2	2	P04797;E9PTN6	N-Term(Gln->pyro-Glu); K8(iTRAQ8plex)	HCD	1	0	1	1	0.761	0.794	0.98	1.044	0.941	0.498	0.66	1.063	0.511	Not Unique	Not Used	583700	0.00394	0.0861		1.9	31	41	34	19	2939	0	66	19	4820000	2	550.815	1100.62	0	-1.72	14.51	3778	3778	MS2
High	A	2	qAAEGPLk	3646	Unambiguous	Glyceraldehyde-3-phosphate dehydrogenase OS=Rattus norvegicus GN=Gapdh PE=1 SV=3 - [G3P_RAT]|Glyceraldehyde-3-phosphate dehydrogenase OS=Rattus norvegicus GN=RGD1564688 PE=3 SV=1 - [E9PTN6_RAT]	2	2	P04797;E9PTN6	N-Term(Gln->pyro-Glu); K8(iTRAQ8plex)	HCD	1	0	1	1	0.474	1.833	0.335	1.324	0.254	0.897	1.302	1.229	1.356	Not Unique	Not Used	384438	0.00212	0.0466	2171	0.42	15	41	34	25	2936	0	6	4	42990000	2	550.816	1100.62	0	-1.39	14.23	3526	3526	MS2
High	A	2	qAAEGPLk	3646	Unambiguous	Glyceraldehyde-3-phosphate dehydrogenase OS=Rattus norvegicus GN=Gapdh PE=1 SV=3 - [G3P_RAT]|Glyceraldehyde-3-phosphate dehydrogenase OS=Rattus norvegicus GN=RGD1564688 PE=3 SV=1 - [E9PTN6_RAT]	2	2	P04797;E9PTN6	N-Term(Gln->pyro-Glu); K8(iTRAQ8plex)	HCD	1	0	1	1	1.16	1.362	0.525	0.629	0.836	0.645	0.64	0.581	1.011	Not Unique	Not Used	405261	0.00101	0.0202		0.72	34	41	34	23	2936	0	50	100	393200	2	550.816	1100.62	0	-1.28	13.94	2783	2783	MS2
High	A	2	qAAEGPLk	3646	Unambiguous	Glyceraldehyde-3-phosphate dehydrogenase OS=Rattus norvegicus GN=Gapdh PE=1 SV=3 - [G3P_RAT]|Glyceraldehyde-3-phosphate dehydrogenase OS=Rattus norvegicus GN=RGD1564688 PE=3 SV=1 - [E9PTN6_RAT]	2	2	P04797;E9PTN6	N-Term(Gln->pyro-Glu); K8(iTRAQ8plex)	HCD	1	0	1	1	0.519	0.962	0.604	1.144	0.53	0.664	0.703	1.005	1.008	Not Unique	Not Used	583402	0.0008	0.0154	2028	0.44	14	41	34	25	2765	0	29	8	20200000	2	550.816	1100.62	0	-1.16	13.91	3461	3461	MS2
High	A	2	qAAEGPLk	3646	Unambiguous	Glyceraldehyde-3-phosphate dehydrogenase OS=Rattus norvegicus GN=Gapdh PE=1 SV=3 - [G3P_RAT]|Glyceraldehyde-3-phosphate dehydrogenase OS=Rattus norvegicus GN=RGD1564688 PE=3 SV=1 - [E9PTN6_RAT]	2	2	P04797;E9PTN6	N-Term(Gln->pyro-Glu); K8(iTRAQ8plex)	HCD	1	0	1	1	0.568	0.936	0.668	1.124	0.595	0.674	0.753	1.059	0.895	Not Unique	Not Used	583553	0.00195	0.0426		0.5	34	41	34	24	2765	0	56	13	10360000	2	550.816	1100.62	0	-1.16	14.21	3621	3621	MS2
High	A	2	qAAEGPLk	3646	Unambiguous	Glyceraldehyde-3-phosphate dehydrogenase OS=Rattus norvegicus GN=Gapdh PE=1 SV=3 - [G3P_RAT]|Glyceraldehyde-3-phosphate dehydrogenase OS=Rattus norvegicus GN=RGD1564688 PE=3 SV=1 - [E9PTN6_RAT]	2	2	P04797;E9PTN6	N-Term(Gln->pyro-Glu); K8(iTRAQ8plex)	HCD	1	0	1	1	0.471	1.351	0.534	1.563	0.342	0.885	1.238	1.014	1.266	Not Unique	Not Used	583262	0.00461	0.102	2530	0.24	16	42	35	28	3327	0	13	2	58820000	2	550.816	1100.62	0	-0.94	13.62	3314	3314	MS2
High	A	2	qAAEGPLk	3646	Unambiguous	Glyceraldehyde-3-phosphate dehydrogenase OS=Rattus norvegicus GN=Gapdh PE=1 SV=3 - [G3P_RAT]|Glyceraldehyde-3-phosphate dehydrogenase OS=Rattus norvegicus GN=RGD1564688 PE=3 SV=1 - [E9PTN6_RAT]	2	2	P04797;E9PTN6	N-Term(Gln->pyro-Glu); K8(iTRAQ8plex)	HCD	1	0	1	1	0.682	1.119	0.573	0.96	0.599	0.68	0.767	0.799	0.812	Not Unique	Not Used	384798	0.00242	0.0527	2530	0.96	15	42	35	22	3327	0	48	35	3131000	2	550.816	1100.63	0	-0.28	15.08	3915	3915	MS2
High	A	2	qAAEGPLk	3646	Unambiguous	Glyceraldehyde-3-phosphate dehydrogenase OS=Rattus norvegicus GN=Gapdh PE=1 SV=3 - [G3P_RAT]|Glyceraldehyde-3-phosphate dehydrogenase OS=Rattus norvegicus GN=RGD1564688 PE=3 SV=1 - [E9PTN6_RAT]	2	2	P04797;E9PTN6	N-Term(Gln->pyro-Glu); K8(iTRAQ8plex)	HCD	1	0	1	1	1.582	2.7	1.909	3.326	0.575	1.888	0.664	0.832	0.546	Not Unique	Not Used	605707	0.000499	0.00981	2530	0.5	15	42	35	25	3327	0	35	7	23370000	2	550.816	1100.63	0	-0.06	12.85	3069	3069	MS2
High	A	2	qAAEGPLk	3646	Unambiguous	Glyceraldehyde-3-phosphate dehydrogenase OS=Rattus norvegicus GN=Gapdh PE=1 SV=3 - [G3P_RAT]|Glyceraldehyde-3-phosphate dehydrogenase OS=Rattus norvegicus GN=RGD1564688 PE=3 SV=1 - [E9PTN6_RAT]	2	2	P04797;E9PTN6	N-Term(Gln->pyro-Glu); K8(iTRAQ8plex)	HCD	1	0	1	1	0.633	1.226	0.569	1.126	0.507	0.902	0.85	1.062	0.889	Not Unique	Not Used	384670	0.000823	0.0162	2530	0.66	15	42	35	24	3327	0	42	24	6410000	2	550.816	1100.63	0	0.28	14.78	3778	3778	MS2
High	A	2	qAAEGPLk	3646	Unambiguous	Glyceraldehyde-3-phosphate dehydrogenase OS=Rattus norvegicus GN=Gapdh PE=1 SV=3 - [G3P_RAT]|Glyceraldehyde-3-phosphate dehydrogenase OS=Rattus norvegicus GN=RGD1564688 PE=3 SV=1 - [E9PTN6_RAT]	2	2	P04797;E9PTN6	N-Term(Gln->pyro-Glu); K8(iTRAQ8plex)	HCD	1	0	1	1	0.8	1.682	0.397	0.853	0.467	1.054	1	0.959	0.867	Not Unique	Not Used	384547	0.00168	0.0349	2682	0.31	15	42	35	28	3493	0	16	12	14530000	2	550.817	1100.63	0	0.61	14.49	3646	3646	MS2
High	A	2	qAAEGPLk	3646	Unambiguous	Glyceraldehyde-3-phosphate dehydrogenase OS=Rattus norvegicus GN=Gapdh PE=1 SV=3 - [G3P_RAT]|Glyceraldehyde-3-phosphate dehydrogenase OS=Rattus norvegicus GN=RGD1564688 PE=3 SV=1 - [E9PTN6_RAT]	2	2	P04797;E9PTN6	N-Term(Gln->pyro-Glu); K8(iTRAQ8plex)	HCD	1	0	1	1	0.58	1.722	0.42	1.275	0.331	0.981	1.206	1.053	1.198	Not Unique	Not Used	384337	0.000823	0.0162		0.63	35	42	35	24	3493	0	34	38	4866000	2	550.817	1100.63	0	0.61	13.97	3413	3413	MS2
High	A	2	LMDVGLIAIR	3660	Unambiguous	Stress-induced-phosphoprotein 1 OS=Rattus norvegicus GN=Stip1 PE=1 SV=1 - [STIP1_RAT]	2	1	O35814		HCD	1	0	1	1										No Quan Labels	Not Used	412220	0.000113	0.00185		1.9	31	41	34	18	2601	0	53	17	6632000	2	550.829	1100.65	0	1.33	29.05	10162	10162	MS2
High	A	2	gYQVPAY	3661	Unambiguous	Synaptogyrin-3 (Fragment) OS=Heterocephalus glaber GN=GW7_05737 PE=4 SV=1 - [G5BY52_HETGA]	1	1	G5BY52	N-Term(iTRAQ8plex)	HCD	1	0	1	1	1.604	0.688	1.609	0.704	2.29	0.931	0.716	0.854	0.651	Unique	Used	407041	0.00887	0.198		0.0037	33	40	33	44	2021	0	8	3	71400000	2	551.297	1101.59	0	-1.68	18.48	4694	4694	MS2
High	A	2	GyQVPAY	3661	Unambiguous	Synaptogyrin-3 (Fragment) OS=Heterocephalus glaber GN=GW7_05737 PE=4 SV=1 - [G5BY52_HETGA]	1	1	G5BY52	Y2(iTRAQ8plex)	HCD	1	0	1	1	1.369	0.757	1.576	0.889	1.776	1.153	0.969	0.699	0.963	Unique	Used	386606	0.0076	0.169		0.053	15	40	33	33	2018	0	7	3	62590000	2	551.297	1101.59	0	-1.46	19.07	5839	5839	MS2
High	A	2	gYQVPAY	3661	Unambiguous	Synaptogyrin-3 (Fragment) OS=Heterocephalus glaber GN=GW7_05737 PE=4 SV=1 - [G5BY52_HETGA]	1	1	G5BY52	N-Term(iTRAQ8plex)	HCD	1	0	1	2	1.369	0.757	1.576	0.889	1.776	1.153	0.969	0.699	0.963	Redundant	Not Used	386606	0.00382	0.0826		0.053	15	40	33	33	2018	0	7	3	62590000	2	551.297	1101.59	0	-1.46	19.07	5839	5839	MS2
High	A	2	gYQVPAY	3661	Unambiguous	Synaptogyrin-3 (Fragment) OS=Heterocephalus glaber GN=GW7_05737 PE=4 SV=1 - [G5BY52_HETGA]	1	1	G5BY52	N-Term(iTRAQ8plex)	HCD	1	0	1	1	1.239	1.168	1.247	1.2	1.042	0.838	0.837	1.049	0.919	Unique	Used	386863	0.00746	0.167		0.97	23	40	33	20	2014	0	38	56	4805000	2	551.298	1101.59	0	0.2	19.64	6113	6113	MS2
High	A	2	MEFDEk	3674	Unambiguous	Dynamin-1 OS=Rattus norvegicus GN=Dnm1 PE=1 SV=2 - [DYN1_RAT]|Isoform 4 of Dynamin-1 OS=Rattus norvegicus GN=Dnm1 - [DYN1_RAT]|Isoform 5 of Dynamin-1 OS=Rattus norvegicus GN=Dnm1 - [DYN1_RAT]|Isoform 8 of Dynamin-1 OS=Rattus norvegicus GN=Dnm1 - [DYN1_RAT]|Isoform 3 of Dynamin-1 OS=Rattus norvegicus GN=Dnm1 - [DYN1_RAT]|Isoform 7 of Dynamin-1 OS=Rattus norvegicus GN=Dnm1 - [DYN1_RAT]|Isoform 4 of…	20	5	P21575;P21575-4;P21575-8;P21575-3;P39052-4	K6(iTRAQ8plex)	HCD	1	0	1	1	1.159	0.886	1.124	0.878	1.284	1.009	1.052	0.916	1.045	Not Unique	Not Used	630130	0.00213	0.0468	1035	0.018	29	36	29	34	970	0	49	7	20060000	2	551.773	1102.54	0	-1.12	12.68	3037	3037	MS2
High	A	2	mEFDTR	3676	Unambiguous	NADH dehydrogenase [ubiquinone] iron-sulfur protein 4, mitochondrial OS=Rattus norvegicus GN=Ndufs4 PE=1 SV=1 - [NDUS4_RAT]	2	1	Q5XIF3	N-Term(iTRAQ8plex)	HCD	1	0	1	1	0.618	1.603	0.469	1.244	0.378	0.842	1.437	1.22	1.212	Unique	Used	654579	0.00293	0.0634	1197	1.3	21	37	30	16	1137	0	21	2	91470000	2	551.778	1102.55	0	-0.78	12.93	3021	3021	MS2
High	A	2	WDGVPFILR	3680	Unambiguous	Glucose-6-phosphate 1-dehydrogenase OS=Rattus norvegicus GN=G6pdx PE=1 SV=3 - [G6PD_RAT]	2	1	P05370		HCD	1	0	1	1										No Quan Labels	Not Used	591249	0.000432	0.00874		0.75	32	39	32	21	1816	0	0	100	1504000	2	551.807	1102.61	0	2.29	29.91	11707	11707	MS2
High	A	2	lMELHR	3681	Unambiguous	Spectrin alpha chain, non-erythrocytic 1 OS=Rattus norvegicus GN=Sptan1 PE=4 SV=1 - [E9PSZ3_RAT]|Spna2 protein OS=Rattus norvegicus GN=Sptan1 PE=2 SV=1 - [Q6IRK8_RAT]|Spectrin alpha chain, non-erythrocytic 1 OS=Rattus norvegicus GN=Sptan1 PE=4 SV=1 - [E9PU22_RAT]|Alpha II spectrin OS=Rattus norvegicus GN=Spna2 PE=2 SV=1 - [C9EH87_RAT]|Spectrin alpha chain, brain OS=Heterocephalus glaber GN=GW7_01…	6	4	E9PSZ3;Q6IRK8;C9EH87;G5ASE4	N-Term(iTRAQ8plex)	HCD	1	0	1	1	1.281	0.773	1.335	0.823	1.627	1.057	0.842	0.767	0.736	Not Unique	Not Used	450694	0.00279	0.0603	1948	0.67	20	40	33	22	2290	0	33	8	17830000	3	368.216	1102.63	0	-1.5	13.76	3725	3725	MS2
High	A	2	iMAPPGGR	3683	Unambiguous	Dihydropyrimidinase-related protein 4 (Fragment) OS=Rattus norvegicus GN=Dpysl4 PE=1 SV=1 - [DPYL4_RAT]	4	1	Q62951	N-Term(iTRAQ8plex)	HCD	1	0	1	1	0.747	1.362	0.64	1.192	0.538	0.879	0.739	0.638	1.098	Unique	Used	426784	0.00696	0.157		10	23	40	33	11	2297	0	57	6	23840000	2	551.821	1102.63	0	0.18	12.84	3195	3195	MS2
High	A	2	fIHLLR	3686	Unambiguous	Protein Vps35 OS=Rattus norvegicus GN=Vps35 PE=4 SV=1 - [G3V8A5_RAT]	3	1	G3V8A5	N-Term(iTRAQ8plex)	HCD	1	0	1	1	1.323	0.625	1.684	0.812	2.078	0.951	0.785	0.668	0.667	Unique	Used	476067	0.00917	0.204	3390	1.3	30	42	35	21	3347	0	2	42	4787000	3	368.239	1102.7	0	-1.91	18	6229	6229	MS2
High	A	2	fIHLLR	3686	Unambiguous	Protein Vps35 OS=Rattus norvegicus GN=Vps35 PE=4 SV=1 - [G3V8A5_RAT]	3	1	G3V8A5	N-Term(iTRAQ8plex)	HCD	1	0	1	1	1.686	0.707	2.39	1.024	2.341	1.267	0.896	0.706	0.69	Unique	Used	476218	0.00442	0.0991	3390	0.42	29	42	35	26	3347	0	2	13	9946000	3	368.239	1102.7	0	-1.25	18.26	6388	6388	MS2
High	A	2	fIHLLR	3686	Unambiguous	Protein Vps35 OS=Rattus norvegicus GN=Vps35 PE=4 SV=1 - [G3V8A5_RAT]	3	1	G3V8A5	N-Term(iTRAQ8plex)	HCD	1	0	1	1	1.438	0.643	1.835	0.837	2.197	1.065	0.879	0.812	0.725	Unique	Used	500285	0.00341	0.0737	3581	0.59	29	42	35	25	3551	0	30	54	3060000	3	368.239	1102.7	0	-0.83	20.47	7426	7426	MS2
High	A	2	lIGGLAVR	254	Unambiguous	40S ribosomal protein S3 OS=Rattus norvegicus GN=Rps3 PE=1 SV=1 - [RS3_RAT]	4	1	P62909	N-Term(iTRAQ8plex)	HCD	1	0	1	1	1.012	0.77	1.31	1.017	1.292	0.754	0.907	0.982	0.951	Unique	Used	684353	3.5e-05	0.000254	2531	0.032	33	40	33	36	2458	0	10	100	2137000	3	368.246	1102.72	0	-0.5	22.41	8766	8766	MS2
High	A	2	lLGGLAVR	254	Unambiguous	40S ribosomal protein S3 OS=Rattus norvegicus GN=Rps3 PE=1 SV=1 - [RS3_RAT]	4	1	P62909	N-Term(iTRAQ8plex)	HCD	1	0	1	2	1.012	0.77	1.31	1.017	1.292	0.754	0.907	0.982	0.951	Redundant	Not Used	684353	3.5e-05	0.000254	2531	0.032	33	40	33	36	2458	0	10	100	2137000	3	368.246	1102.72	0	-0.5	22.41	8766	8766	MS2
High	A	2	lIGGLAVR	254	Unambiguous	40S ribosomal protein S3 OS=Rattus norvegicus GN=Rps3 PE=1 SV=1 - [RS3_RAT]	4	1	P62909	N-Term(iTRAQ8plex)	HCD	1	0	1	1	1.054	0.956	1.089	1.009	1.083	0.641	0.892	0.92	0.963	Unique	Used	684393	0.00841	0.188	891	0.83	24	36	29	17	879	0	12	2	93780000	2	551.866	1102.72	0	-0.43	22.48	8808	8808	MS2
High	A	2	lLGGLAVR	254	Unambiguous	40S ribosomal protein S3 OS=Rattus norvegicus GN=Rps3 PE=1 SV=1 - [RS3_RAT]	4	1	P62909	N-Term(iTRAQ8plex)	HCD	1	0	1	2	1.054	0.956	1.089	1.009	1.083	0.641	0.892	0.92	0.963	Redundant	Not Used	684393	0.00841	0.188	891	0.83	24	36	29	17	879	0	12	2	93780000	2	551.866	1102.72	0	-0.43	22.48	8808	8808	MS2
High	A	2	aVINLLR	3696	Unambiguous	Ubiquitin carboxyl-terminal hydrolase OS=Rattus norvegicus GN=Usp9x PE=3 SV=1 - [D3ZC84_RAT]	3	1	D3ZC84	N-Term(iTRAQ8plex)	HCD	0	0	1	1	0.719	1.185	0.64	1.077	0.596	0.871	0.86	1.087	0.993	Unique	Used	659862	0.000302	0.00504	707	1.1	22	35	28	15	712	0	69	23	7313000	2	551.866	1102.73	0	0.35	22.43	8587	8587	MS2
High	A	2	aVLNILR	3696	Unambiguous	Ubiquitin carboxyl-terminal hydrolase OS=Rattus norvegicus GN=Usp9x PE=3 SV=1 - [D3ZC84_RAT]	3	1	D3ZC84	N-Term(iTRAQ8plex)	HCD	0	0	1	2	0.719	1.185	0.64	1.077	0.596	0.871	0.86	1.087	0.993	Redundant	Not Used	659862	0.000302	0.00504	707	1.1	22	35	28	15	712	0	69	23	7313000	2	551.866	1102.73	0	0.35	22.43	8587	8587	MS2
High	A	2	aVLNLLR	3696	Unambiguous	Ubiquitin carboxyl-terminal hydrolase OS=Rattus norvegicus GN=Usp9x PE=3 SV=1 - [D3ZC84_RAT]	3	1	D3ZC84	N-Term(iTRAQ8plex)	HCD	0	0	1	3	0.719	1.185	0.64	1.077	0.596	0.871	0.86	1.087	0.993	Redundant	Not Used	659862	0.000302	0.00504	707	1.1	22	35	28	15	712	0	69	23	7313000	2	551.866	1102.73	0	0.35	22.43	8587	8587	MS2
High	A	2	lGINLLR	131276	Unconsidered		0	0		N-Term(iTRAQ8plex)	HCD		0	4	4	0.719	1.185	0.64	1.077	0.596	0.871	0.86	1.087	0.993	No Proteins	Not Used	659862	0.000207	0.00327	707	1.1	22	35	28	15	712	0	69	23	7313000	2	551.866	1102.73	0	0.35	22.43	8587	8587	MS2
High	A	2	IIQSWWDR	3697	Unambiguous	Bcl2 antagonist of cell death OS=Rattus norvegicus GN=Bad PE=1 SV=2 - [BAD_RAT]	1	1	O35147		HCD	1	0	1	1										No Quan Labels	Not Used	588048	0.000374	0.00693	1489	0.27	19	38	31	24	1415	0	51	65	3474000	2	552.286	1103.56	0	1.2	23.35	8346	8346	MS2
High	A	2	MIYASSk	3699	Unambiguous	Cofilin-1 OS=Rattus norvegicus GN=Cfl1 PE=1 SV=3 - [COF1_RAT]|Destrin OS=Rattus norvegicus GN=Dstn PE=1 SV=3 - [DEST_RAT]|Protein Cfl2 (Fragment) OS=Rattus norvegicus GN=Cfl2 PE=4 SV=1 - [F1LYK7_RAT]	7	3	P45592;Q7M0E3;F1LYK7	K7(iTRAQ8plex)	HCD	1	0	1	1	0.668	1.596	0.473	1.154	0.411	1.187	0.95	0.888	1.175	Not Unique	Not Used	629752	0.00117	0.024	2164	0.014	26	40	33	39	2076	0	26	14	13360000	2	552.308	1103.61	0	0.76	12.07	2640	2640	MS2
High	A	2	IFSGGLSPGLR	3700	Unambiguous	Protein Tbc1d17 OS=Rattus norvegicus GN=Tbc1d17 PE=2 SV=1 - [B1H264_RAT]	1	1	B1H264		HCD	1	0	1	1										No Quan Labels	Not Used	586004	6.7e-05	0.00081	2403	0.061	15	40	33	33	2355	0	49	36	3871000	2	552.315	1103.62	0	1.06	19.07	6200	6200	MS2
High	A	2	IFSGGLSPGLR	3700	Unambiguous	Protein Tbc1d17 OS=Rattus norvegicus GN=Tbc1d17 PE=2 SV=1 - [B1H264_RAT]	1	1	B1H264		HCD	1	0	1	1										No Quan Labels	Not Used	586140	3.5e-05	0.000278	2304	0.0027	33	40	33	46	2277	0	46	28	2714000	2	552.315	1103.62	0	2.16	19.36	6343	6343	MS2
High	A	2	TFIPYPLPR	3702	Unambiguous	NADH dehydrogenase [ubiquinone] 1 alpha subcomplex subunit 9, mitochondrial OS=Rattus norvegicus GN=Ndufa9 PE=1 SV=2 - [NDUA9_RAT]	1	1	Q5BK63		HCD	1	0	1	1										No Quan Labels	Not Used	588547	0.000193	0.00312	2291	0.28	15	40	33	26	2306	0	28	100	2411000	2	552.316	1103.62	0	-0.91	24.39	8870	8870	MS2
High	A	2	ILVATNLFGR	3703	Unambiguous	Spliceosome RNA helicase Ddx39b OS=Rattus norvegicus GN=Ddx39b PE=1 SV=3 - [DX39B_RAT]|ATP-dependent RNA helicase DDX39A OS=Rattus norvegicus GN=Ddx39a PE=2 SV=1 - [DX39A_RAT]	4	1	Q63413		HCD	1	0	1	1										No Quan Labels	Not Used	588972	5e-06	4.38e-05	2289	0.002	29	40	33	47	2103	0	50	79	1838000	2	552.334	1103.66	0	2.82	25.26	9316	9316	MS2
[truncated: 64,532 more rows]
[truncated: 5 more columns]
