# Supplementary material for: Comparative proteomic analysis of the brain and colon in three rat models of irritable bowel syndrome
Source: Proteome Sci. 2020 Feb 24;18:1. doi: 10.1186/s12953-020-0157-9 (PMC7041085; doi:10.1186/s12953-020-0157-9)
Supplement: Supplementary file 1 — Additional file 1. Peptide information of brain and colon for iTRAQ experiment. [file 12953_2020_157_MOESM1_ESM.zip › colon_psms.xls]

## Sheet: SHUCHANG16_psms
Confidence Level	Search ID	Processing Node No	Sequence	Unique Sequence ID	PSM Ambiguity	Protein Descriptions	# Proteins	# Protein Groups	Protein Group Accessions	Modifications	Activation Type	DeltaScore	DeltaCn	Rank	Search Engine Rank	114/113	114/116	115/113	115/116	116/113	117/116	118/116	119/116	121/116	Quan Info	Quan Usage	QuanResultID	q-Value	PEP	Decoy Peptides Matched	Exp Value	Homology Threshold	Identity High	Identity Middle	IonScore	Peptides Matched	# Missed Cleavages	Isolation Interference [%]	Ion Inject Time [ms]	Intensity	Charge	m/z [Da]	MH+ [Da]	Delta Mass [Da]	Delta Mass [PPM]	RT [min]	First Scan	Last Scan	MS Order
High	A	2	VFAVGVR	30	Unambiguous	Procollagen, type VI, alpha 3 (Predicted), isoform CRA_a OS=Rattus norvegicus GN=Col6a3 PE=4 SV=1 - [D4A111_RAT]|Protein Col6a3 OS=Rattus norvegicus GN=Col6a3 PE=4 SV=1 - [D4A115_RAT]	3	2	D4A111;D4A115		HCD	1	0	1	1										No Quan Labels	Not Used	395897	0.00209	0.0361	707	0.0013	27	34	27	44	606	0	30	40	5272000	2	374.23	747.452	0	1.29	13.61	3493	3493	MS2
High	A	2	FGQVFR	35	Unambiguous	Protein Mylk (Fragment) OS=Rattus norvegicus GN=Mylk PE=4 SV=1 - [F1LZ56_RAT]	4	1	F1LZ56		HCD	1	0	1	1										No Quan Labels	Not Used	395956	0.00192	0.0335	1021	0.0013	29	36	29	45	896	0	27	100	963800	2	377.207	753.407	0	3.09	13.73	3555	3555	MS2
High	A	2	LTILAAR	42	Unambiguous	Protein Mylk (Fragment) OS=Rattus norvegicus GN=Mylk PE=4 SV=1 - [F1LZ56_RAT]	4	1	F1LZ56		HCD	1	0	1	1										No Quan Labels	Not Used	374201	0.00228	0.0381	432	0.0027	27	34	27	40	590	0	12	100	745900	2	379.251	757.494	0	1.37	13.74	3595	3595	MS2
High	A	2	VGGALWR	45	Unambiguous	Uncharacterized protein (Fragment) OS=Rattus norvegicus PE=4 SV=1 - [F1LTF8_RAT]	1	1	F1LTF8		HCD	1	0	1	1										No Quan Labels	Not Used	396394	0.000602	0.00818	1472	0.0016	31	38	31	47	1477	0	10	100	1193000	2	379.72	758.432	0	1.93	14.7	4015	4015	MS2
High	A	2	FYAFGR	48	Unambiguous	Elongation factor 2 OS=Rattus norvegicus GN=Eef2 PE=1 SV=4 - [EF2_RAT]	2	1	P05197		HCD	1	0	1	1										No Quan Labels	Not Used	397158	0.00567	0.103	657	0.006	28	35	28	38	687	0	4	61	3944000	2	380.693	760.379	0	1.55	16.39	4817	4817	MS2
High	A	2	WTSVIR	49	Unambiguous	Platelet-activating factor acetylhydrolase IB subunit alpha OS=Rattus norvegicus GN=Pafah1b1 PE=1 SV=2 - [LIS1_RAT]	2	1	P63004		HCD	1	0	1	1										No Quan Labels	Not Used	396018	0.00305	0.0516	1062	0.0085	27	36	30	38	1002	0	16	100	387200	2	381.219	761.43	0	-0.02	13.87	3620	3620	MS2
High	A	2	TFAIYR	54	Unambiguous	Succinate dehydrogenase [ubiquinone] iron-sulfur subunit, mitochondrial OS=Rattus norvegicus GN=Sdhb PE=2 SV=2 - [DHSB_RAT]	1	1	P21913		HCD	1	0	1	1										No Quan Labels	Not Used	374454	0.00357	0.0623	846	0.0077	29	36	29	38	939	0	32	100	571100	2	385.713	770.419	0	-0.28	14.34	3875	3875	MS2
High	A	2	LTSFFR	55	Unambiguous	Caspase-3 OS=Rattus norvegicus GN=Casp3 PE=2 SV=2 - [CASP3_RAT]	2	1	P55213		HCD	1	0	1	1										No Quan Labels	Not Used	397755	0.00449	0.0811	782	0.0088	29	36	29	37	898	0	5	100	1428000	2	385.714	770.42	0	0.74	17.72	5444	5444	MS2
High	A	2	TFAIYR	54	Unambiguous	Succinate dehydrogenase [ubiquinone] iron-sulfur subunit, mitochondrial OS=Rattus norvegicus GN=Sdhb PE=2 SV=2 - [DHSB_RAT]	1	1	P21913		HCD	1	0	1	1										No Quan Labels	Not Used	396557	0.00309	0.053	782	0.0063	29	36	29	39	898	0	10	100	471700	2	385.714	770.42	0	1.07	15.05	4186	4186	MS2
High	A	2	IFGGLDR	67	Unambiguous	Acidic leucine-rich nuclear phosphoprotein 32 family member B OS=Rattus norvegicus GN=Anp32b PE=2 SV=1 - [AN32B_RAT]	3	1	Q9EST6		HCD	1	0	1	1										No Quan Labels	Not Used	396197	0.0086	0.159	979	0.091	29	36	29	27	916	0	5	72	2846000	2	389.217	777.427	0	1.95	14.26	3808	3808	MS2
High	A	2	FLSDFR	71	Unambiguous	Spectrin alpha chain, non-erythrocytic 1 OS=Rattus norvegicus GN=Sptan1 PE=1 SV=2 - [SPTN1_RAT]|Spectrin alpha chain, non-erythrocytic 1 OS=Rattus norvegicus GN=Sptan1 PE=4 SV=1 - [E9PSZ3_RAT]|Spectrin alpha chain, brain OS=Heterocephalus glaber GN=GW7_01914 PE=4 SV=1 - [G5ASE4_HETGA]	6	3	P16086;E9PSZ3;G5ASE4		HCD	1	0	1	1										No Quan Labels	Not Used	396978	0.00625	0.113	539	0.034	27	34	27	29	512	0	42	100	762800	2	392.703	784.399	0	0.54	15.98	4628	4628	MS2
High	A	2	LLSALIR	72	Unambiguous	Protein Rap1gds1 (Fragment) OS=Rattus norvegicus GN=Rap1gds1 PE=4 SV=1 - [F1M7Y3_RAT]	3	1	F1M7Y3		HCD	1	0	1	1										No Quan Labels	Not Used	398159	0.00381	0.0671	139	0.0015	21	28	21	37	140	0	11	100	976700	2	393.266	785.525	0	0.63	18.62	5868	5868	MS2
High	A	2	VLNWVR	76	Unambiguous	Eukaryotic translation initiation factor 3 subunit A OS=Rattus norvegicus GN=Eif3a PE=4 SV=1 - [F1LRG1_RAT]	3	1	F1LRG1		HCD	1	0	1	1										No Quan Labels	Not Used	397275	0.00842	0.156	1530	0.4	27	38	31	22	1352	0	35	100	522300	2	393.735	786.463	0	1.43	16.65	4940	4940	MS2
High	A	2	LGLQSLR	77	Unambiguous	ADP-ribosylation factor 4 OS=Rattus norvegicus GN=Arf4 PE=2 SV=2 - [ARF4_RAT]|ADP-ribosylation factor 1 OS=Heterocephalus glaber GN=GW7_02391 PE=3 SV=1 - [G5C695_HETGA]|ADP-ribosylation factor 3 OS=Heterocephalus glaber GN=GW7_19876 PE=3 SV=1 - [G5BJQ3_HETGA]	5	1	P61751		HCD	1	0	1	1										No Quan Labels	Not Used	396701	0.00128	0.0219	1230	0.00072	31	38	31	50	1290	0	6	77	2929000	2	393.746	786.485	0	1.88	15.37	4337	4337	MS2
High	A	2	LTGMAFR	99	Unambiguous	Glyceraldehyde-3-phosphate dehydrogenase OS=Rattus norvegicus GN=Gapdh PE=1 SV=3 - [G3P_RAT]|Glyceraldehyde-3-phosphate dehydrogenase (Fragment) OS=Heterocephalus glaber GN=GW7_12106 PE=3 SV=1 - [G5CAP7_HETGA]|Glyceraldehyde-3-phosphate dehydrogenase OS=Rattus norvegicus GN=RGD1564688 PE=3 SV=1 - [E9PTN6_RAT]|Glyceraldehyde-3-phosphate dehydrogenase (Fragment) OS=Sigmodon hispidus GN=GAPDH PE=2 S…	23	6	G5CAP7;E9PTN6;Q8K417;E2S0E7;D3ZDS1;F1LUI2		HCD	1	0	1	1										No Quan Labels	Not Used	396134	0.00559	0.101	994	0.018	24	37	31	36	1259	0	2	68	3963000	2	398.213	795.419	0	0.43	14.12	3742	3742	MS2
High	A	2	LTGMAFR	99	Unambiguous	Glyceraldehyde-3-phosphate dehydrogenase OS=Rattus norvegicus GN=Gapdh PE=1 SV=3 - [G3P_RAT]|Glyceraldehyde-3-phosphate dehydrogenase (Fragment) OS=Heterocephalus glaber GN=GW7_12106 PE=3 SV=1 - [G5CAP7_HETGA]|Glyceraldehyde-3-phosphate dehydrogenase OS=Rattus norvegicus GN=RGD1564688 PE=3 SV=1 - [E9PTN6_RAT]|Glyceraldehyde-3-phosphate dehydrogenase (Fragment) OS=Sigmodon hispidus GN=GAPDH PE=2 S…	23	6	G5CAP7;E9PTN6;Q8K417;E2S0E7;D3ZDS1;F1LUI2		HCD	1	0	1	1										No Quan Labels	Not Used	396264	0.00639	0.116	918	0.009	20	37	30	38	1172	0	0	4	40380000	2	398.213	795.419	0	1.43	14.41	3879	3879	MS2
High	A	2	LTGMAFR	99	Unambiguous	Glyceraldehyde-3-phosphate dehydrogenase OS=Rattus norvegicus GN=Gapdh PE=1 SV=3 - [G3P_RAT]|Glyceraldehyde-3-phosphate dehydrogenase (Fragment) OS=Heterocephalus glaber GN=GW7_12106 PE=3 SV=1 - [G5CAP7_HETGA]|Glyceraldehyde-3-phosphate dehydrogenase OS=Rattus norvegicus GN=RGD1564688 PE=3 SV=1 - [E9PTN6_RAT]|Glyceraldehyde-3-phosphate dehydrogenase (Fragment) OS=Sigmodon hispidus GN=GAPDH PE=2 S…	23	6	G5CAP7;E9PTN6;Q8K417;E2S0E7;D3ZDS1;F1LUI2		HCD	1	0	1	1										No Quan Labels	Not Used	396392	0.00366	0.0641	918	0.0046	27	37	30	41	1172	0	30	100	1425000	2	398.213	795.42	0	1.81	14.69	4013	4013	MS2
High	A	2	LIGGLAVR	103	Unambiguous	40S ribosomal protein S3 OS=Rattus norvegicus GN=Rps3 PE=1 SV=1 - [RS3_RAT]	4	1	P62909		HCD	1	0	1	1										No Quan Labels	Not Used	397237	0.000896	0.0127	583	0.0068	28	35	28	37	633	0	26	69	3258000	2	399.764	798.521	0	1.36	16.57	4900	4900	MS2
High	A	2	LLGGLAVR	103	Unambiguous	40S ribosomal protein S3 OS=Rattus norvegicus GN=Rps3 PE=1 SV=1 - [RS3_RAT]	4	1	P62909		HCD	1	0	1	2										No Quan Labels	Not Used	397237	0.000896	0.0127	583	0.0068	28	35	28	37	633	0	26	69	3258000	2	399.764	798.521	0	1.36	16.57	4900	4900	MS2
High	A	2	VGMQIPR	108	Unambiguous	NADH-ubiquinone oxidoreductase 75 kDa subunit, mitochondrial OS=Rattus norvegicus GN=Ndufs1 PE=1 SV=1 - [NDUS1_RAT]	2	1	Q66HF1		HCD	1	0	1	1										No Quan Labels	Not Used	395794	0.0049	0.0864	2816	0.14	28	41	34	30	2593	0	44	100	916500	2	400.727	800.447	0	3.25	13.38	3385	3385	MS2
High	A	2	LFGFVAR	113	Unambiguous	Protein Tns1 (Fragment) OS=Rattus norvegicus GN=Tns1 PE=4 SV=1 - [F1LN42_RAT]	3	1	F1LN42		HCD	1	0	1	1										No Quan Labels	Not Used	399396	0.00164	0.0276	3669	0.022	30	43	36	40	3991	0	12	100	1075000	2	405.237	809.468	0	0.86	21.38	7167	7167	MS2
High	A	2	FTFALGR	115	Unambiguous	Cadherin-17 OS=Rattus norvegicus GN=Cdh17 PE=2 SV=1 - [CAD17_RAT]	1	1	P55281		HCD	1	0	1	1										No Quan Labels	Not Used	399175	0.00105	0.0165	1534	0.022	31	38	31	35	1442	0	40	100	382900	2	406.228	811.448	0	2.05	20.89	6935	6935	MS2
High	A	2	VLAQLLR	116	Unambiguous	PEN-20 OS=Rattus norvegicus GN=Pcsk1n PE=4 SV=1 - [G3V6X7_RAT]	2	1	G3V6X7		HCD	1	0	1	1										No Quan Labels	Not Used	397556	0.00381	0.0669	13938	0.97	24	48	41	29	15484	0	27	100	492100	2	406.772	812.536	0	0.94	17.29	5235	5235	MS2
High	A	2	LWEPLR	117	Unambiguous	Mas-related G-protein-coupled receptor member F OS=Rattus norvegicus GN=Mrgprf PE=3 SV=1 - [G3V7Q5_RAT]	3	1	G3V7Q5		HCD	1	0	1	1										No Quan Labels	Not Used	398219	0.00895	0.165	968	0.046	28	35	28	29	785	0	45	100	1259000	2	407.235	813.462	0	0.66	18.76	5931	5931	MS2
High	A	2	ALLFVPR	125	Unambiguous	Heat shock protein HSP 90-alpha OS=Rattus norvegicus GN=Hsp90aa1 PE=1 SV=3 - [HS90A_RAT]	2	1	P82995		HCD	1	0	1	1										No Quan Labels	Not Used	399155	0.00145	0.0244	1823	0.0036	31	38	31	43	1545	0	7	100	721900	2	408.261	815.516	0	2.26	20.85	6914	6914	MS2
High	A	2	LGFAGVVR	128	Unambiguous	T-complex protein 1 subunit epsilon OS=Rattus norvegicus GN=Cct5 PE=1 SV=1 - [TCPE_RAT]	1	1	Q68FQ0		HCD	1	0	1	1										No Quan Labels	Not Used	397516	0.000469	0.00645	820	0.0051	28	35	28	39	766	0	2	82	3042000	2	409.748	818.489	0	1.24	17.19	5193	5193	MS2
High	A	2	TILMMGR	130	Unambiguous	Elongation factor 2 OS=Rattus norvegicus GN=Eef2 PE=1 SV=4 - [EF2_RAT]	2	1	P05197		HCD	1	0	1	1										No Quan Labels	Not Used	396836	0.00237	0.0397	773	0.037	28	35	28	30	702	0	12	100	642700	2	411.222	821.437	0	0.21	15.67	4479	4479	MS2
High	A	2	FALDMAR	131	Unambiguous	Integrin-linked protein kinase OS=Heterocephalus glaber GN=GW7_13307 PE=4 SV=1 - [G5BBQ5_HETGA]	2	1	G5BBQ5		HCD	1	0	1	1										No Quan Labels	Not Used	397515	0.0014	0.0238	689	0.1	27	34	27	25	618	0	48	100	507000	2	412.211	823.415	0	2.36	17.19	5192	5192	MS2
High	A	2	MGSIFDR	135	Unambiguous	Protein Smtn OS=Rattus norvegicus GN=Smtn PE=4 SV=1 - [D4ABA5_RAT]|Protein Smtn OS=Rattus norvegicus GN=Smtn PE=4 SV=1 - [G3V8J9_RAT]	4	2	D4ABA5;G3V8J9		HCD	1	0	1	1										No Quan Labels	Not Used	396699	0.00686	0.126	487	0.14	26	33	26	22	407	0	30	100	1601000	2	413.201	825.394	0	1.68	15.37	4335	4335	MS2
High	A	2	FGSGGVFR	136	Unambiguous	Keratin, type I cytoskeletal 19 OS=Rattus norvegicus GN=Krt19 PE=1 SV=2 - [K1C19_RAT]	1	1	Q63279		HCD	1	0	1	1										No Quan Labels	Not Used	396039	0.000108	0.0015	774	5.6e-05	28	35	28	59	794	0	26	43	3515000	2	413.714	826.421	0	-0.1	13.91	3642	3642	MS2
High	A	2	NLILVVR	138	Unambiguous	Clathrin heavy chain 1 OS=Rattus norvegicus GN=Cltc PE=4 SV=1 - [F1M779_RAT]	4	1	F1M779		HCD	1	0	1	1										No Quan Labels	Not Used	376147	0.00431	0.0773	14822	0.71	20	49	42	31	17222	0	18	100	1268000	2	413.779	826.552	0	0.75	18.29	5731	5731	MS2
High	A	2	FYALSAR	139	Unambiguous	Calreticulin OS=Rattus norvegicus GN=Calr PE=1 SV=1 - [CALR_RAT]	4	1	P18418		HCD	1	0	1	1										No Quan Labels	Not Used	374165	0.00194	0.0338	863	0.052	29	36	29	30	939	0	20	100	2088000	2	414.225	827.442	0	1.61	13.66	3555	3555	MS2
High	A	2	FYALSAR	139	Unambiguous	Calreticulin OS=Rattus norvegicus GN=Calr PE=1 SV=1 - [CALR_RAT]	4	1	P18418		HCD	1	0	1	1										No Quan Labels	Not Used	396333	0.00174	0.0301	863	0.014	29	36	29	35	939	0	4	46	4534000	2	414.225	827.442	0	1.75	14.57	3951	3951	MS2
High	A	2	FYALSAR	139	Unambiguous	Calreticulin OS=Rattus norvegicus GN=Calr PE=1 SV=1 - [CALR_RAT]	4	1	P18418		HCD	1	0	1	1										No Quan Labels	Not Used	396196	0.00167	0.0282	854	0.018	29	36	29	34	895	0	29	100	1755000	2	414.225	827.443	0	2.93	14.26	3807	3807	MS2
High	A	2	YETLFR	142	Unambiguous	Protein Slc25a24 OS=Rattus norvegicus GN=Slc25a24 PE=2 SV=1 - [B1WC67_RAT]	1	1	B1WC67		HCD	1	0	1	1										No Quan Labels	Not Used	374795	0.00663	0.121	638	0.015	28	35	28	34	706	0	0	100	1555000	2	414.715	828.423	0	-2.52	15.15	4252	4252	MS2
High	A	2	FAcFER	145	Unambiguous	Phosphate carrier protein, mitochondrial OS=Rattus norvegicus GN=Slc25a3 PE=3 SV=1 - [G3V741_RAT]	4	1	G3V741	C3(Carbamidomethyl)	HCD	1	0	1	1										No Quan Labels	Not Used	395698	0.00573	0.104	205	0.003	23	30	23	36	244	0	27	95	2679000	2	415.188	829.368	0	2.68	13.17	3284	3284	MS2
High	A	2	LADLIER	146	Unambiguous	Aldehyde dehydrogenase, mitochondrial OS=Rattus norvegicus GN=Aldh2 PE=1 SV=1 - [ALDH2_RAT]|Aldehyde dehydrogenase, mitochondrial OS=Rattus norvegicus GN=Aldh2 PE=3 SV=1 - [F1LN88_RAT]|Retinal dehydrogenase 1 OS=Heterocephalus glaber GN=GW7_17324 PE=3 SV=1 - [G5AS28_HETGA]|Aldehyde dehydrogenase, mitochondrial OS=Heterocephalus glaber GN=GW7_10136 PE=3 SV=1 - [G5AKU7_HETGA]	7	3	P11884;F1LN88;G5AS28		HCD	1	0	1	1										No Quan Labels	Not Used	374036	0.000406	0.00573	1952	0.0021	32	39	32	46	1876	0	39	100	1245000	2	415.243	829.478	0	0.36	13.37	3415	3415	MS2
High	A	2	FFSGYGR	103528	Unambiguous		0	0			HCD	1	0	1	1										No Quan Labels	Not Used	395998	0.00395	0.0711	513	0.48	24	34	27	17	535	0	52	100	1234000	2	417.202	833.396	0	2.56	13.82	3599	3599	MS2
High	A	2	MGPFVER	158	Unambiguous	EH domain-containing protein 2 OS=Rattus norvegicus GN=Ehd2 PE=1 SV=1 - [EHD2_RAT]	1	1	Q4V8H8		HCD	1	0	1	1										No Quan Labels	Not Used	395873	0.00095	0.0146	674	0.043	28	35	28	30	783	0	53	100	953200	2	418.211	835.414	0	1.31	13.55	3468	3468	MS2
High	A	2	VPcVLPR	165	Unambiguous	Thioredoxin reductase 1, isoform CRA_a OS=Rattus norvegicus GN=Txnrd1 PE=3 SV=1 - [G3V9V0_RAT]	1	1	G3V9V0	C3(Carbamidomethyl)	HCD	1	0	1	1										No Quan Labels	Not Used	396556	0.00523	0.0933	2103	2.4	30	41	34	17	2541	0	48	100	1813000	2	420.742	840.476	0	-0.08	15.05	4185	4185	MS2
High	A	2	LVQLLVR	168	Unambiguous	Catenin beta-1 OS=Rattus norvegicus GN=Ctnnb1 PE=1 SV=1 - [CTNB1_RAT]	2	1	Q9WU82		HCD	1	0	1	1										No Quan Labels	Not Used	398136	0.00814	0.152	108	0.01	19	26	19	27	94	0	25	100	770900	2	420.788	840.568	0	1.87	18.57	5844	5844	MS2
High	A	2	LVQLLVR	168	Unambiguous	Catenin beta-1 OS=Rattus norvegicus GN=Ctnnb1 PE=1 SV=1 - [CTNB1_RAT]	2	1	Q9WU82		HCD	1	0	1	1										No Quan Labels	Not Used	375859	0.000817	0.0116	108	6.8e-05	19	26	19	48	94	0	29	100	996900	2	420.788	840.569	0	2.74	17.66	5426	5426	MS2
High	A	2	LLSLLQR	173	Unambiguous	Sepiapterin reductase OS=Rattus norvegicus GN=Spr PE=1 SV=1 - [SPRE_RAT]	2	1	P18297		HCD	1	0	1	1										No Quan Labels	Not Used	398514	0.000313	0.0036	17905	0.0042	36	49	42	53	17203	0	31	100	1224000	2	421.777	842.546	0	0.04	19.41	6241	6241	MS2
High	A	2	LLSLLQR	173	Unambiguous	Sepiapterin reductase OS=Rattus norvegicus GN=Spr PE=1 SV=1 - [SPRE_RAT]	2	1	P18297		HCD	1	0	1	1										No Quan Labels	Not Used	398654	0.000755	0.0102	17905	0.018	34	49	42	47	17203	0	11	100	2231000	2	421.777	842.546	0	0.26	19.72	6388	6388	MS2
High	A	2	IGVTVLSR	178	Unambiguous	Carbonyl reductase [NADPH] 1 OS=Rattus norvegicus GN=Cbr1 PE=1 SV=2 - [CBR1_RAT]|Uncharacterized protein OS=Rattus norvegicus GN=LOC100360601 PE=3 SV=1 - [D4ADW7_RAT]	3	2	P47727;D4ADW7		HCD	1	0	1	1										No Quan Labels	Not Used	374164	4.3e-05	0.000494	969	6.4e-05	31	38	31	60	1283	0	37	43	3379000	2	422.766	844.526	0	0.59	13.66	3554	3554	MS2
High	A	2	IGVTVLSR	178	Unambiguous	Carbonyl reductase [NADPH] 1 OS=Rattus norvegicus GN=Cbr1 PE=1 SV=2 - [CBR1_RAT]|Uncharacterized protein OS=Rattus norvegicus GN=LOC100360601 PE=3 SV=1 - [D4ADW7_RAT]	3	2	P47727;D4ADW7		HCD	1	0	1	1										No Quan Labels	Not Used	396273	0.000924	0.0139	845	0.25	24	37	30	23	1082	0	60	100	1247000	2	422.767	844.527	0	1.82	14.43	3888	3888	MS2
High	A	2	IGADFLGR	195	Unambiguous	Aspartate aminotransferase, cytoplasmic OS=Rattus norvegicus GN=Got1 PE=1 SV=3 - [AATC_RAT]	1	1	P13221		HCD	1	0	1	1										No Quan Labels	Not Used	397555	0.000103	0.00147	1170	0.00029	30	37	30	53	1251	0	16	100	788000	2	424.735	848.463	0	0.7	17.29	5234	5234	MS2
High	A	2	YGVFPLR	202	Rejected	DNA topoisomerase 2 OS=Rattus norvegicus GN=LOC361100 PE=2 SV=1 - [Q14TE9_RAT]	6	1	Q14TE9		HCD	0.037	0	1	1										No Quan Labels	Not Used	398816	0.00298	0.0506	3107	0.34	24	42	35	27	3647	0	7	100	1426000	2	426.243	851.479	0	1.83	20.07	6558	6558	MS2
High	A	2	VGYPFLR	203	Selected	Integrin alpha-1 (Fragment) OS=Rattus norvegicus GN=Itga1 PE=3 SV=1 - [F1LSR5_RAT]	3	1	F1LSR5		HCD		0.037	2	2										No Quan Labels	Not Used	398816	0.00916	0.169	3107	0.42	24	42	35	26	3647	0	7	100	1426000	2	426.243	851.479	0	1.83	20.07	6558	6558	MS2
High	A	2	AELTLGLR	220	Unambiguous	Protein Smtn OS=Rattus norvegicus GN=Smtn PE=4 SV=1 - [D4ABA5_RAT]|Protein Smtn OS=Rattus norvegicus GN=Smtn PE=4 SV=1 - [G3V8J9_RAT]	3	2	D4ABA5;G3V8J9		HCD	1	0	1	1										No Quan Labels	Not Used	375739	0.00309	0.053	1107	0.074	20	37	30	29	1201	0	12	100	910200	2	436.763	872.519	0	-1.09	17.39	5298	5298	MS2
High	A	2	DGLILTSR	221	Unambiguous	Protein DJ-1 OS=Rattus norvegicus GN=Park7 PE=1 SV=1 - [PARK7_RAT]	1	1	O88767		HCD	1	0	1	1										No Quan Labels	Not Used	353312	0.000435	0.00605	1750	0.0013	31	38	31	48	1548	0	13	41	6392000	2	437.754	874.501	0	2.18	15.25	4168	4168	MS2
High	A	2	TFEINPR	266	Unambiguous	Endoplasmin OS=Rattus norvegicus GN=Hsp90b1 PE=1 SV=2 - [ENPL_RAT]	3	1	Q66HD0		HCD	1	0	1	1										No Quan Labels	Not Used	395857	0.0013	0.0222	1543	0.027	19	38	31	34	1383	0	58	100	996100	2	438.733	876.459	0	1.97	13.52	3451	3451	MS2
High	A	2	QmSLLLR	267	Unambiguous	ATP synthase subunit alpha, mitochondrial OS=Rattus norvegicus GN=Atp5a1 PE=1 SV=2 - [ATPA_RAT]	3	1	P15999	M2(Oxidation)	HCD	1	0	1	1										No Quan Labels	Not Used	396213	0.00238	0.0399	1850	0.16	28	39	32	27	1803	0	58	32	4716000	2	438.753	876.498	0	1.44	14.29	3825	3825	MS2
High	A	2	LGAIAk	278	Unambiguous	Protein Col6a2 (Fragment) OS=Rattus norvegicus GN=Col6a2 PE=4 SV=1 - [F1LNH3_RAT]	2	1	F1LNH3	K6(iTRAQ8plex)	HCD	1	0	1	1	0.947	1.106	1.063	1.244	0.862	1.377	0.924	1.106	1.02	Unique	Used	463236	0.00635	0.115	1862	0.012	32	39	32	39	1887	0	45	27	5518000	2	438.795	876.582	0	-0.21	11.61	2619	2619	MS2
High	A	2	LNFAVASR	283	Unambiguous	Protein disulfide-isomerase A3 OS=Rattus norvegicus GN=Pdia3 PE=1 SV=2 - [PDIA3_RAT]	2	1	P11598		HCD	1	0	1	1										No Quan Labels	Not Used	396391	0.000273	0.00328	1260	0.00085	30	38	31	49	1294	0	8	80	2875000	2	439.249	877.491	0	2.01	14.69	4012	4012	MS2
High	A	2	DSAFGLLR	310	Unambiguous	Signal recognition particle receptor subunit beta (Fragment) OS=Rattus norvegicus GN=Srprb PE=4 SV=1 - [F1LMP2_RAT]|Serotransferrin OS=Rattus norvegicus GN=Tf PE=1 SV=3 - [TRFE_RAT]	5	2	F1LMP2;P12346		HCD	1	0	1	1										No Quan Labels	Not Used	377252	0.00559	0.101		4.6	23	37	30	11	1111	0	14	100	701100	2	439.739	878.471	0	-1.97	20.74	6909	6909	MS2
High	A	2	DSAFGLLR	310	Unambiguous	Signal recognition particle receptor subunit beta (Fragment) OS=Rattus norvegicus GN=Srprb PE=4 SV=1 - [F1LMP2_RAT]|Serotransferrin OS=Rattus norvegicus GN=Tf PE=1 SV=3 - [TRFE_RAT]	5	2	F1LMP2;P12346		HCD	1	0	1	1										No Quan Labels	Not Used	377385	0.00578	0.105		3.1	25	37	30	12	1045	0	16	100	1684000	2	439.741	878.474	0	1.02	21.02	7052	7052	MS2
High	A	2	TDAGFTLR	320	Unambiguous	Vinculin OS=Rattus norvegicus GN=Vcl PE=1 SV=1 - [VINC_RAT]	2	1	P85972		HCD	1	0	1	1										No Quan Labels	Not Used	374064	0.0024	0.0403	978	0.041	29	36	29	31	921	0	28	29	5601000	2	440.73	880.453	0	1.07	13.43	3445	3445	MS2
High	A	2	qPFLTHR	322	Unambiguous	Uncharacterized protein (Fragment) OS=Rattus norvegicus PE=4 SV=1 - [F1LTF8_RAT]	1	1	F1LTF8	N-Term(Gln->pyro-Glu)	HCD	1	0	1	1										No Quan Labels	Not Used	418065	0.00321	0.0555	1519	0.047	18	38	31	31	1273	0	0	100	3007000	2	441.235	881.463	0	0.11	13.19	3640	3640	MS2
High	A	2	qPFLTHR	322	Unambiguous	Uncharacterized protein (Fragment) OS=Rattus norvegicus PE=4 SV=1 - [F1LTF8_RAT]	1	1	F1LTF8	N-Term(Gln->pyro-Glu)	HCD	1	0	1	1										No Quan Labels	Not Used	418229	0.00267	0.0445	1458	0.052	16	37	30	31	1231	0	18	100	2247000	2	441.236	881.465	0	2.26	13.52	3812	3812	MS2
High	A	2	VLGLVLLR	333	Unambiguous	Small nuclear ribonucleoprotein-associated protein B (Fragment) OS=Rattus norvegicus GN=Snrpb PE=2 SV=1 - [RSMB_RAT]	7	1	P17136		HCD	1	0	1	1										No Quan Labels	Not Used	401377	0.000108	0.00155	29	1.1e-05	13	20	13	50	23	0	0	36	6669000	2	441.811	882.614	0	0.58	25.59	9247	9247	MS2
High	A	2	VFDMLNR	344	Unambiguous	Eukaryotic translation initiation factor 4A1 OS=Rattus norvegicus GN=Eif4a1 PE=2 SV=1 - [Q6P3V8_RAT]|Eukaryotic initiation factor 4A-II OS=Rattus norvegicus GN=Eif4a2 PE=1 SV=1 - [IF4A2_RAT]	5	2	Q6P3V8;Q5RKI1		HCD	1	0	1	1										No Quan Labels	Not Used	397741	0.008	0.147		3.8	21	36	29	10	844	0	64	53	3393000	2	447.73	894.452	0	2.04	17.69	5429	5429	MS2
High	A	2	ILTTGFSR	345	Unambiguous	Coronin-1A OS=Rattus norvegicus GN=Coro1a PE=1 SV=3 - [COR1A_RAT]	2	1	Q91ZN1		HCD	1	0	1	1										No Quan Labels	Not Used	395916	0.00229	0.0386	1714	0.18	27	39	32	27	1833	0	54	27	4977000	2	447.756	894.506	0	1.36	13.65	3513	3513	MS2
High	A	2	SGMFWLR	348	Unambiguous	Cytochrome b-c1 complex subunit 1, mitochondrial OS=Rattus norvegicus GN=Uqcrc1 PE=1 SV=1 - [QCR1_RAT]	2	1	Q68FY0		HCD	1	0	1	1										No Quan Labels	Not Used	400881	0.00145	0.0245	919	0.023	29	36	29	32	814	0	35	100	2242000	2	448.726	896.446	0	0.86	24.56	8726	8726	MS2
High	A	2	NFFLTTR	354	Unambiguous	Calpain-2 catalytic subunit OS=Rattus norvegicus GN=Capn2 PE=1 SV=3 - [CAN2_RAT]	2	1	Q07009		HCD	1	0	1	1										No Quan Labels	Not Used	398380	0.00325	0.0564		0.35	30	37	30	22	1218	0	36	100	1358000	2	449.743	898.478	0	0.31	19.1	6100	6100	MS2
High	A	2	GAWSNVLR	356	Unambiguous	ADP/ATP translocase 1 OS=Rattus norvegicus GN=Slc25a4 PE=1 SV=3 - [ADT1_RAT]|ADP/ATP translocase 2 OS=Heterocephalus glaber GN=GW7_07398 PE=3 SV=1 - [G5BU67_HETGA]	8	2	Q05962;G5BU67		HCD	1	0	1	1										No Quan Labels	Not Used	397879	0.00111	0.0179	1208	0.017	31	38	31	36	1385	0	43	79	1459000	2	451.746	902.485	0	0.92	17.99	5574	5574	MS2
High	A	2	NFGIWLR	377	Unambiguous	60S ribosomal protein L18a OS=Rattus norvegicus GN=Rpl18a PE=2 SV=1 - [RL18A_RAT]	4	1	P62718		HCD	1	0	1	1										No Quan Labels	Not Used	401114	0.00247	0.0409	1621	0.097	24	38	31	29	1445	0	27	100	2045000	2	453.254	905.5	0	1.36	25.05	8971	8971	MS2
High	A	2	LAAAFAVSR	379	Unambiguous	Trifunctional enzyme subunit beta, mitochondrial OS=Rattus norvegicus GN=Hadhb PE=1 SV=1 - [ECHB_RAT]	1	1	Q60587		HCD	1	0	1	1										No Quan Labels	Not Used	396378	0.00825	0.153		3.6	24	37	30	11	1024	0	67	100	477600	2	453.265	905.522	0	1.81	14.66	3998	3998	MS2
High	A	2	NFDEILR	452	Unambiguous	Peroxiredoxin-6 OS=Rattus norvegicus GN=Prdx6 PE=1 SV=3 - [PRDX6_RAT]	5	1	O35244		HCD	1	0	1	1										No Quan Labels	Not Used	398036	0.00153	0.0254	1006	0.036	20	37	30	32	1133	0	11	100	946800	2	453.738	906.47	0	1.69	18.35	5739	5739	MS2
High	A	2	NFDEILR	452	Unambiguous	Peroxiredoxin-6 OS=Rattus norvegicus GN=Prdx6 PE=1 SV=3 - [PRDX6_RAT]	5	1	O35244		HCD	1	0	1	1										No Quan Labels	Not Used	376011	0.00755	0.139	1204	0.36	19	38	31	23	1318	0	26	34	4155000	2	453.739	906.47	0	2.16	17.99	5586	5586	MS2
High	A	2	FLPLFDR	456	Unambiguous	10 kDa heat shock protein, mitochondrial OS=Rattus norvegicus GN=Hspe1 PE=1 SV=3 - [CH10_RAT]	3	1	P26772		HCD	1	0	1	1										No Quan Labels	Not Used	400720	0.00127	0.0214	2038	0.014	27	40	33	39	2152	0	18	70	4231000	2	454.256	907.505	0	1.4	24.21	8557	8557	MS2
High	A	2	VFNLYPR	472	Unambiguous	Dihydropyrimidinase-related protein 2 OS=Rattus norvegicus GN=Dpysl2 PE=1 SV=1 - [DPYL2_RAT]	2	1	P47942		HCD	1	0	1	1										No Quan Labels	Not Used	398216	0.00388	0.07	2251	0.047	33	40	33	34	2470	0	35	25	7553000	2	454.754	908.5	0	1.27	18.75	5928	5928	MS2
High	A	2	VFNLYPR	472	Unambiguous	Dihydropyrimidinase-related protein 2 OS=Rattus norvegicus GN=Dpysl2 PE=1 SV=1 - [DPYL2_RAT]	2	1	P47942		HCD	1	0	1	1										No Quan Labels	Not Used	398085	0.00212	0.0367	2271	0.027	19	40	33	37	2479	0	25	89	3541000	2	454.754	908.501	0	2.75	18.46	5791	5791	MS2
High	A	2	TATQFWR	475	Unambiguous	Protein disulfide-isomerase A4 OS=Rattus norvegicus GN=Pdia4 PE=1 SV=2 - [PDIA4_RAT]|Protein disulfide isomerase associated 4 OS=Rattus norvegicus GN=Pdia4 PE=3 SV=1 - [G3V6T7_RAT]	2	2	P38659;G3V6T7		HCD	1	0	1	1										No Quan Labels	Not Used	396977	0.000786	0.011	888	0.0031	29	36	29	42	865	0	61	81	2079000	2	455.233	909.458	0	0.66	15.98	4627	4627	MS2
High	A	2	FWANFAR	503	Unambiguous	Carboxylesterase 1C OS=Rattus norvegicus GN=Ces1c PE=1 SV=3 - [EST1C_RAT]|Carboxylesterase 1E OS=Rattus norvegicus GN=Ces1e PE=2 SV=1 - [EST1E_RAT]	7	2	P10959;Q63108		HCD	1	0	1	1										No Quan Labels	Not Used	399344	0.00237	0.0398	945	0.75	24	36	29	18	853	0	3	72	3906000	2	456.231	911.454	0	2.11	21.27	7113	7113	MS2
High	A	2	VFTTGFSR	516	Unambiguous	Coronin OS=Rattus norvegicus GN=Coro1b PE=3 SV=1 - [G3V940_RAT]	3	1	G3V940		HCD	1	0	1	1										No Quan Labels	Not Used	396132	0.000531	0.00719	970	0.035	29	36	29	31	817	0	24	100	2006000	2	457.74	914.473	0	-0.01	14.12	3740	3740	MS2
High	A	2	VFTTGFSR	516	Unambiguous	Coronin OS=Rattus norvegicus GN=Coro1b PE=3 SV=1 - [G3V940_RAT]	3	1	G3V940		HCD	1	0	1	1										No Quan Labels	Not Used	396262	0.000924	0.0138	1049	0.15	29	36	29	25	900	0	35	54	2769000	2	457.741	914.474	0	1.32	14.41	3877	3877	MS2
High	A	2	MFGEk	518	Unambiguous	MAGUK p55 subfamily member 7 OS=Rattus norvegicus GN=Mpp7 PE=4 SV=1 - [D3Z975_RAT]	2	1	D3Z975	K5(iTRAQ8plex)	HCD	1	0	1	1	1.35	0.699	1.643	0.852	1.945	0.56	0.475	0.728	0.684	Unique	Used	352363	0.00375	0.0658	1874	0.068	32	39	32	31	1725	0	62	100	1013000	2	458.248	915.489	0	-1.89	13.06	3166	3166	MS2
High	A	2	LLLWSQR	519	Unambiguous	Plectin OS=Rattus norvegicus GN=Plec PE=4 SV=1 - [D3ZF79_RAT]	17	1	D3ZF79		HCD	1	0	1	2										No Quan Labels	Not Used	399417	0.00305	0.0519	6560	0.98	37	44	37	25	5906	0	27	100	1405000	2	458.274	915.541	0	-0.37	21.43	7189	7189	MS2
High	A	2	AGVIFPVGR	520	Unambiguous	Isoform 1 of Core histone macro-H2A.1 OS=Rattus norvegicus GN=H2afy - [H2AY_RAT]|Histone H2A OS=Rattus norvegicus GN=H2afy2 PE=2 SV=1 - [B1WC28_RAT]	8	2	Q02874-2;B1WC28		HCD	1	0	1	1										No Quan Labels	Not Used	397912	2.6e-05	0.000228	6438	0.0018	36	44	37	52	5787	0	48	100	1040000	2	458.275	915.544	0	2.67	18.07	5609	5609	MS2
High	A	2	LcTGTLPR	568	Unambiguous	Granzyme-like protein 2 OS=Rattus norvegicus GN=Mcpt10 PE=2 SV=1 - [GRZ2_RAT]	4	1	Q06606	C2(Carbamidomethyl)	HCD	1	0	1	1										No Quan Labels	Not Used	395281	0.00101	0.0157	1516	0.22	31	38	31	25	1354	0	26	52	2800000	2	459.248	917.489	0	1.93	12.25	2846	2846	MS2
High	A	2	NVLSLTDR	569	Unambiguous	Integrin beta-1 OS=Rattus norvegicus GN=Itgb1 PE=2 SV=1 - [ITB1_RAT]	1	1	P49134		HCD	1	0	1	1										No Quan Labels	Not Used	374393	0.00349	0.0607	1950	3.8	26	39	32	14	1886	0	54	57	2765000	2	459.256	917.505	0	0.4	14.19	3806	3806	MS2
High	A	2	LISGWVSR	570	Unambiguous	Exportin-1 OS=Rattus norvegicus GN=Xpo1 PE=2 SV=1 - [XPO1_RAT]	4	1	Q80U96		HCD	1	0	1	1										No Quan Labels	Not Used	397296	0.00288	0.048	1586	2	22	38	31	16	1533	0	47	65	2424000	2	459.264	917.522	0	1.27	16.7	4962	4962	MS2
High	A	2	FQQLLLR	103902	Unambiguous		0	0			HCD	1	0	1	1										No Quan Labels	Not Used	398379	0.00383	0.0678	1781	0.12	31	39	32	29	1813	0	45	100	1032000	2	459.283	917.559	0	2.26	19.1	6099	6099	MS2
High	A	2	NQQIFLR	606	Unambiguous	Growth factor receptor-bound protein 2 OS=Rattus norvegicus GN=Grb2 PE=1 SV=1 - [GRB2_RAT]	3	1	P62994		HCD	1	0	1	1										No Quan Labels	Not Used	396292	0.0052	0.0924	1592	0.37	17	38	31	23	1524	0	31	64	2466000	2	459.762	918.517	0	1.93	14.47	3908	3908	MS2
High	A	2	LSQNLISR	655	Unambiguous	Prolargin OS=Rattus norvegicus GN=Prelp PE=2 SV=1 - [PRELP_RAT]	2	1	Q9EQP5		HCD	1	0	1	1										No Quan Labels	Not Used	395423	0.000672	0.00892	1873	0.012	25	39	32	38	1651	0	29	98	3640000	2	465.773	930.539	0	2.22	12.56	2996	2996	MS2
High	A	2	aISELP	709	Unambiguous	Allograft inflammatory factor 1 OS=Rattus norvegicus GN=Aif1 PE=2 SV=1 - [AIF1_RAT]	3	1	P55009	N-Term(iTRAQ8plex)	HCD	1	0	1	1	1.296	0.92	1.125	0.8	1.419	0.799	0.931	0.696	1.062	Unique	Used	376616	0.00672	0.123	1590	0.077	31	38	31	29	1337	0	15	100	1012000	2	467.281	933.555	0	-0.42	19.33	6232	6232	MS2
High	A	2	GGPLADSYR	857	Unambiguous	Carbonic anhydrase 1 OS=Rattus norvegicus GN=Ca1 PE=1 SV=1 - [CAH1_RAT]	1	1	B0BNN3		HCD	1	0	1	1										No Quan Labels	Not Used	395178	9.3e-05	0.00111		0.0041	29	36	29	40	826	0	37	87	1847000	2	468.234	935.46	0	2.17	12.02	2738	2738	MS2
High	A	2	LGSFGSITR	884	Unambiguous	Protein Flnc OS=Rattus norvegicus GN=Flnc PE=4 SV=1 - [D3ZZ63_RAT]|Filamin-C (Fragment) OS=Heterocephalus glaber GN=GW7_16800 PE=4 SV=1 - [G5BH96_HETGA]	3	1	D3ZZ63		HCD	1	0	1	1										No Quan Labels	Not Used	396735	3.8e-05	0.000448	2840	0.02	35	42	35	39	3241	0	15	15	13560000	2	469.26	937.512	0	1.86	15.44	4373	4373	MS2
High	A	2	VAIEPGVPR	886	Unambiguous	Sorbitol dehydrogenase OS=Rattus norvegicus GN=Sord PE=1 SV=4 - [DHSO_RAT]	2	1	P27867		HCD	1	0	1	1										No Quan Labels	Not Used	395636	0.00291	0.0486	3365	1	17	42	35	22	3388	0	36	100	1020000	2	469.278	937.549	0	2.3	13.03	3219	3219	MS2
High	A	2	FGNAFLNR	896	Unambiguous	EH-domain containing 4 OS=Rattus norvegicus GN=Ehd4 PE=2 SV=1 - [Q8R3Z7_RAT]	2	1	Q8R3Z7		HCD	1	0	1	1										No Quan Labels	Not Used	397273	0.000449	0.00633	1370	0.15	19	37	30	26	1115	0	17	100	1275000	2	469.746	938.484	0	-0.41	16.65	4938	4938	MS2
High	A	2	IVFQEFR	897	Unambiguous	Myh11 protein (Fragment) OS=Rattus norvegicus GN=Myh11 PE=2 SV=1 - [B2RYD3_RAT]|Myosin, heavy polypeptide 10, non-muscle, isoform CRA_b OS=Rattus norvegicus GN=Myh10 PE=4 SV=1 - [G3V9Y1_RAT]|Myosin-10 OS=Heterocephalus glaber GN=GW7_13864 PE=4 SV=1 - [G5B5G2_HETGA]|Myosin-11 OS=Rattus norvegicus GN=Myh11 PE=4 SV=1 - [F1M7T3_RAT]|Myosin-11 OS=Rattus norvegicus GN=Myh11 PE=4 SV=1 - [E9PTI3_RAT]|Iso…	14	5	G3V9Y1;F1M7T3;E9PTI3;E9PTU4;G5AK10		HCD	1	0	1	1										No Quan Labels	Not Used	398394	0.00597	0.108	2167	0.3	27	40	33	26	2253	0	46	46	3226000	2	469.759	938.511	0	1.14	19.14	6115	6115	MS2
High	A	2	IVFQEFR	897	Unambiguous	Myh11 protein (Fragment) OS=Rattus norvegicus GN=Myh11 PE=2 SV=1 - [B2RYD3_RAT]|Myosin, heavy polypeptide 10, non-muscle, isoform CRA_b OS=Rattus norvegicus GN=Myh10 PE=4 SV=1 - [G3V9Y1_RAT]|Myosin-10 OS=Heterocephalus glaber GN=GW7_13864 PE=4 SV=1 - [G5B5G2_HETGA]|Myosin-11 OS=Rattus norvegicus GN=Myh11 PE=4 SV=1 - [F1M7T3_RAT]|Myosin-11 OS=Rattus norvegicus GN=Myh11 PE=4 SV=1 - [E9PTI3_RAT]|Iso…	14	5	G3V9Y1;F1M7T3;E9PTI3;E9PTU4;G5AK10		HCD	1	0	1	1										No Quan Labels	Not Used	398530	0.00417	0.0746	2169	0.007	30	40	33	42	2259	0	3	6	31790000	2	469.759	938.511	0	1.27	19.44	6258	6258	MS2
High	A	2	IVFQEFR	897	Unambiguous	Myh11 protein (Fragment) OS=Rattus norvegicus GN=Myh11 PE=2 SV=1 - [B2RYD3_RAT]|Myosin, heavy polypeptide 10, non-muscle, isoform CRA_b OS=Rattus norvegicus GN=Myh10 PE=4 SV=1 - [G3V9Y1_RAT]|Myosin-10 OS=Heterocephalus glaber GN=GW7_13864 PE=4 SV=1 - [G5B5G2_HETGA]|Myosin-11 OS=Rattus norvegicus GN=Myh11 PE=4 SV=1 - [F1M7T3_RAT]|Myosin-11 OS=Rattus norvegicus GN=Myh11 PE=4 SV=1 - [E9PTI3_RAT]|Iso…	14	5	G3V9Y1;F1M7T3;E9PTI3;E9PTU4;G5AK10		HCD	1	0	1	1										No Quan Labels	Not Used	376279	0.00909	0.168		1.2	21	40	33	20	2508	0	57	21	6314000	2	469.759	938.511	0	1.6	18.58	5872	5872	MS2
High	A	2	VWWmFR	963	Unambiguous	3-mercaptopyruvate sulfurtransferase OS=Rattus norvegicus GN=Mpst PE=1 SV=3 - [THTM_RAT]|Thiosulfate sulfurtransferase OS=Rattus norvegicus GN=Tst PE=1 SV=3 - [THTR_RAT]	5	2	P97532;P24329	M4(Oxidation)	HCD	1	0	1	1										No Quan Labels	Not Used	424512	0.00916	0.169	610	0.091	27	34	27	25	574	0	0	100	1664000	2	470.73	940.452	0	2.29	26.15	10414	10414	MS2
High	A	2	IFGGFLMR	964	Unambiguous	Acyl-CoA thioesterase 9 OS=Rattus norvegicus GN=Acot9 PE=2 SV=1 - [Q5U2X8_RAT]	2	1	Q5U2X8		HCD	1	0	1	1										No Quan Labels	Not Used	401238	0.000877	0.0125	2482	0.035	23	40	33	35	2306	0	7	100	1012000	2	470.758	940.509	0	2.2	25.31	9101	9101	MS2
High	A	2	LGIIGVVNR	965	Unambiguous	Isoform 2 of Dynamin-1-like protein OS=Rattus norvegicus GN=Dnm1l - [DNM1L_RAT]	9	1	O35303-2		HCD	1	0	1	1										No Quan Labels	Not Used	398135	5.5e-05	0.0006	3883	0.0017	35	42	35	50	3649	0	63	100	1277000	2	470.802	940.596	0	2.38	18.57	5843	5843	MS2
High	A	2	LLGGQAGLGR	971	Unambiguous	Elastin microfibril interfacer 1 (Predicted), isoform CRA_b OS=Rattus norvegicus GN=Emilin1 PE=4 SV=1 - [D3Z9E1_RAT]	3	1	D3Z9E1		HCD	1	0	1	1										No Quan Labels	Not Used	395620	0.00353	0.0613	1674	0.079	23	39	32	30	1639	0	49	100	1589000	2	471.281	941.555	0	2.69	12.99	3202	3202	MS2
High	A	2	AGLQFPVGR	972	Unambiguous	Histone H2A OS=Heterocephalus glaber GN=GW7_09999 PE=3 SV=1 - [G5BSE8_HETGA]|Histone H2A OS=Rattus norvegicus GN=Hist2h2ac PE=3 SV=1 - [D4ACV3_RAT]|Histone H2A OS=Rattus norvegicus GN=H2afx PE=3 SV=1 - [D3ZXP3_RAT]|Histone H2A OS=Heterocephalus glaber GN=GW7_08275 PE=3 SV=1 - [G5BIL4_HETGA]|Histone H2A OS=Rattus norvegicus GN=Hist2h2ab PE=3 SV=1 - [D3ZWE0_RAT]	28	4	G5BSE8;D4ACV3;D3ZXP3;G5BIL4		HCD	1	0	1	1										No Quan Labels	Not Used	397835	0	1.83e-05	1273	2.4e-05	30	37	30	64	1255	0	11	77	3369000	2	472.77	944.532	0	0.86	17.9	5528	5528	MS2
High	A	2	AGLQFPVGR	972	Unambiguous	Histone H2A OS=Heterocephalus glaber GN=GW7_09999 PE=3 SV=1 - [G5BSE8_HETGA]|Histone H2A OS=Rattus norvegicus GN=Hist2h2ac PE=3 SV=1 - [D4ACV3_RAT]|Histone H2A OS=Rattus norvegicus GN=H2afx PE=3 SV=1 - [D3ZXP3_RAT]|Histone H2A OS=Heterocephalus glaber GN=GW7_08275 PE=3 SV=1 - [G5BIL4_HETGA]|Histone H2A OS=Rattus norvegicus GN=Hist2h2ab PE=3 SV=1 - [D3ZWE0_RAT]	28	4	G5BSE8;D4ACV3;D3ZXP3;G5BIL4		HCD	1	0	1	1										No Quan Labels	Not Used	397976	7e-06	8.51e-05	1273	1.7e-05	27	37	30	66	1255	0	0	2	87790000	2	472.77	944.532	0	0.92	18.21	5676	5676	MS2
High	A	2	LFIWVLR	980	Unambiguous	Protein Tsta3 OS=Rattus norvegicus GN=Tsta3 PE=4 SV=1 - [G3V762_RAT]	3	1	G3V762		HCD	1	0	1	1										No Quan Labels	Not Used	404521	0.00302	0.051	7095	0.44	21	45	38	29	6953	0	18	100	1762000	2	473.798	946.589	0	2.19	32.65	12548	12548	MS2
High	A	2	iDIAGR	1000	Unambiguous	Actin-related protein 2 OS=Rattus norvegicus GN=Actr2 PE=1 SV=1 - [ARP2_RAT]|Actin, aortic smooth muscle OS=Rattus norvegicus GN=Acta2 PE=1 SV=1 - [ACTA_RAT]|Actin, cytoplasmic 1 OS=Rattus norvegicus GN=Actb PE=1 SV=1 - [ACTB_RAT]|Actin, alpha cardiac muscle 1 OS=Rattus norvegicus GN=Actc1 PE=1 SV=1 - [ACTC_RAT]|Actin, gamma-enteric smooth muscle OS=Rattus norvegicus GN=Actg2 PE=2 SV=1 - [ACTH_RA…	25	8	Q5M7U6;P60711;P63269;P68136;D3ZRN3;G5BI78;I7A5Y5;P85515	N-Term(iTRAQ8plex)	HCD	1	0	1	1	1.087	0.871	0.921	0.74	1.256	0.856	0.784	0.724	0.714	Not Unique	Not Used	482504	0.00398	0.0714	2088	0.56	26	40	33	23	2112	0	4	100	579600	2	474.791	948.574	0	-3.94	57.42	22944	22944	MS2
High	A	2	lDIAGR	1000	Unambiguous	Actin-related protein 2 OS=Rattus norvegicus GN=Actr2 PE=1 SV=1 - [ARP2_RAT]|Actin, aortic smooth muscle OS=Rattus norvegicus GN=Acta2 PE=1 SV=1 - [ACTA_RAT]|Actin, cytoplasmic 1 OS=Rattus norvegicus GN=Actb PE=1 SV=1 - [ACTB_RAT]|Actin, alpha cardiac muscle 1 OS=Rattus norvegicus GN=Actc1 PE=1 SV=1 - [ACTC_RAT]|Actin, gamma-enteric smooth muscle OS=Rattus norvegicus GN=Actg2 PE=2 SV=1 - [ACTH_RA…	25	8	Q5M7U6;P60711;P63269;P68136;D3ZRN3;G5BI78;I7A5Y5;P85515	N-Term(iTRAQ8plex)	HCD	1	0	1	2	1.087	0.871	0.921	0.74	1.256	0.856	0.784	0.724	0.714	Redundant	Not Used	482504	0.00398	0.0714	2088	0.56	26	40	33	23	2112	0	4	100	579600	2	474.791	948.574	0	-3.94	57.42	22944	22944	MS2
High	A	2	lDLAGR	1000	Unambiguous	Actin-related protein 2 OS=Rattus norvegicus GN=Actr2 PE=1 SV=1 - [ARP2_RAT]|Actin, aortic smooth muscle OS=Rattus norvegicus GN=Acta2 PE=1 SV=1 - [ACTA_RAT]|Actin, cytoplasmic 1 OS=Rattus norvegicus GN=Actb PE=1 SV=1 - [ACTB_RAT]|Actin, alpha cardiac muscle 1 OS=Rattus norvegicus GN=Actc1 PE=1 SV=1 - [ACTC_RAT]|Actin, gamma-enteric smooth muscle OS=Rattus norvegicus GN=Actg2 PE=2 SV=1 - [ACTH_RA…	25	8	Q5M7U6;P60711;P63269;P68136;D3ZRN3;G5BI78;I7A5Y5;P85515	N-Term(iTRAQ8plex)	HCD	1	0	1	3	1.087	0.871	0.921	0.74	1.256	0.856	0.784	0.724	0.714	Redundant	Not Used	482504	0.00398	0.0714	2088	0.56	26	40	33	23	2112	0	4	100	579600	2	474.791	948.574	0	-3.94	57.42	22944	22944	MS2
High	A	2	iDIAGR	1000	Unambiguous	Actin-related protein 2 OS=Rattus norvegicus GN=Actr2 PE=1 SV=1 - [ARP2_RAT]|Actin, aortic smooth muscle OS=Rattus norvegicus GN=Acta2 PE=1 SV=1 - [ACTA_RAT]|Actin, cytoplasmic 1 OS=Rattus norvegicus GN=Actb PE=1 SV=1 - [ACTB_RAT]|Actin, alpha cardiac muscle 1 OS=Rattus norvegicus GN=Actc1 PE=1 SV=1 - [ACTC_RAT]|Actin, gamma-enteric smooth muscle OS=Rattus norvegicus GN=Actg2 PE=2 SV=1 - [ACTH_RA…	25	8	Q5M7U6;P60711;P63269;P68136;D3ZRN3;G5BI78;I7A5Y5;P85515	N-Term(iTRAQ8plex)	HCD	1	0	1	1	1.323	0.921	1.461	1.02	1.446	1.001	0.749	0.733	0.733	Not Unique	Not Used	460080	0.0069	0.126	2088	1.6	27	40	33	18	2112	0	6	100	1047000	2	474.791	948.574	0	-3.87	55.76	23479	23479	MS2
High	A	2	lDIAGR	1000	Unambiguous	Actin-related protein 2 OS=Rattus norvegicus GN=Actr2 PE=1 SV=1 - [ARP2_RAT]|Actin, aortic smooth muscle OS=Rattus norvegicus GN=Acta2 PE=1 SV=1 - [ACTA_RAT]|Actin, cytoplasmic 1 OS=Rattus norvegicus GN=Actb PE=1 SV=1 - [ACTB_RAT]|Actin, alpha cardiac muscle 1 OS=Rattus norvegicus GN=Actc1 PE=1 SV=1 - [ACTC_RAT]|Actin, gamma-enteric smooth muscle OS=Rattus norvegicus GN=Actg2 PE=2 SV=1 - [ACTH_RA…	25	8	Q5M7U6;P60711;P63269;P68136;D3ZRN3;G5BI78;I7A5Y5;P85515	N-Term(iTRAQ8plex)	HCD	1	0	1	2	1.323	0.921	1.461	1.02	1.446	1.001	0.749	0.733	0.733	Redundant	Not Used	460080	0.0069	0.126	2088	1.6	27	40	33	18	2112	0	6	100	1047000	2	474.791	948.574	0	-3.87	55.76	23479	23479	MS2
High	A	2	lDLAGR	1000	Unambiguous	Actin-related protein 2 OS=Rattus norvegicus GN=Actr2 PE=1 SV=1 - [ARP2_RAT]|Actin, aortic smooth muscle OS=Rattus norvegicus GN=Acta2 PE=1 SV=1 - [ACTA_RAT]|Actin, cytoplasmic 1 OS=Rattus norvegicus GN=Actb PE=1 SV=1 - [ACTB_RAT]|Actin, alpha cardiac muscle 1 OS=Rattus norvegicus GN=Actc1 PE=1 SV=1 - [ACTC_RAT]|Actin, gamma-enteric smooth muscle OS=Rattus norvegicus GN=Actg2 PE=2 SV=1 - [ACTH_RA…	25	8	Q5M7U6;P60711;P63269;P68136;D3ZRN3;G5BI78;I7A5Y5;P85515	N-Term(iTRAQ8plex)	HCD	1	0	1	3	1.323	0.921	1.461	1.02	1.446	1.001	0.749	0.733	0.733	Redundant	Not Used	460080	0.0069	0.126	2088	1.6	27	40	33	18	2112	0	6	100	1047000	2	474.791	948.574	0	-3.87	55.76	23479	23479	MS2
High	A	2	iDIAGR	1000	Unambiguous	Actin-related protein 2 OS=Rattus norvegicus GN=Actr2 PE=1 SV=1 - [ARP2_RAT]|Actin, aortic smooth muscle OS=Rattus norvegicus GN=Acta2 PE=1 SV=1 - [ACTA_RAT]|Actin, cytoplasmic 1 OS=Rattus norvegicus GN=Actb PE=1 SV=1 - [ACTB_RAT]|Actin, alpha cardiac muscle 1 OS=Rattus norvegicus GN=Actc1 PE=1 SV=1 - [ACTC_RAT]|Actin, gamma-enteric smooth muscle OS=Rattus norvegicus GN=Actg2 PE=2 SV=1 - [ACTH_RA…	25	8	Q5M7U6;P60711;P63269;P68136;D3ZRN3;G5BI78;I7A5Y5;P85515	N-Term(iTRAQ8plex)	HCD	1	0	1	1	0.934	0.97	1.255	1.305	0.97	1.231	0.756	1.171	1.359	Not Unique	Not Used	481719	0.00381	0.067	1925	2.4	21	39	32	16	1946	0	5	100	748000	2	474.791	948.575	0	-3.55	55.39	22119	22119	MS2
High	A	2	lDIAGR	1000	Unambiguous	Actin-related protein 2 OS=Rattus norvegicus GN=Actr2 PE=1 SV=1 - [ARP2_RAT]|Actin, aortic smooth muscle OS=Rattus norvegicus GN=Acta2 PE=1 SV=1 - [ACTA_RAT]|Actin, cytoplasmic 1 OS=Rattus norvegicus GN=Actb PE=1 SV=1 - [ACTB_RAT]|Actin, alpha cardiac muscle 1 OS=Rattus norvegicus GN=Actc1 PE=1 SV=1 - [ACTC_RAT]|Actin, gamma-enteric smooth muscle OS=Rattus norvegicus GN=Actg2 PE=2 SV=1 - [ACTH_RA…	25	8	Q5M7U6;P60711;P63269;P68136;D3ZRN3;G5BI78;I7A5Y5;P85515	N-Term(iTRAQ8plex)	HCD	1	0	1	2	0.934	0.97	1.255	1.305	0.97	1.231	0.756	1.171	1.359	Redundant	Not Used	481719	0.00381	0.067	1925	2.4	21	39	32	16	1946	0	5	100	748000	2	474.791	948.575	0	-3.55	55.39	22119	22119	MS2
High	A	2	lDLAGR	1000	Unambiguous	Actin-related protein 2 OS=Rattus norvegicus GN=Actr2 PE=1 SV=1 - [ARP2_RAT]|Actin, aortic smooth muscle OS=Rattus norvegicus GN=Acta2 PE=1 SV=1 - [ACTA_RAT]|Actin, cytoplasmic 1 OS=Rattus norvegicus GN=Actb PE=1 SV=1 - [ACTB_RAT]|Actin, alpha cardiac muscle 1 OS=Rattus norvegicus GN=Actc1 PE=1 SV=1 - [ACTC_RAT]|Actin, gamma-enteric smooth muscle OS=Rattus norvegicus GN=Actg2 PE=2 SV=1 - [ACTH_RA…	25	8	Q5M7U6;P60711;P63269;P68136;D3ZRN3;G5BI78;I7A5Y5;P85515	N-Term(iTRAQ8plex)	HCD	1	0	1	3	0.934	0.97	1.255	1.305	0.97	1.231	0.756	1.171	1.359	Redundant	Not Used	481719	0.00381	0.067	1925	2.4	21	39	32	16	1946	0	5	100	748000	2	474.791	948.575	0	-3.55	55.39	22119	22119	MS2
High	A	2	iDIAGR	1000	Unambiguous	Actin-related protein 2 OS=Rattus norvegicus GN=Actr2 PE=1 SV=1 - [ARP2_RAT]|Actin, aortic smooth muscle OS=Rattus norvegicus GN=Acta2 PE=1 SV=1 - [ACTA_RAT]|Actin, cytoplasmic 1 OS=Rattus norvegicus GN=Actb PE=1 SV=1 - [ACTB_RAT]|Actin, alpha cardiac muscle 1 OS=Rattus norvegicus GN=Actc1 PE=1 SV=1 - [ACTC_RAT]|Actin, gamma-enteric smooth muscle OS=Rattus norvegicus GN=Actg2 PE=2 SV=1 - [ACTH_RA…	25	8	Q5M7U6;P60711;P63269;P68136;D3ZRN3;G5BI78;I7A5Y5;P85515	N-Term(iTRAQ8plex)	HCD	1	0	1	1	1.045	1.096	1.314	1.381	0.96	1.174	0.959	1.104	1.167	Not Unique	Not Used	482073	0.00642	0.117	1925	1.9	25	39	32	17	1946	0	2	100	639100	2	474.791	948.575	0	-3.36	56.31	22491	22491	MS2
High	A	2	lDIAGR	1000	Unambiguous	Actin-related protein 2 OS=Rattus norvegicus GN=Actr2 PE=1 SV=1 - [ARP2_RAT]|Actin, aortic smooth muscle OS=Rattus norvegicus GN=Acta2 PE=1 SV=1 - [ACTA_RAT]|Actin, cytoplasmic 1 OS=Rattus norvegicus GN=Actb PE=1 SV=1 - [ACTB_RAT]|Actin, alpha cardiac muscle 1 OS=Rattus norvegicus GN=Actc1 PE=1 SV=1 - [ACTC_RAT]|Actin, gamma-enteric smooth muscle OS=Rattus norvegicus GN=Actg2 PE=2 SV=1 - [ACTH_RA…	25	8	Q5M7U6;P60711;P63269;P68136;D3ZRN3;G5BI78;I7A5Y5;P85515	N-Term(iTRAQ8plex)	HCD	1	0	1	2	1.045	1.096	1.314	1.381	0.96	1.174	0.959	1.104	1.167	Redundant	Not Used	482073	0.00642	0.117	1925	1.9	25	39	32	17	1946	0	2	100	639100	2	474.791	948.575	0	-3.36	56.31	22491	22491	MS2
High	A	2	lDLAGR	1000	Unambiguous	Actin-related protein 2 OS=Rattus norvegicus GN=Actr2 PE=1 SV=1 - [ARP2_RAT]|Actin, aortic smooth muscle OS=Rattus norvegicus GN=Acta2 PE=1 SV=1 - [ACTA_RAT]|Actin, cytoplasmic 1 OS=Rattus norvegicus GN=Actb PE=1 SV=1 - [ACTB_RAT]|Actin, alpha cardiac muscle 1 OS=Rattus norvegicus GN=Actc1 PE=1 SV=1 - [ACTC_RAT]|Actin, gamma-enteric smooth muscle OS=Rattus norvegicus GN=Actg2 PE=2 SV=1 - [ACTH_RA…	25	8	Q5M7U6;P60711;P63269;P68136;D3ZRN3;G5BI78;I7A5Y5;P85515	N-Term(iTRAQ8plex)	HCD	1	0	1	3	1.045	1.096	1.314	1.381	0.96	1.174	0.959	1.104	1.167	Redundant	Not Used	482073	0.00642	0.117	1925	1.9	25	39	32	17	1946	0	2	100	639100	2	474.791	948.575	0	-3.36	56.31	22491	22491	MS2
High	A	2	iDIAGR	1000	Unambiguous	Actin-related protein 2 OS=Rattus norvegicus GN=Actr2 PE=1 SV=1 - [ARP2_RAT]|Actin, aortic smooth muscle OS=Rattus norvegicus GN=Acta2 PE=1 SV=1 - [ACTA_RAT]|Actin, cytoplasmic 1 OS=Rattus norvegicus GN=Actb PE=1 SV=1 - [ACTB_RAT]|Actin, alpha cardiac muscle 1 OS=Rattus norvegicus GN=Actc1 PE=1 SV=1 - [ACTC_RAT]|Actin, gamma-enteric smooth muscle OS=Rattus norvegicus GN=Actg2 PE=2 SV=1 - [ACTH_RA…	25	8	Q5M7U6;P60711;P63269;P68136;D3ZRN3;G5BI78;I7A5Y5;P85515	N-Term(iTRAQ8plex)	HCD	1	0	1	1	0.965	0.965	1.031	1.032	1.008	1.256	1.12	0.837	1.044	Not Unique	Not Used	460191	0.00442	0.0787	1925	0.64	30	39	32	22	1946	0	8	100	900400	2	474.791	948.575	0	-3.29	56.05	23596	23596	MS2
High	A	2	lDIAGR	1000	Unambiguous	Actin-related protein 2 OS=Rattus norvegicus GN=Actr2 PE=1 SV=1 - [ARP2_RAT]|Actin, aortic smooth muscle OS=Rattus norvegicus GN=Acta2 PE=1 SV=1 - [ACTA_RAT]|Actin, cytoplasmic 1 OS=Rattus norvegicus GN=Actb PE=1 SV=1 - [ACTB_RAT]|Actin, alpha cardiac muscle 1 OS=Rattus norvegicus GN=Actc1 PE=1 SV=1 - [ACTC_RAT]|Actin, gamma-enteric smooth muscle OS=Rattus norvegicus GN=Actg2 PE=2 SV=1 - [ACTH_RA…	25	8	Q5M7U6;P60711;P63269;P68136;D3ZRN3;G5BI78;I7A5Y5;P85515	N-Term(iTRAQ8plex)	HCD	1	0	1	2	0.965	0.965	1.031	1.032	1.008	1.256	1.12	0.837	1.044	Redundant	Not Used	460191	0.00442	0.0787	1925	0.64	30	39	32	22	1946	0	8	100	900400	2	474.791	948.575	0	-3.29	56.05	23596	23596	MS2
High	A	2	lDLAGR	1000	Unambiguous	Actin-related protein 2 OS=Rattus norvegicus GN=Actr2 PE=1 SV=1 - [ARP2_RAT]|Actin, aortic smooth muscle OS=Rattus norvegicus GN=Acta2 PE=1 SV=1 - [ACTA_RAT]|Actin, cytoplasmic 1 OS=Rattus norvegicus GN=Actb PE=1 SV=1 - [ACTB_RAT]|Actin, alpha cardiac muscle 1 OS=Rattus norvegicus GN=Actc1 PE=1 SV=1 - [ACTC_RAT]|Actin, gamma-enteric smooth muscle OS=Rattus norvegicus GN=Actg2 PE=2 SV=1 - [ACTH_RA…	25	8	Q5M7U6;P60711;P63269;P68136;D3ZRN3;G5BI78;I7A5Y5;P85515	N-Term(iTRAQ8plex)	HCD	1	0	1	3	0.965	0.965	1.031	1.032	1.008	1.256	1.12	0.837	1.044	Redundant	Not Used	460191	0.00442	0.0787	1925	0.64	30	39	32	22	1946	0	8	100	900400	2	474.791	948.575	0	-3.29	56.05	23596	23596	MS2
High	A	2	iDIAGR	1000	Unambiguous	Actin-related protein 2 OS=Rattus norvegicus GN=Actr2 PE=1 SV=1 - [ARP2_RAT]|Actin, aortic smooth muscle OS=Rattus norvegicus GN=Acta2 PE=1 SV=1 - [ACTA_RAT]|Actin, cytoplasmic 1 OS=Rattus norvegicus GN=Actb PE=1 SV=1 - [ACTB_RAT]|Actin, alpha cardiac muscle 1 OS=Rattus norvegicus GN=Actc1 PE=1 SV=1 - [ACTC_RAT]|Actin, gamma-enteric smooth muscle OS=Rattus norvegicus GN=Actg2 PE=2 SV=1 - [ACTH_RA…	25	8	Q5M7U6;P60711;P63269;P68136;D3ZRN3;G5BI78;I7A5Y5;P85515	N-Term(iTRAQ8plex)	HCD	1	0	1	1	1.216	1.144	1.04	0.981	1.07	1.102	0.857	1.126	1.086	Not Unique	Not Used	482907	0.00867	0.16	2540	1.2	33	41	34	21	2928	0	6	100	588400	2	474.791	948.575	0	-3.17	58.47	23369	23369	MS2
High	A	2	lDIAGR	1000	Unambiguous	Actin-related protein 2 OS=Rattus norvegicus GN=Actr2 PE=1 SV=1 - [ARP2_RAT]|Actin, aortic smooth muscle OS=Rattus norvegicus GN=Acta2 PE=1 SV=1 - [ACTA_RAT]|Actin, cytoplasmic 1 OS=Rattus norvegicus GN=Actb PE=1 SV=1 - [ACTB_RAT]|Actin, alpha cardiac muscle 1 OS=Rattus norvegicus GN=Actc1 PE=1 SV=1 - [ACTC_RAT]|Actin, gamma-enteric smooth muscle OS=Rattus norvegicus GN=Actg2 PE=2 SV=1 - [ACTH_RA…	25	8	Q5M7U6;P60711;P63269;P68136;D3ZRN3;G5BI78;I7A5Y5;P85515	N-Term(iTRAQ8plex)	HCD	1	0	1	2	1.216	1.144	1.04	0.981	1.07	1.102	0.857	1.126	1.086	Redundant	Not Used	482907	0.00867	0.16	2540	1.2	33	41	34	21	2928	0	6	100	588400	2	474.791	948.575	0	-3.17	58.47	23369	23369	MS2
High	A	2	lDLAGR	1000	Unambiguous	Actin-related protein 2 OS=Rattus norvegicus GN=Actr2 PE=1 SV=1 - [ARP2_RAT]|Actin, aortic smooth muscle OS=Rattus norvegicus GN=Acta2 PE=1 SV=1 - [ACTA_RAT]|Actin, cytoplasmic 1 OS=Rattus norvegicus GN=Actb PE=1 SV=1 - [ACTB_RAT]|Actin, alpha cardiac muscle 1 OS=Rattus norvegicus GN=Actc1 PE=1 SV=1 - [ACTC_RAT]|Actin, gamma-enteric smooth muscle OS=Rattus norvegicus GN=Actg2 PE=2 SV=1 - [ACTH_RA…	25	8	Q5M7U6;P60711;P63269;P68136;D3ZRN3;G5BI78;I7A5Y5;P85515	N-Term(iTRAQ8plex)	HCD	1	0	1	3	1.216	1.144	1.04	0.981	1.07	1.102	0.857	1.126	1.086	Redundant	Not Used	482907	0.00867	0.16	2540	1.2	33	41	34	21	2928	0	6	100	588400	2	474.791	948.575	0	-3.17	58.47	23369	23369	MS2
High	A	2	iDIAGR	1000	Unambiguous	Actin-related protein 2 OS=Rattus norvegicus GN=Actr2 PE=1 SV=1 - [ARP2_RAT]|Actin, aortic smooth muscle OS=Rattus norvegicus GN=Acta2 PE=1 SV=1 - [ACTA_RAT]|Actin, cytoplasmic 1 OS=Rattus norvegicus GN=Actb PE=1 SV=1 - [ACTB_RAT]|Actin, alpha cardiac muscle 1 OS=Rattus norvegicus GN=Actc1 PE=1 SV=1 - [ACTC_RAT]|Actin, gamma-enteric smooth muscle OS=Rattus norvegicus GN=Actg2 PE=2 SV=1 - [ACTH_RA…	25	8	Q5M7U6;P60711;P63269;P68136;D3ZRN3;G5BI78;I7A5Y5;P85515	N-Term(iTRAQ8plex)	HCD	1	0	1	1	1.311	0.989	1.236	0.935	1.334	1.07	1.038	1.085	1.009	Not Unique	Not Used	483266	0.00734	0.135	2540	1.9	25	41	34	19	2928	0	9	100	741900	2	474.791	948.575	0	-3.1	59.4	23746	23746	MS2
High	A	2	lDIAGR	1000	Unambiguous	Actin-related protein 2 OS=Rattus norvegicus GN=Actr2 PE=1 SV=1 - [ARP2_RAT]|Actin, aortic smooth muscle OS=Rattus norvegicus GN=Acta2 PE=1 SV=1 - [ACTA_RAT]|Actin, cytoplasmic 1 OS=Rattus norvegicus GN=Actb PE=1 SV=1 - [ACTB_RAT]|Actin, alpha cardiac muscle 1 OS=Rattus norvegicus GN=Actc1 PE=1 SV=1 - [ACTC_RAT]|Actin, gamma-enteric smooth muscle OS=Rattus norvegicus GN=Actg2 PE=2 SV=1 - [ACTH_RA…	25	8	Q5M7U6;P60711;P63269;P68136;D3ZRN3;G5BI78;I7A5Y5;P85515	N-Term(iTRAQ8plex)	HCD	1	0	1	2	1.311	0.989	1.236	0.935	1.334	1.07	1.038	1.085	1.009	Redundant	Not Used	483266	0.00734	0.135	2540	1.9	25	41	34	19	2928	0	9	100	741900	2	474.791	948.575	0	-3.1	59.4	23746	23746	MS2
High	A	2	lDLAGR	1000	Unambiguous	Actin-related protein 2 OS=Rattus norvegicus GN=Actr2 PE=1 SV=1 - [ARP2_RAT]|Actin, aortic smooth muscle OS=Rattus norvegicus GN=Acta2 PE=1 SV=1 - [ACTA_RAT]|Actin, cytoplasmic 1 OS=Rattus norvegicus GN=Actb PE=1 SV=1 - [ACTB_RAT]|Actin, alpha cardiac muscle 1 OS=Rattus norvegicus GN=Actc1 PE=1 SV=1 - [ACTC_RAT]|Actin, gamma-enteric smooth muscle OS=Rattus norvegicus GN=Actg2 PE=2 SV=1 - [ACTH_RA…	25	8	Q5M7U6;P60711;P63269;P68136;D3ZRN3;G5BI78;I7A5Y5;P85515	N-Term(iTRAQ8plex)	HCD	1	0	1	3	1.311	0.989	1.236	0.935	1.334	1.07	1.038	1.085	1.009	Redundant	Not Used	483266	0.00734	0.135	2540	1.9	25	41	34	19	2928	0	9	100	741900	2	474.791	948.575	0	-3.1	59.4	23746	23746	MS2
High	A	2	iDIAGR	1000	Unambiguous	Actin-related protein 2 OS=Rattus norvegicus GN=Actr2 PE=1 SV=1 - [ARP2_RAT]|Actin, aortic smooth muscle OS=Rattus norvegicus GN=Acta2 PE=1 SV=1 - [ACTA_RAT]|Actin, cytoplasmic 1 OS=Rattus norvegicus GN=Actb PE=1 SV=1 - [ACTB_RAT]|Actin, alpha cardiac muscle 1 OS=Rattus norvegicus GN=Actc1 PE=1 SV=1 - [ACTC_RAT]|Actin, gamma-enteric smooth muscle OS=Rattus norvegicus GN=Actg2 PE=2 SV=1 - [ACTH_RA…	25	8	Q5M7U6;P60711;P63269;P68136;D3ZRN3;G5BI78;I7A5Y5;P85515	N-Term(iTRAQ8plex)	HCD	1	0	1	1	1.158	0.946	1.138	0.931	1.233	0.809	0.832	0.818	1.035	Not Unique	Not Used	461338	0.00801	0.148	2540	1.4	27	41	34	20	2928	0	8	100	594100	2	474.791	948.575	0	-3.1	59.02	24803	24803	MS2
High	A	2	lDIAGR	1000	Unambiguous	Actin-related protein 2 OS=Rattus norvegicus GN=Actr2 PE=1 SV=1 - [ARP2_RAT]|Actin, aortic smooth muscle OS=Rattus norvegicus GN=Acta2 PE=1 SV=1 - [ACTA_RAT]|Actin, cytoplasmic 1 OS=Rattus norvegicus GN=Actb PE=1 SV=1 - [ACTB_RAT]|Actin, alpha cardiac muscle 1 OS=Rattus norvegicus GN=Actc1 PE=1 SV=1 - [ACTC_RAT]|Actin, gamma-enteric smooth muscle OS=Rattus norvegicus GN=Actg2 PE=2 SV=1 - [ACTH_RA…	25	8	Q5M7U6;P60711;P63269;P68136;D3ZRN3;G5BI78;I7A5Y5;P85515	N-Term(iTRAQ8plex)	HCD	1	0	1	2	1.158	0.946	1.138	0.931	1.233	0.809	0.832	0.818	1.035	Redundant	Not Used	461338	0.00801	0.148	2540	1.4	27	41	34	20	2928	0	8	100	594100	2	474.791	948.575	0	-3.1	59.02	24803	24803	MS2
High	A	2	lDLAGR	1000	Unambiguous	Actin-related protein 2 OS=Rattus norvegicus GN=Actr2 PE=1 SV=1 - [ARP2_RAT]|Actin, aortic smooth muscle OS=Rattus norvegicus GN=Acta2 PE=1 SV=1 - [ACTA_RAT]|Actin, cytoplasmic 1 OS=Rattus norvegicus GN=Actb PE=1 SV=1 - [ACTB_RAT]|Actin, alpha cardiac muscle 1 OS=Rattus norvegicus GN=Actc1 PE=1 SV=1 - [ACTC_RAT]|Actin, gamma-enteric smooth muscle OS=Rattus norvegicus GN=Actg2 PE=2 SV=1 - [ACTH_RA…	25	8	Q5M7U6;P60711;P63269;P68136;D3ZRN3;G5BI78;I7A5Y5;P85515	N-Term(iTRAQ8plex)	HCD	1	0	1	3	1.158	0.946	1.138	0.931	1.233	0.809	0.832	0.818	1.035	Redundant	Not Used	461338	0.00801	0.148	2540	1.4	27	41	34	20	2928	0	8	100	594100	2	474.791	948.575	0	-3.1	59.02	24803	24803	MS2
High	A	2	iDIAGR	1000	Unambiguous	Actin-related protein 2 OS=Rattus norvegicus GN=Actr2 PE=1 SV=1 - [ARP2_RAT]|Actin, aortic smooth muscle OS=Rattus norvegicus GN=Acta2 PE=1 SV=1 - [ACTA_RAT]|Actin, cytoplasmic 1 OS=Rattus norvegicus GN=Actb PE=1 SV=1 - [ACTB_RAT]|Actin, alpha cardiac muscle 1 OS=Rattus norvegicus GN=Actc1 PE=1 SV=1 - [ACTC_RAT]|Actin, gamma-enteric smooth muscle OS=Rattus norvegicus GN=Actg2 PE=2 SV=1 - [ACTH_RA…	25	8	Q5M7U6;P60711;P63269;P68136;D3ZRN3;G5BI78;I7A5Y5;P85515	N-Term(iTRAQ8plex)	HCD	1	0	1	1	1.202	0.943	1.276	1.002	1.285	1.176	0.953	1.04	1.195	Not Unique	Not Used	460537	0.0052	0.0925	2540	1.6	23	41	34	20	2928	0	7	100	957800	2	474.791	948.575	0	-2.97	56.94	23960	23960	MS2
High	A	2	lDIAGR	1000	Unambiguous	Actin-related protein 2 OS=Rattus norvegicus GN=Actr2 PE=1 SV=1 - [ARP2_RAT]|Actin, aortic smooth muscle OS=Rattus norvegicus GN=Acta2 PE=1 SV=1 - [ACTA_RAT]|Actin, cytoplasmic 1 OS=Rattus norvegicus GN=Actb PE=1 SV=1 - [ACTB_RAT]|Actin, alpha cardiac muscle 1 OS=Rattus norvegicus GN=Actc1 PE=1 SV=1 - [ACTC_RAT]|Actin, gamma-enteric smooth muscle OS=Rattus norvegicus GN=Actg2 PE=2 SV=1 - [ACTH_RA…	25	8	Q5M7U6;P60711;P63269;P68136;D3ZRN3;G5BI78;I7A5Y5;P85515	N-Term(iTRAQ8plex)	HCD	1	0	1	2	1.202	0.943	1.276	1.002	1.285	1.176	0.953	1.04	1.195	Redundant	Not Used	460537	0.0052	0.0925	2540	1.6	23	41	34	20	2928	0	7	100	957800	2	474.791	948.575	0	-2.97	56.94	23960	23960	MS2
High	A	2	lDLAGR	1000	Unambiguous	Actin-related protein 2 OS=Rattus norvegicus GN=Actr2 PE=1 SV=1 - [ARP2_RAT]|Actin, aortic smooth muscle OS=Rattus norvegicus GN=Acta2 PE=1 SV=1 - [ACTA_RAT]|Actin, cytoplasmic 1 OS=Rattus norvegicus GN=Actb PE=1 SV=1 - [ACTB_RAT]|Actin, alpha cardiac muscle 1 OS=Rattus norvegicus GN=Actc1 PE=1 SV=1 - [ACTC_RAT]|Actin, gamma-enteric smooth muscle OS=Rattus norvegicus GN=Actg2 PE=2 SV=1 - [ACTH_RA…	25	8	Q5M7U6;P60711;P63269;P68136;D3ZRN3;G5BI78;I7A5Y5;P85515	N-Term(iTRAQ8plex)	HCD	1	0	1	3	1.202	0.943	1.276	1.002	1.285	1.176	0.953	1.04	1.195	Redundant	Not Used	460537	0.0052	0.0925	2540	1.6	23	41	34	20	2928	0	7	100	957800	2	474.791	948.575	0	-2.97	56.94	23960	23960	MS2
High	A	2	iDIAGR	1000	Unambiguous	Actin-related protein 2 OS=Rattus norvegicus GN=Actr2 PE=1 SV=1 - [ARP2_RAT]|Actin, aortic smooth muscle OS=Rattus norvegicus GN=Acta2 PE=1 SV=1 - [ACTA_RAT]|Actin, cytoplasmic 1 OS=Rattus norvegicus GN=Actb PE=1 SV=1 - [ACTB_RAT]|Actin, alpha cardiac muscle 1 OS=Rattus norvegicus GN=Actc1 PE=1 SV=1 - [ACTC_RAT]|Actin, gamma-enteric smooth muscle OS=Rattus norvegicus GN=Actg2 PE=2 SV=1 - [ACTH_RA…	25	8	Q5M7U6;P60711;P63269;P68136;D3ZRN3;G5BI78;I7A5Y5;P85515	N-Term(iTRAQ8plex)	HCD	1	0	1	1	0.8	0.83	1.128	1.172	0.972	1.03	0.892	0.949	0.965	Not Unique	Not Used	461218	0.00603	0.108	2524	2.4	24	41	34	18	2925	0	6	100	639500	2	474.791	948.575	0	-2.91	58.71	24677	24677	MS2
High	A	2	lDIAGR	1000	Unambiguous	Actin-related protein 2 OS=Rattus norvegicus GN=Actr2 PE=1 SV=1 - [ARP2_RAT]|Actin, aortic smooth muscle OS=Rattus norvegicus GN=Acta2 PE=1 SV=1 - [ACTA_RAT]|Actin, cytoplasmic 1 OS=Rattus norvegicus GN=Actb PE=1 SV=1 - [ACTB_RAT]|Actin, alpha cardiac muscle 1 OS=Rattus norvegicus GN=Actc1 PE=1 SV=1 - [ACTC_RAT]|Actin, gamma-enteric smooth muscle OS=Rattus norvegicus GN=Actg2 PE=2 SV=1 - [ACTH_RA…	25	8	Q5M7U6;P60711;P63269;P68136;D3ZRN3;G5BI78;I7A5Y5;P85515	N-Term(iTRAQ8plex)	HCD	1	0	1	2	0.8	0.83	1.128	1.172	0.972	1.03	0.892	0.949	0.965	Redundant	Not Used	461218	0.00603	0.108	2524	2.4	24	41	34	18	2925	0	6	100	639500	2	474.791	948.575	0	-2.91	58.71	24677	24677	MS2
High	A	2	lDLAGR	1000	Unambiguous	Actin-related protein 2 OS=Rattus norvegicus GN=Actr2 PE=1 SV=1 - [ARP2_RAT]|Actin, aortic smooth muscle OS=Rattus norvegicus GN=Acta2 PE=1 SV=1 - [ACTA_RAT]|Actin, cytoplasmic 1 OS=Rattus norvegicus GN=Actb PE=1 SV=1 - [ACTB_RAT]|Actin, alpha cardiac muscle 1 OS=Rattus norvegicus GN=Actc1 PE=1 SV=1 - [ACTC_RAT]|Actin, gamma-enteric smooth muscle OS=Rattus norvegicus GN=Actg2 PE=2 SV=1 - [ACTH_RA…	25	8	Q5M7U6;P60711;P63269;P68136;D3ZRN3;G5BI78;I7A5Y5;P85515	N-Term(iTRAQ8plex)	HCD	1	0	1	3	0.8	0.83	1.128	1.172	0.972	1.03	0.892	0.949	0.965	Redundant	Not Used	461218	0.00603	0.108	2524	2.4	24	41	34	18	2925	0	6	100	639500	2	474.791	948.575	0	-2.91	58.71	24677	24677	MS2
High	A	2	iDIAGR	1000	Unambiguous	Actin-related protein 2 OS=Rattus norvegicus GN=Actr2 PE=1 SV=1 - [ARP2_RAT]|Actin, aortic smooth muscle OS=Rattus norvegicus GN=Acta2 PE=1 SV=1 - [ACTA_RAT]|Actin, cytoplasmic 1 OS=Rattus norvegicus GN=Actb PE=1 SV=1 - [ACTB_RAT]|Actin, alpha cardiac muscle 1 OS=Rattus norvegicus GN=Actc1 PE=1 SV=1 - [ACTC_RAT]|Actin, gamma-enteric smooth muscle OS=Rattus norvegicus GN=Actg2 PE=2 SV=1 - [ACTH_RA…	25	8	Q5M7U6;P60711;P63269;P68136;D3ZRN3;G5BI78;I7A5Y5;P85515	N-Term(iTRAQ8plex)	HCD	1	0	1	1	0.749	0.769	0.941	0.968	0.981	1.02	0.939	0.902	1.021	Not Unique	Not Used	481044	0.00701	0.128	2524	5.2	23	41	34	15	2925	0	8	100	646700	2	474.791	948.575	0	-2.91	53.65	21409	21409	MS2
High	A	2	lDIAGR	1000	Unambiguous	Actin-related protein 2 OS=Rattus norvegicus GN=Actr2 PE=1 SV=1 - [ARP2_RAT]|Actin, aortic smooth muscle OS=Rattus norvegicus GN=Acta2 PE=1 SV=1 - [ACTA_RAT]|Actin, cytoplasmic 1 OS=Rattus norvegicus GN=Actb PE=1 SV=1 - [ACTB_RAT]|Actin, alpha cardiac muscle 1 OS=Rattus norvegicus GN=Actc1 PE=1 SV=1 - [ACTC_RAT]|Actin, gamma-enteric smooth muscle OS=Rattus norvegicus GN=Actg2 PE=2 SV=1 - [ACTH_RA…	25	8	Q5M7U6;P60711;P63269;P68136;D3ZRN3;G5BI78;I7A5Y5;P85515	N-Term(iTRAQ8plex)	HCD	1	0	1	2	0.749	0.769	0.941	0.968	0.981	1.02	0.939	0.902	1.021	Redundant	Not Used	481044	0.00701	0.128	2524	5.2	23	41	34	15	2925	0	8	100	646700	2	474.791	948.575	0	-2.91	53.65	21409	21409	MS2
High	A	2	lDLAGR	1000	Unambiguous	Actin-related protein 2 OS=Rattus norvegicus GN=Actr2 PE=1 SV=1 - [ARP2_RAT]|Actin, aortic smooth muscle OS=Rattus norvegicus GN=Acta2 PE=1 SV=1 - [ACTA_RAT]|Actin, cytoplasmic 1 OS=Rattus norvegicus GN=Actb PE=1 SV=1 - [ACTB_RAT]|Actin, alpha cardiac muscle 1 OS=Rattus norvegicus GN=Actc1 PE=1 SV=1 - [ACTC_RAT]|Actin, gamma-enteric smooth muscle OS=Rattus norvegicus GN=Actg2 PE=2 SV=1 - [ACTH_RA…	25	8	Q5M7U6;P60711;P63269;P68136;D3ZRN3;G5BI78;I7A5Y5;P85515	N-Term(iTRAQ8plex)	HCD	1	0	1	3	0.749	0.769	0.941	0.968	0.981	1.02	0.939	0.902	1.021	Redundant	Not Used	481044	0.00701	0.128	2524	5.2	23	41	34	15	2925	0	8	100	646700	2	474.791	948.575	0	-2.91	53.65	21409	21409	MS2
High	A	2	iDIAGR	1000	Unambiguous	Actin-related protein 2 OS=Rattus norvegicus GN=Actr2 PE=1 SV=1 - [ARP2_RAT]|Actin, aortic smooth muscle OS=Rattus norvegicus GN=Acta2 PE=1 SV=1 - [ACTA_RAT]|Actin, cytoplasmic 1 OS=Rattus norvegicus GN=Actb PE=1 SV=1 - [ACTB_RAT]|Actin, alpha cardiac muscle 1 OS=Rattus norvegicus GN=Actc1 PE=1 SV=1 - [ACTC_RAT]|Actin, gamma-enteric smooth muscle OS=Rattus norvegicus GN=Actg2 PE=2 SV=1 - [ACTH_RA…	25	8	Q5M7U6;P60711;P63269;P68136;D3ZRN3;G5BI78;I7A5Y5;P85515	N-Term(iTRAQ8plex)	HCD	1	0	1	1	1.163	1.149	1.18	1.169	1.019	1.045	0.958	1.11	0.868	Not Unique	Not Used	482391	0.00776	0.143	2524	2.4	22	41	34	18	2925	0	6	100	640300	2	474.791	948.575	0	-2.84	57.13	22825	22825	MS2
High	A	2	lDIAGR	1000	Unambiguous	Actin-related protein 2 OS=Rattus norvegicus GN=Actr2 PE=1 SV=1 - [ARP2_RAT]|Actin, aortic smooth muscle OS=Rattus norvegicus GN=Acta2 PE=1 SV=1 - [ACTA_RAT]|Actin, cytoplasmic 1 OS=Rattus norvegicus GN=Actb PE=1 SV=1 - [ACTB_RAT]|Actin, alpha cardiac muscle 1 OS=Rattus norvegicus GN=Actc1 PE=1 SV=1 - [ACTC_RAT]|Actin, gamma-enteric smooth muscle OS=Rattus norvegicus GN=Actg2 PE=2 SV=1 - [ACTH_RA…	25	8	Q5M7U6;P60711;P63269;P68136;D3ZRN3;G5BI78;I7A5Y5;P85515	N-Term(iTRAQ8plex)	HCD	1	0	1	2	1.163	1.149	1.18	1.169	1.019	1.045	0.958	1.11	0.868	Redundant	Not Used	482391	0.00776	0.143	2524	2.4	22	41	34	18	2925	0	6	100	640300	2	474.791	948.575	0	-2.84	57.13	22825	22825	MS2
High	A	2	lDLAGR	1000	Unambiguous	Actin-related protein 2 OS=Rattus norvegicus GN=Actr2 PE=1 SV=1 - [ARP2_RAT]|Actin, aortic smooth muscle OS=Rattus norvegicus GN=Acta2 PE=1 SV=1 - [ACTA_RAT]|Actin, cytoplasmic 1 OS=Rattus norvegicus GN=Actb PE=1 SV=1 - [ACTB_RAT]|Actin, alpha cardiac muscle 1 OS=Rattus norvegicus GN=Actc1 PE=1 SV=1 - [ACTC_RAT]|Actin, gamma-enteric smooth muscle OS=Rattus norvegicus GN=Actg2 PE=2 SV=1 - [ACTH_RA…	25	8	Q5M7U6;P60711;P63269;P68136;D3ZRN3;G5BI78;I7A5Y5;P85515	N-Term(iTRAQ8plex)	HCD	1	0	1	3	1.163	1.149	1.18	1.169	1.019	1.045	0.958	1.11	0.868	Redundant	Not Used	482391	0.00776	0.143	2524	2.4	22	41	34	18	2925	0	6	100	640300	2	474.791	948.575	0	-2.84	57.13	22825	22825	MS2
High	A	2	iDIAGR	1000	Unambiguous	Actin-related protein 2 OS=Rattus norvegicus GN=Actr2 PE=1 SV=1 - [ARP2_RAT]|Actin, aortic smooth muscle OS=Rattus norvegicus GN=Acta2 PE=1 SV=1 - [ACTA_RAT]|Actin, cytoplasmic 1 OS=Rattus norvegicus GN=Actb PE=1 SV=1 - [ACTB_RAT]|Actin, alpha cardiac muscle 1 OS=Rattus norvegicus GN=Actc1 PE=1 SV=1 - [ACTC_RAT]|Actin, gamma-enteric smooth muscle OS=Rattus norvegicus GN=Actg2 PE=2 SV=1 - [ACTH_RA…	25	8	Q5M7U6;P60711;P63269;P68136;D3ZRN3;G5BI78;I7A5Y5;P85515	N-Term(iTRAQ8plex)	HCD	1	0	1	1	0.802	0.892	0.847	0.945	0.905	1.224	1.078	1.269	1.345	Not Unique	Not Used	482805	0.008	0.148	2524	2.6	25	41	34	18	2925	0	3	100	626500	2	474.791	948.575	0	-2.84	58.21	23262	23262	MS2
High	A	2	lDIAGR	1000	Unambiguous	Actin-related protein 2 OS=Rattus norvegicus GN=Actr2 PE=1 SV=1 - [ARP2_RAT]|Actin, aortic smooth muscle OS=Rattus norvegicus GN=Acta2 PE=1 SV=1 - [ACTA_RAT]|Actin, cytoplasmic 1 OS=Rattus norvegicus GN=Actb PE=1 SV=1 - [ACTB_RAT]|Actin, alpha cardiac muscle 1 OS=Rattus norvegicus GN=Actc1 PE=1 SV=1 - [ACTC_RAT]|Actin, gamma-enteric smooth muscle OS=Rattus norvegicus GN=Actg2 PE=2 SV=1 - [ACTH_RA…	25	8	Q5M7U6;P60711;P63269;P68136;D3ZRN3;G5BI78;I7A5Y5;P85515	N-Term(iTRAQ8plex)	HCD	1	0	1	2	0.802	0.892	0.847	0.945	0.905	1.224	1.078	1.269	1.345	Redundant	Not Used	482805	0.008	0.148	2524	2.6	25	41	34	18	2925	0	3	100	626500	2	474.791	948.575	0	-2.84	58.21	23262	23262	MS2
High	A	2	lDLAGR	1000	Unambiguous	Actin-related protein 2 OS=Rattus norvegicus GN=Actr2 PE=1 SV=1 - [ARP2_RAT]|Actin, aortic smooth muscle OS=Rattus norvegicus GN=Acta2 PE=1 SV=1 - [ACTA_RAT]|Actin, cytoplasmic 1 OS=Rattus norvegicus GN=Actb PE=1 SV=1 - [ACTB_RAT]|Actin, alpha cardiac muscle 1 OS=Rattus norvegicus GN=Actc1 PE=1 SV=1 - [ACTC_RAT]|Actin, gamma-enteric smooth muscle OS=Rattus norvegicus GN=Actg2 PE=2 SV=1 - [ACTH_RA…	25	8	Q5M7U6;P60711;P63269;P68136;D3ZRN3;G5BI78;I7A5Y5;P85515	N-Term(iTRAQ8plex)	HCD	1	0	1	3	0.802	0.892	0.847	0.945	0.905	1.224	1.078	1.269	1.345	Redundant	Not Used	482805	0.008	0.148	2524	2.6	25	41	34	18	2925	0	3	100	626500	2	474.791	948.575	0	-2.84	58.21	23262	23262	MS2
High	A	2	iDIAGR	1000	Unambiguous	Actin-related protein 2 OS=Rattus norvegicus GN=Actr2 PE=1 SV=1 - [ARP2_RAT]|Actin, aortic smooth muscle OS=Rattus norvegicus GN=Acta2 PE=1 SV=1 - [ACTA_RAT]|Actin, cytoplasmic 1 OS=Rattus norvegicus GN=Actb PE=1 SV=1 - [ACTB_RAT]|Actin, alpha cardiac muscle 1 OS=Rattus norvegicus GN=Actc1 PE=1 SV=1 - [ACTC_RAT]|Actin, gamma-enteric smooth muscle OS=Rattus norvegicus GN=Actg2 PE=2 SV=1 - [ACTH_RA…	25	8	Q5M7U6;P60711;P63269;P68136;D3ZRN3;G5BI78;I7A5Y5;P85515	N-Term(iTRAQ8plex)	HCD	1	0	1	1	1.009	0.93	1.311	1.21	1.093	1.09	1.085	1.139	1.169	Not Unique	Not Used	481153	0.009	0.166	2524	0.92	27	41	34	22	2925	0	6	100	908500	2	474.791	948.575	0	-2.84	53.93	21524	21524	MS2
High	A	2	lDIAGR	1000	Unambiguous	Actin-related protein 2 OS=Rattus norvegicus GN=Actr2 PE=1 SV=1 - [ARP2_RAT]|Actin, aortic smooth muscle OS=Rattus norvegicus GN=Acta2 PE=1 SV=1 - [ACTA_RAT]|Actin, cytoplasmic 1 OS=Rattus norvegicus GN=Actb PE=1 SV=1 - [ACTB_RAT]|Actin, alpha cardiac muscle 1 OS=Rattus norvegicus GN=Actc1 PE=1 SV=1 - [ACTC_RAT]|Actin, gamma-enteric smooth muscle OS=Rattus norvegicus GN=Actg2 PE=2 SV=1 - [ACTH_RA…	25	8	Q5M7U6;P60711;P63269;P68136;D3ZRN3;G5BI78;I7A5Y5;P85515	N-Term(iTRAQ8plex)	HCD	1	0	1	2	1.009	0.93	1.311	1.21	1.093	1.09	1.085	1.139	1.169	Redundant	Not Used	481153	0.009	0.166	2524	0.92	27	41	34	22	2925	0	6	100	908500	2	474.791	948.575	0	-2.84	53.93	21524	21524	MS2
High	A	2	lDLAGR	1000	Unambiguous	Actin-related protein 2 OS=Rattus norvegicus GN=Actr2 PE=1 SV=1 - [ARP2_RAT]|Actin, aortic smooth muscle OS=Rattus norvegicus GN=Acta2 PE=1 SV=1 - [ACTA_RAT]|Actin, cytoplasmic 1 OS=Rattus norvegicus GN=Actb PE=1 SV=1 - [ACTB_RAT]|Actin, alpha cardiac muscle 1 OS=Rattus norvegicus GN=Actc1 PE=1 SV=1 - [ACTC_RAT]|Actin, gamma-enteric smooth muscle OS=Rattus norvegicus GN=Actg2 PE=2 SV=1 - [ACTH_RA…	25	8	Q5M7U6;P60711;P63269;P68136;D3ZRN3;G5BI78;I7A5Y5;P85515	N-Term(iTRAQ8plex)	HCD	1	0	1	3	1.009	0.93	1.311	1.21	1.093	1.09	1.085	1.139	1.169	Redundant	Not Used	481153	0.009	0.166	2524	0.92	27	41	34	22	2925	0	6	100	908500	2	474.791	948.575	0	-2.84	53.93	21524	21524	MS2
High	A	2	iDIAGR	1000	Unambiguous	Actin-related protein 2 OS=Rattus norvegicus GN=Actr2 PE=1 SV=1 - [ARP2_RAT]|Actin, aortic smooth muscle OS=Rattus norvegicus GN=Acta2 PE=1 SV=1 - [ACTA_RAT]|Actin, cytoplasmic 1 OS=Rattus norvegicus GN=Actb PE=1 SV=1 - [ACTB_RAT]|Actin, alpha cardiac muscle 1 OS=Rattus norvegicus GN=Actc1 PE=1 SV=1 - [ACTC_RAT]|Actin, gamma-enteric smooth muscle OS=Rattus norvegicus GN=Actg2 PE=2 SV=1 - [ACTH_RA…	25	8	Q5M7U6;P60711;P63269;P68136;D3ZRN3;G5BI78;I7A5Y5;P85515	N-Term(iTRAQ8plex)	HCD	1	0	1	1	1.448	0.919	1.285	0.817	1.587	0.774	0.635	0.867	0.815	Not Unique	Not Used	480934	0.0031	0.0534	2524	0.89	26	41	34	22	2925	0	11	100	679700	2	474.791	948.575	0	-2.78	53.36	21293	21293	MS2
High	A	2	lDIAGR	1000	Unambiguous	Actin-related protein 2 OS=Rattus norvegicus GN=Actr2 PE=1 SV=1 - [ARP2_RAT]|Actin, aortic smooth muscle OS=Rattus norvegicus GN=Acta2 PE=1 SV=1 - [ACTA_RAT]|Actin, cytoplasmic 1 OS=Rattus norvegicus GN=Actb PE=1 SV=1 - [ACTB_RAT]|Actin, alpha cardiac muscle 1 OS=Rattus norvegicus GN=Actc1 PE=1 SV=1 - [ACTC_RAT]|Actin, gamma-enteric smooth muscle OS=Rattus norvegicus GN=Actg2 PE=2 SV=1 - [ACTH_RA…	25	8	Q5M7U6;P60711;P63269;P68136;D3ZRN3;G5BI78;I7A5Y5;P85515	N-Term(iTRAQ8plex)	HCD	1	0	1	2	1.448	0.919	1.285	0.817	1.587	0.774	0.635	0.867	0.815	Redundant	Not Used	480934	0.0031	0.0534	2524	0.89	26	41	34	22	2925	0	11	100	679700	2	474.791	948.575	0	-2.78	53.36	21293	21293	MS2
High	A	2	lDLAGR	1000	Unambiguous	Actin-related protein 2 OS=Rattus norvegicus GN=Actr2 PE=1 SV=1 - [ARP2_RAT]|Actin, aortic smooth muscle OS=Rattus norvegicus GN=Acta2 PE=1 SV=1 - [ACTA_RAT]|Actin, cytoplasmic 1 OS=Rattus norvegicus GN=Actb PE=1 SV=1 - [ACTB_RAT]|Actin, alpha cardiac muscle 1 OS=Rattus norvegicus GN=Actc1 PE=1 SV=1 - [ACTC_RAT]|Actin, gamma-enteric smooth muscle OS=Rattus norvegicus GN=Actg2 PE=2 SV=1 - [ACTH_RA…	25	8	Q5M7U6;P60711;P63269;P68136;D3ZRN3;G5BI78;I7A5Y5;P85515	N-Term(iTRAQ8plex)	HCD	1	0	1	3	1.448	0.919	1.285	0.817	1.587	0.774	0.635	0.867	0.815	Redundant	Not Used	480934	0.0031	0.0534	2524	0.89	26	41	34	22	2925	0	11	100	679700	2	474.791	948.575	0	-2.78	53.36	21293	21293	MS2
High	A	2	iDIAGR	1000	Unambiguous	Actin-related protein 2 OS=Rattus norvegicus GN=Actr2 PE=1 SV=1 - [ARP2_RAT]|Actin, aortic smooth muscle OS=Rattus norvegicus GN=Acta2 PE=1 SV=1 - [ACTA_RAT]|Actin, cytoplasmic 1 OS=Rattus norvegicus GN=Actb PE=1 SV=1 - [ACTB_RAT]|Actin, alpha cardiac muscle 1 OS=Rattus norvegicus GN=Actc1 PE=1 SV=1 - [ACTC_RAT]|Actin, gamma-enteric smooth muscle OS=Rattus norvegicus GN=Actg2 PE=2 SV=1 - [ACTH_RA…	25	8	Q5M7U6;P60711;P63269;P68136;D3ZRN3;G5BI78;I7A5Y5;P85515	N-Term(iTRAQ8plex)	HCD	1	0	1	1	1.007	0.95	1.51	1.427	1.068	0.943	0.682	0.858	1.208	Not Unique	Not Used	483716	0.00663	0.121	2524	1.9	23	41	34	19	2925	0	5	100	866100	2	474.791	948.575	0	-2.78	60.56	24219	24219	MS2
High	A	2	lDIAGR	1000	Unambiguous	Actin-related protein 2 OS=Rattus norvegicus GN=Actr2 PE=1 SV=1 - [ARP2_RAT]|Actin, aortic smooth muscle OS=Rattus norvegicus GN=Acta2 PE=1 SV=1 - [ACTA_RAT]|Actin, cytoplasmic 1 OS=Rattus norvegicus GN=Actb PE=1 SV=1 - [ACTB_RAT]|Actin, alpha cardiac muscle 1 OS=Rattus norvegicus GN=Actc1 PE=1 SV=1 - [ACTC_RAT]|Actin, gamma-enteric smooth muscle OS=Rattus norvegicus GN=Actg2 PE=2 SV=1 - [ACTH_RA…	25	8	Q5M7U6;P60711;P63269;P68136;D3ZRN3;G5BI78;I7A5Y5;P85515	N-Term(iTRAQ8plex)	HCD	1	0	1	2	1.007	0.95	1.51	1.427	1.068	0.943	0.682	0.858	1.208	Redundant	Not Used	483716	0.00663	0.121	2524	1.9	23	41	34	19	2925	0	5	100	866100	2	474.791	948.575	0	-2.78	60.56	24219	24219	MS2
High	A	2	lDLAGR	1000	Unambiguous	Actin-related protein 2 OS=Rattus norvegicus GN=Actr2 PE=1 SV=1 - [ARP2_RAT]|Actin, aortic smooth muscle OS=Rattus norvegicus GN=Acta2 PE=1 SV=1 - [ACTA_RAT]|Actin, cytoplasmic 1 OS=Rattus norvegicus GN=Actb PE=1 SV=1 - [ACTB_RAT]|Actin, alpha cardiac muscle 1 OS=Rattus norvegicus GN=Actc1 PE=1 SV=1 - [ACTC_RAT]|Actin, gamma-enteric smooth muscle OS=Rattus norvegicus GN=Actg2 PE=2 SV=1 - [ACTH_RA…	25	8	Q5M7U6;P60711;P63269;P68136;D3ZRN3;G5BI78;I7A5Y5;P85515	N-Term(iTRAQ8plex)	HCD	1	0	1	3	1.007	0.95	1.51	1.427	1.068	0.943	0.682	0.858	1.208	Redundant	Not Used	483716	0.00663	0.121	2524	1.9	23	41	34	19	2925	0	5	100	866100	2	474.791	948.575	0	-2.78	60.56	24219	24219	MS2
High	A	2	iDIAGR	1000	Unambiguous	Actin-related protein 2 OS=Rattus norvegicus GN=Actr2 PE=1 SV=1 - [ARP2_RAT]|Actin, aortic smooth muscle OS=Rattus norvegicus GN=Acta2 PE=1 SV=1 - [ACTA_RAT]|Actin, cytoplasmic 1 OS=Rattus norvegicus GN=Actb PE=1 SV=1 - [ACTB_RAT]|Actin, alpha cardiac muscle 1 OS=Rattus norvegicus GN=Actc1 PE=1 SV=1 - [ACTC_RAT]|Actin, gamma-enteric smooth muscle OS=Rattus norvegicus GN=Actg2 PE=2 SV=1 - [ACTH_RA…	25	8	Q5M7U6;P60711;P63269;P68136;D3ZRN3;G5BI78;I7A5Y5;P85515	N-Term(iTRAQ8plex)	HCD	1	0	1	1	1.06	1.011	0.936	0.894	1.056	0.752	0.867	0.986	1.074	Not Unique	Not Used	481954	0.00432	0.0776	2524	1.4	25	41	34	20	2925	0	11	100	661600	2	474.791	948.575	0	-2.78	56	22366	22366	MS2
High	A	2	lDIAGR	1000	Unambiguous	Actin-related protein 2 OS=Rattus norvegicus GN=Actr2 PE=1 SV=1 - [ARP2_RAT]|Actin, aortic smooth muscle OS=Rattus norvegicus GN=Acta2 PE=1 SV=1 - [ACTA_RAT]|Actin, cytoplasmic 1 OS=Rattus norvegicus GN=Actb PE=1 SV=1 - [ACTB_RAT]|Actin, alpha cardiac muscle 1 OS=Rattus norvegicus GN=Actc1 PE=1 SV=1 - [ACTC_RAT]|Actin, gamma-enteric smooth muscle OS=Rattus norvegicus GN=Actg2 PE=2 SV=1 - [ACTH_RA…	25	8	Q5M7U6;P60711;P63269;P68136;D3ZRN3;G5BI78;I7A5Y5;P85515	N-Term(iTRAQ8plex)	HCD	1	0	1	2	1.06	1.011	0.936	0.894	1.056	0.752	0.867	0.986	1.074	Redundant	Not Used	481954	0.00432	0.0776	2524	1.4	25	41	34	20	2925	0	11	100	661600	2	474.791	948.575	0	-2.78	56	22366	22366	MS2
High	A	2	lDLAGR	1000	Unambiguous	Actin-related protein 2 OS=Rattus norvegicus GN=Actr2 PE=1 SV=1 - [ARP2_RAT]|Actin, aortic smooth muscle OS=Rattus norvegicus GN=Acta2 PE=1 SV=1 - [ACTA_RAT]|Actin, cytoplasmic 1 OS=Rattus norvegicus GN=Actb PE=1 SV=1 - [ACTB_RAT]|Actin, alpha cardiac muscle 1 OS=Rattus norvegicus GN=Actc1 PE=1 SV=1 - [ACTC_RAT]|Actin, gamma-enteric smooth muscle OS=Rattus norvegicus GN=Actg2 PE=2 SV=1 - [ACTH_RA…	25	8	Q5M7U6;P60711;P63269;P68136;D3ZRN3;G5BI78;I7A5Y5;P85515	N-Term(iTRAQ8plex)	HCD	1	0	1	3	1.06	1.011	0.936	0.894	1.056	0.752	0.867	0.986	1.074	Redundant	Not Used	481954	0.00432	0.0776	2524	1.4	25	41	34	20	2925	0	11	100	661600	2	474.791	948.575	0	-2.78	56	22366	22366	MS2
High	A	2	iDIAGR	1000	Unambiguous	Actin-related protein 2 OS=Rattus norvegicus GN=Actr2 PE=1 SV=1 - [ARP2_RAT]|Actin, aortic smooth muscle OS=Rattus norvegicus GN=Acta2 PE=1 SV=1 - [ACTA_RAT]|Actin, cytoplasmic 1 OS=Rattus norvegicus GN=Actb PE=1 SV=1 - [ACTB_RAT]|Actin, alpha cardiac muscle 1 OS=Rattus norvegicus GN=Actc1 PE=1 SV=1 - [ACTC_RAT]|Actin, gamma-enteric smooth muscle OS=Rattus norvegicus GN=Actg2 PE=2 SV=1 - [ACTH_RA…	25	8	Q5M7U6;P60711;P63269;P68136;D3ZRN3;G5BI78;I7A5Y5;P85515	N-Term(iTRAQ8plex)	HCD	1	0	1	1	1.187	1.485	1.153	1.445	0.805	1.25	1.231	1.318	1.273	Not Unique	Not Used	459421	0.00807	0.149	2524	4.7	21	41	34	15	2925	0	10	100	867100	2	474.791	948.575	0	-2.71	54.05	22785	22785	MS2
High	A	2	lDIAGR	1000	Unambiguous	Actin-related protein 2 OS=Rattus norvegicus GN=Actr2 PE=1 SV=1 - [ARP2_RAT]|Actin, aortic smooth muscle OS=Rattus norvegicus GN=Acta2 PE=1 SV=1 - [ACTA_RAT]|Actin, cytoplasmic 1 OS=Rattus norvegicus GN=Actb PE=1 SV=1 - [ACTB_RAT]|Actin, alpha cardiac muscle 1 OS=Rattus norvegicus GN=Actc1 PE=1 SV=1 - [ACTC_RAT]|Actin, gamma-enteric smooth muscle OS=Rattus norvegicus GN=Actg2 PE=2 SV=1 - [ACTH_RA…	25	8	Q5M7U6;P60711;P63269;P68136;D3ZRN3;G5BI78;I7A5Y5;P85515	N-Term(iTRAQ8plex)	HCD	1	0	1	2	1.187	1.485	1.153	1.445	0.805	1.25	1.231	1.318	1.273	Redundant	Not Used	459421	0.00807	0.149	2524	4.7	21	41	34	15	2925	0	10	100	867100	2	474.791	948.575	0	-2.71	54.05	22785	22785	MS2
High	A	2	lDLAGR	1000	Unambiguous	Actin-related protein 2 OS=Rattus norvegicus GN=Actr2 PE=1 SV=1 - [ARP2_RAT]|Actin, aortic smooth muscle OS=Rattus norvegicus GN=Acta2 PE=1 SV=1 - [ACTA_RAT]|Actin, cytoplasmic 1 OS=Rattus norvegicus GN=Actb PE=1 SV=1 - [ACTB_RAT]|Actin, alpha cardiac muscle 1 OS=Rattus norvegicus GN=Actc1 PE=1 SV=1 - [ACTC_RAT]|Actin, gamma-enteric smooth muscle OS=Rattus norvegicus GN=Actg2 PE=2 SV=1 - [ACTH_RA…	25	8	Q5M7U6;P60711;P63269;P68136;D3ZRN3;G5BI78;I7A5Y5;P85515	N-Term(iTRAQ8plex)	HCD	1	0	1	3	1.187	1.485	1.153	1.445	0.805	1.25	1.231	1.318	1.273	Redundant	Not Used	459421	0.00807	0.149	2524	4.7	21	41	34	15	2925	0	10	100	867100	2	474.791	948.575	0	-2.71	54.05	22785	22785	MS2
High	A	2	iDIAGR	1000	Unambiguous	Actin-related protein 2 OS=Rattus norvegicus GN=Actr2 PE=1 SV=1 - [ARP2_RAT]|Actin, aortic smooth muscle OS=Rattus norvegicus GN=Acta2 PE=1 SV=1 - [ACTA_RAT]|Actin, cytoplasmic 1 OS=Rattus norvegicus GN=Actb PE=1 SV=1 - [ACTB_RAT]|Actin, alpha cardiac muscle 1 OS=Rattus norvegicus GN=Actc1 PE=1 SV=1 - [ACTC_RAT]|Actin, gamma-enteric smooth muscle OS=Rattus norvegicus GN=Actg2 PE=2 SV=1 - [ACTH_RA…	25	8	Q5M7U6;P60711;P63269;P68136;D3ZRN3;G5BI78;I7A5Y5;P85515	N-Term(iTRAQ8plex)	HCD	1	0	1	1	1.229	1.029	1.287	1.08	1.203	0.844	0.784	0.842	0.661	Not Unique	Not Used	460766	0.00435	0.0781	2524	1.8	30	41	34	19	2925	0	6	100	808000	2	474.791	948.575	0	-2.65	57.54	24201	24201	MS2
High	A	2	lDIAGR	1000	Unambiguous	Actin-related protein 2 OS=Rattus norvegicus GN=Actr2 PE=1 SV=1 - [ARP2_RAT]|Actin, aortic smooth muscle OS=Rattus norvegicus GN=Acta2 PE=1 SV=1 - [ACTA_RAT]|Actin, cytoplasmic 1 OS=Rattus norvegicus GN=Actb PE=1 SV=1 - [ACTB_RAT]|Actin, alpha cardiac muscle 1 OS=Rattus norvegicus GN=Actc1 PE=1 SV=1 - [ACTC_RAT]|Actin, gamma-enteric smooth muscle OS=Rattus norvegicus GN=Actg2 PE=2 SV=1 - [ACTH_RA…	25	8	Q5M7U6;P60711;P63269;P68136;D3ZRN3;G5BI78;I7A5Y5;P85515	N-Term(iTRAQ8plex)	HCD	1	0	1	2	1.229	1.029	1.287	1.08	1.203	0.844	0.784	0.842	0.661	Redundant	Not Used	460766	0.00435	0.0781	2524	1.8	30	41	34	19	2925	0	6	100	808000	2	474.791	948.575	0	-2.65	57.54	24201	24201	MS2
High	A	2	lDLAGR	1000	Unambiguous	Actin-related protein 2 OS=Rattus norvegicus GN=Actr2 PE=1 SV=1 - [ARP2_RAT]|Actin, aortic smooth muscle OS=Rattus norvegicus GN=Acta2 PE=1 SV=1 - [ACTA_RAT]|Actin, cytoplasmic 1 OS=Rattus norvegicus GN=Actb PE=1 SV=1 - [ACTB_RAT]|Actin, alpha cardiac muscle 1 OS=Rattus norvegicus GN=Actc1 PE=1 SV=1 - [ACTC_RAT]|Actin, gamma-enteric smooth muscle OS=Rattus norvegicus GN=Actg2 PE=2 SV=1 - [ACTH_RA…	25	8	Q5M7U6;P60711;P63269;P68136;D3ZRN3;G5BI78;I7A5Y5;P85515	N-Term(iTRAQ8plex)	HCD	1	0	1	3	1.229	1.029	1.287	1.08	1.203	0.844	0.784	0.842	0.661	Redundant	Not Used	460766	0.00435	0.0781	2524	1.8	30	41	34	19	2925	0	6	100	808000	2	474.791	948.575	0	-2.65	57.54	24201	24201	MS2
High	A	2	iDIAGR	1000	Unambiguous	Actin-related protein 2 OS=Rattus norvegicus GN=Actr2 PE=1 SV=1 - [ARP2_RAT]|Actin, aortic smooth muscle OS=Rattus norvegicus GN=Acta2 PE=1 SV=1 - [ACTA_RAT]|Actin, cytoplasmic 1 OS=Rattus norvegicus GN=Actb PE=1 SV=1 - [ACTB_RAT]|Actin, alpha cardiac muscle 1 OS=Rattus norvegicus GN=Actc1 PE=1 SV=1 - [ACTC_RAT]|Actin, gamma-enteric smooth muscle OS=Rattus norvegicus GN=Actg2 PE=2 SV=1 - [ACTH_RA…	25	8	Q5M7U6;P60711;P63269;P68136;D3ZRN3;G5BI78;I7A5Y5;P85515	N-Term(iTRAQ8plex)	HCD	1	0	1	1	0.929	1.053	1.038	1.179	0.889	1.205	0.844	1.152	1.054	Not Unique	Not Used	481384	0.00492	0.0867	2524	0.67	30	41	34	23	2925	0	4	100	692600	2	474.791	948.575	0	-2.65	54.53	21767	21767	MS2
High	A	2	lDIAGR	1000	Unambiguous	Actin-related protein 2 OS=Rattus norvegicus GN=Actr2 PE=1 SV=1 - [ARP2_RAT]|Actin, aortic smooth muscle OS=Rattus norvegicus GN=Acta2 PE=1 SV=1 - [ACTA_RAT]|Actin, cytoplasmic 1 OS=Rattus norvegicus GN=Actb PE=1 SV=1 - [ACTB_RAT]|Actin, alpha cardiac muscle 1 OS=Rattus norvegicus GN=Actc1 PE=1 SV=1 - [ACTC_RAT]|Actin, gamma-enteric smooth muscle OS=Rattus norvegicus GN=Actg2 PE=2 SV=1 - [ACTH_RA…	25	8	Q5M7U6;P60711;P63269;P68136;D3ZRN3;G5BI78;I7A5Y5;P85515	N-Term(iTRAQ8plex)	HCD	1	0	1	2	0.929	1.053	1.038	1.179	0.889	1.205	0.844	1.152	1.054	Redundant	Not Used	481384	0.00492	0.0867	2524	0.67	30	41	34	23	2925	0	4	100	692600	2	474.791	948.575	0	-2.65	54.53	21767	21767	MS2
High	A	2	lDLAGR	1000	Unambiguous	Actin-related protein 2 OS=Rattus norvegicus GN=Actr2 PE=1 SV=1 - [ARP2_RAT]|Actin, aortic smooth muscle OS=Rattus norvegicus GN=Acta2 PE=1 SV=1 - [ACTA_RAT]|Actin, cytoplasmic 1 OS=Rattus norvegicus GN=Actb PE=1 SV=1 - [ACTB_RAT]|Actin, alpha cardiac muscle 1 OS=Rattus norvegicus GN=Actc1 PE=1 SV=1 - [ACTC_RAT]|Actin, gamma-enteric smooth muscle OS=Rattus norvegicus GN=Actg2 PE=2 SV=1 - [ACTH_RA…	25	8	Q5M7U6;P60711;P63269;P68136;D3ZRN3;G5BI78;I7A5Y5;P85515	N-Term(iTRAQ8plex)	HCD	1	0	1	3	0.929	1.053	1.038	1.179	0.889	1.205	0.844	1.152	1.054	Redundant	Not Used	481384	0.00492	0.0867	2524	0.67	30	41	34	23	2925	0	4	100	692600	2	474.791	948.575	0	-2.65	54.53	21767	21767	MS2
High	A	2	iDIAGR	1000	Unambiguous	Actin-related protein 2 OS=Rattus norvegicus GN=Actr2 PE=1 SV=1 - [ARP2_RAT]|Actin, aortic smooth muscle OS=Rattus norvegicus GN=Acta2 PE=1 SV=1 - [ACTA_RAT]|Actin, cytoplasmic 1 OS=Rattus norvegicus GN=Actb PE=1 SV=1 - [ACTB_RAT]|Actin, alpha cardiac muscle 1 OS=Rattus norvegicus GN=Actc1 PE=1 SV=1 - [ACTC_RAT]|Actin, gamma-enteric smooth muscle OS=Rattus norvegicus GN=Actg2 PE=2 SV=1 - [ACTH_RA…	25	8	Q5M7U6;P60711;P63269;P68136;D3ZRN3;G5BI78;I7A5Y5;P85515	N-Term(iTRAQ8plex)	HCD	1	0	1	1	1.29	1.354	0.997	1.048	0.96	1.131	0.878	0.943	0.89	Not Unique	Not Used	506683	0.00305	0.0519	2524	0.4	28	41	34	26	2925	0	21	100	360300	2	474.791	948.576	0	-2.59	60.03	25497	25497	MS2
High	A	2	lDIAGR	1000	Unambiguous	Actin-related protein 2 OS=Rattus norvegicus GN=Actr2 PE=1 SV=1 - [ARP2_RAT]|Actin, aortic smooth muscle OS=Rattus norvegicus GN=Acta2 PE=1 SV=1 - [ACTA_RAT]|Actin, cytoplasmic 1 OS=Rattus norvegicus GN=Actb PE=1 SV=1 - [ACTB_RAT]|Actin, alpha cardiac muscle 1 OS=Rattus norvegicus GN=Actc1 PE=1 SV=1 - [ACTC_RAT]|Actin, gamma-enteric smooth muscle OS=Rattus norvegicus GN=Actg2 PE=2 SV=1 - [ACTH_RA…	25	8	Q5M7U6;P60711;P63269;P68136;D3ZRN3;G5BI78;I7A5Y5;P85515	N-Term(iTRAQ8plex)	HCD	1	0	1	2	1.29	1.354	0.997	1.048	0.96	1.131	0.878	0.943	0.89	Redundant	Not Used	506683	0.00305	0.0519	2524	0.4	28	41	34	26	2925	0	21	100	360300	2	474.791	948.576	0	-2.59	60.03	25497	25497	MS2
High	A	2	lDLAGR	1000	Unambiguous	Actin-related protein 2 OS=Rattus norvegicus GN=Actr2 PE=1 SV=1 - [ARP2_RAT]|Actin, aortic smooth muscle OS=Rattus norvegicus GN=Acta2 PE=1 SV=1 - [ACTA_RAT]|Actin, cytoplasmic 1 OS=Rattus norvegicus GN=Actb PE=1 SV=1 - [ACTB_RAT]|Actin, alpha cardiac muscle 1 OS=Rattus norvegicus GN=Actc1 PE=1 SV=1 - [ACTC_RAT]|Actin, gamma-enteric smooth muscle OS=Rattus norvegicus GN=Actg2 PE=2 SV=1 - [ACTH_RA…	25	8	Q5M7U6;P60711;P63269;P68136;D3ZRN3;G5BI78;I7A5Y5;P85515	N-Term(iTRAQ8plex)	HCD	1	0	1	3	1.29	1.354	0.997	1.048	0.96	1.131	0.878	0.943	0.89	Redundant	Not Used	506683	0.00305	0.0519	2524	0.4	28	41	34	26	2925	0	21	100	360300	2	474.791	948.576	0	-2.59	60.03	25497	25497	MS2
High	A	2	iDIAGR	1000	Unambiguous	Actin-related protein 2 OS=Rattus norvegicus GN=Actr2 PE=1 SV=1 - [ARP2_RAT]|Actin, aortic smooth muscle OS=Rattus norvegicus GN=Acta2 PE=1 SV=1 - [ACTA_RAT]|Actin, cytoplasmic 1 OS=Rattus norvegicus GN=Actb PE=1 SV=1 - [ACTB_RAT]|Actin, alpha cardiac muscle 1 OS=Rattus norvegicus GN=Actc1 PE=1 SV=1 - [ACTC_RAT]|Actin, gamma-enteric smooth muscle OS=Rattus norvegicus GN=Actg2 PE=2 SV=1 - [ACTH_RA…	25	8	Q5M7U6;P60711;P63269;P68136;D3ZRN3;G5BI78;I7A5Y5;P85515	N-Term(iTRAQ8plex)	HCD	1	0	1	1	1.108	0.905	1.017	0.833	1.233	0.78	0.805	0.759	0.75	Not Unique	Not Used	483487	0.00223	0.0375	2524	0.66	27	41	34	23	2925	0	18	100	606900	2	474.791	948.576	0	-2.59	59.97	23978	23978	MS2
High	A	2	lDIAGR	1000	Unambiguous	Actin-related protein 2 OS=Rattus norvegicus GN=Actr2 PE=1 SV=1 - [ARP2_RAT]|Actin, aortic smooth muscle OS=Rattus norvegicus GN=Acta2 PE=1 SV=1 - [ACTA_RAT]|Actin, cytoplasmic 1 OS=Rattus norvegicus GN=Actb PE=1 SV=1 - [ACTB_RAT]|Actin, alpha cardiac muscle 1 OS=Rattus norvegicus GN=Actc1 PE=1 SV=1 - [ACTC_RAT]|Actin, gamma-enteric smooth muscle OS=Rattus norvegicus GN=Actg2 PE=2 SV=1 - [ACTH_RA…	25	8	Q5M7U6;P60711;P63269;P68136;D3ZRN3;G5BI78;I7A5Y5;P85515	N-Term(iTRAQ8plex)	HCD	1	0	1	2	1.108	0.905	1.017	0.833	1.233	0.78	0.805	0.759	0.75	Redundant	Not Used	483487	0.00223	0.0375	2524	0.66	27	41	34	23	2925	0	18	100	606900	2	474.791	948.576	0	-2.59	59.97	23978	23978	MS2
High	A	2	lDLAGR	1000	Unambiguous	Actin-related protein 2 OS=Rattus norvegicus GN=Actr2 PE=1 SV=1 - [ARP2_RAT]|Actin, aortic smooth muscle OS=Rattus norvegicus GN=Acta2 PE=1 SV=1 - [ACTA_RAT]|Actin, cytoplasmic 1 OS=Rattus norvegicus GN=Actb PE=1 SV=1 - [ACTB_RAT]|Actin, alpha cardiac muscle 1 OS=Rattus norvegicus GN=Actc1 PE=1 SV=1 - [ACTC_RAT]|Actin, gamma-enteric smooth muscle OS=Rattus norvegicus GN=Actg2 PE=2 SV=1 - [ACTH_RA…	25	8	Q5M7U6;P60711;P63269;P68136;D3ZRN3;G5BI78;I7A5Y5;P85515	N-Term(iTRAQ8plex)	HCD	1	0	1	3	1.108	0.905	1.017	0.833	1.233	0.78	0.805	0.759	0.75	Redundant	Not Used	483487	0.00223	0.0375	2524	0.66	27	41	34	23	2925	0	18	100	606900	2	474.791	948.576	0	-2.59	59.97	23978	23978	MS2
High	A	2	iDIAGR	1000	Unambiguous	Actin-related protein 2 OS=Rattus norvegicus GN=Actr2 PE=1 SV=1 - [ARP2_RAT]|Actin, aortic smooth muscle OS=Rattus norvegicus GN=Acta2 PE=1 SV=1 - [ACTA_RAT]|Actin, cytoplasmic 1 OS=Rattus norvegicus GN=Actb PE=1 SV=1 - [ACTB_RAT]|Actin, alpha cardiac muscle 1 OS=Rattus norvegicus GN=Actc1 PE=1 SV=1 - [ACTC_RAT]|Actin, gamma-enteric smooth muscle OS=Rattus norvegicus GN=Actg2 PE=2 SV=1 - [ACTH_RA…	25	8	Q5M7U6;P60711;P63269;P68136;D3ZRN3;G5BI78;I7A5Y5;P85515	N-Term(iTRAQ8plex)	HCD	1	0	1	1	1.25	1.097	0.825	0.726	1.147	1.01	1.08	1.279	1.024	Not Unique	Not Used	481268	0.00613	0.11	2524	3.5	24	41	34	16	2925	0	3	100	692100	2	474.791	948.576	0	-2.52	54.23	21645	21645	MS2
High	A	2	lDIAGR	1000	Unambiguous	Actin-related protein 2 OS=Rattus norvegicus GN=Actr2 PE=1 SV=1 - [ARP2_RAT]|Actin, aortic smooth muscle OS=Rattus norvegicus GN=Acta2 PE=1 SV=1 - [ACTA_RAT]|Actin, cytoplasmic 1 OS=Rattus norvegicus GN=Actb PE=1 SV=1 - [ACTB_RAT]|Actin, alpha cardiac muscle 1 OS=Rattus norvegicus GN=Actc1 PE=1 SV=1 - [ACTC_RAT]|Actin, gamma-enteric smooth muscle OS=Rattus norvegicus GN=Actg2 PE=2 SV=1 - [ACTH_RA…	25	8	Q5M7U6;P60711;P63269;P68136;D3ZRN3;G5BI78;I7A5Y5;P85515	N-Term(iTRAQ8plex)	HCD	1	0	1	2	1.25	1.097	0.825	0.726	1.147	1.01	1.08	1.279	1.024	Redundant	Not Used	481268	0.00613	0.11	2524	3.5	24	41	34	16	2925	0	3	100	692100	2	474.791	948.576	0	-2.52	54.23	21645	21645	MS2
High	A	2	lDLAGR	1000	Unambiguous	Actin-related protein 2 OS=Rattus norvegicus GN=Actr2 PE=1 SV=1 - [ARP2_RAT]|Actin, aortic smooth muscle OS=Rattus norvegicus GN=Acta2 PE=1 SV=1 - [ACTA_RAT]|Actin, cytoplasmic 1 OS=Rattus norvegicus GN=Actb PE=1 SV=1 - [ACTB_RAT]|Actin, alpha cardiac muscle 1 OS=Rattus norvegicus GN=Actc1 PE=1 SV=1 - [ACTC_RAT]|Actin, gamma-enteric smooth muscle OS=Rattus norvegicus GN=Actg2 PE=2 SV=1 - [ACTH_RA…	25	8	Q5M7U6;P60711;P63269;P68136;D3ZRN3;G5BI78;I7A5Y5;P85515	N-Term(iTRAQ8plex)	HCD	1	0	1	3	1.25	1.097	0.825	0.726	1.147	1.01	1.08	1.279	1.024	Redundant	Not Used	481268	0.00613	0.11	2524	3.5	24	41	34	16	2925	0	3	100	692100	2	474.791	948.576	0	-2.52	54.23	21645	21645	MS2
High	A	2	iDIAGR	1000	Unambiguous	Actin-related protein 2 OS=Rattus norvegicus GN=Actr2 PE=1 SV=1 - [ARP2_RAT]|Actin, aortic smooth muscle OS=Rattus norvegicus GN=Acta2 PE=1 SV=1 - [ACTA_RAT]|Actin, cytoplasmic 1 OS=Rattus norvegicus GN=Actb PE=1 SV=1 - [ACTB_RAT]|Actin, alpha cardiac muscle 1 OS=Rattus norvegicus GN=Actc1 PE=1 SV=1 - [ACTC_RAT]|Actin, gamma-enteric smooth muscle OS=Rattus norvegicus GN=Actg2 PE=2 SV=1 - [ACTH_RA…	25	8	Q5M7U6;P60711;P63269;P68136;D3ZRN3;G5BI78;I7A5Y5;P85515	N-Term(iTRAQ8plex)	HCD	1	0	1	1	1.114	0.97	1.204	1.051	1.156	1.075	1.017	0.972	1.099	Not Unique	Not Used	481500	0.00445	0.0796	2524	0.83	33	41	34	22	2925	0	4	100	816000	2	474.791	948.576	0	-2.52	54.83	21889	21889	MS2
High	A	2	lDIAGR	1000	Unambiguous	Actin-related protein 2 OS=Rattus norvegicus GN=Actr2 PE=1 SV=1 - [ARP2_RAT]|Actin, aortic smooth muscle OS=Rattus norvegicus GN=Acta2 PE=1 SV=1 - [ACTA_RAT]|Actin, cytoplasmic 1 OS=Rattus norvegicus GN=Actb PE=1 SV=1 - [ACTB_RAT]|Actin, alpha cardiac muscle 1 OS=Rattus norvegicus GN=Actc1 PE=1 SV=1 - [ACTC_RAT]|Actin, gamma-enteric smooth muscle OS=Rattus norvegicus GN=Actg2 PE=2 SV=1 - [ACTH_RA…	25	8	Q5M7U6;P60711;P63269;P68136;D3ZRN3;G5BI78;I7A5Y5;P85515	N-Term(iTRAQ8plex)	HCD	1	0	1	2	1.114	0.97	1.204	1.051	1.156	1.075	1.017	0.972	1.099	Redundant	Not Used	481500	0.00445	0.0796	2524	0.83	33	41	34	22	2925	0	4	100	816000	2	474.791	948.576	0	-2.52	54.83	21889	21889	MS2
High	A	2	lDLAGR	1000	Unambiguous	Actin-related protein 2 OS=Rattus norvegicus GN=Actr2 PE=1 SV=1 - [ARP2_RAT]|Actin, aortic smooth muscle OS=Rattus norvegicus GN=Acta2 PE=1 SV=1 - [ACTA_RAT]|Actin, cytoplasmic 1 OS=Rattus norvegicus GN=Actb PE=1 SV=1 - [ACTB_RAT]|Actin, alpha cardiac muscle 1 OS=Rattus norvegicus GN=Actc1 PE=1 SV=1 - [ACTC_RAT]|Actin, gamma-enteric smooth muscle OS=Rattus norvegicus GN=Actg2 PE=2 SV=1 - [ACTH_RA…	25	8	Q5M7U6;P60711;P63269;P68136;D3ZRN3;G5BI78;I7A5Y5;P85515	N-Term(iTRAQ8plex)	HCD	1	0	1	3	1.114	0.97	1.204	1.051	1.156	1.075	1.017	0.972	1.099	Redundant	Not Used	481500	0.00445	0.0796	2524	0.83	33	41	34	22	2925	0	4	100	816000	2	474.791	948.576	0	-2.52	54.83	21889	21889	MS2
High	A	2	iDIAGR	1000	Unambiguous	Actin-related protein 2 OS=Rattus norvegicus GN=Actr2 PE=1 SV=1 - [ARP2_RAT]|Actin, aortic smooth muscle OS=Rattus norvegicus GN=Acta2 PE=1 SV=1 - [ACTA_RAT]|Actin, cytoplasmic 1 OS=Rattus norvegicus GN=Actb PE=1 SV=1 - [ACTB_RAT]|Actin, alpha cardiac muscle 1 OS=Rattus norvegicus GN=Actc1 PE=1 SV=1 - [ACTC_RAT]|Actin, gamma-enteric smooth muscle OS=Rattus norvegicus GN=Actg2 PE=2 SV=1 - [ACTH_RA…	25	8	Q5M7U6;P60711;P63269;P68136;D3ZRN3;G5BI78;I7A5Y5;P85515	N-Term(iTRAQ8plex)	HCD	1	0	1	1	1.028	1.326	1.012	1.307	0.781	1.066	1.094	0.953	1.16	Not Unique	Not Used	460309	0.00484	0.086	2524	1.7	23	41	34	19	2925	0	3	100	855700	2	474.791	948.576	0	-2.52	56.35	23720	23720	MS2
High	A	2	lDIAGR	1000	Unambiguous	Actin-related protein 2 OS=Rattus norvegicus GN=Actr2 PE=1 SV=1 - [ARP2_RAT]|Actin, aortic smooth muscle OS=Rattus norvegicus GN=Acta2 PE=1 SV=1 - [ACTA_RAT]|Actin, cytoplasmic 1 OS=Rattus norvegicus GN=Actb PE=1 SV=1 - [ACTB_RAT]|Actin, alpha cardiac muscle 1 OS=Rattus norvegicus GN=Actc1 PE=1 SV=1 - [ACTC_RAT]|Actin, gamma-enteric smooth muscle OS=Rattus norvegicus GN=Actg2 PE=2 SV=1 - [ACTH_RA…	25	8	Q5M7U6;P60711;P63269;P68136;D3ZRN3;G5BI78;I7A5Y5;P85515	N-Term(iTRAQ8plex)	HCD	1	0	1	2	1.028	1.326	1.012	1.307	0.781	1.066	1.094	0.953	1.16	Redundant	Not Used	460309	0.00484	0.086	2524	1.7	23	41	34	19	2925	0	3	100	855700	2	474.791	948.576	0	-2.52	56.35	23720	23720	MS2
High	A	2	lDLAGR	1000	Unambiguous	Actin-related protein 2 OS=Rattus norvegicus GN=Actr2 PE=1 SV=1 - [ARP2_RAT]|Actin, aortic smooth muscle OS=Rattus norvegicus GN=Acta2 PE=1 SV=1 - [ACTA_RAT]|Actin, cytoplasmic 1 OS=Rattus norvegicus GN=Actb PE=1 SV=1 - [ACTB_RAT]|Actin, alpha cardiac muscle 1 OS=Rattus norvegicus GN=Actc1 PE=1 SV=1 - [ACTC_RAT]|Actin, gamma-enteric smooth muscle OS=Rattus norvegicus GN=Actg2 PE=2 SV=1 - [ACTH_RA…	25	8	Q5M7U6;P60711;P63269;P68136;D3ZRN3;G5BI78;I7A5Y5;P85515	N-Term(iTRAQ8plex)	HCD	1	0	1	3	1.028	1.326	1.012	1.307	0.781	1.066	1.094	0.953	1.16	Redundant	Not Used	460309	0.00484	0.086	2524	1.7	23	41	34	19	2925	0	3	100	855700	2	474.791	948.576	0	-2.52	56.35	23720	23720	MS2
High	A	2	iDIAGR	1000	Unambiguous	Actin-related protein 2 OS=Rattus norvegicus GN=Actr2 PE=1 SV=1 - [ARP2_RAT]|Actin, aortic smooth muscle OS=Rattus norvegicus GN=Acta2 PE=1 SV=1 - [ACTA_RAT]|Actin, cytoplasmic 1 OS=Rattus norvegicus GN=Actb PE=1 SV=1 - [ACTB_RAT]|Actin, alpha cardiac muscle 1 OS=Rattus norvegicus GN=Actc1 PE=1 SV=1 - [ACTC_RAT]|Actin, gamma-enteric smooth muscle OS=Rattus norvegicus GN=Actg2 PE=2 SV=1 - [ACTH_RA…	25	8	Q5M7U6;P60711;P63269;P68136;D3ZRN3;G5BI78;I7A5Y5;P85515	N-Term(iTRAQ8plex)	HCD	1	0	1	1	0.936	0.798	1.142	0.976	1.181	0.777	0.828	0.746	0.894	Not Unique	Not Used	483597	0.00275	0.0461	2524	0.82	25	41	34	23	2925	0	22	100	723300	2	474.791	948.576	0	-2.46	60.26	24094	24094	MS2
High	A	2	lDIAGR	1000	Unambiguous	Actin-related protein 2 OS=Rattus norvegicus GN=Actr2 PE=1 SV=1 - [ARP2_RAT]|Actin, aortic smooth muscle OS=Rattus norvegicus GN=Acta2 PE=1 SV=1 - [ACTA_RAT]|Actin, cytoplasmic 1 OS=Rattus norvegicus GN=Actb PE=1 SV=1 - [ACTB_RAT]|Actin, alpha cardiac muscle 1 OS=Rattus norvegicus GN=Actc1 PE=1 SV=1 - [ACTC_RAT]|Actin, gamma-enteric smooth muscle OS=Rattus norvegicus GN=Actg2 PE=2 SV=1 - [ACTH_RA…	25	8	Q5M7U6;P60711;P63269;P68136;D3ZRN3;G5BI78;I7A5Y5;P85515	N-Term(iTRAQ8plex)	HCD	1	0	1	2	0.936	0.798	1.142	0.976	1.181	0.777	0.828	0.746	0.894	Redundant	Not Used	483597	0.00275	0.0461	2524	0.82	25	41	34	23	2925	0	22	100	723300	2	474.791	948.576	0	-2.46	60.26	24094	24094	MS2
High	A	2	lDLAGR	1000	Unambiguous	Actin-related protein 2 OS=Rattus norvegicus GN=Actr2 PE=1 SV=1 - [ARP2_RAT]|Actin, aortic smooth muscle OS=Rattus norvegicus GN=Acta2 PE=1 SV=1 - [ACTA_RAT]|Actin, cytoplasmic 1 OS=Rattus norvegicus GN=Actb PE=1 SV=1 - [ACTB_RAT]|Actin, alpha cardiac muscle 1 OS=Rattus norvegicus GN=Actc1 PE=1 SV=1 - [ACTC_RAT]|Actin, gamma-enteric smooth muscle OS=Rattus norvegicus GN=Actg2 PE=2 SV=1 - [ACTH_RA…	25	8	Q5M7U6;P60711;P63269;P68136;D3ZRN3;G5BI78;I7A5Y5;P85515	N-Term(iTRAQ8plex)	HCD	1	0	1	3	0.936	0.798	1.142	0.976	1.181	0.777	0.828	0.746	0.894	Redundant	Not Used	483597	0.00275	0.0461	2524	0.82	25	41	34	23	2925	0	22	100	723300	2	474.791	948.576	0	-2.46	60.26	24094	24094	MS2
High	A	2	iDIAGR	1000	Unambiguous	Actin-related protein 2 OS=Rattus norvegicus GN=Actr2 PE=1 SV=1 - [ARP2_RAT]|Actin, aortic smooth muscle OS=Rattus norvegicus GN=Acta2 PE=1 SV=1 - [ACTA_RAT]|Actin, cytoplasmic 1 OS=Rattus norvegicus GN=Actb PE=1 SV=1 - [ACTB_RAT]|Actin, alpha cardiac muscle 1 OS=Rattus norvegicus GN=Actc1 PE=1 SV=1 - [ACTC_RAT]|Actin, gamma-enteric smooth muscle OS=Rattus norvegicus GN=Actg2 PE=2 SV=1 - [ACTH_RA…	25	8	Q5M7U6;P60711;P63269;P68136;D3ZRN3;G5BI78;I7A5Y5;P85515	N-Term(iTRAQ8plex)	HCD	1	0	1	1	1.244	1.192	1.076	1.033	1.05	1.21	0.92	1.082	1.026	Not Unique	Not Used	483029	0.00949	0.172	2524	3.6	22	41	34	16	2925	0	6	100	757500	2	474.791	948.576	0	-2.39	58.79	23497	23497	MS2
High	A	2	lDIAGR	1000	Unambiguous	Actin-related protein 2 OS=Rattus norvegicus GN=Actr2 PE=1 SV=1 - [ARP2_RAT]|Actin, aortic smooth muscle OS=Rattus norvegicus GN=Acta2 PE=1 SV=1 - [ACTA_RAT]|Actin, cytoplasmic 1 OS=Rattus norvegicus GN=Actb PE=1 SV=1 - [ACTB_RAT]|Actin, alpha cardiac muscle 1 OS=Rattus norvegicus GN=Actc1 PE=1 SV=1 - [ACTC_RAT]|Actin, gamma-enteric smooth muscle OS=Rattus norvegicus GN=Actg2 PE=2 SV=1 - [ACTH_RA…	25	8	Q5M7U6;P60711;P63269;P68136;D3ZRN3;G5BI78;I7A5Y5;P85515	N-Term(iTRAQ8plex)	HCD	1	0	1	2	1.244	1.192	1.076	1.033	1.05	1.21	0.92	1.082	1.026	Redundant	Not Used	483029	0.00949	0.172	2524	3.6	22	41	34	16	2925	0	6	100	757500	2	474.791	948.576	0	-2.39	58.79	23497	23497	MS2
High	A	2	lDLAGR	1000	Unambiguous	Actin-related protein 2 OS=Rattus norvegicus GN=Actr2 PE=1 SV=1 - [ARP2_RAT]|Actin, aortic smooth muscle OS=Rattus norvegicus GN=Acta2 PE=1 SV=1 - [ACTA_RAT]|Actin, cytoplasmic 1 OS=Rattus norvegicus GN=Actb PE=1 SV=1 - [ACTB_RAT]|Actin, alpha cardiac muscle 1 OS=Rattus norvegicus GN=Actc1 PE=1 SV=1 - [ACTC_RAT]|Actin, gamma-enteric smooth muscle OS=Rattus norvegicus GN=Actg2 PE=2 SV=1 - [ACTH_RA…	25	8	Q5M7U6;P60711;P63269;P68136;D3ZRN3;G5BI78;I7A5Y5;P85515	N-Term(iTRAQ8plex)	HCD	1	0	1	3	1.244	1.192	1.076	1.033	1.05	1.21	0.92	1.082	1.026	Redundant	Not Used	483029	0.00949	0.172	2524	3.6	22	41	34	16	2925	0	6	100	757500	2	474.791	948.576	0	-2.39	58.79	23497	23497	MS2
High	A	2	iDIAGR	1000	Unambiguous	Actin-related protein 2 OS=Rattus norvegicus GN=Actr2 PE=1 SV=1 - [ARP2_RAT]|Actin, aortic smooth muscle OS=Rattus norvegicus GN=Acta2 PE=1 SV=1 - [ACTA_RAT]|Actin, cytoplasmic 1 OS=Rattus norvegicus GN=Actb PE=1 SV=1 - [ACTB_RAT]|Actin, alpha cardiac muscle 1 OS=Rattus norvegicus GN=Actc1 PE=1 SV=1 - [ACTC_RAT]|Actin, gamma-enteric smooth muscle OS=Rattus norvegicus GN=Actg2 PE=2 SV=1 - [ACTH_RA…	25	8	Q5M7U6;P60711;P63269;P68136;D3ZRN3;G5BI78;I7A5Y5;P85515	N-Term(iTRAQ8plex)	HCD	1	0	1	1	0.958	0.716	1.278	0.958	1.346	0.731	0.711	0.873	0.955	Not Unique	Not Used	461668	0.00637	0.116	2524	2.7	24	41	34	17	2925	0	2	100	783000	2	474.791	948.576	0	-2.39	59.87	25150	25150	MS2
High	A	2	lDIAGR	1000	Unambiguous	Actin-related protein 2 OS=Rattus norvegicus GN=Actr2 PE=1 SV=1 - [ARP2_RAT]|Actin, aortic smooth muscle OS=Rattus norvegicus GN=Acta2 PE=1 SV=1 - [ACTA_RAT]|Actin, cytoplasmic 1 OS=Rattus norvegicus GN=Actb PE=1 SV=1 - [ACTB_RAT]|Actin, alpha cardiac muscle 1 OS=Rattus norvegicus GN=Actc1 PE=1 SV=1 - [ACTC_RAT]|Actin, gamma-enteric smooth muscle OS=Rattus norvegicus GN=Actg2 PE=2 SV=1 - [ACTH_RA…	25	8	Q5M7U6;P60711;P63269;P68136;D3ZRN3;G5BI78;I7A5Y5;P85515	N-Term(iTRAQ8plex)	HCD	1	0	1	2	0.958	0.716	1.278	0.958	1.346	0.731	0.711	0.873	0.955	Redundant	Not Used	461668	0.00637	0.116	2524	2.7	24	41	34	17	2925	0	2	100	783000	2	474.791	948.576	0	-2.39	59.87	25150	25150	MS2
High	A	2	lDLAGR	1000	Unambiguous	Actin-related protein 2 OS=Rattus norvegicus GN=Actr2 PE=1 SV=1 - [ARP2_RAT]|Actin, aortic smooth muscle OS=Rattus norvegicus GN=Acta2 PE=1 SV=1 - [ACTA_RAT]|Actin, cytoplasmic 1 OS=Rattus norvegicus GN=Actb PE=1 SV=1 - [ACTB_RAT]|Actin, alpha cardiac muscle 1 OS=Rattus norvegicus GN=Actc1 PE=1 SV=1 - [ACTC_RAT]|Actin, gamma-enteric smooth muscle OS=Rattus norvegicus GN=Actg2 PE=2 SV=1 - [ACTH_RA…	25	8	Q5M7U6;P60711;P63269;P68136;D3ZRN3;G5BI78;I7A5Y5;P85515	N-Term(iTRAQ8plex)	HCD	1	0	1	3	0.958	0.716	1.278	0.958	1.346	0.731	0.711	0.873	0.955	Redundant	Not Used	461668	0.00637	0.116	2524	2.7	24	41	34	17	2925	0	2	100	783000	2	474.791	948.576	0	-2.39	59.87	25150	25150	MS2
High	A	2	iDIAGR	1000	Unambiguous	Actin-related protein 2 OS=Rattus norvegicus GN=Actr2 PE=1 SV=1 - [ARP2_RAT]|Actin, aortic smooth muscle OS=Rattus norvegicus GN=Acta2 PE=1 SV=1 - [ACTA_RAT]|Actin, cytoplasmic 1 OS=Rattus norvegicus GN=Actb PE=1 SV=1 - [ACTB_RAT]|Actin, alpha cardiac muscle 1 OS=Rattus norvegicus GN=Actc1 PE=1 SV=1 - [ACTC_RAT]|Actin, gamma-enteric smooth muscle OS=Rattus norvegicus GN=Actg2 PE=2 SV=1 - [ACTH_RA…	25	8	Q5M7U6;P60711;P63269;P68136;D3ZRN3;G5BI78;I7A5Y5;P85515	N-Term(iTRAQ8plex)	HCD	1	0	1	1	0.788	0.966	0.849	1.043	0.821	0.964	0.929	0.76	1.066	Not Unique	Not Used	458471	0.00624	0.113	2524	2.2	26	41	34	18	2925	0	3	100	470400	2	474.792	948.576	0	-2.33	51.6	21787	21787	MS2
High	A	2	lDIAGR	1000	Unambiguous	Actin-related protein 2 OS=Rattus norvegicus GN=Actr2 PE=1 SV=1 - [ARP2_RAT]|Actin, aortic smooth muscle OS=Rattus norvegicus GN=Acta2 PE=1 SV=1 - [ACTA_RAT]|Actin, cytoplasmic 1 OS=Rattus norvegicus GN=Actb PE=1 SV=1 - [ACTB_RAT]|Actin, alpha cardiac muscle 1 OS=Rattus norvegicus GN=Actc1 PE=1 SV=1 - [ACTC_RAT]|Actin, gamma-enteric smooth muscle OS=Rattus norvegicus GN=Actg2 PE=2 SV=1 - [ACTH_RA…	25	8	Q5M7U6;P60711;P63269;P68136;D3ZRN3;G5BI78;I7A5Y5;P85515	N-Term(iTRAQ8plex)	HCD	1	0	1	2	0.788	0.966	0.849	1.043	0.821	0.964	0.929	0.76	1.066	Redundant	Not Used	458471	0.00624	0.113	2524	2.2	26	41	34	18	2925	0	3	100	470400	2	474.792	948.576	0	-2.33	51.6	21787	21787	MS2
High	A	2	lDLAGR	1000	Unambiguous	Actin-related protein 2 OS=Rattus norvegicus GN=Actr2 PE=1 SV=1 - [ARP2_RAT]|Actin, aortic smooth muscle OS=Rattus norvegicus GN=Acta2 PE=1 SV=1 - [ACTA_RAT]|Actin, cytoplasmic 1 OS=Rattus norvegicus GN=Actb PE=1 SV=1 - [ACTB_RAT]|Actin, alpha cardiac muscle 1 OS=Rattus norvegicus GN=Actc1 PE=1 SV=1 - [ACTC_RAT]|Actin, gamma-enteric smooth muscle OS=Rattus norvegicus GN=Actg2 PE=2 SV=1 - [ACTH_RA…	25	8	Q5M7U6;P60711;P63269;P68136;D3ZRN3;G5BI78;I7A5Y5;P85515	N-Term(iTRAQ8plex)	HCD	1	0	1	3	0.788	0.966	0.849	1.043	0.821	0.964	0.929	0.76	1.066	Redundant	Not Used	458471	0.00624	0.113	2524	2.2	26	41	34	18	2925	0	3	100	470400	2	474.792	948.576	0	-2.33	51.6	21787	21787	MS2
High	A	2	iDIAGR	1000	Unambiguous	Actin-related protein 2 OS=Rattus norvegicus GN=Actr2 PE=1 SV=1 - [ARP2_RAT]|Actin, aortic smooth muscle OS=Rattus norvegicus GN=Acta2 PE=1 SV=1 - [ACTA_RAT]|Actin, cytoplasmic 1 OS=Rattus norvegicus GN=Actb PE=1 SV=1 - [ACTB_RAT]|Actin, alpha cardiac muscle 1 OS=Rattus norvegicus GN=Actc1 PE=1 SV=1 - [ACTC_RAT]|Actin, gamma-enteric smooth muscle OS=Rattus norvegicus GN=Actg2 PE=2 SV=1 - [ACTH_RA…	25	8	Q5M7U6;P60711;P63269;P68136;D3ZRN3;G5BI78;I7A5Y5;P85515	N-Term(iTRAQ8plex)	HCD	1	0	1	1	1.09	1.049	0.794	0.767	1.046	0.927	0.856	0.941	0.845	Not Unique	Not Used	527218	0.00398	0.0715	2524	4.4	20	41	34	15	2925	0	24	100	337900	2	474.792	948.576	0	-2.26	53.17	22712	22712	MS2
High	A	2	lDIAGR	1000	Unambiguous	Actin-related protein 2 OS=Rattus norvegicus GN=Actr2 PE=1 SV=1 - [ARP2_RAT]|Actin, aortic smooth muscle OS=Rattus norvegicus GN=Acta2 PE=1 SV=1 - [ACTA_RAT]|Actin, cytoplasmic 1 OS=Rattus norvegicus GN=Actb PE=1 SV=1 - [ACTB_RAT]|Actin, alpha cardiac muscle 1 OS=Rattus norvegicus GN=Actc1 PE=1 SV=1 - [ACTC_RAT]|Actin, gamma-enteric smooth muscle OS=Rattus norvegicus GN=Actg2 PE=2 SV=1 - [ACTH_RA…	25	8	Q5M7U6;P60711;P63269;P68136;D3ZRN3;G5BI78;I7A5Y5;P85515	N-Term(iTRAQ8plex)	HCD	1	0	1	2	1.09	1.049	0.794	0.767	1.046	0.927	0.856	0.941	0.845	Redundant	Not Used	527218	0.00398	0.0715	2524	4.4	20	41	34	15	2925	0	24	100	337900	2	474.792	948.576	0	-2.26	53.17	22712	22712	MS2
High	A	2	lDLAGR	1000	Unambiguous	Actin-related protein 2 OS=Rattus norvegicus GN=Actr2 PE=1 SV=1 - [ARP2_RAT]|Actin, aortic smooth muscle OS=Rattus norvegicus GN=Acta2 PE=1 SV=1 - [ACTA_RAT]|Actin, cytoplasmic 1 OS=Rattus norvegicus GN=Actb PE=1 SV=1 - [ACTB_RAT]|Actin, alpha cardiac muscle 1 OS=Rattus norvegicus GN=Actc1 PE=1 SV=1 - [ACTC_RAT]|Actin, gamma-enteric smooth muscle OS=Rattus norvegicus GN=Actg2 PE=2 SV=1 - [ACTH_RA…	25	8	Q5M7U6;P60711;P63269;P68136;D3ZRN3;G5BI78;I7A5Y5;P85515	N-Term(iTRAQ8plex)	HCD	1	0	1	3	1.09	1.049	0.794	0.767	1.046	0.927	0.856	0.941	0.845	Redundant	Not Used	527218	0.00398	0.0715	2524	4.4	20	41	34	15	2925	0	24	100	337900	2	474.792	948.576	0	-2.26	53.17	22712	22712	MS2
High	A	2	iDIAGR	1000	Unambiguous	Actin-related protein 2 OS=Rattus norvegicus GN=Actr2 PE=1 SV=1 - [ARP2_RAT]|Actin, aortic smooth muscle OS=Rattus norvegicus GN=Acta2 PE=1 SV=1 - [ACTA_RAT]|Actin, cytoplasmic 1 OS=Rattus norvegicus GN=Actb PE=1 SV=1 - [ACTB_RAT]|Actin, alpha cardiac muscle 1 OS=Rattus norvegicus GN=Actc1 PE=1 SV=1 - [ACTC_RAT]|Actin, gamma-enteric smooth muscle OS=Rattus norvegicus GN=Actg2 PE=2 SV=1 - [ACTH_RA…	25	8	Q5M7U6;P60711;P63269;P68136;D3ZRN3;G5BI78;I7A5Y5;P85515	N-Term(iTRAQ8plex)	HCD	1	0	1	1	1.184	0.921	1.374	1.071	1.295	0.929	0.869	0.933	0.97	Not Unique	Not Used	461098	0.0043	0.0769	2524	2.2	23	41	34	18	2925	0	8	100	705800	2	474.792	948.576	0	-2.26	58.4	24551	24551	MS2
High	A	2	lDIAGR	1000	Unambiguous	Actin-related protein 2 OS=Rattus norvegicus GN=Actr2 PE=1 SV=1 - [ARP2_RAT]|Actin, aortic smooth muscle OS=Rattus norvegicus GN=Acta2 PE=1 SV=1 - [ACTA_RAT]|Actin, cytoplasmic 1 OS=Rattus norvegicus GN=Actb PE=1 SV=1 - [ACTB_RAT]|Actin, alpha cardiac muscle 1 OS=Rattus norvegicus GN=Actc1 PE=1 SV=1 - [ACTC_RAT]|Actin, gamma-enteric smooth muscle OS=Rattus norvegicus GN=Actg2 PE=2 SV=1 - [ACTH_RA…	25	8	Q5M7U6;P60711;P63269;P68136;D3ZRN3;G5BI78;I7A5Y5;P85515	N-Term(iTRAQ8plex)	HCD	1	0	1	2	1.184	0.921	1.374	1.071	1.295	0.929	0.869	0.933	0.97	Redundant	Not Used	461098	0.0043	0.0769	2524	2.2	23	41	34	18	2925	0	8	100	705800	2	474.792	948.576	0	-2.26	58.4	24551	24551	MS2
High	A	2	lDLAGR	1000	Unambiguous	Actin-related protein 2 OS=Rattus norvegicus GN=Actr2 PE=1 SV=1 - [ARP2_RAT]|Actin, aortic smooth muscle OS=Rattus norvegicus GN=Acta2 PE=1 SV=1 - [ACTA_RAT]|Actin, cytoplasmic 1 OS=Rattus norvegicus GN=Actb PE=1 SV=1 - [ACTB_RAT]|Actin, alpha cardiac muscle 1 OS=Rattus norvegicus GN=Actc1 PE=1 SV=1 - [ACTC_RAT]|Actin, gamma-enteric smooth muscle OS=Rattus norvegicus GN=Actg2 PE=2 SV=1 - [ACTH_RA…	25	8	Q5M7U6;P60711;P63269;P68136;D3ZRN3;G5BI78;I7A5Y5;P85515	N-Term(iTRAQ8plex)	HCD	1	0	1	3	1.184	0.921	1.374	1.071	1.295	0.929	0.869	0.933	0.97	Redundant	Not Used	461098	0.0043	0.0769	2524	2.2	23	41	34	18	2925	0	8	100	705800	2	474.792	948.576	0	-2.26	58.4	24551	24551	MS2
High	A	2	iDIAGR	1000	Unambiguous	Actin-related protein 2 OS=Rattus norvegicus GN=Actr2 PE=1 SV=1 - [ARP2_RAT]|Actin, aortic smooth muscle OS=Rattus norvegicus GN=Acta2 PE=1 SV=1 - [ACTA_RAT]|Actin, cytoplasmic 1 OS=Rattus norvegicus GN=Actb PE=1 SV=1 - [ACTB_RAT]|Actin, alpha cardiac muscle 1 OS=Rattus norvegicus GN=Actc1 PE=1 SV=1 - [ACTC_RAT]|Actin, gamma-enteric smooth muscle OS=Rattus norvegicus GN=Actg2 PE=2 SV=1 - [ACTH_RA…	25	8	Q5M7U6;P60711;P63269;P68136;D3ZRN3;G5BI78;I7A5Y5;P85515	N-Term(iTRAQ8plex)	HCD	1	0	1	1	0.919	0.975	0.998	1.061	0.948	1.166	0.833	0.944	1.106	Not Unique	Not Used	459306	0.00332	0.0573	2524	0.52	34	41	34	25	2925	0	10	100	707900	2	474.792	948.576	0	-2.07	53.75	22664	22664	MS2
High	A	2	lDIAGR	1000	Unambiguous	Actin-related protein 2 OS=Rattus norvegicus GN=Actr2 PE=1 SV=1 - [ARP2_RAT]|Actin, aortic smooth muscle OS=Rattus norvegicus GN=Acta2 PE=1 SV=1 - [ACTA_RAT]|Actin, cytoplasmic 1 OS=Rattus norvegicus GN=Actb PE=1 SV=1 - [ACTB_RAT]|Actin, alpha cardiac muscle 1 OS=Rattus norvegicus GN=Actc1 PE=1 SV=1 - [ACTC_RAT]|Actin, gamma-enteric smooth muscle OS=Rattus norvegicus GN=Actg2 PE=2 SV=1 - [ACTH_RA…	25	8	Q5M7U6;P60711;P63269;P68136;D3ZRN3;G5BI78;I7A5Y5;P85515	N-Term(iTRAQ8plex)	HCD	1	0	1	2	0.919	0.975	0.998	1.061	0.948	1.166	0.833	0.944	1.106	Redundant	Not Used	459306	0.00332	0.0573	2524	0.52	34	41	34	25	2925	0	10	100	707900	2	474.792	948.576	0	-2.07	53.75	22664	22664	MS2
High	A	2	lDLAGR	1000	Unambiguous	Actin-related protein 2 OS=Rattus norvegicus GN=Actr2 PE=1 SV=1 - [ARP2_RAT]|Actin, aortic smooth muscle OS=Rattus norvegicus GN=Acta2 PE=1 SV=1 - [ACTA_RAT]|Actin, cytoplasmic 1 OS=Rattus norvegicus GN=Actb PE=1 SV=1 - [ACTB_RAT]|Actin, alpha cardiac muscle 1 OS=Rattus norvegicus GN=Actc1 PE=1 SV=1 - [ACTC_RAT]|Actin, gamma-enteric smooth muscle OS=Rattus norvegicus GN=Actg2 PE=2 SV=1 - [ACTH_RA…	25	8	Q5M7U6;P60711;P63269;P68136;D3ZRN3;G5BI78;I7A5Y5;P85515	N-Term(iTRAQ8plex)	HCD	1	0	1	3	0.919	0.975	0.998	1.061	0.948	1.166	0.833	0.944	1.106	Redundant	Not Used	459306	0.00332	0.0573	2524	0.52	34	41	34	25	2925	0	10	100	707900	2	474.792	948.576	0	-2.07	53.75	22664	22664	MS2
High	A	2	iDIAGR	1000	Unambiguous	Actin-related protein 2 OS=Rattus norvegicus GN=Actr2 PE=1 SV=1 - [ARP2_RAT]|Actin, aortic smooth muscle OS=Rattus norvegicus GN=Acta2 PE=1 SV=1 - [ACTA_RAT]|Actin, cytoplasmic 1 OS=Rattus norvegicus GN=Actb PE=1 SV=1 - [ACTB_RAT]|Actin, alpha cardiac muscle 1 OS=Rattus norvegicus GN=Actc1 PE=1 SV=1 - [ACTC_RAT]|Actin, gamma-enteric smooth muscle OS=Rattus norvegicus GN=Actg2 PE=2 SV=1 - [ACTH_RA…	25	8	Q5M7U6;P60711;P63269;P68136;D3ZRN3;G5BI78;I7A5Y5;P85515	N-Term(iTRAQ8plex)	HCD	1	0	1	1	1.085	0.893	1.258	1.037	1.224	0.949	0.793	0.926	1.071	Not Unique	Not Used	459536	0.00761	0.141	2524	3.2	23	41	34	17	2925	0	0	100	924500	2	474.792	948.576	0	-2.07	54.35	22906	22906	MS2
High	A	2	lDIAGR	1000	Unambiguous	Actin-related protein 2 OS=Rattus norvegicus GN=Actr2 PE=1 SV=1 - [ARP2_RAT]|Actin, aortic smooth muscle OS=Rattus norvegicus GN=Acta2 PE=1 SV=1 - [ACTA_RAT]|Actin, cytoplasmic 1 OS=Rattus norvegicus GN=Actb PE=1 SV=1 - [ACTB_RAT]|Actin, alpha cardiac muscle 1 OS=Rattus norvegicus GN=Actc1 PE=1 SV=1 - [ACTC_RAT]|Actin, gamma-enteric smooth muscle OS=Rattus norvegicus GN=Actg2 PE=2 SV=1 - [ACTH_RA…	25	8	Q5M7U6;P60711;P63269;P68136;D3ZRN3;G5BI78;I7A5Y5;P85515	N-Term(iTRAQ8plex)	HCD	1	0	1	2	1.085	0.893	1.258	1.037	1.224	0.949	0.793	0.926	1.071	Redundant	Not Used	459536	0.00761	0.141	2524	3.2	23	41	34	17	2925	0	0	100	924500	2	474.792	948.576	0	-2.07	54.35	22906	22906	MS2
High	A	2	lDLAGR	1000	Unambiguous	Actin-related protein 2 OS=Rattus norvegicus GN=Actr2 PE=1 SV=1 - [ARP2_RAT]|Actin, aortic smooth muscle OS=Rattus norvegicus GN=Acta2 PE=1 SV=1 - [ACTA_RAT]|Actin, cytoplasmic 1 OS=Rattus norvegicus GN=Actb PE=1 SV=1 - [ACTB_RAT]|Actin, alpha cardiac muscle 1 OS=Rattus norvegicus GN=Actc1 PE=1 SV=1 - [ACTC_RAT]|Actin, gamma-enteric smooth muscle OS=Rattus norvegicus GN=Actg2 PE=2 SV=1 - [ACTH_RA…	25	8	Q5M7U6;P60711;P63269;P68136;D3ZRN3;G5BI78;I7A5Y5;P85515	N-Term(iTRAQ8plex)	HCD	1	0	1	3	1.085	0.893	1.258	1.037	1.224	0.949	0.793	0.926	1.071	Redundant	Not Used	459536	0.00761	0.141	2524	3.2	23	41	34	17	2925	0	0	100	924500	2	474.792	948.576	0	-2.07	54.35	22906	22906	MS2
High	A	2	iDIAGR	1000	Unambiguous	Actin-related protein 2 OS=Rattus norvegicus GN=Actr2 PE=1 SV=1 - [ARP2_RAT]|Actin, aortic smooth muscle OS=Rattus norvegicus GN=Acta2 PE=1 SV=1 - [ACTA_RAT]|Actin, cytoplasmic 1 OS=Rattus norvegicus GN=Actb PE=1 SV=1 - [ACTB_RAT]|Actin, alpha cardiac muscle 1 OS=Rattus norvegicus GN=Actc1 PE=1 SV=1 - [ACTC_RAT]|Actin, gamma-enteric smooth muscle OS=Rattus norvegicus GN=Actg2 PE=2 SV=1 - [ACTH_RA…	25	8	Q5M7U6;P60711;P63269;P68136;D3ZRN3;G5BI78;I7A5Y5;P85515	N-Term(iTRAQ8plex)	HCD	1	0	1	1	1.047	0.918	1.227	1.077	1.149	1.025	0.922	1.047	0.9	Not Unique	Not Used	461894	0.00769	0.142	2524	2.7	22	41	34	17	2925	0	10	100	711800	2	474.792	948.576	0	-2.01	60.46	25388	25388	MS2
High	A	2	lDIAGR	1000	Unambiguous	Actin-related protein 2 OS=Rattus norvegicus GN=Actr2 PE=1 SV=1 - [ARP2_RAT]|Actin, aortic smooth muscle OS=Rattus norvegicus GN=Acta2 PE=1 SV=1 - [ACTA_RAT]|Actin, cytoplasmic 1 OS=Rattus norvegicus GN=Actb PE=1 SV=1 - [ACTB_RAT]|Actin, alpha cardiac muscle 1 OS=Rattus norvegicus GN=Actc1 PE=1 SV=1 - [ACTC_RAT]|Actin, gamma-enteric smooth muscle OS=Rattus norvegicus GN=Actg2 PE=2 SV=1 - [ACTH_RA…	25	8	Q5M7U6;P60711;P63269;P68136;D3ZRN3;G5BI78;I7A5Y5;P85515	N-Term(iTRAQ8plex)	HCD	1	0	1	2	1.047	0.918	1.227	1.077	1.149	1.025	0.922	1.047	0.9	Redundant	Not Used	461894	0.00769	0.142	2524	2.7	22	41	34	17	2925	0	10	100	711800	2	474.792	948.576	0	-2.01	60.46	25388	25388	MS2
High	A	2	lDLAGR	1000	Unambiguous	Actin-related protein 2 OS=Rattus norvegicus GN=Actr2 PE=1 SV=1 - [ARP2_RAT]|Actin, aortic smooth muscle OS=Rattus norvegicus GN=Acta2 PE=1 SV=1 - [ACTA_RAT]|Actin, cytoplasmic 1 OS=Rattus norvegicus GN=Actb PE=1 SV=1 - [ACTB_RAT]|Actin, alpha cardiac muscle 1 OS=Rattus norvegicus GN=Actc1 PE=1 SV=1 - [ACTC_RAT]|Actin, gamma-enteric smooth muscle OS=Rattus norvegicus GN=Actg2 PE=2 SV=1 - [ACTH_RA…	25	8	Q5M7U6;P60711;P63269;P68136;D3ZRN3;G5BI78;I7A5Y5;P85515	N-Term(iTRAQ8plex)	HCD	1	0	1	3	1.047	0.918	1.227	1.077	1.149	1.025	0.922	1.047	0.9	Redundant	Not Used	461894	0.00769	0.142	2524	2.7	22	41	34	17	2925	0	10	100	711800	2	474.792	948.576	0	-2.01	60.46	25388	25388	MS2
High	A	2	iDIAGR	1000	Unambiguous	Actin-related protein 2 OS=Rattus norvegicus GN=Actr2 PE=1 SV=1 - [ARP2_RAT]|Actin, aortic smooth muscle OS=Rattus norvegicus GN=Acta2 PE=1 SV=1 - [ACTA_RAT]|Actin, cytoplasmic 1 OS=Rattus norvegicus GN=Actb PE=1 SV=1 - [ACTB_RAT]|Actin, alpha cardiac muscle 1 OS=Rattus norvegicus GN=Actc1 PE=1 SV=1 - [ACTC_RAT]|Actin, gamma-enteric smooth muscle OS=Rattus norvegicus GN=Actg2 PE=2 SV=1 - [ACTH_RA…	25	8	Q5M7U6;P60711;P63269;P68136;D3ZRN3;G5BI78;I7A5Y5;P85515	N-Term(iTRAQ8plex)	HCD	1	0	1	1	0.922	0.999	0.94	1.02	0.93	1.025	0.873	1.017	0.968	Not Unique	Not Used	459068	0.00331	0.0572	2524	0.77	27	41	34	23	2925	0	4	100	1001000	2	474.792	948.576	0	-2.01	53.14	22414	22414	MS2
High	A	2	lDIAGR	1000	Unambiguous	Actin-related protein 2 OS=Rattus norvegicus GN=Actr2 PE=1 SV=1 - [ARP2_RAT]|Actin, aortic smooth muscle OS=Rattus norvegicus GN=Acta2 PE=1 SV=1 - [ACTA_RAT]|Actin, cytoplasmic 1 OS=Rattus norvegicus GN=Actb PE=1 SV=1 - [ACTB_RAT]|Actin, alpha cardiac muscle 1 OS=Rattus norvegicus GN=Actc1 PE=1 SV=1 - [ACTC_RAT]|Actin, gamma-enteric smooth muscle OS=Rattus norvegicus GN=Actg2 PE=2 SV=1 - [ACTH_RA…	25	8	Q5M7U6;P60711;P63269;P68136;D3ZRN3;G5BI78;I7A5Y5;P85515	N-Term(iTRAQ8plex)	HCD	1	0	1	2	0.922	0.999	0.94	1.02	0.93	1.025	0.873	1.017	0.968	Redundant	Not Used	459068	0.00331	0.0572	2524	0.77	27	41	34	23	2925	0	4	100	1001000	2	474.792	948.576	0	-2.01	53.14	22414	22414	MS2
High	A	2	lDLAGR	1000	Unambiguous	Actin-related protein 2 OS=Rattus norvegicus GN=Actr2 PE=1 SV=1 - [ARP2_RAT]|Actin, aortic smooth muscle OS=Rattus norvegicus GN=Acta2 PE=1 SV=1 - [ACTA_RAT]|Actin, cytoplasmic 1 OS=Rattus norvegicus GN=Actb PE=1 SV=1 - [ACTB_RAT]|Actin, alpha cardiac muscle 1 OS=Rattus norvegicus GN=Actc1 PE=1 SV=1 - [ACTC_RAT]|Actin, gamma-enteric smooth muscle OS=Rattus norvegicus GN=Actg2 PE=2 SV=1 - [ACTH_RA…	25	8	Q5M7U6;P60711;P63269;P68136;D3ZRN3;G5BI78;I7A5Y5;P85515	N-Term(iTRAQ8plex)	HCD	1	0	1	3	0.922	0.999	0.94	1.02	0.93	1.025	0.873	1.017	0.968	Redundant	Not Used	459068	0.00331	0.0572	2524	0.77	27	41	34	23	2925	0	4	100	1001000	2	474.792	948.576	0	-2.01	53.14	22414	22414	MS2
High	A	2	iDIAGR	1000	Unambiguous	Actin-related protein 2 OS=Rattus norvegicus GN=Actr2 PE=1 SV=1 - [ARP2_RAT]|Actin, aortic smooth muscle OS=Rattus norvegicus GN=Acta2 PE=1 SV=1 - [ACTA_RAT]|Actin, cytoplasmic 1 OS=Rattus norvegicus GN=Actb PE=1 SV=1 - [ACTB_RAT]|Actin, alpha cardiac muscle 1 OS=Rattus norvegicus GN=Actc1 PE=1 SV=1 - [ACTC_RAT]|Actin, gamma-enteric smooth muscle OS=Rattus norvegicus GN=Actg2 PE=2 SV=1 - [ACTH_RA…	25	8	Q5M7U6;P60711;P63269;P68136;D3ZRN3;G5BI78;I7A5Y5;P85515	N-Term(iTRAQ8plex)	HCD	1	0	1	1	1.227	1.095	1.209	1.081	1.129	0.932	1.143	1.014	1.088	Not Unique	Not Used	481835	0.005	0.0885	2524	1.8	24	41	34	19	2925	0	6	100	717000	2	474.792	948.576	0	-1.94	55.69	22241	22241	MS2
High	A	2	lDIAGR	1000	Unambiguous	Actin-related protein 2 OS=Rattus norvegicus GN=Actr2 PE=1 SV=1 - [ARP2_RAT]|Actin, aortic smooth muscle OS=Rattus norvegicus GN=Acta2 PE=1 SV=1 - [ACTA_RAT]|Actin, cytoplasmic 1 OS=Rattus norvegicus GN=Actb PE=1 SV=1 - [ACTB_RAT]|Actin, alpha cardiac muscle 1 OS=Rattus norvegicus GN=Actc1 PE=1 SV=1 - [ACTC_RAT]|Actin, gamma-enteric smooth muscle OS=Rattus norvegicus GN=Actg2 PE=2 SV=1 - [ACTH_RA…	25	8	Q5M7U6;P60711;P63269;P68136;D3ZRN3;G5BI78;I7A5Y5;P85515	N-Term(iTRAQ8plex)	HCD	1	0	1	2	1.227	1.095	1.209	1.081	1.129	0.932	1.143	1.014	1.088	Redundant	Not Used	481835	0.005	0.0885	2524	1.8	24	41	34	19	2925	0	6	100	717000	2	474.792	948.576	0	-1.94	55.69	22241	22241	MS2
High	A	2	lDLAGR	1000	Unambiguous	Actin-related protein 2 OS=Rattus norvegicus GN=Actr2 PE=1 SV=1 - [ARP2_RAT]|Actin, aortic smooth muscle OS=Rattus norvegicus GN=Acta2 PE=1 SV=1 - [ACTA_RAT]|Actin, cytoplasmic 1 OS=Rattus norvegicus GN=Actb PE=1 SV=1 - [ACTB_RAT]|Actin, alpha cardiac muscle 1 OS=Rattus norvegicus GN=Actc1 PE=1 SV=1 - [ACTC_RAT]|Actin, gamma-enteric smooth muscle OS=Rattus norvegicus GN=Actg2 PE=2 SV=1 - [ACTH_RA…	25	8	Q5M7U6;P60711;P63269;P68136;D3ZRN3;G5BI78;I7A5Y5;P85515	N-Term(iTRAQ8plex)	HCD	1	0	1	3	1.227	1.095	1.209	1.081	1.129	0.932	1.143	1.014	1.088	Redundant	Not Used	481835	0.005	0.0885	2524	1.8	24	41	34	19	2925	0	6	100	717000	2	474.792	948.576	0	-1.94	55.69	22241	22241	MS2
High	A	2	iDIAGR	1000	Unambiguous	Actin-related protein 2 OS=Rattus norvegicus GN=Actr2 PE=1 SV=1 - [ARP2_RAT]|Actin, aortic smooth muscle OS=Rattus norvegicus GN=Acta2 PE=1 SV=1 - [ACTA_RAT]|Actin, cytoplasmic 1 OS=Rattus norvegicus GN=Actb PE=1 SV=1 - [ACTB_RAT]|Actin, alpha cardiac muscle 1 OS=Rattus norvegicus GN=Actc1 PE=1 SV=1 - [ACTC_RAT]|Actin, gamma-enteric smooth muscle OS=Rattus norvegicus GN=Actg2 PE=2 SV=1 - [ACTH_RA…	25	8	Q5M7U6;P60711;P63269;P68136;D3ZRN3;G5BI78;I7A5Y5;P85515	N-Term(iTRAQ8plex)	HCD	1	0	1	1	1.049	1.379	0.988	1.301	0.766	1.293	1.342	1.231	1.301	Not Unique	Not Used	460982	0.00536	0.0961	2524	4.1	22	41	34	16	2925	0	12	100	798700	2	474.792	948.576	0	-1.88	58.1	24429	24429	MS2
High	A	2	lDIAGR	1000	Unambiguous	Actin-related protein 2 OS=Rattus norvegicus GN=Actr2 PE=1 SV=1 - [ARP2_RAT]|Actin, aortic smooth muscle OS=Rattus norvegicus GN=Acta2 PE=1 SV=1 - [ACTA_RAT]|Actin, cytoplasmic 1 OS=Rattus norvegicus GN=Actb PE=1 SV=1 - [ACTB_RAT]|Actin, alpha cardiac muscle 1 OS=Rattus norvegicus GN=Actc1 PE=1 SV=1 - [ACTC_RAT]|Actin, gamma-enteric smooth muscle OS=Rattus norvegicus GN=Actg2 PE=2 SV=1 - [ACTH_RA…	25	8	Q5M7U6;P60711;P63269;P68136;D3ZRN3;G5BI78;I7A5Y5;P85515	N-Term(iTRAQ8plex)	HCD	1	0	1	2	1.049	1.379	0.988	1.301	0.766	1.293	1.342	1.231	1.301	Redundant	Not Used	460982	0.00536	0.0961	2524	4.1	22	41	34	16	2925	0	12	100	798700	2	474.792	948.576	0	-1.88	58.1	24429	24429	MS2
High	A	2	lDLAGR	1000	Unambiguous	Actin-related protein 2 OS=Rattus norvegicus GN=Actr2 PE=1 SV=1 - [ARP2_RAT]|Actin, aortic smooth muscle OS=Rattus norvegicus GN=Acta2 PE=1 SV=1 - [ACTA_RAT]|Actin, cytoplasmic 1 OS=Rattus norvegicus GN=Actb PE=1 SV=1 - [ACTB_RAT]|Actin, alpha cardiac muscle 1 OS=Rattus norvegicus GN=Actc1 PE=1 SV=1 - [ACTC_RAT]|Actin, gamma-enteric smooth muscle OS=Rattus norvegicus GN=Actg2 PE=2 SV=1 - [ACTH_RA…	25	8	Q5M7U6;P60711;P63269;P68136;D3ZRN3;G5BI78;I7A5Y5;P85515	N-Term(iTRAQ8plex)	HCD	1	0	1	3	1.049	1.379	0.988	1.301	0.766	1.293	1.342	1.231	1.301	Redundant	Not Used	460982	0.00536	0.0961	2524	4.1	22	41	34	16	2925	0	12	100	798700	2	474.792	948.576	0	-1.88	58.1	24429	24429	MS2
High	A	2	iDIAGR	1000	Unambiguous	Actin-related protein 2 OS=Rattus norvegicus GN=Actr2 PE=1 SV=1 - [ARP2_RAT]|Actin, aortic smooth muscle OS=Rattus norvegicus GN=Acta2 PE=1 SV=1 - [ACTA_RAT]|Actin, cytoplasmic 1 OS=Rattus norvegicus GN=Actb PE=1 SV=1 - [ACTB_RAT]|Actin, alpha cardiac muscle 1 OS=Rattus norvegicus GN=Actc1 PE=1 SV=1 - [ACTC_RAT]|Actin, gamma-enteric smooth muscle OS=Rattus norvegicus GN=Actg2 PE=2 SV=1 - [ACTH_RA…	25	8	Q5M7U6;P60711;P63269;P68136;D3ZRN3;G5BI78;I7A5Y5;P85515	N-Term(iTRAQ8plex)	HCD	1	0	1	1	1.251	0.919	1.131	0.833	1.37	0.705	0.786	0.724	0.786	Not Unique	Not Used	461449	0.00366	0.0642	2523	0.79	31	41	34	23	2925	0	5	100	724600	2	474.792	948.576	0	-1.81	59.31	24920	24920	MS2
High	A	2	lDIAGR	1000	Unambiguous	Actin-related protein 2 OS=Rattus norvegicus GN=Actr2 PE=1 SV=1 - [ARP2_RAT]|Actin, aortic smooth muscle OS=Rattus norvegicus GN=Acta2 PE=1 SV=1 - [ACTA_RAT]|Actin, cytoplasmic 1 OS=Rattus norvegicus GN=Actb PE=1 SV=1 - [ACTB_RAT]|Actin, alpha cardiac muscle 1 OS=Rattus norvegicus GN=Actc1 PE=1 SV=1 - [ACTC_RAT]|Actin, gamma-enteric smooth muscle OS=Rattus norvegicus GN=Actg2 PE=2 SV=1 - [ACTH_RA…	25	8	Q5M7U6;P60711;P63269;P68136;D3ZRN3;G5BI78;I7A5Y5;P85515	N-Term(iTRAQ8plex)	HCD	1	0	1	2	1.251	0.919	1.131	0.833	1.37	0.705	0.786	0.724	0.786	Redundant	Not Used	461449	0.00366	0.0642	2523	0.79	31	41	34	23	2925	0	5	100	724600	2	474.792	948.576	0	-1.81	59.31	24920	24920	MS2
High	A	2	lDLAGR	1000	Unambiguous	Actin-related protein 2 OS=Rattus norvegicus GN=Actr2 PE=1 SV=1 - [ARP2_RAT]|Actin, aortic smooth muscle OS=Rattus norvegicus GN=Acta2 PE=1 SV=1 - [ACTA_RAT]|Actin, cytoplasmic 1 OS=Rattus norvegicus GN=Actb PE=1 SV=1 - [ACTB_RAT]|Actin, alpha cardiac muscle 1 OS=Rattus norvegicus GN=Actc1 PE=1 SV=1 - [ACTC_RAT]|Actin, gamma-enteric smooth muscle OS=Rattus norvegicus GN=Actg2 PE=2 SV=1 - [ACTH_RA…	25	8	Q5M7U6;P60711;P63269;P68136;D3ZRN3;G5BI78;I7A5Y5;P85515	N-Term(iTRAQ8plex)	HCD	1	0	1	3	1.251	0.919	1.131	0.833	1.37	0.705	0.786	0.724	0.786	Redundant	Not Used	461449	0.00366	0.0642	2523	0.79	31	41	34	23	2925	0	5	100	724600	2	474.792	948.576	0	-1.81	59.31	24920	24920	MS2
High	A	2	iDIAGR	1000	Unambiguous	Actin-related protein 2 OS=Rattus norvegicus GN=Actr2 PE=1 SV=1 - [ARP2_RAT]|Actin, aortic smooth muscle OS=Rattus norvegicus GN=Acta2 PE=1 SV=1 - [ACTA_RAT]|Actin, cytoplasmic 1 OS=Rattus norvegicus GN=Actb PE=1 SV=1 - [ACTB_RAT]|Actin, alpha cardiac muscle 1 OS=Rattus norvegicus GN=Actc1 PE=1 SV=1 - [ACTC_RAT]|Actin, gamma-enteric smooth muscle OS=Rattus norvegicus GN=Actg2 PE=2 SV=1 - [ACTH_RA…	25	8	Q5M7U6;P60711;P63269;P68136;D3ZRN3;G5BI78;I7A5Y5;P85515	N-Term(iTRAQ8plex)	HCD	1	0	1	1	1.137	1.295	1.238	1.414	0.884	1.248	1.017	1.287	1.45	Not Unique	Not Used	480823	0.0063	0.114	2523	2	23	41	34	19	2925	0	10	100	868000	2	474.792	948.576	0	-1.81	53.07	21176	21176	MS2
High	A	2	lDIAGR	1000	Unambiguous	Actin-related protein 2 OS=Rattus norvegicus GN=Actr2 PE=1 SV=1 - [ARP2_RAT]|Actin, aortic smooth muscle OS=Rattus norvegicus GN=Acta2 PE=1 SV=1 - [ACTA_RAT]|Actin, cytoplasmic 1 OS=Rattus norvegicus GN=Actb PE=1 SV=1 - [ACTB_RAT]|Actin, alpha cardiac muscle 1 OS=Rattus norvegicus GN=Actc1 PE=1 SV=1 - [ACTC_RAT]|Actin, gamma-enteric smooth muscle OS=Rattus norvegicus GN=Actg2 PE=2 SV=1 - [ACTH_RA…	25	8	Q5M7U6;P60711;P63269;P68136;D3ZRN3;G5BI78;I7A5Y5;P85515	N-Term(iTRAQ8plex)	HCD	1	0	1	2	1.137	1.295	1.238	1.414	0.884	1.248	1.017	1.287	1.45	Redundant	Not Used	480823	0.0063	0.114	2523	2	23	41	34	19	2925	0	10	100	868000	2	474.792	948.576	0	-1.81	53.07	21176	21176	MS2
High	A	2	lDLAGR	1000	Unambiguous	Actin-related protein 2 OS=Rattus norvegicus GN=Actr2 PE=1 SV=1 - [ARP2_RAT]|Actin, aortic smooth muscle OS=Rattus norvegicus GN=Acta2 PE=1 SV=1 - [ACTA_RAT]|Actin, cytoplasmic 1 OS=Rattus norvegicus GN=Actb PE=1 SV=1 - [ACTB_RAT]|Actin, alpha cardiac muscle 1 OS=Rattus norvegicus GN=Actc1 PE=1 SV=1 - [ACTC_RAT]|Actin, gamma-enteric smooth muscle OS=Rattus norvegicus GN=Actg2 PE=2 SV=1 - [ACTH_RA…	25	8	Q5M7U6;P60711;P63269;P68136;D3ZRN3;G5BI78;I7A5Y5;P85515	N-Term(iTRAQ8plex)	HCD	1	0	1	3	1.137	1.295	1.238	1.414	0.884	1.248	1.017	1.287	1.45	Redundant	Not Used	480823	0.0063	0.114	2523	2	23	41	34	19	2925	0	10	100	868000	2	474.792	948.576	0	-1.81	53.07	21176	21176	MS2
High	A	2	iDIAGR	1000	Unambiguous	Actin-related protein 2 OS=Rattus norvegicus GN=Actr2 PE=1 SV=1 - [ARP2_RAT]|Actin, aortic smooth muscle OS=Rattus norvegicus GN=Acta2 PE=1 SV=1 - [ACTA_RAT]|Actin, cytoplasmic 1 OS=Rattus norvegicus GN=Actb PE=1 SV=1 - [ACTB_RAT]|Actin, alpha cardiac muscle 1 OS=Rattus norvegicus GN=Actc1 PE=1 SV=1 - [ACTC_RAT]|Actin, gamma-enteric smooth muscle OS=Rattus norvegicus GN=Actg2 PE=2 SV=1 - [ACTH_RA…	25	8	Q5M7U6;P60711;P63269;P68136;D3ZRN3;G5BI78;I7A5Y5;P85515	N-Term(iTRAQ8plex)	HCD	1	0	1	1	1.376	1.063	1.323	1.024	1.303	0.741	0.976	1.137	1.029	Not Unique	Not Used	527546	0.0023	0.0388	2523	1.1	26	41	34	21	2925	0	14	100	362200	2	474.792	948.576	0	-1.75	54.02	23057	23057	MS2
High	A	2	lDIAGR	1000	Unambiguous	Actin-related protein 2 OS=Rattus norvegicus GN=Actr2 PE=1 SV=1 - [ARP2_RAT]|Actin, aortic smooth muscle OS=Rattus norvegicus GN=Acta2 PE=1 SV=1 - [ACTA_RAT]|Actin, cytoplasmic 1 OS=Rattus norvegicus GN=Actb PE=1 SV=1 - [ACTB_RAT]|Actin, alpha cardiac muscle 1 OS=Rattus norvegicus GN=Actc1 PE=1 SV=1 - [ACTC_RAT]|Actin, gamma-enteric smooth muscle OS=Rattus norvegicus GN=Actg2 PE=2 SV=1 - [ACTH_RA…	25	8	Q5M7U6;P60711;P63269;P68136;D3ZRN3;G5BI78;I7A5Y5;P85515	N-Term(iTRAQ8plex)	HCD	1	0	1	2	1.376	1.063	1.323	1.024	1.303	0.741	0.976	1.137	1.029	Redundant	Not Used	527546	0.0023	0.0388	2523	1.1	26	41	34	21	2925	0	14	100	362200	2	474.792	948.576	0	-1.75	54.02	23057	23057	MS2
High	A	2	lDLAGR	1000	Unambiguous	Actin-related protein 2 OS=Rattus norvegicus GN=Actr2 PE=1 SV=1 - [ARP2_RAT]|Actin, aortic smooth muscle OS=Rattus norvegicus GN=Acta2 PE=1 SV=1 - [ACTA_RAT]|Actin, cytoplasmic 1 OS=Rattus norvegicus GN=Actb PE=1 SV=1 - [ACTB_RAT]|Actin, alpha cardiac muscle 1 OS=Rattus norvegicus GN=Actc1 PE=1 SV=1 - [ACTC_RAT]|Actin, gamma-enteric smooth muscle OS=Rattus norvegicus GN=Actg2 PE=2 SV=1 - [ACTH_RA…	25	8	Q5M7U6;P60711;P63269;P68136;D3ZRN3;G5BI78;I7A5Y5;P85515	N-Term(iTRAQ8plex)	HCD	1	0	1	3	1.376	1.063	1.323	1.024	1.303	0.741	0.976	1.137	1.029	Redundant	Not Used	527546	0.0023	0.0388	2523	1.1	26	41	34	21	2925	0	14	100	362200	2	474.792	948.576	0	-1.75	54.02	23057	23057	MS2
High	A	2	iDIAGR	1000	Unambiguous	Actin-related protein 2 OS=Rattus norvegicus GN=Actr2 PE=1 SV=1 - [ARP2_RAT]|Actin, aortic smooth muscle OS=Rattus norvegicus GN=Acta2 PE=1 SV=1 - [ACTA_RAT]|Actin, cytoplasmic 1 OS=Rattus norvegicus GN=Actb PE=1 SV=1 - [ACTB_RAT]|Actin, alpha cardiac muscle 1 OS=Rattus norvegicus GN=Actc1 PE=1 SV=1 - [ACTC_RAT]|Actin, gamma-enteric smooth muscle OS=Rattus norvegicus GN=Actg2 PE=2 SV=1 - [ACTH_RA…	25	8	Q5M7U6;P60711;P63269;P68136;D3ZRN3;G5BI78;I7A5Y5;P85515	N-Term(iTRAQ8plex)	HCD	1	0	1	1	0.937	1.234	0.842	1.111	0.765	1.191	0.717	1.173	1.062	Not Unique	Not Used	506106	0.00339	0.0591	2523	4.5	24	41	34	15	2925	0	11	100	454400	2	474.792	948.577	0	-1.49	58.53	24891	24891	MS2
High	A	2	lDIAGR	1000	Unambiguous	Actin-related protein 2 OS=Rattus norvegicus GN=Actr2 PE=1 SV=1 - [ARP2_RAT]|Actin, aortic smooth muscle OS=Rattus norvegicus GN=Acta2 PE=1 SV=1 - [ACTA_RAT]|Actin, cytoplasmic 1 OS=Rattus norvegicus GN=Actb PE=1 SV=1 - [ACTB_RAT]|Actin, alpha cardiac muscle 1 OS=Rattus norvegicus GN=Actc1 PE=1 SV=1 - [ACTC_RAT]|Actin, gamma-enteric smooth muscle OS=Rattus norvegicus GN=Actg2 PE=2 SV=1 - [ACTH_RA…	25	8	Q5M7U6;P60711;P63269;P68136;D3ZRN3;G5BI78;I7A5Y5;P85515	N-Term(iTRAQ8plex)	HCD	1	0	1	2	0.937	1.234	0.842	1.111	0.765	1.191	0.717	1.173	1.062	Redundant	Not Used	506106	0.00339	0.0591	2523	4.5	24	41	34	15	2925	0	11	100	454400	2	474.792	948.577	0	-1.49	58.53	24891	24891	MS2
High	A	2	lDLAGR	1000	Unambiguous	Actin-related protein 2 OS=Rattus norvegicus GN=Actr2 PE=1 SV=1 - [ARP2_RAT]|Actin, aortic smooth muscle OS=Rattus norvegicus GN=Acta2 PE=1 SV=1 - [ACTA_RAT]|Actin, cytoplasmic 1 OS=Rattus norvegicus GN=Actb PE=1 SV=1 - [ACTB_RAT]|Actin, alpha cardiac muscle 1 OS=Rattus norvegicus GN=Actc1 PE=1 SV=1 - [ACTC_RAT]|Actin, gamma-enteric smooth muscle OS=Rattus norvegicus GN=Actg2 PE=2 SV=1 - [ACTH_RA…	25	8	Q5M7U6;P60711;P63269;P68136;D3ZRN3;G5BI78;I7A5Y5;P85515	N-Term(iTRAQ8plex)	HCD	1	0	1	3	0.937	1.234	0.842	1.111	0.765	1.191	0.717	1.173	1.062	Redundant	Not Used	506106	0.00339	0.0591	2523	4.5	24	41	34	15	2925	0	11	100	454400	2	474.792	948.577	0	-1.49	58.53	24891	24891	MS2
High	A	2	iDIAGR	1000	Unambiguous	Actin-related protein 2 OS=Rattus norvegicus GN=Actr2 PE=1 SV=1 - [ARP2_RAT]|Actin, aortic smooth muscle OS=Rattus norvegicus GN=Acta2 PE=1 SV=1 - [ACTA_RAT]|Actin, cytoplasmic 1 OS=Rattus norvegicus GN=Actb PE=1 SV=1 - [ACTB_RAT]|Actin, alpha cardiac muscle 1 OS=Rattus norvegicus GN=Actc1 PE=1 SV=1 - [ACTC_RAT]|Actin, gamma-enteric smooth muscle OS=Rattus norvegicus GN=Actg2 PE=2 SV=1 - [ACTH_RA…	25	8	Q5M7U6;P60711;P63269;P68136;D3ZRN3;G5BI78;I7A5Y5;P85515	N-Term(iTRAQ8plex)	HCD	1	0	1	1	0.916	1.431	1	1.566	0.644	1.308	1.321	1.421	1.185	Not Unique	Not Used	459192	0.00646	0.118	2523	2.8	23	41	34	17	2925	0	11	100	856300	2	474.792	948.577	0	-1.49	53.46	22544	22544	MS2
High	A	2	lDIAGR	1000	Unambiguous	Actin-related protein 2 OS=Rattus norvegicus GN=Actr2 PE=1 SV=1 - [ARP2_RAT]|Actin, aortic smooth muscle OS=Rattus norvegicus GN=Acta2 PE=1 SV=1 - [ACTA_RAT]|Actin, cytoplasmic 1 OS=Rattus norvegicus GN=Actb PE=1 SV=1 - [ACTB_RAT]|Actin, alpha cardiac muscle 1 OS=Rattus norvegicus GN=Actc1 PE=1 SV=1 - [ACTC_RAT]|Actin, gamma-enteric smooth muscle OS=Rattus norvegicus GN=Actg2 PE=2 SV=1 - [ACTH_RA…	25	8	Q5M7U6;P60711;P63269;P68136;D3ZRN3;G5BI78;I7A5Y5;P85515	N-Term(iTRAQ8plex)	HCD	1	0	1	2	0.916	1.431	1	1.566	0.644	1.308	1.321	1.421	1.185	Redundant	Not Used	459192	0.00646	0.118	2523	2.8	23	41	34	17	2925	0	11	100	856300	2	474.792	948.577	0	-1.49	53.46	22544	22544	MS2
High	A	2	lDLAGR	1000	Unambiguous	Actin-related protein 2 OS=Rattus norvegicus GN=Actr2 PE=1 SV=1 - [ARP2_RAT]|Actin, aortic smooth muscle OS=Rattus norvegicus GN=Acta2 PE=1 SV=1 - [ACTA_RAT]|Actin, cytoplasmic 1 OS=Rattus norvegicus GN=Actb PE=1 SV=1 - [ACTB_RAT]|Actin, alpha cardiac muscle 1 OS=Rattus norvegicus GN=Actc1 PE=1 SV=1 - [ACTC_RAT]|Actin, gamma-enteric smooth muscle OS=Rattus norvegicus GN=Actg2 PE=2 SV=1 - [ACTH_RA…	25	8	Q5M7U6;P60711;P63269;P68136;D3ZRN3;G5BI78;I7A5Y5;P85515	N-Term(iTRAQ8plex)	HCD	1	0	1	3	0.916	1.431	1	1.566	0.644	1.308	1.321	1.421	1.185	Redundant	Not Used	459192	0.00646	0.118	2523	2.8	23	41	34	17	2925	0	11	100	856300	2	474.792	948.577	0	-1.49	53.46	22544	22544	MS2
High	A	2	iDIAGR	1000	Unambiguous	Actin-related protein 2 OS=Rattus norvegicus GN=Actr2 PE=1 SV=1 - [ARP2_RAT]|Actin, aortic smooth muscle OS=Rattus norvegicus GN=Acta2 PE=1 SV=1 - [ACTA_RAT]|Actin, cytoplasmic 1 OS=Rattus norvegicus GN=Actb PE=1 SV=1 - [ACTB_RAT]|Actin, alpha cardiac muscle 1 OS=Rattus norvegicus GN=Actc1 PE=1 SV=1 - [ACTC_RAT]|Actin, gamma-enteric smooth muscle OS=Rattus norvegicus GN=Actg2 PE=2 SV=1 - [ACTH_RA…	25	8	Q5M7U6;P60711;P63269;P68136;D3ZRN3;G5BI78;I7A5Y5;P85515	N-Term(iTRAQ8plex)	HCD	1	0	1	1	1.022	1.498	0.993	1.459	0.687	1.273	1.428	1.153	1.549	Not Unique	Not Used	480390	0.00509	0.0903	2384	2.1	22	41	34	18	2788	0	7	100	546700	2	474.792	948.577	0	-1.23	51.92	20713	20713	MS2
High	A	2	lDIAGR	1000	Unambiguous	Actin-related protein 2 OS=Rattus norvegicus GN=Actr2 PE=1 SV=1 - [ARP2_RAT]|Actin, aortic smooth muscle OS=Rattus norvegicus GN=Acta2 PE=1 SV=1 - [ACTA_RAT]|Actin, cytoplasmic 1 OS=Rattus norvegicus GN=Actb PE=1 SV=1 - [ACTB_RAT]|Actin, alpha cardiac muscle 1 OS=Rattus norvegicus GN=Actc1 PE=1 SV=1 - [ACTC_RAT]|Actin, gamma-enteric smooth muscle OS=Rattus norvegicus GN=Actg2 PE=2 SV=1 - [ACTH_RA…	25	8	Q5M7U6;P60711;P63269;P68136;D3ZRN3;G5BI78;I7A5Y5;P85515	N-Term(iTRAQ8plex)	HCD	1	0	1	2	1.022	1.498	0.993	1.459	0.687	1.273	1.428	1.153	1.549	Redundant	Not Used	480390	0.00509	0.0903	2384	2.1	22	41	34	18	2788	0	7	100	546700	2	474.792	948.577	0	-1.23	51.92	20713	20713	MS2
High	A	2	lDLAGR	1000	Unambiguous	Actin-related protein 2 OS=Rattus norvegicus GN=Actr2 PE=1 SV=1 - [ARP2_RAT]|Actin, aortic smooth muscle OS=Rattus norvegicus GN=Acta2 PE=1 SV=1 - [ACTA_RAT]|Actin, cytoplasmic 1 OS=Rattus norvegicus GN=Actb PE=1 SV=1 - [ACTB_RAT]|Actin, alpha cardiac muscle 1 OS=Rattus norvegicus GN=Actc1 PE=1 SV=1 - [ACTC_RAT]|Actin, gamma-enteric smooth muscle OS=Rattus norvegicus GN=Actg2 PE=2 SV=1 - [ACTH_RA…	25	8	Q5M7U6;P60711;P63269;P68136;D3ZRN3;G5BI78;I7A5Y5;P85515	N-Term(iTRAQ8plex)	HCD	1	0	1	3	1.022	1.498	0.993	1.459	0.687	1.273	1.428	1.153	1.549	Redundant	Not Used	480390	0.00509	0.0903	2384	2.1	22	41	34	18	2788	0	7	100	546700	2	474.792	948.577	0	-1.23	51.92	20713	20713	MS2
High	A	2	iDIAGR	1000	Unambiguous	Actin-related protein 2 OS=Rattus norvegicus GN=Actr2 PE=1 SV=1 - [ARP2_RAT]|Actin, aortic smooth muscle OS=Rattus norvegicus GN=Acta2 PE=1 SV=1 - [ACTA_RAT]|Actin, cytoplasmic 1 OS=Rattus norvegicus GN=Actb PE=1 SV=1 - [ACTB_RAT]|Actin, alpha cardiac muscle 1 OS=Rattus norvegicus GN=Actc1 PE=1 SV=1 - [ACTC_RAT]|Actin, gamma-enteric smooth muscle OS=Rattus norvegicus GN=Actg2 PE=2 SV=1 - [ACTH_RA…	25	8	Q5M7U6;P60711;P63269;P68136;D3ZRN3;G5BI78;I7A5Y5;P85515	N-Term(iTRAQ8plex)	HCD	1	0	1	1	0.842	0.936	0.834	0.929	0.906	1.076	0.91	0.996	0.962	Not Unique	Not Used	461994	0.00881	0.163	2384	5.6	22	41	34	14	2788	0	8	100	778200	2	474.792	948.577	0	-1.11	60.72	25493	25493	MS2
High	A	2	lDIAGR	1000	Unambiguous	Actin-related protein 2 OS=Rattus norvegicus GN=Actr2 PE=1 SV=1 - [ARP2_RAT]|Actin, aortic smooth muscle OS=Rattus norvegicus GN=Acta2 PE=1 SV=1 - [ACTA_RAT]|Actin, cytoplasmic 1 OS=Rattus norvegicus GN=Actb PE=1 SV=1 - [ACTB_RAT]|Actin, alpha cardiac muscle 1 OS=Rattus norvegicus GN=Actc1 PE=1 SV=1 - [ACTC_RAT]|Actin, gamma-enteric smooth muscle OS=Rattus norvegicus GN=Actg2 PE=2 SV=1 - [ACTH_RA…	25	8	Q5M7U6;P60711;P63269;P68136;D3ZRN3;G5BI78;I7A5Y5;P85515	N-Term(iTRAQ8plex)	HCD	1	0	1	2	0.842	0.936	0.834	0.929	0.906	1.076	0.91	0.996	0.962	Redundant	Not Used	461994	0.00881	0.163	2384	5.6	22	41	34	14	2788	0	8	100	778200	2	474.792	948.577	0	-1.11	60.72	25493	25493	MS2
High	A	2	lDLAGR	1000	Unambiguous	Actin-related protein 2 OS=Rattus norvegicus GN=Actr2 PE=1 SV=1 - [ARP2_RAT]|Actin, aortic smooth muscle OS=Rattus norvegicus GN=Acta2 PE=1 SV=1 - [ACTA_RAT]|Actin, cytoplasmic 1 OS=Rattus norvegicus GN=Actb PE=1 SV=1 - [ACTB_RAT]|Actin, alpha cardiac muscle 1 OS=Rattus norvegicus GN=Actc1 PE=1 SV=1 - [ACTC_RAT]|Actin, gamma-enteric smooth muscle OS=Rattus norvegicus GN=Actg2 PE=2 SV=1 - [ACTH_RA…	25	8	Q5M7U6;P60711;P63269;P68136;D3ZRN3;G5BI78;I7A5Y5;P85515	N-Term(iTRAQ8plex)	HCD	1	0	1	3	0.842	0.936	0.834	0.929	0.906	1.076	0.91	0.996	0.962	Redundant	Not Used	461994	0.00881	0.163	2384	5.6	22	41	34	14	2788	0	8	100	778200	2	474.792	948.577	0	-1.11	60.72	25493	25493	MS2
High	A	2	iDIAGR	1000	Unambiguous	Actin-related protein 2 OS=Rattus norvegicus GN=Actr2 PE=1 SV=1 - [ARP2_RAT]|Actin, aortic smooth muscle OS=Rattus norvegicus GN=Acta2 PE=1 SV=1 - [ACTA_RAT]|Actin, cytoplasmic 1 OS=Rattus norvegicus GN=Actb PE=1 SV=1 - [ACTB_RAT]|Actin, alpha cardiac muscle 1 OS=Rattus norvegicus GN=Actc1 PE=1 SV=1 - [ACTC_RAT]|Actin, gamma-enteric smooth muscle OS=Rattus norvegicus GN=Actg2 PE=2 SV=1 - [ACTH_RA…	25	8	Q5M7U6;P60711;P63269;P68136;D3ZRN3;G5BI78;I7A5Y5;P85515	N-Term(iTRAQ8plex)	HCD	1	0	1	1	1.331	1.259	1.252	1.187	1.065	0.94	1.019	1.122	1.197	Not Unique	Not Used	480595	0.00325	0.0564	2384	0.56	27	41	34	24	2788	0	8	100	671800	2	474.792	948.577	0	-0.91	52.48	20936	20936	MS2
High	A	2	lDIAGR	1000	Unambiguous	Actin-related protein 2 OS=Rattus norvegicus GN=Actr2 PE=1 SV=1 - [ARP2_RAT]|Actin, aortic smooth muscle OS=Rattus norvegicus GN=Acta2 PE=1 SV=1 - [ACTA_RAT]|Actin, cytoplasmic 1 OS=Rattus norvegicus GN=Actb PE=1 SV=1 - [ACTB_RAT]|Actin, alpha cardiac muscle 1 OS=Rattus norvegicus GN=Actc1 PE=1 SV=1 - [ACTC_RAT]|Actin, gamma-enteric smooth muscle OS=Rattus norvegicus GN=Actg2 PE=2 SV=1 - [ACTH_RA…	25	8	Q5M7U6;P60711;P63269;P68136;D3ZRN3;G5BI78;I7A5Y5;P85515	N-Term(iTRAQ8plex)	HCD	1	0	1	2	1.331	1.259	1.252	1.187	1.065	0.94	1.019	1.122	1.197	Redundant	Not Used	480595	0.00325	0.0564	2384	0.56	27	41	34	24	2788	0	8	100	671800	2	474.792	948.577	0	-0.91	52.48	20936	20936	MS2
High	A	2	lDLAGR	1000	Unambiguous	Actin-related protein 2 OS=Rattus norvegicus GN=Actr2 PE=1 SV=1 - [ARP2_RAT]|Actin, aortic smooth muscle OS=Rattus norvegicus GN=Acta2 PE=1 SV=1 - [ACTA_RAT]|Actin, cytoplasmic 1 OS=Rattus norvegicus GN=Actb PE=1 SV=1 - [ACTB_RAT]|Actin, alpha cardiac muscle 1 OS=Rattus norvegicus GN=Actc1 PE=1 SV=1 - [ACTC_RAT]|Actin, gamma-enteric smooth muscle OS=Rattus norvegicus GN=Actg2 PE=2 SV=1 - [ACTH_RA…	25	8	Q5M7U6;P60711;P63269;P68136;D3ZRN3;G5BI78;I7A5Y5;P85515	N-Term(iTRAQ8plex)	HCD	1	0	1	3	1.331	1.259	1.252	1.187	1.065	0.94	1.019	1.122	1.197	Redundant	Not Used	480595	0.00325	0.0564	2384	0.56	27	41	34	24	2788	0	8	100	671800	2	474.792	948.577	0	-0.91	52.48	20936	20936	MS2
High	A	2	iDIAGR	1000	Unambiguous	Actin-related protein 2 OS=Rattus norvegicus GN=Actr2 PE=1 SV=1 - [ARP2_RAT]|Actin, aortic smooth muscle OS=Rattus norvegicus GN=Acta2 PE=1 SV=1 - [ACTA_RAT]|Actin, cytoplasmic 1 OS=Rattus norvegicus GN=Actb PE=1 SV=1 - [ACTB_RAT]|Actin, alpha cardiac muscle 1 OS=Rattus norvegicus GN=Actc1 PE=1 SV=1 - [ACTC_RAT]|Actin, gamma-enteric smooth muscle OS=Rattus norvegicus GN=Actg2 PE=2 SV=1 - [ACTH_RA…	25	8	Q5M7U6;P60711;P63269;P68136;D3ZRN3;G5BI78;I7A5Y5;P85515	N-Term(iTRAQ8plex)	HCD	1	0	1	1	1.003	0.879	1.443	1.267	1.149	1.247	0.952	1.095	1.046	Not Unique	Not Used	480706	0.00473	0.0841	2385	3.8	24	41	34	16	2792	0	9	100	775400	2	474.792	948.578	0	-0.46	52.77	21053	21053	MS2
High	A	2	lDIAGR	1000	Unambiguous	Actin-related protein 2 OS=Rattus norvegicus GN=Actr2 PE=1 SV=1 - [ARP2_RAT]|Actin, aortic smooth muscle OS=Rattus norvegicus GN=Acta2 PE=1 SV=1 - [ACTA_RAT]|Actin, cytoplasmic 1 OS=Rattus norvegicus GN=Actb PE=1 SV=1 - [ACTB_RAT]|Actin, alpha cardiac muscle 1 OS=Rattus norvegicus GN=Actc1 PE=1 SV=1 - [ACTC_RAT]|Actin, gamma-enteric smooth muscle OS=Rattus norvegicus GN=Actg2 PE=2 SV=1 - [ACTH_RA…	25	8	Q5M7U6;P60711;P63269;P68136;D3ZRN3;G5BI78;I7A5Y5;P85515	N-Term(iTRAQ8plex)	HCD	1	0	1	2	1.003	0.879	1.443	1.267	1.149	1.247	0.952	1.095	1.046	Redundant	Not Used	480706	0.00473	0.0841	2385	3.8	24	41	34	16	2792	0	9	100	775400	2	474.792	948.578	0	-0.46	52.77	21053	21053	MS2
High	A	2	lDLAGR	1000	Unambiguous	Actin-related protein 2 OS=Rattus norvegicus GN=Actr2 PE=1 SV=1 - [ARP2_RAT]|Actin, aortic smooth muscle OS=Rattus norvegicus GN=Acta2 PE=1 SV=1 - [ACTA_RAT]|Actin, cytoplasmic 1 OS=Rattus norvegicus GN=Actb PE=1 SV=1 - [ACTB_RAT]|Actin, alpha cardiac muscle 1 OS=Rattus norvegicus GN=Actc1 PE=1 SV=1 - [ACTC_RAT]|Actin, gamma-enteric smooth muscle OS=Rattus norvegicus GN=Actg2 PE=2 SV=1 - [ACTH_RA…	25	8	Q5M7U6;P60711;P63269;P68136;D3ZRN3;G5BI78;I7A5Y5;P85515	N-Term(iTRAQ8plex)	HCD	1	0	1	3	1.003	0.879	1.443	1.267	1.149	1.247	0.952	1.095	1.046	Redundant	Not Used	480706	0.00473	0.0841	2385	3.8	24	41	34	16	2792	0	9	100	775400	2	474.792	948.578	0	-0.46	52.77	21053	21053	MS2
High	A	2	sLSGPGQ	1641	Unambiguous	Protein Arpc3 (Fragment) OS=Rattus norvegicus GN=Arpc3 PE=4 SV=1 - [F1LRL8_RAT]	3	1	F1LRL8	N-Term(iTRAQ8plex)	HCD	1	0	1	1	0.994	0.807	1.179	0.959	1.241	0.864	0.84	0.942	0.936	Unique	Used	394821	0.000158	0.0027		0.021	30	37	30	34	1028	0	39	100	875000	2	475.265	949.523	0	-3.28	11.2	2363	2363	MS2
High	A	2	ILFQEFR	1706	Unambiguous	Protein Myh14 OS=Rattus norvegicus GN=Myh14 PE=4 SV=1 - [F1LNF0_RAT]|Myosin-14 OS=Heterocephalus glaber GN=GW7_15319 PE=4 SV=1 - [G5B8S2_HETGA]	3	2	F1LNF0;G5B8S2		HCD	1	0	1	1										No Quan Labels	Not Used	399735	0.00282	0.0472	2802	0.034	25	41	34	36	2838	0	39	35	5409000	2	476.766	952.526	0	0.46	22.1	7523	7523	MS2
High	A	2	qPHVGDYR	1723	Unambiguous	Proteasome (Prosome, macropain) activator subunit 1 OS=Rattus norvegicus GN=Psme1 PE=2 SV=1 - [Q6P9V7_RAT]	4	1	Q6P9V7	N-Term(Gln->pyro-Glu)	HCD	1	0	1	1										No Quan Labels	Not Used	417112	0.000593	0.00795		0.18	26	33	26	21	415	0	35	84	2485000	2	477.726	954.445	0	2.58	11.47	2640	2640	MS2
High	A	2	qPHVGDYR	1723	Unambiguous	Proteasome (Prosome, macropain) activator subunit 1 OS=Rattus norvegicus GN=Psme1 PE=2 SV=1 - [Q6P9V7_RAT]	4	1	Q6P9V7	N-Term(Gln->pyro-Glu)	HCD	1	0	1	1										No Quan Labels	Not Used	395121	0.000374	0.00486	498	0.18	22	33	26	21	460	0	49	100	763400	2	477.727	954.446	0	3.16	11.89	2678	2678	MS2
High	A	2	FGSGMNMGR	1734	Unambiguous	Protein Hnrpm OS=Rattus norvegicus GN=Hnrpm PE=4 SV=1 - [F1LV13_RAT]	8	1	F1LV13		HCD	1	0	1	1										No Quan Labels	Not Used	395434	0.000137	0.00245		0.23	22	29	22	16	175	0	62	100	1100000	2	478.708	956.409	0	1.73	12.58	3007	3007	MS2
High	A	2	TFDGDVFR	1735	Unambiguous	Mucin-2 (Fragment) OS=Rattus norvegicus GN=Muc2 PE=1 SV=1 - [MUC2_RAT]	3	1	Q62635		HCD	1	0	1	1										No Quan Labels	Not Used	375584	0.00106	0.0168	523	0.062	26	33	26	26	473	0	41	87	2578000	2	478.728	956.45	0	2.47	17.03	5128	5128	MS2
High	A	2	QAGLQVWR	1741	Unambiguous	Protein Scin OS=Rattus norvegicus GN=Scin PE=4 SV=1 - [E9PU64_RAT]	3	1	E9PU64		HCD	1	0	1	1										No Quan Labels	Not Used	397294	0.000383	0.00529	1961	0.086	20	40	33	31	2030	0	54	100	885200	2	479.268	957.528	0	1.29	16.69	4960	4960	MS2
High	A	2	IALVITDGR	1742	Unambiguous	Protein Col6a1 OS=Rattus norvegicus GN=Col6a1 PE=4 SV=1 - [D3ZUL3_RAT]|Collagen alpha-1(VI) chain OS=Heterocephalus glaber GN=GW7_13731 PE=4 SV=1 - [G5ATA7_HETGA]	2	2	D3ZUL3;G5ATA7		HCD	1	0	1	1										No Quan Labels	Not Used	375287	0.000387	0.0054	3177	1.2	17	41	34	21	3006	0	74	65	1790000	2	479.29	957.574	0	0.82	16.35	4805	4805	MS2
High	A	2	iLLAAR	1748	Unambiguous	40S ribosomal protein SA OS=Rattus norvegicus GN=Rpsa PE=1 SV=3 - [RSSA_RAT]|Isoform 2 of E3 ubiquitin-protein ligase TRIP12 OS=Rattus norvegicus GN=Trip12 - [TRIPC_RAT]	11	2	P38983;F1LP64-2	N-Term(iTRAQ8plex)	HCD	1	0	1	1	0.966	0.951	1.025	1.011	1.023	0.954	1.176	0.976	0.956	Not Unique	Not Used	467332	0.00432	0.0777	446	0.11	26	33	26	22	406	0	34	20	9141000	2	480.828	960.649	0	-1.68	20.5	6945	6945	MS2
High	A	2	lILAAR	1748	Unambiguous	40S ribosomal protein SA OS=Rattus norvegicus GN=Rpsa PE=1 SV=3 - [RSSA_RAT]|Isoform 2 of E3 ubiquitin-protein ligase TRIP12 OS=Rattus norvegicus GN=Trip12 - [TRIPC_RAT]	11	2	P38983;F1LP64-2	N-Term(iTRAQ8plex)	HCD	1	0	1	2	0.966	0.951	1.025	1.011	1.023	0.954	1.176	0.976	0.956	Redundant	Not Used	467332	0.00432	0.0777	446	0.11	26	33	26	22	406	0	34	20	9141000	2	480.828	960.649	0	-1.68	20.5	6945	6945	MS2
High	A	2	lLIAAR	1748	Unambiguous	40S ribosomal protein SA OS=Rattus norvegicus GN=Rpsa PE=1 SV=3 - [RSSA_RAT]|Isoform 2 of E3 ubiquitin-protein ligase TRIP12 OS=Rattus norvegicus GN=Trip12 - [TRIPC_RAT]	11	2	P38983;F1LP64-2	N-Term(iTRAQ8plex)	HCD	1	0	1	3	0.966	0.951	1.025	1.011	1.023	0.954	1.176	0.976	0.956	Redundant	Not Used	467332	0.00433	0.0777	446	0.11	26	33	26	22	406	0	34	20	9141000	2	480.828	960.649	0	-1.68	20.5	6945	6945	MS2
High	A	2	lLLAAR	1748	Unambiguous	40S ribosomal protein SA OS=Rattus norvegicus GN=Rpsa PE=1 SV=3 - [RSSA_RAT]|Isoform 2 of E3 ubiquitin-protein ligase TRIP12 OS=Rattus norvegicus GN=Trip12 - [TRIPC_RAT]	11	2	P38983;F1LP64-2	N-Term(iTRAQ8plex)	HCD	1	0	1	4	0.966	0.951	1.025	1.011	1.023	0.954	1.176	0.976	0.956	Redundant	Not Used	467332	0.00433	0.0777	446	0.11	26	33	26	22	406	0	34	20	9141000	2	480.828	960.649	0	-1.68	20.5	6945	6945	MS2
High	A	2	iLALAR	1752	Unambiguous	Spliceosome RNA helicase Ddx39b OS=Rattus norvegicus GN=Ddx39b PE=1 SV=3 - [DX39B_RAT]|Protein kinase C epsilon type (Fragment) OS=Rattus norvegicus GN=Prkce PE=4 SV=1 - [F1LMV8_RAT]	10	1	Q63413	N-Term(iTRAQ8plex)	HCD	1	0	1	1	0.791	0.716	0.907	0.822	1.113	0.967	0.641	0.847	0.617	Unique	Used	469228	0.00789	0.145	446	0.13	26	33	26	22	406	0	10	38	5938000	2	480.828	960.649	0	-1.55	24.71	8936	8936	MS2
High	A	2	iLALAR	1752	Unambiguous	Spliceosome RNA helicase Ddx39b OS=Rattus norvegicus GN=Ddx39b PE=1 SV=3 - [DX39B_RAT]|Protein kinase C epsilon type (Fragment) OS=Rattus norvegicus GN=Prkce PE=4 SV=1 - [F1LMV8_RAT]	10	1	Q63413	N-Term(iTRAQ8plex)	HCD	1	0	1	1	0.884	0.995	0.919	1.036	0.895	1.197	0.852	1.198	0.878	Unique	Used	468974	0.00645	0.117	443	0.28	25	33	26	19	405	0	12	100	1597000	2	480.829	960.651	0	-0.16	24.13	8669	8669	MS2
High	A	2	aLAELAA	1779	Unambiguous	Isoform 2 of Gelsolin OS=Rattus norvegicus GN=Gsn - [GELS_RAT]	4	1	Q68FP1-2	N-Term(iTRAQ8plex)	HCD	1	0	1	1	0.839	0.864	0.976	1.007	0.978	1.207	0.971	1.018	1.177	Unique	Used	377821	0.00228	0.0381	1966	0.00058	31	40	33	52	2049	0	26	16	9652000	2	481.795	962.583	0	0.15	21.96	7513	7513	MS2
High	A	2	aLAELAA	1779	Unambiguous	Isoform 2 of Gelsolin OS=Rattus norvegicus GN=Gsn - [GELS_RAT]	4	1	Q68FP1-2	N-Term(iTRAQ8plex)	HCD	1	0	1	1	1.216	1.13	1.287	1.199	1.083	1.042	1.164	1.059	1.161	Unique	Used	377950	0.00449	0.0815	1966	0.006	28	40	33	42	2049	0	23	15	13020000	2	481.795	962.583	0	0.28	22.25	7650	7650	MS2
High	A	2	LLSGFGVDR	1805	Unambiguous	Protein Tns1 (Fragment) OS=Rattus norvegicus GN=Tns1 PE=4 SV=1 - [F1LN42_RAT]	1	1	F1LN42		HCD	1	0	1	1										No Quan Labels	Not Used	397717	0.000536	0.00726	1591	0.0065	31	38	31	41	1500	0	34	28	6140000	2	482.266	963.525	0	-0.38	17.64	5404	5404	MS2
High	A	2	YNLGLDLR	1806	Unambiguous	Glutamate dehydrogenase 1, mitochondrial OS=Rattus norvegicus GN=Glud1 PE=1 SV=2 - [DHE3_RAT]|Glutamate dehydrogenase 1, mitochondrial OS=Heterocephalus glaber GN=GW7_01495 PE=4 SV=1 - [G5C9M4_HETGA]	4	1	P10860		HCD	1	0	1	1										No Quan Labels	Not Used	377577	0.00148	0.0248	1849	0.12	19	39	32	28	1695	0	61	100	1048000	2	482.268	963.528	0	2.69	21.44	7255	7255	MS2
High	A	2	FGNIcVVR	1868	Unambiguous	Splicing factor 3B subunit 3 OS=Heterocephalus glaber GN=GW7_01482 PE=4 SV=1 - [G5C1Q0_HETGA]	4	1	G5C1Q0	C5(Carbamidomethyl)	HCD	1	0	1	1										No Quan Labels	Not Used	396895	0.000113	0.00166	1074	0.0065	19	37	30	39	1071	0	43	100	947400	2	482.757	964.506	0	2.85	15.8	4541	4541	MS2
High	A	2	FLIDGFPR	1871	Unambiguous	UMP-CMP kinase OS=Rattus norvegicus GN=Cmpk1 PE=1 SV=2 - [KCY_RAT]	3	1	Q4KM73		HCD	1	0	1	1										No Quan Labels	Not Used	400718	0.000179	0.00282	1703	0.0056	28	39	32	42	1876	0	42	65	2875000	2	482.767	964.527	0	2.15	24.2	8555	8555	MS2
High	A	2	EGPLSGSYR	1880	Unambiguous	Carbonic anhydrase 2 OS=Rattus norvegicus GN=Ca2 PE=1 SV=2 - [CAH2_RAT]	1	1	P27139		HCD	1	0	1	1										No Quan Labels	Not Used	395177	0.000769	0.0104		0.18	25	35	28	23	744	0	57	100	635300	2	483.238	965.468	0	-0.49	12.02	2737	2737	MS2
High	A	2	qLWWGHR	1881	Unambiguous	Valine--tRNA ligase OS=Rattus norvegicus GN=Vars PE=2 SV=2 - [SYVC_RAT]	3	1	Q04462	N-Term(Gln->pyro-Glu)	HCD	1	0	1	1										No Quan Labels	Not Used	423328	0.00259	0.0434	955	0.04	28	35	28	30	782	0	8	100	1282000	2	483.241	965.475	0	0.72	23.71	9171	9171	MS2
High	A	2	qYLPHVAR	1889	Unambiguous	Protein Surf4 OS=Rattus norvegicus GN=Surf4 PE=4 SV=1 - [D4A1D8_RAT]	3	1	D4A1D8	N-Term(Gln->pyro-Glu)	HCD	1	0	1	1										No Quan Labels	Not Used	397036	0.00387	0.0696	1605	0.59	18	39	32	21	1593	0	12	100	2333000	2	483.762	966.516	0	0.89	16.12	4689	4689	MS2
High	A	2	FEEFLQR	2006	Unambiguous	2-oxoglutarate dehydrogenase, mitochondrial OS=Rattus norvegicus GN=Ogdh PE=1 SV=1 - [ODO1_RAT]	4	1	Q5XI78		HCD	1	0	1	1										No Quan Labels	Not Used	375385	0.00118	0.0192	1045	0.17	14	37	30	25	1129	0	37	72	2351000	2	484.747	968.486	0	2.37	16.59	4916	4916	MS2
High	A	2	LGPLVEQGR	2016	Unambiguous	Apolipoprotein E OS=Rattus norvegicus GN=Apoe PE=1 SV=2 - [APOE_RAT]	2	1	P02650		HCD	1	0	1	1										No Quan Labels	Not Used	395555	0.000137	0.00242	1970	0.13	32	39	32	28	1850	0	64	75	1675000	2	484.78	968.554	0	1.33	12.85	3134	3134	MS2
High	A	2	qVAAASHFR	2020	Unambiguous	Cog1 protein (Fragment) OS=Rattus norvegicus GN=Cog1 PE=2 SV=1 - [B5DFI1_RAT]	3	1	B5DFI1	N-Term(Gln->pyro-Glu)	HCD	1	0	1	1										No Quan Labels	Not Used	395529	0.000335	0.00423		0.23	30	37	30	24	1148	0	58	84	1381000	2	485.25	969.492	0	2.36	12.78	3107	3107	MS2
High	A	2	TGTVPLEVR	2027	Unambiguous	Fatty acid synthase OS=Rattus norvegicus GN=Fasn PE=1 SV=3 - [FAS_RAT]	1	1	P12785		HCD	1	0	1	1										No Quan Labels	Not Used	373765	8.3e-05	0.000947	2032	0.0013	22	39	32	49	1896	0	63	100	871000	2	486.281	971.555	0	2.87	12.76	3121	3121	MS2
High	A	2	NWQWWR	2055	Unambiguous	Myh11 protein (Fragment) OS=Rattus norvegicus GN=Myh11 PE=2 SV=1 - [B2RYD3_RAT]|Myosin-9 OS=Rattus norvegicus GN=Myh9 PE=1 SV=3 - [MYH9_RAT]|Myosin, heavy polypeptide 9, non-muscle OS=Rattus norvegicus GN=Myh9 PE=4 SV=1 - [G3V6P7_RAT]|Myosin-9 OS=Heterocephalus glaber GN=GW7_03689 PE=4 SV=1 - [G5BAW7_HETGA]|Myosin-11 OS=Rattus norvegicus GN=Myh11 PE=4 SV=1 - [F1M7T3_RAT]|Myosin-11 OS=Rattus norve…	14	7	Q62812;G3V6P7;F1M7T3;E9PTI3;E9PTU4;G5AK10;F1LNF0		HCD	1	0	1	1										No Quan Labels	Not Used	447773	0.005	0.0886	628	0.13	27	35	28	24	699	0	46	100	1370000	2	488.233	975.46	0	1.18	26.56	10550	10550	MS2
High	A	2	NILGGTVFR	2065	Unambiguous	Isocitrate dehydrogenase [NADP], mitochondrial OS=Rattus norvegicus GN=Idh2 PE=1 SV=2 - [IDHP_RAT]|Isocitrate dehydrogenase [NADP] OS=Heterocephalus glaber GN=GW7_08829 PE=3 SV=1 - [G5CAA4_HETGA]|Isocitrate dehydrogenase [NADP] cytoplasmic OS=Rattus norvegicus GN=Idh1 PE=1 SV=1 - [IDHC_RAT]	6	3	P56574;G5CAA4;P41562		HCD	1	0	1	1										No Quan Labels	Not Used	399101	4.9e-05	0.000579	1610	8.5e-05	29	38	31	60	1557	0	19	39	5256000	2	488.783	976.559	0	1.99	20.72	6857	6857	MS2
High	A	2	vIDAVR	2068	Unambiguous	Transthyretin OS=Rattus norvegicus GN=Ttr PE=1 SV=1 - [TTHY_RAT]	7	1	P02767	N-Term(iTRAQ8plex)	HCD	1	0	1	1	1.063	0.959	1.301	1.177	1.116	0.703	1.534	0.799	0.91	Unique	Used	441623	0.00766	0.141	2248	0.2	28	41	34	28	2786	0	7	9	22230000	2	488.807	976.606	0	-3.38	14.19	4091	4091	MS2
High	A	2	vLDAVR	2068	Unambiguous	Transthyretin OS=Rattus norvegicus GN=Ttr PE=1 SV=1 - [TTHY_RAT]	7	1	P02767	N-Term(iTRAQ8plex)	HCD	1	0	1	2	1.063	0.959	1.301	1.177	1.116	0.703	1.534	0.799	0.91	Redundant	Not Used	441623	0.00766	0.141	2248	0.2	28	41	34	28	2786	0	7	9	22230000	2	488.807	976.606	0	-3.38	14.19	4091	4091	MS2
High	A	2	vIDAVR	2068	Unambiguous	Transthyretin OS=Rattus norvegicus GN=Ttr PE=1 SV=1 - [TTHY_RAT]	7	1	P02767	N-Term(iTRAQ8plex)	HCD	1	0	1	1	1.058	0.984	1.168	1.089	1.082	0.887	1.128	0.869	1.015	Unique	Used	465736	0.0052	0.0926	2172	1.6	20	41	34	19	2710	0	25	100	3018000	2	488.807	976.607	0	-2.81	17.01	5269	5269	MS2
High	A	2	vLDAVR	2068	Unambiguous	Transthyretin OS=Rattus norvegicus GN=Ttr PE=1 SV=1 - [TTHY_RAT]	7	1	P02767	N-Term(iTRAQ8plex)	HCD	1	0	1	2	1.058	0.984	1.168	1.089	1.082	0.887	1.128	0.869	1.015	Redundant	Not Used	465736	0.0052	0.0926	2172	1.6	20	41	34	19	2710	0	25	100	3018000	2	488.807	976.607	0	-2.81	17.01	5269	5269	MS2
High	A	2	MNLGVGAYR	2156	Unambiguous	Aspartate aminotransferase, mitochondrial OS=Rattus norvegicus GN=Got2 PE=1 SV=2 - [AATM_RAT]	2	1	P00507		HCD	1	0	1	1										No Quan Labels	Not Used	396976	0.000426	0.00579		0.91	30	37	30	18	1083	0	47	100	597500	2	490.752	980.497	0	-1.6	15.98	4626	4626	MS2
High	A	2	LLNPQGAIR	2162	Unambiguous	Protein Fcgbp OS=Rattus norvegicus GN=Fcgbp PE=4 SV=1 - [D3ZJF8_RAT]	1	1	D3ZJF8		HCD	1	0	1	1										No Quan Labels	Not Used	395895	0.000924	0.0139	1675	0.19	16	39	32	27	1800	0	48	37	3983000	2	491.297	981.586	0	1.98	13.6	3491	3491	MS2
High	A	2	IGMAQYGSR	2178	Unambiguous	Uncharacterized protein (Fragment) OS=Rattus norvegicus PE=4 SV=1 - [F1LZF4_RAT]	2	1	F1LZF4		HCD	1	0	1	1										No Quan Labels	Not Used	395219	0.00286	0.0477		0.023	29	36	29	33	834	0	46	68	1953000	2	491.744	982.48	0	2.8	12.12	2781	2781	MS2
High	A	2	IFTNLYGR	2185	Unambiguous	NADH dehydrogenase (Ubiquinone) flavoprotein 1 OS=Rattus norvegicus GN=Ndufv1 PE=2 SV=1 - [Q5XIH3_RAT]	2	1	Q5XIH3		HCD	1	0	1	1										No Quan Labels	Not Used	397537	0.00035	0.00448	1949	0.011	20	40	33	40	2062	0	38	98	2581000	2	492.27	983.532	0	1.5	17.24	5215	5215	MS2
High	A	2	LLSPAGLASR	2223	Unambiguous	Prostacyclin synthase OS=Rattus norvegicus GN=Ptgis PE=2 SV=1 - [PTGIS_RAT]	1	1	Q62969		HCD	1	0	1	1										No Quan Labels	Not Used	396713	0.00253	0.0417		2.6	15	40	33	17	2446	0	59	100	952800	2	492.797	984.587	0	3.3	15.4	4350	4350	MS2
High	A	2	LLGSALALAR	2224	Unambiguous	Protein Cybb OS=Rattus norvegicus GN=Cybb PE=4 SV=1 - [F1LNC0_RAT]	4	1	F1LNC0		HCD	1	0	1	1										No Quan Labels	Not Used	399139	0.000103	0.00147		1	33	40	33	20	2115	0	77	42	2193000	2	492.814	984.621	0	1.37	20.81	6897	6897	MS2
High	A	2	EGWPLDIR	2225	Unambiguous	Aconitate hydratase, mitochondrial (Fragment) OS=Rattus norvegicus GN=Aco2 PE=4 SV=1 - [F1M0K2_RAT]	3	1	F1M0K2		HCD	1	0	1	1										No Quan Labels	Not Used	378915	0.000765	0.0103	1077	0.00095	29	36	29	47	966	0	22	82	2148000	2	493.259	985.51	0	-0.28	24.36	8674	8674	MS2
High	A	2	EGWPLDIR	2225	Unambiguous	Aconitate hydratase, mitochondrial (Fragment) OS=Rattus norvegicus GN=Aco2 PE=4 SV=1 - [F1M0K2_RAT]	3	1	F1M0K2		HCD	1	0	1	1										No Quan Labels	Not Used	378775	0.000103	0.00144	1159	4.2e-05	18	37	30	61	1055	0	25	14	11200000	2	493.259	985.51	0	-0.03	24.05	8526	8526	MS2
High	A	2	LETLGIGQR	2230	Unambiguous	Methionine adenosyltransferase 2 subunit beta OS=Rattus norvegicus GN=Mat2b PE=2 SV=1 - [MAT2B_RAT]	3	1	Q5U2R0		HCD	1	0	1	1										No Quan Labels	Not Used	374265	0.000163	0.00275		2.2	30	40	33	17	2440	0	74	36	2223000	2	493.785	986.563	0	-0.12	13.88	3664	3664	MS2
High	A	2	IDGITIQAR	2231	Unambiguous	Spectrin alpha chain, non-erythrocytic 1 OS=Rattus norvegicus GN=Sptan1 PE=1 SV=2 - [SPTN1_RAT]|Spectrin alpha chain, non-erythrocytic 1 OS=Rattus norvegicus GN=Sptan1 PE=4 SV=1 - [E9PSZ3_RAT]|Spectrin alpha chain, brain OS=Heterocephalus glaber GN=GW7_01914 PE=4 SV=1 - [G5ASE4_HETGA]	6	3	P16086;E9PSZ3;G5ASE4		HCD	1	0	1	1										No Quan Labels	Not Used	374553	0.00494	0.0871	2373	4.9	15	40	33	14	2490	0	21	41	2703000	2	493.786	986.564	0	0.93	14.57	3985	3985	MS2
High	A	2	iLALVR	2244	Unambiguous	Sorting nexin-1 OS=Rattus norvegicus GN=Snx1 PE=4 SV=1 - [D3Z8Y0_RAT]|ATP-dependent RNA helicase DDX39A OS=Rattus norvegicus GN=Ddx39a PE=2 SV=1 - [DX39A_RAT]	5	2	D3Z8Y0;Q5U216	N-Term(iTRAQ8plex)	HCD	1	0	1	1	1.022	0.93	0.788	0.718	1.107	1.001	0.685	0.839	0.816	Not Unique	Not Used	471532	0.00267	0.0444	167	0.038	19	26	19	21	97	0	5	100	1199000	2	494.844	988.681	0	-1.31	29.88	11355	11355	MS2
High	A	2	lLAIVR	2244	Unambiguous	Sorting nexin-1 OS=Rattus norvegicus GN=Snx1 PE=4 SV=1 - [D3Z8Y0_RAT]|ATP-dependent RNA helicase DDX39A OS=Rattus norvegicus GN=Ddx39a PE=2 SV=1 - [DX39A_RAT]	5	2	D3Z8Y0;Q5U216	N-Term(iTRAQ8plex)	HCD	1	0	1	2	1.022	0.93	0.788	0.718	1.107	1.001	0.685	0.839	0.816	Redundant	Not Used	471532	0.00266	0.0444	167	0.038	19	26	19	21	97	0	5	100	1199000	2	494.844	988.681	0	-1.31	29.88	11355	11355	MS2
High	A	2	iLALVR	2244	Unambiguous	Sorting nexin-1 OS=Rattus norvegicus GN=Snx1 PE=4 SV=1 - [D3Z8Y0_RAT]|ATP-dependent RNA helicase DDX39A OS=Rattus norvegicus GN=Ddx39a PE=2 SV=1 - [DX39A_RAT]	5	2	D3Z8Y0;Q5U216	N-Term(iTRAQ8plex)	HCD	1	0	1	1	0.801	0.98	0.744	0.913	0.823	0.957	0.848	1.026	1.062	Not Unique	Not Used	471650	0.00353	0.0619	167	0.053	19	26	19	20	97	0	5	39	6533000	2	494.844	988.681	0	-1.13	30.16	11479	11479	MS2
High	A	2	lLAIVR	2244	Unambiguous	Sorting nexin-1 OS=Rattus norvegicus GN=Snx1 PE=4 SV=1 - [D3Z8Y0_RAT]|ATP-dependent RNA helicase DDX39A OS=Rattus norvegicus GN=Ddx39a PE=2 SV=1 - [DX39A_RAT]	5	2	D3Z8Y0;Q5U216	N-Term(iTRAQ8plex)	HCD	1	0	1	2	0.801	0.98	0.744	0.913	0.823	0.957	0.848	1.026	1.062	Redundant	Not Used	471650	0.00353	0.0619	167	0.053	19	26	19	20	97	0	5	39	6533000	2	494.844	988.681	0	-1.13	30.16	11479	11479	MS2
High	A	2	iLALVR	2244	Unambiguous	Sorting nexin-1 OS=Rattus norvegicus GN=Snx1 PE=4 SV=1 - [D3Z8Y0_RAT]|ATP-dependent RNA helicase DDX39A OS=Rattus norvegicus GN=Ddx39a PE=2 SV=1 - [DX39A_RAT]	5	2	D3Z8Y0;Q5U216	N-Term(iTRAQ8plex)	HCD	1	0	1	1	0.978	0.945	1.034	1.001	1.042	1.111	0.674	0.931	1.102	Not Unique	Not Used	471775	0.000639	0.00854	167	0.0024	19	26	19	33	97	0	6	100	1205000	2	494.845	988.682	0	0.11	30.45	11610	11610	MS2
High	A	2	lLAIVR	2244	Unambiguous	Sorting nexin-1 OS=Rattus norvegicus GN=Snx1 PE=4 SV=1 - [D3Z8Y0_RAT]|ATP-dependent RNA helicase DDX39A OS=Rattus norvegicus GN=Ddx39a PE=2 SV=1 - [DX39A_RAT]	5	2	D3Z8Y0;Q5U216	N-Term(iTRAQ8plex)	HCD	1	0	1	2	0.978	0.945	1.034	1.001	1.042	1.111	0.674	0.931	1.102	Redundant	Not Used	471775	0.000639	0.00854	167	0.0024	19	26	19	33	97	0	6	100	1205000	2	494.845	988.682	0	0.11	30.45	11610	11610	MS2
High	A	2	LGPTEMWR	2250	Unambiguous	Desmuslin OS=Rattus norvegicus GN=Synm PE=2 SV=1 - [Q810D0_RAT]	3	1	Q810D0		HCD	1	0	1	1										No Quan Labels	Not Used	398035	0.000839	0.0121	1087	0.013	23	37	30	36	1092	0	41	100	1612000	2	495.248	989.49	0	2.2	18.35	5738	5738	MS2
High	A	2	vLLLDL	2253	Unambiguous	Dihydrolipoamide S-succinyltransferase (E2 component of 2-oxo-glutarate complex), isoform CRA_a OS=Rattus norvegicus GN=Dlst PE=3 SV=1 - [G3V6P2_RAT]	4	1	G3V6P2	N-Term(iTRAQ8plex)	HCD	1	0	1	1	0.949	1.056	0.867	0.966	0.905	0.971	1.236	1.179	0.969	Unique	Used	384431	0.00169	0.0289	1107	0.0014	30	37	30	46	1184	0	34	100	1698000	2	495.331	989.654	0	-0.76	36.66	14467	14467	MS2
High	A	2	vLLLDL	2253	Unambiguous	Dihydrolipoamide S-succinyltransferase (E2 component of 2-oxo-glutarate complex), isoform CRA_a OS=Rattus norvegicus GN=Dlst PE=3 SV=1 - [G3V6P2_RAT]	4	1	G3V6P2	N-Term(iTRAQ8plex)	HCD	1	0	1	1	0.836	0.978	0.822	0.964	0.86	1.013	1.142	1.144	0.721	Unique	Used	384549	0.00393	0.0707	1091	0.0012	30	37	30	47	1167	0	2	23	9449000	2	495.331	989.655	0	0.1	36.95	14591	14591	MS2
High	A	2	VVGNPFDSR	2263	Unambiguous	Aldehyde dehydrogenase, mitochondrial OS=Rattus norvegicus GN=Aldh2 PE=1 SV=1 - [ALDH2_RAT]|Aldehyde dehydrogenase, mitochondrial OS=Rattus norvegicus GN=Aldh2 PE=3 SV=1 - [F1LN88_RAT]	2	2	P11884;F1LN88		HCD	1	0	1	1										No Quan Labels	Not Used	396313	7.1e-05	0.000777		0.0066	30	37	30	39	1030	0	54	100	515400	2	495.755	990.503	0	2.2	14.52	3930	3930	MS2
High	A	2	YGDFGk	2264	Unambiguous	Carbonic anhydrase 2 OS=Rattus norvegicus GN=Ca2 PE=1 SV=2 - [CAH2_RAT]	2	1	P27139	K6(iTRAQ8plex)	HCD	1	0	1	1	1.143	1.078	1.479	1.399	1.067	1.403	1.928	1.264	0.98	Unique	Used	417323	0.00418	0.0749	1521	0.0017	17	38	31	47	1559	0	18	4	44470000	2	495.763	990.518	0	-1.64	11.83	2861	2861	MS2
High	A	2	LFGAAEVQR	2266	Unambiguous	Spectrin alpha chain, non-erythrocytic 1 OS=Rattus norvegicus GN=Sptan1 PE=1 SV=2 - [SPTN1_RAT]|Spectrin alpha chain, non-erythrocytic 1 OS=Rattus norvegicus GN=Sptan1 PE=4 SV=1 - [E9PSZ3_RAT]|Spectrin alpha chain, brain OS=Heterocephalus glaber GN=GW7_01914 PE=4 SV=1 - [G5ASE4_HETGA]	6	3	P16086;E9PSZ3;G5ASE4		HCD	1	0	1	1										No Quan Labels	Not Used	396057	0.000103	0.00138	1696	0.023	25	39	32	36	1794	0	41	100	957900	2	495.773	990.538	0	1.45	13.95	3661	3661	MS2
High	A	2	qLESQLHR	2334	Unambiguous	Dystrophin (Fragment) OS=Rattus norvegicus GN=Dmd PE=4 SV=1 - [F1M705_RAT]|Utrophin (Fragment) OS=Heterocephalus glaber GN=GW7_10846 PE=4 SV=1 - [G5BL65_HETGA]|Protein Utrn OS=Rattus norvegicus GN=Utrn PE=4 SV=1 - [G3V7L1_RAT]	14	2	F1M705;G3V7L1	N-Term(Gln->pyro-Glu)	HCD	1	0	1	1										No Quan Labels	Not Used	395598	0.00275	0.0453	1404	1.8	28	37	30	15	1244	0	55	75	1938000	2	497.26	993.513	0	2.05	12.94	3179	3179	MS2
High	A	2	FLSILcSR	2349	Unambiguous	Annexin OS=Rattus norvegicus GN=Anxa4 PE=2 SV=1 - [Q5U362_RAT]	2	1	Q5U362	C6(Carbamidomethyl)	HCD	1	0	1	1										No Quan Labels	Not Used	399644	0.00043	0.00588	1973	0.0017	32	39	32	47	1842	0	3	10	27440000	2	498.271	995.535	0	0.35	21.91	7428	7428	MS2
High	A	2	QAGPASVPLR	2351	Unambiguous	Protein disulfide-isomerase A3 OS=Rattus norvegicus GN=Pdia3 PE=1 SV=2 - [PDIA3_RAT]	1	1	P11598		HCD	1	0	1	1										No Quan Labels	Not Used	395218	9.8e-05	0.00122	2990	0.003	26	42	35	47	3277	0	52	62	1862000	2	498.287	995.566	0	3.16	12.11	2780	2780	MS2
High	A	2	FTGLQYLR	2365	Unambiguous	Lumican OS=Rattus norvegicus GN=Lum PE=2 SV=1 - [LUM_RAT]	1	1	P51886		HCD	1	0	1	1										No Quan Labels	Not Used	377263	0.0012	0.0197	1809	0.025	32	39	32	36	1919	0	3	6	32570000	2	499.277	997.546	0	-0.69	20.76	6921	6921	MS2
High	A	2	FTGLQYLR	2365	Unambiguous	Lumican OS=Rattus norvegicus GN=Lum PE=2 SV=1 - [LUM_RAT]	1	1	P51886		HCD	1	0	1	1										No Quan Labels	Not Used	421269	0.000137	0.00252	2077	0.0026	32	40	33	46	2181	0	0	100	2573000	2	499.277	997.548	0	1.03	19.61	7009	7009	MS2
High	A	2	FTGLQYLR	2365	Unambiguous	Lumican OS=Rattus norvegicus GN=Lum PE=2 SV=1 - [LUM_RAT]	1	1	P51886		HCD	1	0	1	1										No Quan Labels	Not Used	399100	0.000247	0.00309	2076	0.00075	33	40	33	52	2180	0	10	39	5120000	2	499.278	997.548	0	1.58	20.72	6856	6856	MS2
High	A	2	FTGLQYLR	2365	Unambiguous	Lumican OS=Rattus norvegicus GN=Lum PE=2 SV=1 - [LUM_RAT]	1	1	P51886		HCD	1	0	1	1										No Quan Labels	Not Used	399260	0.000383	0.00522	2069	0.0023	33	40	33	47	2171	0	1	3	69850000	2	499.278	997.55	0	2.98	21.08	7024	7024	MS2
High	A	2	FSFQcPGR	2378	Unambiguous	Integrin-linked protein kinase OS=Heterocephalus glaber GN=GW7_13307 PE=4 SV=1 - [G5BBQ5_HETGA]	2	1	G5BBQ5	C5(Carbamidomethyl)	HCD	1	0	1	1										No Quan Labels	Not Used	396934	7.1e-05	0.000798	390	0.00076	24	31	24	43	287	0	37	100	946000	2	499.73	998.453	0	1.63	15.89	4582	4582	MS2
High	A	2	VGDVGPLGER	105232	Unambiguous		0	0			HCD	1	0	1	1										No Quan Labels	Not Used	395492	0.00275	0.0454		2.6	27	38	31	14	1416	0	52	100	643900	2	499.769	998.531	0	3.97	12.7	3068	3068	MS2
High	A	2	VLSIGDGIAR	2385	Unambiguous	ATP synthase subunit alpha, mitochondrial OS=Rattus norvegicus GN=Atp5a1 PE=1 SV=2 - [ATPA_RAT]	3	1	P15999		HCD	1	0	1	1										No Quan Labels	Not Used	375185	0.00172	0.0294		0.32	15	39	32	25	1947	0	18	35	5807000	2	500.793	1000.58	0	-0.82	16.11	4692	4692	MS2
High	A	2	VLSIGDGIAR	2385	Unambiguous	ATP synthase subunit alpha, mitochondrial OS=Rattus norvegicus GN=Atp5a1 PE=1 SV=2 - [ATPA_RAT]	3	1	P15999		HCD	1	0	1	1										No Quan Labels	Not Used	375084	0.00187	0.0318	1984	0.092	27	39	32	30	1956	0	31	25	4975000	2	500.794	1000.58	0	1.43	15.85	4575	4575	MS2
High	A	2	gFAFVR	2388	Unambiguous	Serine/arginine-rich splicing factor 2 OS=Rattus norvegicus GN=Srsf2 PE=1 SV=3 - [SRSF2_RAT]	2	1	Q6PDU1	N-Term(iTRAQ8plex)	HCD	1	0	1	1	0.966	1.076	0.742	0.828	0.904	0.94	1.106	0.974	1.135	Unique	Used	487947	0.00653	0.119	2117	6.1	25	40	33	12	2000	0	23	21	9109000	2	500.797	1000.59	0	-1.15	16.92	5766	5766	MS2
High	A	2	gFAFVR	2388	Unambiguous	Serine/arginine-rich splicing factor 2 OS=Rattus norvegicus GN=Srsf2 PE=1 SV=3 - [SRSF2_RAT]	2	1	Q6PDU1	N-Term(iTRAQ8plex)	HCD	1	0	1	1	1.027	0.921	0.782	0.703	1.123	0.667	1.16	0.761	0.659	Unique	Used	487792	0.0092	0.17	1676	3.9	26	38	31	13	1578	0	37	17	9874000	2	500.798	1000.59	0	-0.29	16.64	5603	5603	MS2
High	A	2	LGTEEISPR	2390	Unambiguous	Unconventional myosin-Ic OS=Rattus norvegicus GN=Myo1c PE=2 SV=2 - [MYO1C_RAT]	4	1	Q63355		HCD	1	0	1	1										No Quan Labels	Not Used	373224	0.000602	0.00807	1887	0.044	32	39	32	33	1844	0	34	31	5026000	2	501.268	1001.53	0	1.75	11.59	2552	2552	MS2
High	A	2	IQSGLGALSR	2393	Unambiguous	Protein kinase C delta-binding protein OS=Rattus norvegicus GN=Prkcdbp PE=1 SV=1 - [PRDBP_RAT]	1	1	Q9Z1H9		HCD	1	0	1	1										No Quan Labels	Not Used	396056	0	1.42e-05	1752	0.00017	32	39	32	58	1941	0	18	14	10500000	2	501.291	1001.57	0	0.82	13.95	3660	3660	MS2
High	A	2	VLTEIIASR	2396	Unambiguous	Annexin A5 OS=Rattus norvegicus GN=Anxa5 PE=1 SV=3 - [ANXA5_RAT]	4	1	P14668		HCD	1	0	1	1										No Quan Labels	Not Used	374888	2.6e-05	0.000255	1566	0.00065	25	39	32	52	1950	0	27	22	4934000	2	501.303	1001.6	0	0.09	15.37	4356	4356	MS2
High	A	2	VLTEIIASR	2396	Unambiguous	Annexin A5 OS=Rattus norvegicus GN=Anxa5 PE=1 SV=3 - [ANXA5_RAT]	4	1	P14668		HCD	1	0	1	1										No Quan Labels	Not Used	374776	7.1e-05	0.000711	1619	0.00096	30	39	32	50	1986	0	27	13	12830000	2	501.303	1001.6	0	0.63	15.1	4232	4232	MS2
High	A	2	nIIIGPA	2402	Unambiguous	Transglutaminase 2, C polypeptide OS=Rattus norvegicus GN=Tgm2 PE=2 SV=1 - [Q6P6R6_RAT]	2	1	Q6P6R6	N-Term(iTRAQ8plex)	HCD	1	0	1	1	1.232	0.848	1.193	0.823	1.464	0.948	0.806	0.918	1.358	Unique	Used	376265	0.00508	0.0901	1304	0.0021	17	38	31	45	1434	0	23	19	12030000	2	501.317	1001.63	0	-3.79	18.55	5857	5857	MS2
High	A	2	nIIIGPA	2402	Unambiguous	Transglutaminase 2, C polypeptide OS=Rattus norvegicus GN=Tgm2 PE=2 SV=1 - [Q6P6R6_RAT]	2	1	Q6P6R6	N-Term(iTRAQ8plex)	HCD	1	0	1	1	0.78	0.855	0.84	0.923	0.918	1.198	0.9	1.062	1.143	Unique	Used	376379	0.00336	0.0582	1302	0.00053	17	38	31	51	1432	0	12	4	46440000	2	501.317	1001.63	0	-2.57	18.82	5982	5982	MS2
High	A	2	nIIIGPA	2402	Unambiguous	Transglutaminase 2, C polypeptide OS=Rattus norvegicus GN=Tgm2 PE=2 SV=1 - [Q6P6R6_RAT]	2	1	Q6P6R6	N-Term(iTRAQ8plex)	HCD	1	0	1	1	1.035	1.061	0.706	0.725	0.983	0.974	0.833	1.075	1.638	Unique	Used	376509	0.00637	0.116	1302	0.035	19	38	31	33	1432	0	36	18	7468000	2	501.317	1001.63	0	-2.15	19.1	6120	6120	MS2
High	A	2	ADVDAATLAR	2407	Unambiguous	Desmin OS=Rattus norvegicus GN=Des PE=2 SV=1 - [Q6P725_RAT]	3	1	Q6P725		HCD	1	0	1	1										No Quan Labels	Not Used	352140	7e-06	2.55e-05	1642	0.00017	23	39	32	57	1837	0	13	36	5133000	2	501.765	1002.52	0	1.91	12.54	2932	2932	MS2
High	A	2	ADVDAATLAR	2407	Unambiguous	Desmin OS=Rattus norvegicus GN=Des PE=2 SV=1 - [Q6P725_RAT]	3	1	Q6P725		HCD	1	0	1	1										No Quan Labels	Not Used	373357	2.1e-05	0.000177	1642	0.00036	30	39	32	54	1837	0	4	10	32150000	2	501.765	1002.52	0	2.15	11.88	2692	2692	MS2
High	A	2	IFGPIWNR	2409	Unambiguous	Glucose-6-phosphate 1-dehydrogenase OS=Rattus norvegicus GN=G6pdx PE=1 SV=3 - [G6PD_RAT]	2	1	P05370		HCD	1	0	1	1										No Quan Labels	Not Used	400161	0.0012	0.0196	2310	0.55	33	40	33	23	2308	0	47	57	2441000	2	501.778	1002.55	0	-3.01	23.01	7970	7970	MS2
High	A	2	lILNLL	2410	Unambiguous	Phospholipase A-2-activating protein OS=Rattus norvegicus GN=Plaa PE=2 SV=3 - [PLAP_RAT]	1	1	P54319	N-Term(iTRAQ8plex)	HCD	1	0	1	1	1.055	1.551	0.763	1.125	0.685	1.259	1.285	1.024	1.378	Unique	Used	385072	0.00494	0.0873	157	0.00089	20	27	20	38	101	0	9	100	1095000	2	501.846	1002.69	0	-1.19	38.26	15140	15140	MS2
High	A	2	ISTSIVDLR	2413	Unambiguous	Chloride channel calcium activated 3 (Predicted) OS=Rattus norvegicus GN=Clca1 PE=4 SV=1 - [D3ZYR8_RAT]	1	1	D3ZYR8		HCD	1	0	1	1										No Quan Labels	Not Used	375876	0.00293	0.0496	1740	0.84	32	39	32	20	1636	0	38	21	5953000	2	502.294	1003.58	0	3.24	17.7	5444	5444	MS2
High	A	2	aLVAAVR	2414	Unambiguous	Serum albumin OS=Rattus norvegicus GN=Alb PE=1 SV=2 - [ALBU_RAT]	1	1	P02770	N-Term(iTRAQ8plex)	HCD	1	0	1	1	0.804	0.858	0.937	1.002	0.944	1.373	1.149	0.83	1.19	Unique	Used	440982	0.00806	0.149	1827	0.43	27	39	32	23	1632	0	10	1	164300000	2	502.33	1003.65	0	-3.52	12.94	3412	3412	MS2
High	A	2	aLVAAVR	2414	Unambiguous	Serum albumin OS=Rattus norvegicus GN=Alb PE=1 SV=2 - [ALBU_RAT]	1	1	P02770	N-Term(iTRAQ8plex)	HCD	1	0	1	1	0.958	0.901	1.133	1.067	1.072	1.098	0.922	0.824	0.876	Unique	Used	485949	0.00296	0.0506	1827	2.2	22	39	32	16	1632	0	38	14	15350000	2	502.331	1003.65	0	-2.48	13.25	3668	3668	MS2
High	A	2	aLVAAVR	2414	Unambiguous	Serum albumin OS=Rattus norvegicus GN=Alb PE=1 SV=2 - [ALBU_RAT]	1	1	P02770	N-Term(iTRAQ8plex)	HCD	1	0	1	1	0.947	0.687	1.039	0.756	1.388	1.103	0.984	0.734	1	Unique	Used	464964	0.00159	0.0267	1827	0.16	28	39	32	27	1632	0	30	15	13580000	2	502.331	1003.65	0	-2.3	15.37	4459	4459	MS2
High	A	2	aLVAAVR	2414	Unambiguous	Serum albumin OS=Rattus norvegicus GN=Alb PE=1 SV=2 - [ALBU_RAT]	1	1	P02770	N-Term(iTRAQ8plex)	HCD	1	0	1	1	0.883	0.723	2.163	1.777	1.229	1.538	1.057	0.779	1.027	Unique	Used	486106	0.00322	0.056	833	0.18	28	35	28	23	769	0	9	2	119000000	2	502.331	1003.65	0	-1.81	13.54	3833	3833	MS2
High	A	2	aLVAAVR	2414	Unambiguous	Serum albumin OS=Rattus norvegicus GN=Alb PE=1 SV=2 - [ALBU_RAT]	1	1	P02770	N-Term(iTRAQ8plex)	HCD	1	0	1	1	1.195	0.823	1.515	1.045	1.463	1.282	0.863	0.713	0.917	Unique	Used	441264	0.00592	0.107	833	0.19	28	35	28	23	769	0	8	0	623400000	2	502.331	1003.66	0	-1.57	13.52	3713	3713	MS2
High	A	2	aLVAAVR	2414	Unambiguous	Serum albumin OS=Rattus norvegicus GN=Alb PE=1 SV=2 - [ALBU_RAT]	1	1	P02770	N-Term(iTRAQ8plex)	HCD	1	0	1	1	0.838	0.768	1.088	1	1.098	1.341	1.153	0.819	1.117	Unique	Used	465116	0.00259	0.0435	811	0.34	27	35	28	21	760	0	19	3	55880000	2	502.332	1003.66	0	-0.17	15.7	4618	4618	MS2
High	A	2	aVLMIR	2475	Unambiguous	Catenin (Cadherin associated protein), alpha 1 OS=Rattus norvegicus GN=Ctnna1 PE=2 SV=1 - [Q5U302_RAT]	5	1	Q5U302	N-Term(iTRAQ8plex)	HCD	1	0	1	1	1.074	1.076	1.301	1.305	1.006	1.236	1.046	1.04	1.194	Unique	Used	467228	0.00421	0.0757	1976	0.072	29	39	32	31	1841	0	35	17	12500000	2	503.822	1006.64	0	-1.72	20.26	6836	6836	MS2
High	A	2	TYGIcGAIR	2498	Unambiguous	40S ribosomal protein S21 OS=Rattus norvegicus GN=LOC100363012 PE=3 SV=1 - [D3ZSE0_RAT]	2	1	D3ZSE0	C5(Carbamidomethyl)	HCD	1	0	1	1										No Quan Labels	Not Used	374353	0.000168	0.00278	1242	0.0045	23	37	30	41	1222	0	15	10	17070000	2	505.759	1010.51	0	1.65	14.1	3761	3761	MS2
High	A	2	TYGIcGAIR	2498	Unambiguous	40S ribosomal protein S21 OS=Rattus norvegicus GN=LOC100363012 PE=3 SV=1 - [D3ZSE0_RAT]	2	1	D3ZSE0	C5(Carbamidomethyl)	HCD	1	0	1	1										No Quan Labels	Not Used	396456	0.000158	0.00271	1381	0.082	15	38	31	29	1350	0	48	67	2318000	2	505.76	1010.51	0	3.16	14.83	4080	4080	MS2
High	A	2	FGEILk	2501	Unambiguous	Adenosine kinase OS=Rattus norvegicus GN=Adk PE=1 SV=3 - [ADK_RAT]	2	1	Q64640	K6(iTRAQ8plex)	HCD	1	0	1	1	1.019	1.075	1.414	1.495	0.955	1.385	1.463	1.301	1.323	Unique	Used	418768	0.00472	0.084	1335	0.067	30	37	30	29	1144	0	58	100	2277000	2	505.812	1010.62	0	-2.7	14.56	4378	4378	MS2
High	A	2	ILGYIk	2508	Unambiguous	Aldehyde dehydrogenase, mitochondrial OS=Rattus norvegicus GN=Aldh2 PE=1 SV=1 - [ALDH2_RAT]|Aldehyde dehydrogenase, mitochondrial OS=Rattus norvegicus GN=Aldh2 PE=3 SV=1 - [F1LN88_RAT]|Aldehyde dehydrogenase, mitochondrial OS=Heterocephalus glaber GN=GW7_10136 PE=3 SV=1 - [G5AKU7_HETGA]|Protein Arhgap1 OS=Rattus norvegicus GN=Arhgap1 PE=4 SV=1 - [D4A6C5_RAT]	6	3	P11884;F1LN88;D4A6C5	K6(iTRAQ8plex)	HCD	1	0	1	1	0.823	1.28	1.28	1.994	0.648	2.111	1.853	1.787	1.945	Not Unique	Not Used	442062	0.00843	0.156	1131	0.078	28	36	29	28	879	0	54	11	12020000	2	505.831	1010.65	0	-1.36	15.04	4552	4552	MS2
High	A	2	LLGYLk	2508	Unambiguous	Aldehyde dehydrogenase, mitochondrial OS=Rattus norvegicus GN=Aldh2 PE=1 SV=1 - [ALDH2_RAT]|Aldehyde dehydrogenase, mitochondrial OS=Rattus norvegicus GN=Aldh2 PE=3 SV=1 - [F1LN88_RAT]|Aldehyde dehydrogenase, mitochondrial OS=Heterocephalus glaber GN=GW7_10136 PE=3 SV=1 - [G5AKU7_HETGA]|Protein Arhgap1 OS=Rattus norvegicus GN=Arhgap1 PE=4 SV=1 - [D4A6C5_RAT]	6	3	P11884;F1LN88;D4A6C5	K6(iTRAQ8plex)	HCD	1	0	1	2	0.823	1.28	1.28	1.994	0.648	2.111	1.853	1.787	1.945	Redundant	Not Used	442062	0.00843	0.156	1131	0.078	28	36	29	28	879	0	54	11	12020000	2	505.831	1010.65	0	-1.36	15.04	4552	4552	MS2
High	A	2	YETELAMR	2512	Unambiguous	Keratin, type I cytoskeletal 18 OS=Rattus norvegicus GN=Krt18 PE=1 SV=3 - [K1C18_RAT]	2	1	Q5BJY9		HCD	1	0	1	1										No Quan Labels	Not Used	373884	0.000133	0.00207	575	0.042	26	33	26	28	477	0	54	41	4166000	2	506.742	1012.48	0	-0.42	13.02	3248	3248	MS2
High	A	2	NFGLYNER	2513	Unambiguous	Aspartate aminotransferase, cytoplasmic OS=Rattus norvegicus GN=Got1 PE=1 SV=3 - [AATC_RAT]	2	1	P13221		HCD	1	0	1	1										No Quan Labels	Not Used	396754	0.000765	0.0103	688	0.2	26	34	27	21	530	0	44	100	1785000	2	506.747	1012.49	0	1.89	15.49	4393	4393	MS2
High	A	2	NEALIALLR	2522	Unambiguous	Lymphocyte cytosolic protein 1 OS=Rattus norvegicus GN=Lcp1 PE=2 SV=1 - [Q5XI38_RAT]	2	1	Q5XI38		HCD	1	0	1	1										No Quan Labels	Not Used	380067	7.1e-05	0.000677	3837	0.021	36	43	36	40	4146	0	9	100	1068000	2	506.812	1012.62	0	2.02	26.84	9885	9885	MS2
High	A	2	NPSVLLTLR	2523	Unambiguous	Xaa-Pro dipeptidase (Fragment) OS=Rattus norvegicus GN=Pepd PE=3 SV=1 - [F1LR40_RAT]	2	1	F1LR40		HCD	1	0	1	1										No Quan Labels	Not Used	399342	0.00256	0.0428		7.2	27	43	36	15	4099	0	34	100	657900	2	506.813	1012.62	0	3.95	21.26	7111	7111	MS2
High	A	2	GGNFGFGDSR	2525	Unambiguous	Heterogeneous nuclear ribonucleoproteins A2/B1 (Fragment) OS=Rattus norvegicus GN=Hnrnpa2b1 PE=4 SV=1 - [F1LM82_RAT]	7	1	F1LM82		HCD	1	0	1	1										No Quan Labels	Not Used	395954	0.000147	0.0026	215	0.0039	23	30	23	34	209	0	42	100	731100	2	507.226	1013.45	0	1.62	13.73	3553	3553	MS2
High	A	2	VDSYGGFLR	2527	Unambiguous	Uncharacterized protein (Fragment) OS=Rattus norvegicus PE=4 SV=1 - [F1LTJ5_RAT]|Uncharacterized protein (Fragment) OS=Rattus norvegicus PE=4 SV=1 - [F1M566_RAT]	2	2	F1LTJ5;F1M566		HCD	1	0	1	1										No Quan Labels	Not Used	375989	0.00136	0.0234		1.9	27	37	30	15	1080	0	57	30	4060000	2	507.258	1013.51	0	2.59	17.94	5563	5563	MS2
High	A	2	LLScVLGPR	2529	Rejected	Abhydrolase domain-containing protein 16A OS=Rattus norvegicus GN=Abhd16a PE=2 SV=1 - [ABHGA_RAT]	2	0		C4(Carbamidomethyl)	HCD	0.0333	0	1	1										No Quan Labels	Not Used	397553	0.00344	0.0598	2313	0.1	16	40	33	30	2233	0	11	100	1511000	2	507.791	1014.57	0	-1.92	17.28	5232	5232	MS2
High	A	2	LGTVPQFPR	2530	Selected	Uncharacterized protein (Fragment) OS=Rattus norvegicus PE=4 SV=1 - [F1LTJ5_RAT]|Uncharacterized protein (Fragment) OS=Rattus norvegicus PE=4 SV=1 - [F1M566_RAT]	2	2	F1LTJ5;F1M566		HCD		0.0333	2	2										No Quan Labels	Not Used	397553	0.00205	0.0356	2313	0.15	16	40	33	29	2233	0	11	100	1511000	2	507.791	1014.57	0	1.41	17.28	5232	5232	MS2
High	A	2	LGTVPQFPR	2530	Unambiguous	Uncharacterized protein (Fragment) OS=Rattus norvegicus PE=4 SV=1 - [F1LTJ5_RAT]|Uncharacterized protein (Fragment) OS=Rattus norvegicus PE=4 SV=1 - [F1M566_RAT]	2	2	F1LTJ5;F1M566		HCD	1	0	1	1										No Quan Labels	Not Used	397714	3.8e-05	0.000483	2244	0.0027	18	40	33	46	2169	0	8	100	2142000	2	507.791	1014.57	0	1.59	17.64	5401	5401	MS2
High	A	2	LLEVLSGER	2534	Unambiguous	Protein Sptbn1 OS=Rattus norvegicus GN=Sptbn1 PE=4 SV=1 - [G3V6S0_RAT]	6	1	G3V6S0		HCD	1	0	1	1										No Quan Labels	Not Used	375649	0.00545	0.0982	1971	1.6	17	39	32	18	1924	0	60	85	1953000	2	508.291	1015.57	0	-3.96	17.18	5198	5198	MS2
High	A	2	DGIVLGADTR	2536	Unambiguous	Proteasome subunit beta type-7 OS=Rattus norvegicus GN=Psmb7 PE=1 SV=1 - [PSB7_RAT]	2	1	Q9JHW0		HCD	1	0	1	1										No Quan Labels	Not Used	352934	0.00172	0.0299	2061	2.2	20	40	33	17	2177	0	34	69	2219000	2	508.774	1016.54	0	3.84	14.37	3768	3768	MS2
High	A	2	DGVILGADTR	2537	Unambiguous	Proteasome subunit beta type-10 OS=Rattus norvegicus GN=Psmb10 PE=2 SV=1 - [PSB10_RAT]	1	1	Q4KM35		HCD	1	0	1	1										No Quan Labels	Not Used	352633	0.00149	0.0248	2061	2.1	19	40	33	17	2177	0	22	100	1367000	2	508.774	1016.54	0	3.84	13.68	3451	3451	MS2
High	A	2	VLEGMDVVR	2541	Unambiguous	Peptidyl-prolyl cis-trans isomerase B OS=Rattus norvegicus GN=Ppib PE=2 SV=3 - [PPIB_RAT]	1	1	P24368		HCD	1	0	1	1										No Quan Labels	Not Used	374752	0.00784	0.144	1523	4.2	21	39	32	13	1590	0	36	61	2265000	2	509.271	1017.54	0	-4.59	15.05	4206	4206	MS2
High	A	2	AGTSIWGGLR	2542	Unambiguous	Integrin alpha 5 (Mapped) OS=Rattus norvegicus GN=Itga5 PE=3 SV=1 - [D4ACU9_RAT]	1	1	D4ACU9		HCD	1	0	1	1										No Quan Labels	Not Used	399019	0.000383	0.00521	1508	0.021	18	38	31	36	1521	0	5	100	1006000	2	509.279	1017.55	0	3.65	20.54	6771	6771	MS2
High	A	2	fMLFR	2549	Unambiguous	Spectrin alpha chain, non-erythrocytic 1 OS=Rattus norvegicus GN=Sptan1 PE=1 SV=2 - [SPTN1_RAT]|Spectrin alpha chain, non-erythrocytic 1 OS=Rattus norvegicus GN=Sptan1 PE=4 SV=1 - [E9PSZ3_RAT]|Spectrin alpha chain, brain OS=Heterocephalus glaber GN=GW7_01914 PE=4 SV=1 - [G5ASE4_HETGA]	6	3	P16086;E9PSZ3;G5ASE4	N-Term(iTRAQ8plex)	HCD	1	0	1	1	0.902	0.977	0.876	0.952	0.929	0.536	0.795	0.738	1.004	Not Unique	Not Used	471673	0.00766	0.141	2166	0.98	23	41	34	21	2576	0	21	100	1907000	2	509.296	1017.58	0	-1.31	30.21	11503	11503	MS2
High	A	2	aIAGLLR	105411	Unconsidered		0	0		N-Term(iTRAQ8plex)	HCD	0	0	1	1	1.089	1.033	1.018	0.967	1.063	0.856	1.019	0.845	0.937	No Proteins	Not Used	467683	0.00967	0.176	926	2	20	35	28	13	764	0	21	100	2774000	2	509.339	1017.67	0	-0.55	21.28	7314	7314	MS2
High	A	2	aLQILR	2554	Unambiguous	Putative synaptic vesicle 2-related protein OS=Angiostrongylus cantonensis GN=sv2-related protein 2 PE=2 SV=1 - [C7BVL5_9BILA]|ADP-ribosyltransferase 3 OS=Rattus norvegicus GN=Art3 PE=2 SV=1 - [Q6AYJ9_RAT]	3	1	Q6AYJ9	N-Term(iTRAQ8plex)	HCD		0	2	2	1.089	1.033	1.018	0.967	1.063	0.856	1.019	0.845	0.937	Unique	Used	467683	0.00121	0.0199	926	2	20	35	28	13	764	0	21	100	2774000	2	509.339	1017.67	0	-0.54	21.28	7314	7314	MS2
High	A	2	aLQLLR	2554	Unambiguous	Putative synaptic vesicle 2-related protein OS=Angiostrongylus cantonensis GN=sv2-related protein 2 PE=2 SV=1 - [C7BVL5_9BILA]|ADP-ribosyltransferase 3 OS=Rattus norvegicus GN=Art3 PE=2 SV=1 - [Q6AYJ9_RAT]	3	1	Q6AYJ9	N-Term(iTRAQ8plex)	HCD		0	2	3	1.089	1.033	1.018	0.967	1.063	0.856	1.019	0.845	0.937	Redundant	Not Used	467683	0.00121	0.0199	926	2	20	35	28	13	764	0	21	100	2774000	2	509.339	1017.67	0	-0.54	21.28	7314	7314	MS2
High	A	2	qFAFVHMR	2556	Unambiguous	Protein Rbm4 OS=Rattus norvegicus GN=Rbm4 PE=4 SV=1 - [E9PTC9_RAT]	5	1	E9PTC9	N-Term(Gln->pyro-Glu)	HCD	1	0	1	1										No Quan Labels	Not Used	400740	0.000867	0.0124	908	0.0073	29	36	29	38	874	0	0	100	1425000	2	509.751	1018.5	0	2.52	24.25	8578	8578	MS2
High	A	2	qFAFVHMR	2556	Unambiguous	Protein Rbm4 OS=Rattus norvegicus GN=Rbm4 PE=4 SV=1 - [E9PTC9_RAT]	5	1	E9PTC9	N-Term(Gln->pyro-Glu)	HCD	1	0	1	1										No Quan Labels	Not Used	423434	0.000123	0.00193	908	0.00084	29	36	29	47	891	0	33	100	1148000	2	509.752	1018.5	0	3.36	23.93	9282	9282	MS2
High	A	2	tLYGFGG	2558	Unambiguous	Histone H3 OS=Heterocephalus glaber GN=GW7_16515 PE=3 SV=1 - [G5BV28_HETGA]	5	1	G5BV28	N-Term(iTRAQ8plex)	HCD	1	0	1	1	0.458	0.624	0.413	0.564	0.739	1.059	0.542	0.634	0.724	Unique	Used	377595	0.00192	0.0329		0.1	22	39	32	29	1655	0	49	5	27800000	2	509.779	1018.55	0	0.15	21.48	7274	7274	MS2
High	A	2	tLYGFGG	2558	Unambiguous	Histone H3 OS=Heterocephalus glaber GN=GW7_16515 PE=3 SV=1 - [G5BV28_HETGA]	5	1	G5BV28	N-Term(iTRAQ8plex)	HCD	1	0	1	1	0.577	0.761	0.537	0.709	0.764	0.784	0.422	0.532	0.618	Unique	Used	356233	0.00305	0.0517		0.036	21	39	32	34	1655	0	36	100	1621000	2	509.779	1018.55	0	0.45	21.85	7239	7239	MS2
High	A	2	iLEALR	2562	Unambiguous	Putative E3 ubiquitin-protein ligase HERC2 OS=Heterocephalus glaber GN=GW7_18830 PE=4 SV=1 - [G5AZH7_HETGA]	1	1	G5AZH7	N-Term(iTRAQ8plex)	HCD	1	0	1	1	1.069	0.93	1.104	0.962	1.158	1.05	1.538	1.147	1.12	Unique	Used	468142	0.00649	0.118	1362	1.3	27	38	31	18	1517	0	24	100	2985000	2	509.831	1018.65	0	-2.23	22.28	7796	7796	MS2
High	A	2	lIEALR	2562	Unambiguous	Putative E3 ubiquitin-protein ligase HERC2 OS=Heterocephalus glaber GN=GW7_18830 PE=4 SV=1 - [G5AZH7_HETGA]	1	1	G5AZH7	N-Term(iTRAQ8plex)	HCD	1	0	1	2	1.069	0.93	1.104	0.962	1.158	1.05	1.538	1.147	1.12	Redundant	Not Used	468142	0.00649	0.118	1362	1.3	27	38	31	18	1517	0	24	100	2985000	2	509.831	1018.65	0	-2.23	22.28	7796	7796	MS2
High	A	2	lLEALR	2562	Unambiguous	Putative E3 ubiquitin-protein ligase HERC2 OS=Heterocephalus glaber GN=GW7_18830 PE=4 SV=1 - [G5AZH7_HETGA]	1	1	G5AZH7	N-Term(iTRAQ8plex)	HCD	1	0	1	3	1.069	0.93	1.104	0.962	1.158	1.05	1.538	1.147	1.12	Redundant	Not Used	468142	0.00649	0.118	1362	1.3	27	38	31	18	1517	0	24	100	2985000	2	509.831	1018.65	0	-2.23	22.28	7796	7796	MS2
High	A	2	iLEALR	2562	Unambiguous	Putative E3 ubiquitin-protein ligase HERC2 OS=Heterocephalus glaber GN=GW7_18830 PE=4 SV=1 - [G5AZH7_HETGA]	1	1	G5AZH7	N-Term(iTRAQ8plex)	HCD	1	0	1	1	1.173	1.133	1.104	1.068	1.043	0.809	1.319	1.018	0.992	Unique	Used	468264	0.00263	0.0441	1362	1.3	22	38	31	18	1517	0	37	100	1025000	2	509.831	1018.65	0	-1.39	22.56	7924	7924	MS2
High	A	2	lIEALR	2562	Unambiguous	Putative E3 ubiquitin-protein ligase HERC2 OS=Heterocephalus glaber GN=GW7_18830 PE=4 SV=1 - [G5AZH7_HETGA]	1	1	G5AZH7	N-Term(iTRAQ8plex)	HCD	1	0	1	2	1.173	1.133	1.104	1.068	1.043	0.809	1.319	1.018	0.992	Redundant	Not Used	468264	0.00262	0.0441	1362	1.3	22	38	31	18	1517	0	37	100	1025000	2	509.831	1018.65	0	-1.39	22.56	7924	7924	MS2
High	A	2	lLEALR	2562	Unambiguous	Putative E3 ubiquitin-protein ligase HERC2 OS=Heterocephalus glaber GN=GW7_18830 PE=4 SV=1 - [G5AZH7_HETGA]	1	1	G5AZH7	N-Term(iTRAQ8plex)	HCD	1	0	1	3	1.173	1.133	1.104	1.068	1.043	0.809	1.319	1.018	0.992	Redundant	Not Used	468264	0.00262	0.0441	1362	1.3	22	38	31	18	1517	0	37	100	1025000	2	509.831	1018.65	0	-1.39	22.56	7924	7924	MS2
High	A	2	iLEALR	2562	Unambiguous	Putative E3 ubiquitin-protein ligase HERC2 OS=Heterocephalus glaber GN=GW7_18830 PE=4 SV=1 - [G5AZH7_HETGA]	1	1	G5AZH7	N-Term(iTRAQ8plex)	HCD	1	0	1	1	1.033	0.991	1.381	1.327	1.05	1.126	1.743	1.328	1.062	Unique	Used	444415	0.00934	0.171	1362	0.49	31	38	31	22	1517	0	9	8	25890000	2	509.831	1018.66	0	-1.15	19.64	7024	7024	MS2
High	A	2	lIEALR	2562	Unambiguous	Putative E3 ubiquitin-protein ligase HERC2 OS=Heterocephalus glaber GN=GW7_18830 PE=4 SV=1 - [G5AZH7_HETGA]	1	1	G5AZH7	N-Term(iTRAQ8plex)	HCD	1	0	1	2	1.033	0.991	1.381	1.327	1.05	1.126	1.743	1.328	1.062	Redundant	Not Used	444415	0.00934	0.171	1362	0.49	31	38	31	22	1517	0	9	8	25890000	2	509.831	1018.66	0	-1.15	19.64	7024	7024	MS2
High	A	2	lLEALR	2562	Unambiguous	Putative E3 ubiquitin-protein ligase HERC2 OS=Heterocephalus glaber GN=GW7_18830 PE=4 SV=1 - [G5AZH7_HETGA]	1	1	G5AZH7	N-Term(iTRAQ8plex)	HCD	1	0	1	3	1.033	0.991	1.381	1.327	1.05	1.126	1.743	1.328	1.062	Redundant	Not Used	444415	0.00934	0.171	1362	0.49	31	38	31	22	1517	0	9	8	25890000	2	509.831	1018.66	0	-1.15	19.64	7024	7024	MS2
High	A	2	iLEALR	2562	Unambiguous	Putative E3 ubiquitin-protein ligase HERC2 OS=Heterocephalus glaber GN=GW7_18830 PE=4 SV=1 - [G5AZH7_HETGA]	1	1	G5AZH7	N-Term(iTRAQ8plex)	HCD	1	0	1	1	1.051	1.092	1.149	1.197	0.969	1.084	1.605	1.135	1.385	Unique	Used	444113	0.00199	0.0342	1362	0.75	23	38	31	20	1517	0	49	100	3087000	2	509.831	1018.66	0	-1.03	19.07	6707	6707	MS2
High	A	2	lIEALR	2562	Unambiguous	Putative E3 ubiquitin-protein ligase HERC2 OS=Heterocephalus glaber GN=GW7_18830 PE=4 SV=1 - [G5AZH7_HETGA]	1	1	G5AZH7	N-Term(iTRAQ8plex)	HCD	1	0	1	2	1.051	1.092	1.149	1.197	0.969	1.084	1.605	1.135	1.385	Redundant	Not Used	444113	0.00199	0.0342	1362	0.75	23	38	31	20	1517	0	49	100	3087000	2	509.831	1018.66	0	-1.03	19.07	6707	6707	MS2
High	A	2	lLEALR	2562	Unambiguous	Putative E3 ubiquitin-protein ligase HERC2 OS=Heterocephalus glaber GN=GW7_18830 PE=4 SV=1 - [G5AZH7_HETGA]	1	1	G5AZH7	N-Term(iTRAQ8plex)	HCD	1	0	1	3	1.051	1.092	1.149	1.197	0.969	1.084	1.605	1.135	1.385	Redundant	Not Used	444113	0.00199	0.0342	1362	0.75	23	38	31	20	1517	0	49	100	3087000	2	509.831	1018.66	0	-1.03	19.07	6707	6707	MS2
High	A	2	iSLLLR	2578	Unambiguous	Elongation factor Tu, mitochondrial OS=Rattus norvegicus GN=Tufm PE=1 SV=1 - [EFTU_RAT]|Leucyl-cystinyl aminopeptidase OS=Rattus norvegicus GN=Lnpep PE=1 SV=1 - [LCAP_RAT]	14	2	P85834;P97629	N-Term(iTRAQ8plex)	HCD	1	0	1	1	1.158	0.958	1.183	0.982	1.216	0.95	0.937	0.787	1.127	Not Unique	Not Used	448532	0.00407	0.0727	436	0.37	26	34	27	19	567	0	3	48	5741000	2	509.849	1018.69	0	-2.29	28.13	11347	11347	MS2
High	A	2	lSILIR	2578	Unambiguous	Elongation factor Tu, mitochondrial OS=Rattus norvegicus GN=Tufm PE=1 SV=1 - [EFTU_RAT]|Leucyl-cystinyl aminopeptidase OS=Rattus norvegicus GN=Lnpep PE=1 SV=1 - [LCAP_RAT]	14	2	P85834;P97629	N-Term(iTRAQ8plex)	HCD	1	0	1	2	1.158	0.958	1.183	0.982	1.216	0.95	0.937	0.787	1.127	Redundant	Not Used	448532	0.00407	0.0727	436	0.37	26	34	27	19	567	0	3	48	5741000	2	509.849	1018.69	0	-2.29	28.13	11347	11347	MS2
High	A	2	lSLIIR	2578	Unambiguous	Elongation factor Tu, mitochondrial OS=Rattus norvegicus GN=Tufm PE=1 SV=1 - [EFTU_RAT]|Leucyl-cystinyl aminopeptidase OS=Rattus norvegicus GN=Lnpep PE=1 SV=1 - [LCAP_RAT]	14	2	P85834;P97629	N-Term(iTRAQ8plex)	HCD	1	0	1	3	1.158	0.958	1.183	0.982	1.216	0.95	0.937	0.787	1.127	Redundant	Not Used	448532	0.00407	0.0727	436	0.37	26	34	27	19	567	0	3	48	5741000	2	509.849	1018.69	0	-2.29	28.13	11347	11347	MS2
High	A	2	lSLILR	2578	Unambiguous	Elongation factor Tu, mitochondrial OS=Rattus norvegicus GN=Tufm PE=1 SV=1 - [EFTU_RAT]|Leucyl-cystinyl aminopeptidase OS=Rattus norvegicus GN=Lnpep PE=1 SV=1 - [LCAP_RAT]	14	2	P85834;P97629	N-Term(iTRAQ8plex)	HCD	1	0	1	4	1.158	0.958	1.183	0.982	1.216	0.95	0.937	0.787	1.127	Redundant	Not Used	448532	0.00407	0.0727	436	0.37	26	34	27	19	567	0	3	48	5741000	2	509.849	1018.69	0	-2.29	28.13	11347	11347	MS2
High	A	2	lSLLIR	2578	Unambiguous	Elongation factor Tu, mitochondrial OS=Rattus norvegicus GN=Tufm PE=1 SV=1 - [EFTU_RAT]|Leucyl-cystinyl aminopeptidase OS=Rattus norvegicus GN=Lnpep PE=1 SV=1 - [LCAP_RAT]	14	2	P85834;P97629	N-Term(iTRAQ8plex)	HCD	1	0	1	5	1.158	0.958	1.183	0.982	1.216	0.95	0.937	0.787	1.127	Redundant	Not Used	448532	0.00407	0.0727	436	0.37	26	34	27	19	567	0	3	48	5741000	2	509.849	1018.69	0	-2.29	28.13	11347	11347	MS2
High	A	2	iSLLLR	2578	Unambiguous	Elongation factor Tu, mitochondrial OS=Rattus norvegicus GN=Tufm PE=1 SV=1 - [EFTU_RAT]|Leucyl-cystinyl aminopeptidase OS=Rattus norvegicus GN=Lnpep PE=1 SV=1 - [LCAP_RAT]	14	2	P85834;P97629	N-Term(iTRAQ8plex)	HCD	1	0	1	1	1.168	1.027	1.09	0.96	1.146	0.871	1.018	0.836	1.082	Not Unique	Not Used	492975	0.00515	0.0916	436	2.1	23	34	27	11	567	0	16	100	2656000	2	509.849	1018.69	0	-1.81	26.87	11046	11046	MS2
High	A	2	lSILIR	2578	Unambiguous	Elongation factor Tu, mitochondrial OS=Rattus norvegicus GN=Tufm PE=1 SV=1 - [EFTU_RAT]|Leucyl-cystinyl aminopeptidase OS=Rattus norvegicus GN=Lnpep PE=1 SV=1 - [LCAP_RAT]	14	2	P85834;P97629	N-Term(iTRAQ8plex)	HCD	1	0	1	2	1.168	1.027	1.09	0.96	1.146	0.871	1.018	0.836	1.082	Redundant	Not Used	492975	0.00515	0.0916	436	2.1	23	34	27	11	567	0	16	100	2656000	2	509.849	1018.69	0	-1.81	26.87	11046	11046	MS2
High	A	2	lSLIIR	2578	Unambiguous	Elongation factor Tu, mitochondrial OS=Rattus norvegicus GN=Tufm PE=1 SV=1 - [EFTU_RAT]|Leucyl-cystinyl aminopeptidase OS=Rattus norvegicus GN=Lnpep PE=1 SV=1 - [LCAP_RAT]	14	2	P85834;P97629	N-Term(iTRAQ8plex)	HCD	1	0	1	3	1.168	1.027	1.09	0.96	1.146	0.871	1.018	0.836	1.082	Redundant	Not Used	492975	0.00515	0.0916	436	2.1	23	34	27	11	567	0	16	100	2656000	2	509.849	1018.69	0	-1.81	26.87	11046	11046	MS2
High	A	2	lSLILR	2578	Unambiguous	Elongation factor Tu, mitochondrial OS=Rattus norvegicus GN=Tufm PE=1 SV=1 - [EFTU_RAT]|Leucyl-cystinyl aminopeptidase OS=Rattus norvegicus GN=Lnpep PE=1 SV=1 - [LCAP_RAT]	14	2	P85834;P97629	N-Term(iTRAQ8plex)	HCD	1	0	1	4	1.168	1.027	1.09	0.96	1.146	0.871	1.018	0.836	1.082	Redundant	Not Used	492975	0.00514	0.0916	436	2.1	23	34	27	11	567	0	16	100	2656000	2	509.849	1018.69	0	-1.81	26.87	11046	11046	MS2
High	A	2	lSLLIR	2578	Unambiguous	Elongation factor Tu, mitochondrial OS=Rattus norvegicus GN=Tufm PE=1 SV=1 - [EFTU_RAT]|Leucyl-cystinyl aminopeptidase OS=Rattus norvegicus GN=Lnpep PE=1 SV=1 - [LCAP_RAT]	14	2	P85834;P97629	N-Term(iTRAQ8plex)	HCD	1	0	1	5	1.168	1.027	1.09	0.96	1.146	0.871	1.018	0.836	1.082	Redundant	Not Used	492975	0.00514	0.0916	436	2.1	23	34	27	11	567	0	16	100	2656000	2	509.849	1018.69	0	-1.81	26.87	11046	11046	MS2
High	A	2	iSLLLR	2578	Unambiguous	Elongation factor Tu, mitochondrial OS=Rattus norvegicus GN=Tufm PE=1 SV=1 - [EFTU_RAT]|Leucyl-cystinyl aminopeptidase OS=Rattus norvegicus GN=Lnpep PE=1 SV=1 - [LCAP_RAT]	14	2	P85834;P97629	N-Term(iTRAQ8plex)	HCD	1	0	1	1	1.167	1.129	1.136	1.101	1.041	0.877	1.189	0.914	1.28	Not Unique	Not Used	493118	0.00371	0.0648	436	1.1	21	34	27	14	567	0	3	73	4141000	2	509.849	1018.69	0	-1.76	27.16	11196	11196	MS2
High	A	2	lSILIR	2578	Unambiguous	Elongation factor Tu, mitochondrial OS=Rattus norvegicus GN=Tufm PE=1 SV=1 - [EFTU_RAT]|Leucyl-cystinyl aminopeptidase OS=Rattus norvegicus GN=Lnpep PE=1 SV=1 - [LCAP_RAT]	14	2	P85834;P97629	N-Term(iTRAQ8plex)	HCD	1	0	1	2	1.167	1.129	1.136	1.101	1.041	0.877	1.189	0.914	1.28	Redundant	Not Used	493118	0.0037	0.0648	436	1.1	21	34	27	14	567	0	3	73	4141000	2	509.849	1018.69	0	-1.76	27.16	11196	11196	MS2
High	A	2	lSLIIR	2578	Unambiguous	Elongation factor Tu, mitochondrial OS=Rattus norvegicus GN=Tufm PE=1 SV=1 - [EFTU_RAT]|Leucyl-cystinyl aminopeptidase OS=Rattus norvegicus GN=Lnpep PE=1 SV=1 - [LCAP_RAT]	14	2	P85834;P97629	N-Term(iTRAQ8plex)	HCD	1	0	1	3	1.167	1.129	1.136	1.101	1.041	0.877	1.189	0.914	1.28	Redundant	Not Used	493118	0.00372	0.0648	436	1.1	21	34	27	14	567	0	3	73	4141000	2	509.849	1018.69	0	-1.76	27.16	11196	11196	MS2
High	A	2	lSLILR	2578	Unambiguous	Elongation factor Tu, mitochondrial OS=Rattus norvegicus GN=Tufm PE=1 SV=1 - [EFTU_RAT]|Leucyl-cystinyl aminopeptidase OS=Rattus norvegicus GN=Lnpep PE=1 SV=1 - [LCAP_RAT]	14	2	P85834;P97629	N-Term(iTRAQ8plex)	HCD	1	0	1	4	1.167	1.129	1.136	1.101	1.041	0.877	1.189	0.914	1.28	Redundant	Not Used	493118	0.00372	0.0648	436	1.1	21	34	27	14	567	0	3	73	4141000	2	509.849	1018.69	0	-1.76	27.16	11196	11196	MS2
High	A	2	lSLLIR	2578	Unambiguous	Elongation factor Tu, mitochondrial OS=Rattus norvegicus GN=Tufm PE=1 SV=1 - [EFTU_RAT]|Leucyl-cystinyl aminopeptidase OS=Rattus norvegicus GN=Lnpep PE=1 SV=1 - [LCAP_RAT]	14	2	P85834;P97629	N-Term(iTRAQ8plex)	HCD	1	0	1	5	1.167	1.129	1.136	1.101	1.041	0.877	1.189	0.914	1.28	Redundant	Not Used	493118	0.0037	0.0648	436	1.1	21	34	27	14	567	0	3	73	4141000	2	509.849	1018.69	0	-1.76	27.16	11196	11196	MS2
High	A	2	iSLLLR	2578	Unambiguous	Elongation factor Tu, mitochondrial OS=Rattus norvegicus GN=Tufm PE=1 SV=1 - [EFTU_RAT]|Leucyl-cystinyl aminopeptidase OS=Rattus norvegicus GN=Lnpep PE=1 SV=1 - [LCAP_RAT]	14	2	P85834;P97629	N-Term(iTRAQ8plex)	HCD	1	0	1	1	1.112	0.908	1.184	0.969	1.234	0.799	1.028	0.653	1.124	Not Unique	Not Used	472026	0.00502	0.0891	436	0.07	27	34	27	26	567	0	5	9	23640000	2	509.849	1018.69	0	-1.1	31.03	11874	11874	MS2
High	A	2	lSILIR	2578	Unambiguous	Elongation factor Tu, mitochondrial OS=Rattus norvegicus GN=Tufm PE=1 SV=1 - [EFTU_RAT]|Leucyl-cystinyl aminopeptidase OS=Rattus norvegicus GN=Lnpep PE=1 SV=1 - [LCAP_RAT]	14	2	P85834;P97629	N-Term(iTRAQ8plex)	HCD	1	0	1	2	1.112	0.908	1.184	0.969	1.234	0.799	1.028	0.653	1.124	Redundant	Not Used	472026	0.00502	0.0891	436	0.07	27	34	27	26	567	0	5	9	23640000	2	509.849	1018.69	0	-1.1	31.03	11874	11874	MS2
High	A	2	lSLIIR	2578	Unambiguous	Elongation factor Tu, mitochondrial OS=Rattus norvegicus GN=Tufm PE=1 SV=1 - [EFTU_RAT]|Leucyl-cystinyl aminopeptidase OS=Rattus norvegicus GN=Lnpep PE=1 SV=1 - [LCAP_RAT]	14	2	P85834;P97629	N-Term(iTRAQ8plex)	HCD	1	0	1	3	1.112	0.908	1.184	0.969	1.234	0.799	1.028	0.653	1.124	Redundant	Not Used	472026	0.00503	0.0891	436	0.07	27	34	27	26	567	0	5	9	23640000	2	509.849	1018.69	0	-1.1	31.03	11874	11874	MS2
High	A	2	lSLILR	2578	Unambiguous	Elongation factor Tu, mitochondrial OS=Rattus norvegicus GN=Tufm PE=1 SV=1 - [EFTU_RAT]|Leucyl-cystinyl aminopeptidase OS=Rattus norvegicus GN=Lnpep PE=1 SV=1 - [LCAP_RAT]	14	2	P85834;P97629	N-Term(iTRAQ8plex)	HCD	1	0	1	4	1.112	0.908	1.184	0.969	1.234	0.799	1.028	0.653	1.124	Redundant	Not Used	472026	0.00502	0.0891	436	0.07	27	34	27	26	567	0	5	9	23640000	2	509.849	1018.69	0	-1.1	31.03	11874	11874	MS2
High	A	2	lSLLIR	2578	Unambiguous	Elongation factor Tu, mitochondrial OS=Rattus norvegicus GN=Tufm PE=1 SV=1 - [EFTU_RAT]|Leucyl-cystinyl aminopeptidase OS=Rattus norvegicus GN=Lnpep PE=1 SV=1 - [LCAP_RAT]	14	2	P85834;P97629	N-Term(iTRAQ8plex)	HCD	1	0	1	5	1.112	0.908	1.184	0.969	1.234	0.799	1.028	0.653	1.124	Redundant	Not Used	472026	0.00502	0.0891	436	0.07	27	34	27	26	567	0	5	9	23640000	2	509.849	1018.69	0	-1.1	31.03	11874	11874	MS2
High	A	2	iSLLLR	2578	Unambiguous	Elongation factor Tu, mitochondrial OS=Rattus norvegicus GN=Tufm PE=1 SV=1 - [EFTU_RAT]|Leucyl-cystinyl aminopeptidase OS=Rattus norvegicus GN=Lnpep PE=1 SV=1 - [LCAP_RAT]	14	2	P85834;P97629	N-Term(iTRAQ8plex)	HCD	1	0	1	1	1.113	1.05	1.039	0.982	1.068	0.805	1.138	0.857	1.13	Not Unique	Not Used	448372	0.00456	0.082	436	1.2	19	34	27	14	567	0	22	100	1399000	2	509.85	1018.69	0	-0.62	27.81	11179	11179	MS2
High	A	2	lSILIR	2578	Unambiguous	Elongation factor Tu, mitochondrial OS=Rattus norvegicus GN=Tufm PE=1 SV=1 - [EFTU_RAT]|Leucyl-cystinyl aminopeptidase OS=Rattus norvegicus GN=Lnpep PE=1 SV=1 - [LCAP_RAT]	14	2	P85834;P97629	N-Term(iTRAQ8plex)	HCD	1	0	1	2	1.113	1.05	1.039	0.982	1.068	0.805	1.138	0.857	1.13	Redundant	Not Used	448372	0.00456	0.082	436	1.2	19	34	27	14	567	0	22	100	1399000	2	509.85	1018.69	0	-0.62	27.81	11179	11179	MS2
High	A	2	lSLIIR	2578	Unambiguous	Elongation factor Tu, mitochondrial OS=Rattus norvegicus GN=Tufm PE=1 SV=1 - [EFTU_RAT]|Leucyl-cystinyl aminopeptidase OS=Rattus norvegicus GN=Lnpep PE=1 SV=1 - [LCAP_RAT]	14	2	P85834;P97629	N-Term(iTRAQ8plex)	HCD	1	0	1	3	1.113	1.05	1.039	0.982	1.068	0.805	1.138	0.857	1.13	Redundant	Not Used	448372	0.00456	0.082	436	1.2	19	34	27	14	567	0	22	100	1399000	2	509.85	1018.69	0	-0.62	27.81	11179	11179	MS2
High	A	2	lSLILR	2578	Unambiguous	Elongation factor Tu, mitochondrial OS=Rattus norvegicus GN=Tufm PE=1 SV=1 - [EFTU_RAT]|Leucyl-cystinyl aminopeptidase OS=Rattus norvegicus GN=Lnpep PE=1 SV=1 - [LCAP_RAT]	14	2	P85834;P97629	N-Term(iTRAQ8plex)	HCD	1	0	1	4	1.113	1.05	1.039	0.982	1.068	0.805	1.138	0.857	1.13	Redundant	Not Used	448372	0.00455	0.082	436	1.2	19	34	27	14	567	0	22	100	1399000	2	509.85	1018.69	0	-0.62	27.81	11179	11179	MS2
High	A	2	lSLLIR	2578	Unambiguous	Elongation factor Tu, mitochondrial OS=Rattus norvegicus GN=Tufm PE=1 SV=1 - [EFTU_RAT]|Leucyl-cystinyl aminopeptidase OS=Rattus norvegicus GN=Lnpep PE=1 SV=1 - [LCAP_RAT]	14	2	P85834;P97629	N-Term(iTRAQ8plex)	HCD	1	0	1	5	1.113	1.05	1.039	0.982	1.068	0.805	1.138	0.857	1.13	Redundant	Not Used	448372	0.00454	0.082	436	1.2	19	34	27	14	567	0	22	100	1399000	2	509.85	1018.69	0	-0.62	27.81	11179	11179	MS2
High	A	2	iSLLLR	2578	Unambiguous	Elongation factor Tu, mitochondrial OS=Rattus norvegicus GN=Tufm PE=1 SV=1 - [EFTU_RAT]|Leucyl-cystinyl aminopeptidase OS=Rattus norvegicus GN=Lnpep PE=1 SV=1 - [LCAP_RAT]	14	2	P85834;P97629	N-Term(iTRAQ8plex)	HCD	1	0	1	1	1.181	1.257	1.031	1.099	0.947	1.039	0.993	0.979	1.176	Not Unique	Not Used	472141	0.00467	0.0835	436	0.21	27	34	27	21	567	0	4	22	8772000	2	509.85	1018.69	0	-0.5	31.3	11995	11995	MS2
High	A	2	lSILIR	2578	Unambiguous	Elongation factor Tu, mitochondrial OS=Rattus norvegicus GN=Tufm PE=1 SV=1 - [EFTU_RAT]|Leucyl-cystinyl aminopeptidase OS=Rattus norvegicus GN=Lnpep PE=1 SV=1 - [LCAP_RAT]	14	2	P85834;P97629	N-Term(iTRAQ8plex)	HCD	1	0	1	2	1.181	1.257	1.031	1.099	0.947	1.039	0.993	0.979	1.176	Redundant	Not Used	472141	0.00467	0.0835	436	0.21	27	34	27	21	567	0	4	22	8772000	2	509.85	1018.69	0	-0.5	31.3	11995	11995	MS2
High	A	2	lSLIIR	2578	Unambiguous	Elongation factor Tu, mitochondrial OS=Rattus norvegicus GN=Tufm PE=1 SV=1 - [EFTU_RAT]|Leucyl-cystinyl aminopeptidase OS=Rattus norvegicus GN=Lnpep PE=1 SV=1 - [LCAP_RAT]	14	2	P85834;P97629	N-Term(iTRAQ8plex)	HCD	1	0	1	3	1.181	1.257	1.031	1.099	0.947	1.039	0.993	0.979	1.176	Redundant	Not Used	472141	0.00469	0.0835	436	0.21	27	34	27	21	567	0	4	22	8772000	2	509.85	1018.69	0	-0.5	31.3	11995	11995	MS2
High	A	2	lSLILR	2578	Unambiguous	Elongation factor Tu, mitochondrial OS=Rattus norvegicus GN=Tufm PE=1 SV=1 - [EFTU_RAT]|Leucyl-cystinyl aminopeptidase OS=Rattus norvegicus GN=Lnpep PE=1 SV=1 - [LCAP_RAT]	14	2	P85834;P97629	N-Term(iTRAQ8plex)	HCD	1	0	1	4	1.181	1.257	1.031	1.099	0.947	1.039	0.993	0.979	1.176	Redundant	Not Used	472141	0.00467	0.0835	436	0.21	27	34	27	21	567	0	4	22	8772000	2	509.85	1018.69	0	-0.5	31.3	11995	11995	MS2
High	A	2	lSLLIR	2578	Unambiguous	Elongation factor Tu, mitochondrial OS=Rattus norvegicus GN=Tufm PE=1 SV=1 - [EFTU_RAT]|Leucyl-cystinyl aminopeptidase OS=Rattus norvegicus GN=Lnpep PE=1 SV=1 - [LCAP_RAT]	14	2	P85834;P97629	N-Term(iTRAQ8plex)	HCD	1	0	1	5	1.181	1.257	1.031	1.099	0.947	1.039	0.993	0.979	1.176	Redundant	Not Used	472141	0.00467	0.0835	436	0.21	27	34	27	21	567	0	4	22	8772000	2	509.85	1018.69	0	-0.5	31.3	11995	11995	MS2
High	A	2	iSLLLR	2578	Unambiguous	Elongation factor Tu, mitochondrial OS=Rattus norvegicus GN=Tufm PE=1 SV=1 - [EFTU_RAT]|Leucyl-cystinyl aminopeptidase OS=Rattus norvegicus GN=Lnpep PE=1 SV=1 - [LCAP_RAT]	14	2	P85834;P97629	N-Term(iTRAQ8plex)	HCD	1	0	1	1	0.802	0.768	1.062	1.019	1.052	0.731	1.011	0.833	1.049	Not Unique	Not Used	493252	0.00843	0.156	431	1.6	22	34	27	12	566	0	20	100	1256000	2	509.851	1018.69	0	1.54	27.45	11337	11337	MS2
High	A	2	lSILIR	2578	Unambiguous	Elongation factor Tu, mitochondrial OS=Rattus norvegicus GN=Tufm PE=1 SV=1 - [EFTU_RAT]|Leucyl-cystinyl aminopeptidase OS=Rattus norvegicus GN=Lnpep PE=1 SV=1 - [LCAP_RAT]	14	2	P85834;P97629	N-Term(iTRAQ8plex)	HCD	1	0	1	2	0.802	0.768	1.062	1.019	1.052	0.731	1.011	0.833	1.049	Redundant	Not Used	493252	0.00843	0.156	431	1.6	22	34	27	12	566	0	20	100	1256000	2	509.851	1018.69	0	1.54	27.45	11337	11337	MS2
High	A	2	lSLIIR	2578	Unambiguous	Elongation factor Tu, mitochondrial OS=Rattus norvegicus GN=Tufm PE=1 SV=1 - [EFTU_RAT]|Leucyl-cystinyl aminopeptidase OS=Rattus norvegicus GN=Lnpep PE=1 SV=1 - [LCAP_RAT]	14	2	P85834;P97629	N-Term(iTRAQ8plex)	HCD	1	0	1	3	0.802	0.768	1.062	1.019	1.052	0.731	1.011	0.833	1.049	Redundant	Not Used	493252	0.00843	0.156	431	1.6	22	34	27	12	566	0	20	100	1256000	2	509.851	1018.69	0	1.54	27.45	11337	11337	MS2
High	A	2	lSLILR	2578	Unambiguous	Elongation factor Tu, mitochondrial OS=Rattus norvegicus GN=Tufm PE=1 SV=1 - [EFTU_RAT]|Leucyl-cystinyl aminopeptidase OS=Rattus norvegicus GN=Lnpep PE=1 SV=1 - [LCAP_RAT]	14	2	P85834;P97629	N-Term(iTRAQ8plex)	HCD	1	0	1	4	0.802	0.768	1.062	1.019	1.052	0.731	1.011	0.833	1.049	Redundant	Not Used	493252	0.00844	0.156	431	1.6	22	34	27	12	566	0	20	100	1256000	2	509.851	1018.69	0	1.54	27.45	11337	11337	MS2
High	A	2	lSLLIR	2578	Unambiguous	Elongation factor Tu, mitochondrial OS=Rattus norvegicus GN=Tufm PE=1 SV=1 - [EFTU_RAT]|Leucyl-cystinyl aminopeptidase OS=Rattus norvegicus GN=Lnpep PE=1 SV=1 - [LCAP_RAT]	14	2	P85834;P97629	N-Term(iTRAQ8plex)	HCD	1	0	1	5	0.802	0.768	1.062	1.019	1.052	0.731	1.011	0.833	1.049	Redundant	Not Used	493252	0.00844	0.156	431	1.6	22	34	27	12	566	0	20	100	1256000	2	509.851	1018.69	0	1.54	27.45	11337	11337	MS2
High	A	2	qVAGTMk	2641	Unambiguous	ATP synthase subunit alpha, mitochondrial OS=Rattus norvegicus GN=Atp5a1 PE=1 SV=2 - [ATPA_RAT]	3	1	P15999	N-Term(Gln->pyro-Glu); K7(iTRAQ8plex)	HCD	1	0	1	1	1.41	0.929	1.45	0.958	1.528	0.643	0.919	0.867	0.801	Unique	Used	395384	0.0059	0.106	1970	0.72	32	39	32	21	1939	0	25	100	2197000	2	511.286	1021.56	0	-0.63	12.48	2955	2955	MS2
High	A	2	VSGLVDk	2648	Unambiguous	Filamin alpha OS=Rattus norvegicus GN=Flna PE=2 SV=1 - [C0JPT7_RAT]	3	1	C0JPT7	K7(iTRAQ8plex)	HCD	1	0	1	1	0.954	1.222	1.149	1.475	0.786	0.828	1.075	1.011	1.269	Unique	Used	417190	0.00941	0.172	4144	0.077	35	43	36	35	4359	0	40	10	8397000	2	511.312	1021.62	0	-2.61	11.6	2722	2722	MS2
High	A	2	iMADIR	2658	Unambiguous	Keratin, type I cytoskeletal 18 OS=Rattus norvegicus GN=Krt18 PE=1 SV=3 - [K1C18_RAT]	3	1	Q5BJY9	N-Term(iTRAQ8plex)	HCD	1	0	1	1	0.625	0.722	0.922	1.068	0.871	1.02	0.655	0.58	0.867	Unique	Used	443411	0.00873	0.161	2433	0.44	31	41	34	25	2681	0	11	3	72710000	2	511.802	1022.6	0	-0.66	17.68	5970	5970	MS2
High	A	2	iMSVIR	2676	Unambiguous	Sarcoplasmic/endoplasmic reticulum calcium ATPase 2 OS=Rattus norvegicus GN=Atp2a2 PE=3 SV=1 - [E9PSX6_RAT]	8	1	E9PSX6	N-Term(iTRAQ8plex)	HCD	1	0	1	1	1.172	1.277	1.161	1.267	0.925	0.955	0.813	1.255	0.904	Unique	Used	468972	0.00337	0.0588	1120	2.2	24	36	29	13	979	0	11	96	2748000	2	511.821	1022.63	0	0.71	24.12	8667	8667	MS2
High	A	2	lAFVIR	2680	Unambiguous	60S ribosomal protein L7 OS=Rattus norvegicus GN=Rpl7 PE=2 SV=1 - [B0K031_RAT]|Putative synaptic vesicle 2-related protein OS=Angiostrongylus cantonensis GN=sv2-related protein 2 PE=2 SV=1 - [C7BVL5_9BILA]	11	1	B0K031	N-Term(iTRAQ8plex)	HCD	1	0	1	1	0.971	1.247	0.795	1.023	0.784	0.876	0.603	1.389	0.778	Unique	Used	470200	0.00709	0.13	376	0.061	24	31	24	24	295	0	17	16	12570000	2	511.836	1022.67	0	-1.19	26.86	9956	9956	MS2
High	A	2	lAFVIR	2680	Unambiguous	60S ribosomal protein L7 OS=Rattus norvegicus GN=Rpl7 PE=2 SV=1 - [B0K031_RAT]|Putative synaptic vesicle 2-related protein OS=Angiostrongylus cantonensis GN=sv2-related protein 2 PE=2 SV=1 - [C7BVL5_9BILA]	11	1	B0K031	N-Term(iTRAQ8plex)	HCD	1	0	1	1	0.834	1.108	0.689	0.918	0.758	0.854	0.681	1.466	0.803	Unique	Used	470329	0.00734	0.134	376	0.041	24	31	24	26	295	0	6	32	7176000	2	511.836	1022.67	0	-1.19	27.15	10092	10092	MS2
High	A	2	fAVLDR	2690	Unambiguous	Copa protein OS=Rattus norvegicus GN=Copa PE=2 SV=1 - [B5DFK1_RAT]	3	1	B5DFK1	N-Term(iTRAQ8plex)	HCD	1	0	1	1	1.159	1.18	1.131	1.154	0.989	0.869	0.844	0.932	0.865	Unique	Used	468042	0.00253	0.0417	2032	0.65	22	39	32	22	1828	0	4	57	3345000	2	512.807	1024.61	0	-2.03	22.05	7691	7691	MS2
High	A	2	fLEGVR	2691	Unambiguous	60S acidic ribosomal protein P0 OS=Rattus norvegicus GN=Rplp0 PE=1 SV=2 - [RLA0_RAT]|Uncharacterized protein OS=Rattus norvegicus PE=3 SV=1 - [D3ZAV9_RAT]	3	2	P19945;D3ZAV9	N-Term(iTRAQ8plex)	HCD	1	0	1	2	1.084	1.091	0.903	0.912	1	0.842	1.139	0.719	0.786	Not Unique	Not Used	467764	0.0046	0.0825	2029	2.1	28	39	32	16	1812	0	12	23	6996000	2	512.808	1024.61	0	-1.43	21.45	7399	7399	MS2
High	A	2	iFDLGR	2708	Unambiguous	60S ribosomal protein L10 (Fragment) OS=Heterocephalus glaber GN=GW7_19324 PE=4 SV=1 - [G5BFK5_HETGA]	3	1	G5BFK5	N-Term(iTRAQ8plex)	HCD	1	0	1	1	0.982	1.173	0.918	1.098	0.843	1.278	1.051	1.453	1.092	Unique	Used	446106	0.00978	0.178	2029	3.2	27	39	32	15	1812	0	18	100	2045000	2	512.808	1024.61	0	-0.48	23.11	8800	8800	MS2
High	A	2	iFDLGR	2708	Unambiguous	60S ribosomal protein L10 (Fragment) OS=Heterocephalus glaber GN=GW7_19324 PE=4 SV=1 - [G5BFK5_HETGA]	3	1	G5BFK5	N-Term(iTRAQ8plex)	HCD	1	0	1	1	0.731	1.32	0.86	1.555	0.558	1.647	0.812	1.739	1.208	Unique	Used	446240	0.0057	0.103	1908	0.75	15	39	32	20	1680	0	5	22	11290000	2	512.809	1024.61	0	0.83	23.4	8941	8941	MS2
High	A	2	EAFQLFDR	2714	Unambiguous	Protein Myl6b OS=Rattus norvegicus GN=Myl6b PE=4 SV=1 - [G3V9A2_RAT]	7	1	G3V9A2		HCD	1	0	1	1										No Quan Labels	Not Used	378076	9.3e-05	0.0011	1056	0.0011	29	36	29	46	933	0	8	7	23960000	2	513.256	1025.51	0	0.05	22.52	7784	7784	MS2
High	A	2	EAFQLFDR	2714	Unambiguous	Protein Myl6b OS=Rattus norvegicus GN=Myl6b PE=4 SV=1 - [G3V9A2_RAT]	7	1	G3V9A2		HCD	1	0	1	1										No Quan Labels	Not Used	399795	0.000103	0.0014	1044	0.0026	29	36	29	42	929	0	11	85	3505000	2	513.257	1025.51	0	0.89	22.23	7586	7586	MS2
High	A	2	EAFQLFDR	2714	Unambiguous	Protein Myl6b OS=Rattus norvegicus GN=Myl6b PE=4 SV=1 - [G3V9A2_RAT]	7	1	G3V9A2		HCD	1	0	1	1										No Quan Labels	Not Used	378198	0.00858	0.159		1.1	21	36	29	16	929	0	60	100	1967000	2	513.257	1025.51	0	0.89	22.79	7916	7916	MS2
High	A	2	EAFQLFDR	2714	Unambiguous	Protein Myl6b OS=Rattus norvegicus GN=Myl6b PE=4 SV=1 - [G3V9A2_RAT]	7	1	G3V9A2		HCD	1	0	1	1										No Quan Labels	Not Used	377948	0.000639	0.00865		0.34	26	36	29	21	903	0	41	87	2430000	2	513.257	1025.51	0	1.84	22.25	7648	7648	MS2
High	A	2	DGLIPLEIR	2718	Unambiguous	Selenium-binding protein 1 (Fragment) OS=Rattus norvegicus GN=Selenbp1 PE=4 SV=1 - [F1LRJ9_RAT]	2	1	F1LRJ9		HCD	1	0	1	1										No Quan Labels	Not Used	357891	0.00129	0.0221	2392	0.0027	31	40	33	46	2266	0	17	11	16910000	2	513.303	1025.6	0	0.01	25.65	8980	8980	MS2
High	A	2	DGLIPLEIR	2718	Unambiguous	Selenium-binding protein 1 (Fragment) OS=Rattus norvegicus GN=Selenbp1 PE=4 SV=1 - [F1LRJ9_RAT]	2	1	F1LRJ9		HCD	1	0	1	1										No Quan Labels	Not Used	379736	0.000881	0.0125	2392	0.026	28	40	33	36	2266	0	37	36	4440000	2	513.303	1025.6	0	0.49	26.12	9537	9537	MS2
High	A	2	DGLIPLEIR	2718	Unambiguous	Selenium-binding protein 1 (Fragment) OS=Rattus norvegicus GN=Selenbp1 PE=4 SV=1 - [F1LRJ9_RAT]	2	1	F1LRJ9		HCD	1	0	1	1										No Quan Labels	Not Used	358166	0.0011	0.0179	2638	0.03	25	40	33	36	2491	0	11	100	1823000	2	513.304	1025.6	0	1.32	26.26	9269	9269	MS2
High	A	2	DGLIPLEIR	2718	Unambiguous	Selenium-binding protein 1 (Fragment) OS=Rattus norvegicus GN=Selenbp1 PE=4 SV=1 - [F1LRJ9_RAT]	2	1	F1LRJ9		HCD	1	0	1	1										No Quan Labels	Not Used	358035	0.00109	0.0174	2559	0.0029	28	40	33	46	2410	0	2	21	9410000	2	513.305	1025.6	0	3.11	25.97	9131	9131	MS2
High	A	2	IGGIGTVPVGR	2724	Unambiguous	Elongation factor 1-alpha 1 OS=Rattus norvegicus GN=Eef1a1 PE=1 SV=1 - [EF1A1_RAT]|Elongation factor 1-alpha 2 OS=Rattus norvegicus GN=Eef1a2 PE=2 SV=1 - [EF1A2_RAT]|Elongation factor 1-alpha (Fragment) OS=Angiostrongylus cantonensis PE=2 SV=1 - [F5GTG8_9BILA]	13	3	P62630;P62632;F5GTG8		HCD	1	0	1	1										No Quan Labels	Not Used	418039	0.000123	0.00199	1882	0.14	19	39	32	28	1892	0	35	100	1494000	2	513.308	1025.61	0	-0.59	13.15	3613	3613	MS2
High	A	2	IGGIGTVPVGR	2724	Unambiguous	Elongation factor 1-alpha 1 OS=Rattus norvegicus GN=Eef1a1 PE=1 SV=1 - [EF1A1_RAT]|Elongation factor 1-alpha 2 OS=Rattus norvegicus GN=Eef1a2 PE=2 SV=1 - [EF1A2_RAT]|Elongation factor 1-alpha (Fragment) OS=Angiostrongylus cantonensis PE=2 SV=1 - [F5GTG8_9BILA]	13	3	P62630;P62632;F5GTG8		HCD	1	0	1	1										No Quan Labels	Not Used	374372	7e-06	3.25e-05	1891	0.00036	25	39	32	54	1889	0	20	8	22740000	2	513.31	1025.61	0	1.43	14.14	3783	3783	MS2
High	A	2	IGGIGTVPVGR	2724	Unambiguous	Elongation factor 1-alpha 1 OS=Rattus norvegicus GN=Eef1a1 PE=1 SV=1 - [EF1A1_RAT]|Elongation factor 1-alpha 2 OS=Rattus norvegicus GN=Eef1a2 PE=2 SV=1 - [EF1A2_RAT]|Elongation factor 1-alpha (Fragment) OS=Angiostrongylus cantonensis PE=2 SV=1 - [F5GTG8_9BILA]	13	3	P62630;P62632;F5GTG8		HCD	1	0	1	1										No Quan Labels	Not Used	396523	0.000103	0.00133	1887	0.00051	26	39	32	53	1889	0	14	3	50000000	2	513.31	1025.61	0	1.67	14.98	4151	4151	MS2
High	A	2	IGGIGTVPVGR	2724	Unambiguous	Elongation factor 1-alpha 1 OS=Rattus norvegicus GN=Eef1a1 PE=1 SV=1 - [EF1A1_RAT]|Elongation factor 1-alpha 2 OS=Rattus norvegicus GN=Eef1a2 PE=2 SV=1 - [EF1A2_RAT]|Elongation factor 1-alpha (Fragment) OS=Angiostrongylus cantonensis PE=2 SV=1 - [F5GTG8_9BILA]	13	3	P62630;P62632;F5GTG8		HCD	1	0	1	1										No Quan Labels	Not Used	396390	0	1.05e-05	1389	0.00027	24	38	31	54	1337	0	33	75	2411000	2	513.31	1025.61	0	2.51	14.69	4011	4011	MS2
High	A	2	gIVGYDV	2733	Unambiguous	ATP synthase subunit g, mitochondrial OS=Rattus norvegicus GN=Atp5l PE=1 SV=2 - [ATP5L_RAT]	3	1	Q6PDU7	N-Term(iTRAQ8plex)	HCD	1	0	1	1	1.094	1.121	1.234	1.267	0.983	1.115	1.217	1.043	1.308	Unique	Used	376919	0.00187	0.0319	2049	0.0037	32	39	32	44	1843	0	19	20	9525000	2	513.792	1026.58	0	-1.07	20.01	6557	6557	MS2
High	A	2	gIVGYDV	2733	Unambiguous	ATP synthase subunit g, mitochondrial OS=Rattus norvegicus GN=Atp5l PE=1 SV=2 - [ATP5L_RAT]	3	1	Q6PDU7	N-Term(iTRAQ8plex)	HCD	1	0	1	1	1.245	1.06	1.036	0.884	1.182	0.836	1.165	0.908	0.935	Unique	Used	355724	0.000335	0.00424	2233	0.00022	33	40	33	57	2002	0	27	62	2821000	2	513.792	1026.58	0	-0.6	20.69	6705	6705	MS2
High	A	2	gIVGYDV	2733	Unambiguous	ATP synthase subunit g, mitochondrial OS=Rattus norvegicus GN=Atp5l PE=1 SV=2 - [ATP5L_RAT]	3	1	Q6PDU7	N-Term(iTRAQ8plex)	HCD	1	0	1	1	0.838	0.961	0.927	1.065	0.878	1.057	1.066	0.891	1.253	Unique	Used	355592	0.00201	0.0347	2233	0.0045	33	40	33	44	2002	0	34	31	4965000	2	513.792	1026.58	0	-0.36	20.39	6566	6566	MS2
High	A	2	sIFEAR	2739	Unambiguous	4-trimethylaminobutyraldehyde dehydrogenase OS=Rattus norvegicus GN=Aldh9a1 PE=3 SV=1 - [G3V6J0_RAT]|4-trimethylaminobutyraldehyde dehydrogenase OS=Heterocephalus glaber GN=GW7_21150 PE=3 SV=1 - [G5AQ32_HETGA]|Protein Mrps2 OS=Rattus norvegicus GN=Mrps2 PE=3 SV=1 - [D3ZY44_RAT]	4	3	G3V6J0;G5AQ32;D3ZY44	N-Term(iTRAQ8plex)	HCD	1	0	1	1	0.828	0.924	1.058	1.184	0.902	1.286	1.126	1.112	1.408	Not Unique	Not Used	441156	0.00553	0.0997	2397	0.56	33	40	33	23	2147	0	10	4	47140000	2	513.797	1026.59	0	-2.27	13.31	3599	3599	MS2
High	A	2	sLFEAR	2739	Unambiguous	4-trimethylaminobutyraldehyde dehydrogenase OS=Rattus norvegicus GN=Aldh9a1 PE=3 SV=1 - [G3V6J0_RAT]|4-trimethylaminobutyraldehyde dehydrogenase OS=Heterocephalus glaber GN=GW7_21150 PE=3 SV=1 - [G5AQ32_HETGA]|Protein Mrps2 OS=Rattus norvegicus GN=Mrps2 PE=3 SV=1 - [D3ZY44_RAT]	4	3	G3V6J0;G5AQ32;D3ZY44	N-Term(iTRAQ8plex)	HCD	1	0	1	2	0.828	0.924	1.058	1.184	0.902	1.286	1.126	1.112	1.408	Redundant	Not Used	441156	0.00553	0.0997	2397	0.56	33	40	33	23	2147	0	10	4	47140000	2	513.797	1026.59	0	-2.27	13.31	3599	3599	MS2
High	A	2	FSEVLk	2746	Unambiguous	Creatine kinase B-type OS=Rattus norvegicus GN=Ckb PE=1 SV=2 - [KCRB_RAT]	1	1	P07335	K6(iTRAQ8plex)	HCD	1	0	1	1	0.73	1.216	1.429	2.387	0.604	1.63	2.027	1.328	1.88	Unique	Used	417837	0.00484	0.0859	2258	0.01	32	39	32	40	1892	0	2	17	12090000	2	513.809	1026.61	0	-2.04	12.77	3401	3401	MS2
High	A	2	sLFSLR	105584	Unambiguous		0	0		N-Term(iTRAQ8plex)	HCD	1	0	1	1	0.849	1.153	0.941	1.281	0.742	1.483	1.138	1.198	1.398	No Proteins	Not Used	468392	0.00495	0.0877	1808	1.4	28	38	31	17	1495	0	18	51	5563000	2	513.815	1026.62	0	-1.68	22.83	8058	8058	MS2
High	A	2	FMTVLcTR	2759	Unambiguous	Annexin OS=Rattus norvegicus GN=Anxa6 PE=2 SV=1 - [Q6IMZ3_RAT]|Annexin OS=Rattus norvegicus GN=Anxa6 PE=3 SV=1 - [D4ABR6_RAT]	3	2	Q6IMZ3;D4ABR6	C6(Carbamidomethyl)	HCD	1	0	1	1										No Quan Labels	Not Used	397738	9.3e-05	0.00109	1030	0.0084	29	36	29	37	880	0	49	100	1271000	2	514.258	1027.51	0	1.55	17.69	5426	5426	MS2
High	A	2	FMTVLcTR	2759	Unambiguous	Annexin OS=Rattus norvegicus GN=Anxa6 PE=2 SV=1 - [Q6IMZ3_RAT]|Annexin OS=Rattus norvegicus GN=Anxa6 PE=3 SV=1 - [D4ABR6_RAT]	3	2	Q6IMZ3;D4ABR6	C6(Carbamidomethyl)	HCD	1	0	1	1										No Quan Labels	Not Used	375583	0.00372	0.065	1030	0.23	24	36	29	23	880	0	42	25	5701000	2	514.258	1027.51	0	1.91	17.03	5127	5127	MS2
High	A	2	DGADFAk	2761	Unambiguous	Fructose-bisphosphate aldolase A OS=Rattus norvegicus GN=Aldoa PE=1 SV=2 - [ALDOA_RAT]|Fructose-bisphosphate aldolase C OS=Rattus norvegicus GN=Aldoc PE=1 SV=3 - [ALDOC_RAT]|Fructose-bisphosphate aldolase OS=Heterocephalus glaber GN=GW7_08177 PE=3 SV=1 - [G5BVH5_HETGA]	5	2	P05065;P09117	K7(iTRAQ8plex)	HCD	1	0	1	1	0.995	0.903	1.197	1.089	1.109	0.911	1.216	0.779	1.107	Not Unique	Not Used	417066	0.00553	0.0997	1550	0.13	31	38	31	27	1466	0	47	12	11410000	2	514.271	1027.53	0	-1.68	11.38	2591	2591	MS2
High	A	2	DGADFAk	2761	Unambiguous	Fructose-bisphosphate aldolase A OS=Rattus norvegicus GN=Aldoa PE=1 SV=2 - [ALDOA_RAT]|Fructose-bisphosphate aldolase C OS=Rattus norvegicus GN=Aldoc PE=1 SV=3 - [ALDOC_RAT]|Fructose-bisphosphate aldolase OS=Heterocephalus glaber GN=GW7_08177 PE=3 SV=1 - [G5BVH5_HETGA]	5	2	P05065;P09117	K7(iTRAQ8plex)	HCD	1	0	1	1	1.888	1.118	3.757	2.229	1.701	0.755	1.408	0.792	0.853	Not Unique	Not Used	395134	0.00353	0.0615	1788	0.028	32	39	32	35	1592	0	40	5	32820000	2	514.271	1027.54	0	-0.61	11.92	2692	2692	MS2
High	A	2	fPAFEL	2763	Unambiguous	LanC-like protein 1 OS=Rattus norvegicus GN=Lancl1 PE=2 SV=2 - [LANC1_RAT]	2	1	Q9QX69	N-Term(iTRAQ8plex)	HCD	1	0	1	1	0.884	1.017	1.122	1.294	0.875	1.321	1.143	1.191	1.049	Unique	Used	383153	0.00434	0.078	2694	0.47	16	40	33	24	2384	0	27	100	2039000	2	514.292	1027.58	0	0.82	33.59	13125	13125	MS2
High	A	2	TIPWLENR	2765	Unambiguous	Alpha-actinin-2 OS=Heterocephalus glaber GN=GW7_07863 PE=4 SV=1 - [G5APM7_HETGA]|Alpha-actinin-1 OS=Rattus norvegicus GN=Actn1 PE=1 SV=1 - [ACTN1_RAT]|Alpha-actinin-1 OS=Rattus norvegicus GN=Actn1 PE=2 SV=1 - [Q6T487_RAT]	7	2	Q9Z1P2;Q6T487		HCD	1	0	1	1										No Quan Labels	Not Used	399657	0.00136	0.0232	1666	0.053	31	38	31	32	1531	0	8	100	1722000	2	514.78	1028.55	0	-0.22	21.94	7441	7441	MS2
High	A	2	LADALQELR	2766	Unambiguous	Lamin A, isoform CRA_b OS=Rattus norvegicus GN=Lmna PE=3 SV=1 - [G3V8L3_RAT]|Lamin-A/C OS=Heterocephalus glaber GN=GW7_14290 PE=3 SV=1 - [G5ARA1_HETGA]	8	1	G3V8L3		HCD	1	0	1	1										No Quan Labels	Not Used	375807	0.000137	0.00245	2222	0.9	18	40	33	21	2402	0	44	32	3699000	2	514.791	1028.57	0	0.7	17.54	5370	5370	MS2
High	A	2	LQEEIQLR	2767	Unambiguous	Desmin OS=Rattus norvegicus GN=Des PE=2 SV=1 - [Q6P725_RAT]	2	1	Q6P725		HCD	1	0	1	1										No Quan Labels	Not Used	374330	0.000113	0.00168	2222	0.005	22	40	33	44	2402	0	21	8	20490000	2	514.791	1028.57	0	0.95	14.04	3736	3736	MS2
High	A	2	VLDELTLAR	2769	Unambiguous	Keratin, type I cytoskeletal 15 OS=Rattus norvegicus GN=Krt15 PE=1 SV=1 - [K1C15_RAT]|Keratin, type I cytoskeletal 19 OS=Rattus norvegicus GN=Krt19 PE=1 SV=2 - [K1C19_RAT]	10	1	Q63279		HCD	1	0	1	1										No Quan Labels	Not Used	376162	0.000103	0.0013	2534	0.00089	32	40	33	51	2448	0	8	7	27290000	2	515.301	1029.59	0	0.69	18.32	5747	5747	MS2
High	A	2	ILGVGISTGGR	2770	Unambiguous	Bifunctional UDP-N-acetylglucosamine 2-epimerase/N-acetylmannosamine kinase OS=Rattus norvegicus GN=Gne PE=1 SV=1 - [GLCNE_RAT]	3	1	O35826		HCD	1	0	1	1										No Quan Labels	Not Used	397180	7e-06	4.68e-05	2223	0.012	28	40	33	39	2067	0	38	78	2603000	2	515.307	1029.61	0	1.27	16.44	4840	4840	MS2
High	A	2	LcTWTPPR	2771	Unambiguous	Mast cell protease 9 (Fragment) OS=Rattus norvegicus GN=Mcpt9 PE=2 SV=1 - [P97595_RAT]	3	1	P97595	C2(Carbamidomethyl)	HCD	1	0	1	1										No Quan Labels	Not Used	396733	0.000672	0.0089	1164	0.03	30	37	30	33	1156	0	39	100	1259000	2	515.761	1030.52	0	1.71	15.44	4371	4371	MS2
High	A	2	FFSSDIcR	2776	Unambiguous	Platelet glycoprotein 4 OS=Rattus norvegicus GN=Cd36 PE=4 SV=1 - [F1LQG2_RAT]	6	1	F1LQG2	C7(Carbamidomethyl)	HCD	1	0	1	1										No Quan Labels	Not Used	396592	0.00035	0.0045	325	0.012	24	31	24	31	300	0	61	100	1385000	2	516.237	1031.47	0	4.44	15.13	4223	4223	MS2
High	A	2	IYFMAGSSR	2777	Unambiguous	Endoplasmin OS=Rattus norvegicus GN=Hsp90b1 PE=1 SV=2 - [ENPL_RAT]	4	1	Q66HD0		HCD	1	0	1	1										No Quan Labels	Not Used	374790	0.00522	0.093	815	1	21	36	29	16	866	0	42	27	4607000	2	516.253	1031.5	0	0.64	15.13	4247	4247	MS2
High	A	2	IYFMAGSSR	2777	Unambiguous	Endoplasmin OS=Rattus norvegicus GN=Hsp90b1 PE=1 SV=2 - [ENPL_RAT]	4	1	Q66HD0		HCD	1	0	1	1										No Quan Labels	Not Used	397119	0.00886	0.164		0.39	22	36	29	20	860	0	40	87	1903000	2	516.253	1031.5	0	1	16.31	4776	4776	MS2
High	A	2	vINLLR	2797	Unambiguous	Protein Lrba (Fragment) OS=Rattus norvegicus GN=Lrba PE=4 SV=1 - [F1LZG6_RAT]	2	1	F1LZG6	N-Term(iTRAQ8plex)	HCD	1	0	1	1	0.883	0.914	1.144	1.188	0.972	0.995	1.19	1.15	1.373	Unique	Used	469409	0.0041	0.0733	6015	23	20	45	38	12	6920	0	13	100	2765000	2	516.347	1031.69	0	-1.98	25.11	9126	9126	MS2
High	A	2	vLNLLR	2797	Unambiguous	Protein Lrba (Fragment) OS=Rattus norvegicus GN=Lrba PE=4 SV=1 - [F1LZG6_RAT]	2	1	F1LZG6	N-Term(iTRAQ8plex)	HCD	1	0	1	2	0.883	0.914	1.144	1.188	0.972	0.995	1.19	1.15	1.373	Redundant	Not Used	469409	0.0041	0.0733	6015	23	20	45	38	12	6920	0	13	100	2765000	2	516.347	1031.69	0	-1.98	25.11	9126	9126	MS2
High	A	2	vINLLR	2797	Unambiguous	Protein Lrba (Fragment) OS=Rattus norvegicus GN=Lrba PE=4 SV=1 - [F1LZG6_RAT]	2	1	F1LZG6	N-Term(iTRAQ8plex)	HCD	1	0	1	1	1.235	1.286	1.288	1.344	0.967	1.067	1.314	1.212	1.777	Unique	Used	469543	0.00678	0.125	6015	12	24	45	38	15	6920	0	3	25	9010000	2	516.347	1031.69	0	-1.86	25.4	9267	9267	MS2
High	A	2	vLNLLR	2797	Unambiguous	Protein Lrba (Fragment) OS=Rattus norvegicus GN=Lrba PE=4 SV=1 - [F1LZG6_RAT]	2	1	F1LZG6	N-Term(iTRAQ8plex)	HCD	1	0	1	2	1.235	1.286	1.288	1.344	0.967	1.067	1.314	1.212	1.777	Redundant	Not Used	469543	0.00678	0.125	6015	12	24	45	38	15	6920	0	3	25	9010000	2	516.347	1031.69	0	-1.86	25.4	9267	9267	MS2
High	A	2	iAVVLGR	2803	Unambiguous	Acyl-CoA dehydrogenase family member 11 OS=Rattus norvegicus GN=Acad11 PE=1 SV=1 - [ACD11_RAT]	1	1	B3DMA2	N-Term(iTRAQ8plex)	HCD	1	0	1	1	0.586	0.899	0.729	1.121	0.656	1.081	0.899	1.366	0.951	Unique	Used	469283	0.00164	0.0277	714	1.8	20	35	28	13	641	0	11	100	1887000	2	516.347	1031.69	0	-0.81	24.82	8994	8994	MS2
High	A	2	LLVALAk	2804	Unambiguous	Annexin A2 OS=Rattus norvegicus GN=Anxa2 PE=1 SV=2 - [ANXA2_RAT]	3	1	Q07936	K7(iTRAQ8plex)	HCD	1	0	1	1	1.068	1.129	1.437	1.522	0.953	1.195	1.444	0.998	1.514	Unique	Used	443314	0.000877	0.0125	348	0.00029	26	33	26	49	481	0	33	52	5448000	2	516.359	1031.71	0	-1.52	17.49	5868	5868	MS2
High	A	2	TSGGAGGLGSLR	2808	Unambiguous	Desmin OS=Rattus norvegicus GN=Des PE=2 SV=1 - [Q6P725_RAT]	2	1	Q6P725		HCD	1	0	1	1										No Quan Labels	Not Used	395432	0	8.26e-06	1626	1.5e-06	24	38	31	77	1469	0	10	11	15240000	2	516.777	1032.55	0	2.43	12.57	3005	3005	MS2
High	A	2	LFEGNALLR	2809	Unambiguous	40S ribosomal protein S9 OS=Rattus norvegicus GN=Rps9 PE=1 SV=4 - [RS9_RAT]|Uncharacterized protein OS=Rattus norvegicus PE=4 SV=1 - [D3ZGL8_RAT]	4	2	P29314;D3ZGL8		HCD	1	0	1	1										No Quan Labels	Not Used	398943	0.000118	0.0018	1754	0.029	16	39	32	35	1839	0	30	100	1945000	2	516.797	1032.59	0	2.08	20.37	6692	6692	MS2
High	A	2	lIVLDR	2814	Unambiguous	Coatomer subunit beta OS=Rattus norvegicus GN=Copb1 PE=1 SV=1 - [COPB_RAT]|Coatomer subunit beta OS=Heterocephalus glaber GN=GW7_21363 PE=3 SV=1 - [G5BUE3_HETGA]	2	2	P23514;G5BUE3	N-Term(iTRAQ8plex)	HCD	1	0	1	1	0.983	1.272	1.076	1.395	0.778	1.067	0.992	0.929	1.133	Not Unique	Not Used	468287	0.00784	0.144	1085	2	20	38	31	15	1371	0	28	100	2202000	2	516.839	1032.67	0	-1.99	22.61	7948	7948	MS2
High	A	2	lLVIDR	2814	Unambiguous	Coatomer subunit beta OS=Rattus norvegicus GN=Copb1 PE=1 SV=1 - [COPB_RAT]|Coatomer subunit beta OS=Heterocephalus glaber GN=GW7_21363 PE=3 SV=1 - [G5BUE3_HETGA]	2	2	P23514;G5BUE3	N-Term(iTRAQ8plex)	HCD	1	0	1	2	0.983	1.272	1.076	1.395	0.778	1.067	0.992	0.929	1.133	Redundant	Not Used	468287	0.00784	0.144	1085	2	20	38	31	15	1371	0	28	100	2202000	2	516.839	1032.67	0	-1.99	22.61	7948	7948	MS2
High	A	2	iEELAR	2831	Unambiguous	Uncharacterized protein OS=Rattus norvegicus PE=4 SV=1 - [F1MAA3_RAT]	3	1	F1MAA3	N-Term(iTRAQ8plex)	HCD	1	0	1	2	0.937	1.006	1.065	1.146	0.938	1.042	0.841	0.746	1.043	Unique	Used	419099	0.00451	0.0815	2699	13	18	41	34	10	2776	0	15	28	7378000	2	517.81	1034.61	0	-1.17	15.21	4728	4728	MS2
High	A	2	lEELAR	2831	Unambiguous	Uncharacterized protein OS=Rattus norvegicus PE=4 SV=1 - [F1MAA3_RAT]	3	1	F1MAA3	N-Term(iTRAQ8plex)	HCD	1	0	1	5	0.937	1.006	1.065	1.146	0.938	1.042	0.841	0.746	1.043	Redundant	Not Used	419099	0.00451	0.0815	2699	13	18	41	34	10	2776	0	15	28	7378000	2	517.81	1034.61	0	-1.17	15.21	4728	4728	MS2
High	A	2	iSEILR	2834	Unambiguous	Heat shock protein HSP 90-beta OS=Rattus norvegicus GN=Hsp90ab1 PE=1 SV=4 - [HS90B_RAT]|Heat shock protein HSP 90-alpha OS=Rattus norvegicus GN=Hsp90aa1 PE=1 SV=3 - [HS90A_RAT]|Protein Gbf1 (Fragment) OS=Rattus norvegicus GN=Gbf1 PE=4 SV=1 - [F1M8X9_RAT]	9	3	P34058;P82995;F1M8X9	N-Term(iTRAQ8plex)	HCD	1	0	1	1	1.016	1.096	1.048	1.133	0.934	1.132	0.754	1.184	1.153	Not Unique	Not Used	470110	0.00379	0.0664	2342	4.3	20	41	34	15	2606	0	12	22	10610000	2	517.828	1034.65	0	-1.52	26.66	9862	9862	MS2
High	A	2	lSELIR	2834	Unambiguous	Heat shock protein HSP 90-beta OS=Rattus norvegicus GN=Hsp90ab1 PE=1 SV=4 - [HS90B_RAT]|Heat shock protein HSP 90-alpha OS=Rattus norvegicus GN=Hsp90aa1 PE=1 SV=3 - [HS90A_RAT]|Protein Gbf1 (Fragment) OS=Rattus norvegicus GN=Gbf1 PE=4 SV=1 - [F1M8X9_RAT]	9	3	P34058;P82995;F1M8X9	N-Term(iTRAQ8plex)	HCD	1	0	1	2	1.016	1.096	1.048	1.133	0.934	1.132	0.754	1.184	1.153	Redundant	Not Used	470110	0.00379	0.0664	2342	4.3	20	41	34	15	2606	0	12	22	10610000	2	517.828	1034.65	0	-1.52	26.66	9862	9862	MS2
High	A	2	lSELLR	2834	Unambiguous	Heat shock protein HSP 90-beta OS=Rattus norvegicus GN=Hsp90ab1 PE=1 SV=4 - [HS90B_RAT]|Heat shock protein HSP 90-alpha OS=Rattus norvegicus GN=Hsp90aa1 PE=1 SV=3 - [HS90A_RAT]|Protein Gbf1 (Fragment) OS=Rattus norvegicus GN=Gbf1 PE=4 SV=1 - [F1M8X9_RAT]	9	3	P34058;P82995;F1M8X9	N-Term(iTRAQ8plex)	HCD	1	0	1	3	1.016	1.096	1.048	1.133	0.934	1.132	0.754	1.184	1.153	Redundant	Not Used	470110	0.00379	0.0664	2342	4.3	20	41	34	15	2606	0	12	22	10610000	2	517.828	1034.65	0	-1.52	26.66	9862	9862	MS2
High	A	2	iSEILR	2834	Unambiguous	Heat shock protein HSP 90-beta OS=Rattus norvegicus GN=Hsp90ab1 PE=1 SV=4 - [HS90B_RAT]|Heat shock protein HSP 90-alpha OS=Rattus norvegicus GN=Hsp90aa1 PE=1 SV=3 - [HS90A_RAT]|Protein Gbf1 (Fragment) OS=Rattus norvegicus GN=Gbf1 PE=4 SV=1 - [F1M8X9_RAT]	9	3	P34058;P82995;F1M8X9	N-Term(iTRAQ8plex)	HCD	1	0	1	1	0.723	0.792	1.201	1.319	0.92	1.263	0.962	1.098	1.11	Not Unique	Not Used	470241	0.00572	0.104	2342	5.7	18	41	34	14	2606	0	20	22	8165000	2	517.829	1034.65	0	-0.82	26.96	10000	10000	MS2
High	A	2	lSELIR	2834	Unambiguous	Heat shock protein HSP 90-beta OS=Rattus norvegicus GN=Hsp90ab1 PE=1 SV=4 - [HS90B_RAT]|Heat shock protein HSP 90-alpha OS=Rattus norvegicus GN=Hsp90aa1 PE=1 SV=3 - [HS90A_RAT]|Protein Gbf1 (Fragment) OS=Rattus norvegicus GN=Gbf1 PE=4 SV=1 - [F1M8X9_RAT]	9	3	P34058;P82995;F1M8X9	N-Term(iTRAQ8plex)	HCD	1	0	1	2	0.723	0.792	1.201	1.319	0.92	1.263	0.962	1.098	1.11	Redundant	Not Used	470241	0.00572	0.104	2342	5.7	18	41	34	14	2606	0	20	22	8165000	2	517.829	1034.65	0	-0.82	26.96	10000	10000	MS2
High	A	2	lSELLR	2834	Unambiguous	Heat shock protein HSP 90-beta OS=Rattus norvegicus GN=Hsp90ab1 PE=1 SV=4 - [HS90B_RAT]|Heat shock protein HSP 90-alpha OS=Rattus norvegicus GN=Hsp90aa1 PE=1 SV=3 - [HS90A_RAT]|Protein Gbf1 (Fragment) OS=Rattus norvegicus GN=Gbf1 PE=4 SV=1 - [F1M8X9_RAT]	9	3	P34058;P82995;F1M8X9	N-Term(iTRAQ8plex)	HCD	1	0	1	3	0.723	0.792	1.201	1.319	0.92	1.263	0.962	1.098	1.11	Redundant	Not Used	470241	0.00572	0.104	2342	5.7	18	41	34	14	2606	0	20	22	8165000	2	517.829	1034.65	0	-0.82	26.96	10000	10000	MS2
High	A	2	lIDTLR	2845	Unambiguous	Protein Psmd12 OS=Rattus norvegicus GN=Psmd12 PE=4 SV=1 - [D3Z936_RAT]	5	1	D3Z936	N-Term(iTRAQ8plex)	HCD	1	0	1	6	1.133	1.1	0.946	0.92	1.038	1.164	1.176	1.222	1.129	Unique	Used	444136	0.00428	0.0763	2381	0.22	29	41	34	28	2623	0	8	5	48370000	2	517.829	1034.65	0	-0.23	19.11	6731	6731	MS2
High	A	2	lLDTLR	2845	Unambiguous	Protein Psmd12 OS=Rattus norvegicus GN=Psmd12 PE=4 SV=1 - [D3Z936_RAT]	5	1	D3Z936	N-Term(iTRAQ8plex)	HCD	1	0	1	8	1.133	1.1	0.946	0.92	1.038	1.164	1.176	1.222	1.129	Redundant	Not Used	444136	0.00428	0.0763	2381	0.22	29	41	34	28	2623	0	8	5	48370000	2	517.829	1034.65	0	-0.23	19.11	6731	6731	MS2
High	A	2	gMPVTAR	2863	Unambiguous	Peroxiredoxin-6 OS=Rattus norvegicus GN=Prdx6 PE=1 SV=3 - [PRDX6_RAT]	4	1	O35244	N-Term(iTRAQ8plex)	HCD	1	0	1	1	1.053	1.149	0.857	0.936	0.923	0.971	1.982	1.068	1.264	Unique	Used	463091	0.00385	0.0688	2117	5.9	26	40	33	13	2500	0	35	8	27590000	2	518.299	1035.59	0	-1.84	11.33	2467	2467	MS2
High	A	2	qIHEEEIR	2867	Unambiguous	Keratin, type II cytoskeletal 8 OS=Rattus norvegicus GN=Krt8 PE=1 SV=3 - [K2C8_RAT]	1	1	Q10758	N-Term(Gln->pyro-Glu)	HCD	1	0	1	1										No Quan Labels	Not Used	373422	0.000469	0.00647	908	0.12	29	36	29	26	897	0	58	14	8914000	2	518.758	1036.51	0	2.3	12.01	2760	2760	MS2
High	A	2	qIHEEEIR	2867	Unambiguous	Keratin, type II cytoskeletal 8 OS=Rattus norvegicus GN=Krt8 PE=1 SV=3 - [K2C8_RAT]	1	1	Q10758	N-Term(Gln->pyro-Glu)	HCD	1	0	1	1										No Quan Labels	Not Used	373553	0.002	0.0344	1005	0.15	29	36	29	25	954	0	30	3	27140000	2	518.758	1036.51	0	3.24	12.31	2899	2899	MS2
High	A	2	qIHEEEIR	2867	Unambiguous	Keratin, type II cytoskeletal 8 OS=Rattus norvegicus GN=Krt8 PE=1 SV=3 - [K2C8_RAT]	1	1	Q10758	N-Term(Gln->pyro-Glu)	HCD	1	0	1	1										No Quan Labels	Not Used	395357	0.000374	0.00469	1006	0.011	29	36	29	36	955	0	17	6	34730000	2	518.758	1036.51	0	3.71	12.42	2926	2926	MS2
High	A	2	YLTVAAVFR	2883	Unambiguous	Protein Tubb2c OS=Rattus norvegicus GN=Tubb4b PE=3 SV=1 - [G3V7C6_RAT]|RCG45085 OS=Rattus norvegicus GN=Tubb4 PE=2 SV=1 - [B4F7C2_RAT]|Tubulin beta-5 chain OS=Rattus norvegicus GN=Tubb5 PE=1 SV=1 - [TBB5_RAT]	8	2	G3V7C6;P69897		HCD	1	0	1	1										No Quan Labels	Not Used	379399	3.8e-05	0.000482	2269	0.00011	26	39	32	59	1900	0	6	4	44250000	2	520.301	1039.59	0	0.49	25.39	9183	9183	MS2
High	A	2	YLTVAAVFR	2883	Unambiguous	Protein Tubb2c OS=Rattus norvegicus GN=Tubb4b PE=3 SV=1 - [G3V7C6_RAT]|RCG45085 OS=Rattus norvegicus GN=Tubb4 PE=2 SV=1 - [B4F7C2_RAT]|Tubulin beta-5 chain OS=Rattus norvegicus GN=Tubb5 PE=1 SV=1 - [TBB5_RAT]	8	2	G3V7C6;P69897		HCD	1	0	1	1										No Quan Labels	Not Used	379266	8.8e-05	0.00102	2269	0.0049	31	39	32	43	1900	0	32	14	12950000	2	520.301	1039.59	0	0.73	25.1	9043	9043	MS2
High	A	2	YLTVAAVFR	2883	Unambiguous	Protein Tubb2c OS=Rattus norvegicus GN=Tubb4b PE=3 SV=1 - [G3V7C6_RAT]|RCG45085 OS=Rattus norvegicus GN=Tubb4 PE=2 SV=1 - [B4F7C2_RAT]|Tubulin beta-5 chain OS=Rattus norvegicus GN=Tubb5 PE=1 SV=1 - [TBB5_RAT]	8	2	G3V7C6;P69897		HCD	1	0	1	1										No Quan Labels	Not Used	379529	0.000137	0.00234		0.85	33	40	33	22	2396	0	71	25	5471000	2	520.302	1039.6	0	3.66	25.67	9320	9320	MS2
High	A	2	fALETR	2891	Unambiguous	Ethylmalonic encephalopathy 1 OS=Rattus norvegicus GN=Ethe1 PE=2 SV=1 - [B0BNJ4_RAT]	1	1	B0BNJ4	N-Term(iTRAQ8plex)	HCD	1	0	1	1	1.049	0.998	0.946	0.902	1.059	0.81	1.363	1.052	1.082	Unique	Used	465526	0.00899	0.166	2410	4.6	17	40	33	14	2105	0	22	8	27420000	2	520.805	1040.6	0	-0.86	16.56	5049	5049	MS2
High	A	2	VLQSALAAIR	2896	Unambiguous	Ilf2 protein OS=Rattus norvegicus GN=Ilf2 PE=2 SV=1 - [B2RZC6_RAT]	3	1	B2RZC6		HCD	1	0	1	1										No Quan Labels	Not Used	375928	3.2e-05	0.00041		0.0011	19	39	32	49	1708	0	56	100	2361000	2	521.326	1041.64	0	2.78	17.81	5499	5499	MS2
High	A	2	AFGYYGPLR	2898	Unambiguous	Splicing factor, arginine/serine-rich 3 OS=Heterocephalus glaber GN=GW7_01199 PE=4 SV=1 - [G5ATE3_HETGA]	3	1	G5ATE3		HCD	1	0	1	1										No Quan Labels	Not Used	398942	0.0033	0.057		1.1	30	38	31	18	1272	0	46	100	893900	2	522.269	1043.53	0	0.24	20.37	6691	6691	MS2
High	A	2	FDNLYGcR	2899	Unambiguous	Adenosylhomocysteinase OS=Rattus norvegicus GN=Ahcy PE=1 SV=3 - [SAHH_RAT]	4	1	P10760	C7(Carbamidomethyl)	HCD	1	0	1	1										No Quan Labels	Not Used	373968	7.1e-05	0.000745	247	0.0009	22	29	22	40	195	0	59	26	5419000	2	522.732	1044.46	0	-0.18	13.21	3339	3339	MS2
High	A	2	FDNLYGcR	2899	Unambiguous	Adenosylhomocysteinase OS=Rattus norvegicus GN=Ahcy PE=1 SV=3 - [SAHH_RAT]	4	1	P10760	C7(Carbamidomethyl)	HCD	1	0	1	1										No Quan Labels	Not Used	395953	0.000831	0.0119	245	0.0012	23	30	23	40	222	0	48	100	2096000	2	522.733	1044.46	0	2.28	13.73	3552	3552	MS2
High	A	2	IMSIVDPNR	2901	Unambiguous	Alpha-actinin-1 OS=Rattus norvegicus GN=Actn1 PE=1 SV=1 - [ACTN1_RAT]|Alpha-actinin-1 OS=Rattus norvegicus GN=Actn1 PE=2 SV=1 - [Q6T487_RAT]	5	2	Q9Z1P2;Q6T487		HCD	1	0	1	1										No Quan Labels	Not Used	396555	0.00249	0.041	1643	1.2	14	38	31	18	1449	0	82	45	2910000	2	522.778	1044.55	0	-1.05	15.04	4184	4184	MS2
High	A	2	IMSIVDPNR	2901	Unambiguous	Alpha-actinin-1 OS=Rattus norvegicus GN=Actn1 PE=1 SV=1 - [ACTN1_RAT]|Alpha-actinin-1 OS=Rattus norvegicus GN=Actn1 PE=2 SV=1 - [Q6T487_RAT]	5	2	Q9Z1P2;Q6T487		HCD	1	0	1	1										No Quan Labels	Not Used	374503	0.000426	0.00581	1726	0.013	31	38	31	38	1535	0	40	19	6102000	2	522.779	1044.55	0	0.36	14.46	3928	3928	MS2
High	A	2	IMSIVDPNR	2901	Unambiguous	Alpha-actinin-1 OS=Rattus norvegicus GN=Actn1 PE=1 SV=1 - [ACTN1_RAT]|Alpha-actinin-1 OS=Rattus norvegicus GN=Actn1 PE=2 SV=1 - [Q6T487_RAT]	5	2	Q9Z1P2;Q6T487		HCD	1	0	1	1										No Quan Labels	Not Used	374390	0.00796	0.147	2027	0.023	32	39	32	36	1924	0	49	22	4479000	2	522.782	1044.56	0	5.97	14.19	3803	3803	MS2
High	A	2	lAAFYGV	2906	Unambiguous	Protein Tnpo1 (Fragment) OS=Rattus norvegicus GN=Tnpo1 PE=4 SV=1 - [F1LQP9_RAT]	4	1	F1LQP9	N-Term(iTRAQ8plex)	HCD	1	0	1	1	1.281	0.978	0.889	0.681	1.319	0.737	0.594	0.817	0.939	Unique	Used	382432	0.000928	0.0141		0.051	33	40	33	34	2425	0	70	100	671500	2	522.806	1044.61	0	2.04	31.92	12368	12368	MS2
High	A	2	aLAVNPR	2911	Unambiguous	Protein Tln1 OS=Rattus norvegicus GN=Tln1 PE=4 SV=1 - [G3V852_RAT]|Talin-1 OS=Heterocephalus glaber GN=GW7_10700 PE=4 SV=1 - [G5BKZ8_HETGA]	3	1	G3V852	N-Term(iTRAQ8plex)	HCD	1	0	1	2	1.166	1.155	1.022	1.014	1.017	0.962	0.916	1.13	0.931	Unique	Used	463347	0.000575	0.00756	1368	0.2	27	38	31	26	1421	0	15	18	10250000	2	522.827	1044.65	0	-0.79	11.81	2736	2736	MS2
High	A	2	iLLLLR	2912	Unambiguous	Pre-mRNA processing factor 8, isoform CRA_a OS=Rattus norvegicus GN=Prpf8 PE=4 SV=1 - [G3V6H2_RAT]	2	1	G3V6H2	N-Term(iTRAQ8plex)	HCD	1	0	1	1	0.728	1.108	0.93	1.419	0.662	1.709	0.859	1.244	0.875	Unique	Used	473306	0.00945	0.172	14	0.092	13	16	13	10	10	0	21	100	1979000	2	522.874	1044.74	0	-3.5	34.04	13218	13218	MS2
High	A	2	lILILR	2912	Unambiguous	Pre-mRNA processing factor 8, isoform CRA_a OS=Rattus norvegicus GN=Prpf8 PE=4 SV=1 - [G3V6H2_RAT]	2	1	G3V6H2	N-Term(iTRAQ8plex)	HCD	1	0	1	2	0.728	1.108	0.93	1.419	0.662	1.709	0.859	1.244	0.875	Redundant	Not Used	473306	0.00947	0.172	14	0.092	13	16	13	10	10	0	21	100	1979000	2	522.874	1044.74	0	-3.5	34.04	13218	13218	MS2
High	A	2	lLILLR	2912	Unambiguous	Pre-mRNA processing factor 8, isoform CRA_a OS=Rattus norvegicus GN=Prpf8 PE=4 SV=1 - [G3V6H2_RAT]	2	1	G3V6H2	N-Term(iTRAQ8plex)	HCD	1	0	1	3	0.728	1.108	0.93	1.419	0.662	1.709	0.859	1.244	0.875	Redundant	Not Used	473306	0.00947	0.172	14	0.092	13	16	13	10	10	0	21	100	1979000	2	522.874	1044.74	0	-3.5	34.04	13218	13218	MS2
High	A	2	lLLILR	2912	Unambiguous	Pre-mRNA processing factor 8, isoform CRA_a OS=Rattus norvegicus GN=Prpf8 PE=4 SV=1 - [G3V6H2_RAT]	2	1	G3V6H2	N-Term(iTRAQ8plex)	HCD	1	0	1	4	0.728	1.108	0.93	1.419	0.662	1.709	0.859	1.244	0.875	Redundant	Not Used	473306	0.00948	0.172	14	0.092	13	16	13	10	10	0	21	100	1979000	2	522.874	1044.74	0	-3.5	34.04	13218	13218	MS2
High	A	2	lLLLIR	2912	Unambiguous	Pre-mRNA processing factor 8, isoform CRA_a OS=Rattus norvegicus GN=Prpf8 PE=4 SV=1 - [G3V6H2_RAT]	2	1	G3V6H2	N-Term(iTRAQ8plex)	HCD	1	0	1	5	0.728	1.108	0.93	1.419	0.662	1.709	0.859	1.244	0.875	Redundant	Not Used	473306	0.00948	0.172	14	0.092	13	16	13	10	10	0	21	100	1979000	2	522.874	1044.74	0	-3.5	34.04	13218	13218	MS2
High	A	2	lQVLLR	2914	Unambiguous	Cytoplasmic dynein 1 heavy chain 1 OS=Rattus norvegicus GN=Dync1h1 PE=1 SV=1 - [DYHC1_RAT]	1	1	P38650	N-Term(iTRAQ8plex)	HCD	1	0	1	2	1.027	1.045	1.136	1.158	0.99	1.142	0.838	1.114	1.173	Unique	Used	470724	0.00442	0.0789	311	0.88	21	31	24	12	276	0	15	81	3258000	2	523.354	1045.7	0	-1.74	28.05	10507	10507	MS2
High	A	2	lQVLLR	2914	Unambiguous	Cytoplasmic dynein 1 heavy chain 1 OS=Rattus norvegicus GN=Dync1h1 PE=1 SV=1 - [DYHC1_RAT]	1	1	P38650	N-Term(iTRAQ8plex)	HCD	1	0	1	2	0.926	1.029	1.175	1.307	0.907	1.215	1.042	1.002	1.116	Unique	Used	470469	0.00602	0.108	311	0.46	24	31	24	15	276	0	12	100	2717000	2	523.354	1045.7	0	-1.74	27.47	10239	10239	MS2
High	A	2	vLQILR	2919	Unambiguous	60S ribosomal protein L7 OS=Rattus norvegicus GN=Rpl7 PE=2 SV=1 - [B0K031_RAT]|Protein Trrap OS=Rattus norvegicus GN=Trrap PE=4 SV=1 - [D3ZGS2_RAT]	6	1	B0K031	N-Term(iTRAQ8plex)	HCD	1	0	1	2	1.08	1.011	1.015	0.952	1.076	0.976	0.703	1.23	0.802	Unique	Used	471408	0.00282	0.047	311	0.55	20	31	24	14	276	0	13	100	2595000	2	523.355	1045.7	0	-1.28	29.6	11225	11225	MS2
High	A	2	vLQLLR	2919	Unambiguous	60S ribosomal protein L7 OS=Rattus norvegicus GN=Rpl7 PE=2 SV=1 - [B0K031_RAT]|Protein Trrap OS=Rattus norvegicus GN=Trrap PE=4 SV=1 - [D3ZGS2_RAT]	6	1	B0K031	N-Term(iTRAQ8plex)	HCD	1	0	1	3	1.08	1.011	1.015	0.952	1.076	0.976	0.703	1.23	0.802	Redundant	Not Used	471408	0.00282	0.047	311	0.55	20	31	24	14	276	0	13	100	2595000	2	523.355	1045.7	0	-1.28	29.6	11225	11225	MS2
High	A	2	vLQILR	2919	Unambiguous	60S ribosomal protein L7 OS=Rattus norvegicus GN=Rpl7 PE=2 SV=1 - [B0K031_RAT]|Protein Trrap OS=Rattus norvegicus GN=Trrap PE=4 SV=1 - [D3ZGS2_RAT]	6	1	B0K031	N-Term(iTRAQ8plex)	HCD	1	0	1	2	1.072	0.908	0.821	0.697	1.188	0.857	0.578	1.239	0.824	Unique	Used	471662	0.00692	0.126	311	0.42	19	31	24	15	276	0	18	99	2750000	2	523.355	1045.7	0	-1.04	30.19	11492	11492	MS2
High	A	2	vLQLLR	2919	Unambiguous	60S ribosomal protein L7 OS=Rattus norvegicus GN=Rpl7 PE=2 SV=1 - [B0K031_RAT]|Protein Trrap OS=Rattus norvegicus GN=Trrap PE=4 SV=1 - [D3ZGS2_RAT]	6	1	B0K031	N-Term(iTRAQ8plex)	HCD	1	0	1	3	1.072	0.908	0.821	0.697	1.188	0.857	0.578	1.239	0.824	Redundant	Not Used	471662	0.00692	0.126	311	0.42	19	31	24	15	276	0	18	99	2750000	2	523.355	1045.7	0	-1.04	30.19	11492	11492	MS2
High	A	2	vLQILR	2919	Unambiguous	60S ribosomal protein L7 OS=Rattus norvegicus GN=Rpl7 PE=2 SV=1 - [B0K031_RAT]|Protein Trrap OS=Rattus norvegicus GN=Trrap PE=4 SV=1 - [D3ZGS2_RAT]	6	1	B0K031	N-Term(iTRAQ8plex)	HCD	1	0	1	2	1.108	1.016	0.898	0.825	1.099	0.669	0.653	1.147	0.732	Unique	Used	471543	0.00572	0.104	311	0.37	22	31	24	16	276	0	7	18	11420000	2	523.355	1045.7	0	-0.46	29.91	11367	11367	MS2
High	A	2	vLQLLR	2919	Unambiguous	60S ribosomal protein L7 OS=Rattus norvegicus GN=Rpl7 PE=2 SV=1 - [B0K031_RAT]|Protein Trrap OS=Rattus norvegicus GN=Trrap PE=4 SV=1 - [D3ZGS2_RAT]	6	1	B0K031	N-Term(iTRAQ8plex)	HCD	1	0	1	3	1.108	1.016	0.898	0.825	1.099	0.669	0.653	1.147	0.732	Redundant	Not Used	471543	0.00572	0.104	311	0.37	22	31	24	16	276	0	7	18	11420000	2	523.355	1045.7	0	-0.46	29.91	11367	11367	MS2
High	A	2	EWIEGVTGR	2922	Unambiguous	Calponin-1 OS=Rattus norvegicus GN=Cnn1 PE=2 SV=1 - [CNN1_RAT]|Calponin-1 OS=Heterocephalus glaber GN=GW7_01724 PE=4 SV=1 - [G5AJT7_HETGA]	3	2	Q08290;G5AJT7		HCD	1	0	1	1										No Quan Labels	Not Used	375248	0.000977	0.0152	1337	0.042	22	37	30	31	1159	0	13	8	22330000	2	523.767	1046.53	0	0.76	16.26	4762	4762	MS2
High	A	2	EWIEGVTGR	2922	Unambiguous	Calponin-1 OS=Rattus norvegicus GN=Cnn1 PE=2 SV=1 - [CNN1_RAT]|Calponin-1 OS=Heterocephalus glaber GN=GW7_01724 PE=4 SV=1 - [G5AJT7_HETGA]	3	2	Q08290;G5AJT7		HCD	1	0	1	1										No Quan Labels	Not Used	375354	0.00134	0.0228	1284	0.077	22	37	30	29	1149	0	14	12	13270000	2	523.768	1046.53	0	2.75	16.52	4882	4882	MS2
High	A	2	LLcGLLSDR	2924	Unambiguous	Uncharacterized protein OS=Rattus norvegicus GN=LOC686548 PE=4 SV=1 - [D3ZE63_RAT]	4	1	D3ZE63	C3(Carbamidomethyl)	HCD	1	0	1	1										No Quan Labels	Not Used	399415	7e-06	7.81e-05	1799	0.0012	22	39	32	48	1714	0	13	35	5701000	2	523.787	1046.57	0	1.04	21.42	7187	7187	MS2
High	A	2	LLcGLLSDR	2924	Unambiguous	Uncharacterized protein OS=Rattus norvegicus GN=LOC686548 PE=4 SV=1 - [D3ZE63_RAT]	4	1	D3ZE63	C3(Carbamidomethyl)	HCD	1	0	1	1										No Quan Labels	Not Used	399561	0.000147	0.00261	1884	0.0036	25	39	32	44	1838	0	9	18	13150000	2	523.788	1046.57	0	2.2	21.73	7340	7340	MS2
High	A	2	aAQLAIR	2944	Unambiguous	Uncharacterized protein OS=Rattus norvegicus PE=4 SV=1 - [D3ZAC3_RAT]	4	1	D3ZAC3	N-Term(iTRAQ8plex)	HCD	1	0	1	1	0.846	1.059	0.672	0.843	0.805	0.934	0.76	1.211	0.817	Unique	Used	464188	0.0023	0.0387	1163	0.34	29	37	30	22	1082	0	16	11	16680000	2	523.835	1046.66	0	-0.47	13.56	3622	3622	MS2
High	A	2	iMPLIR	2948	Unambiguous	EH domain-containing protein 2 OS=Rattus norvegicus GN=Ehd2 PE=1 SV=1 - [EHD2_RAT]|EH domain-containing protein 2 OS=Heterocephalus glaber GN=GW7_18143 PE=4 SV=1 - [G5AV18_HETGA]	2	1	Q4V8H8	N-Term(iTRAQ8plex)	HCD	1	0	1	1	0.93	0.85	1.097	1.005	1.101	0.951	0.976	1.087	0.917	Unique	Used	470283	0.00837	0.155	3708	10	18	43	36	13	4506	0	26	23	5536000	2	523.838	1046.67	0	-1.24	27.05	10044	10044	MS2
High	A	2	lMPLLR	2948	Unambiguous	EH domain-containing protein 2 OS=Rattus norvegicus GN=Ehd2 PE=1 SV=1 - [EHD2_RAT]|EH domain-containing protein 2 OS=Heterocephalus glaber GN=GW7_18143 PE=4 SV=1 - [G5AV18_HETGA]	2	1	Q4V8H8	N-Term(iTRAQ8plex)	HCD	1	0	1	2	0.93	0.85	1.097	1.005	1.101	0.951	0.976	1.087	0.917	Redundant	Not Used	470283	0.00837	0.155	3708	10	18	43	36	13	4506	0	26	23	5536000	2	523.838	1046.67	0	-1.24	27.05	10044	10044	MS2
High	A	2	iLIDIR	2950	Unambiguous	Activated RNA polymerase II transcriptional coactivator p15 OS=Rattus norvegicus GN=Sub1 PE=2 SV=3 - [TCP4_RAT]	1	1	Q63396	N-Term(iTRAQ8plex)	HCD	1	0	1	1	0.827	0.818	0.994	0.986	1.018	1.221	1.163	0.838	0.962	Unique	Used	446010	0.00535	0.096	3963	1.3	29	43	36	23	4816	0	18	100	2716000	2	523.846	1046.68	0	-3.5	22.92	8699	8699	MS2
High	A	2	iLLDLR	2950	Unambiguous	Activated RNA polymerase II transcriptional coactivator p15 OS=Rattus norvegicus GN=Sub1 PE=2 SV=3 - [TCP4_RAT]	1	1	Q63396	N-Term(iTRAQ8plex)	HCD	1	0	1	2	0.827	0.818	0.994	0.986	1.018	1.221	1.163	0.838	0.962	Redundant	Not Used	446010	0.00535	0.096	3963	1.3	29	43	36	23	4816	0	18	100	2716000	2	523.846	1046.68	0	-3.5	22.92	8699	8699	MS2
High	A	2	lLIDIR	2950	Unambiguous	Activated RNA polymerase II transcriptional coactivator p15 OS=Rattus norvegicus GN=Sub1 PE=2 SV=3 - [TCP4_RAT]	1	1	Q63396	N-Term(iTRAQ8plex)	HCD	1	0	1	3	0.827	0.818	0.994	0.986	1.018	1.221	1.163	0.838	0.962	Redundant	Not Used	446010	0.00534	0.096	3963	1.3	29	43	36	23	4816	0	18	100	2716000	2	523.846	1046.68	0	-3.5	22.92	8699	8699	MS2
High	A	2	iLIDIR	2950	Unambiguous	Activated RNA polymerase II transcriptional coactivator p15 OS=Rattus norvegicus GN=Sub1 PE=2 SV=3 - [TCP4_RAT]	1	1	Q63396	N-Term(iTRAQ8plex)	HCD	1	0	1	3	0.999	0.806	1.074	0.868	1.249	1.185	1.146	0.628	0.912	Unique	Used	446149	0.00675	0.124	3948	0.36	34	43	36	28	4793	0	9	8	27410000	2	523.847	1046.69	0	-1.52	23.2	8845	8845	MS2
High	A	2	iLLDLR	2950	Unambiguous	Activated RNA polymerase II transcriptional coactivator p15 OS=Rattus norvegicus GN=Sub1 PE=2 SV=3 - [TCP4_RAT]	1	1	Q63396	N-Term(iTRAQ8plex)	HCD	1	0	1	4	0.999	0.806	1.074	0.868	1.249	1.185	1.146	0.628	0.912	Redundant	Not Used	446149	0.00676	0.124	3948	0.36	34	43	36	28	4793	0	9	8	27410000	2	523.847	1046.69	0	-1.52	23.2	8845	8845	MS2
High	A	2	lLIDIR	2950	Unambiguous	Activated RNA polymerase II transcriptional coactivator p15 OS=Rattus norvegicus GN=Sub1 PE=2 SV=3 - [TCP4_RAT]	1	1	Q63396	N-Term(iTRAQ8plex)	HCD	1	0	1	8	0.999	0.806	1.074	0.868	1.249	1.185	1.146	0.628	0.912	Redundant	Not Used	446149	0.00675	0.124	3948	0.36	34	43	36	28	4793	0	9	8	27410000	2	523.847	1046.69	0	-1.52	23.2	8845	8845	MS2
High	A	2	lVEILR	2956	Unambiguous	Lon protease homolog, mitochondrial OS=Rattus norvegicus GN=Lonp1 PE=2 SV=1 - [LONM_RAT]|Probable ATP-dependent RNA helicase DDX4 OS=Rattus norvegicus GN=Ddx4 PE=3 SV=1 - [D4ADV9_RAT]	7	1	Q924S5	N-Term(iTRAQ8plex)	HCD	1	0	1	1	1.337	0.986	0.991	0.732	1.366	0.752	1.23	0.777	1.006	Unique	Used	448380	0.00627	0.114	3948	2.8	24	43	36	19	4793	0	4	16	13100000	2	523.847	1046.69	0	-0.94	27.83	11188	11188	MS2
High	A	2	lVELIR	2956	Unambiguous	Lon protease homolog, mitochondrial OS=Rattus norvegicus GN=Lonp1 PE=2 SV=1 - [LONM_RAT]|Probable ATP-dependent RNA helicase DDX4 OS=Rattus norvegicus GN=Ddx4 PE=3 SV=1 - [D4ADV9_RAT]	7	1	Q924S5	N-Term(iTRAQ8plex)	HCD	1	0	1	2	1.337	0.986	0.991	0.732	1.366	0.752	1.23	0.777	1.006	Redundant	Not Used	448380	0.00627	0.114	3948	2.8	24	43	36	19	4793	0	4	16	13100000	2	523.847	1046.69	0	-0.94	27.83	11188	11188	MS2
High	A	2	lVELLR	2956	Unambiguous	Lon protease homolog, mitochondrial OS=Rattus norvegicus GN=Lonp1 PE=2 SV=1 - [LONM_RAT]|Probable ATP-dependent RNA helicase DDX4 OS=Rattus norvegicus GN=Ddx4 PE=3 SV=1 - [D4ADV9_RAT]	7	1	Q924S5	N-Term(iTRAQ8plex)	HCD	1	0	1	3	1.337	0.986	0.991	0.732	1.366	0.752	1.23	0.777	1.006	Redundant	Not Used	448380	0.00627	0.114	3948	2.8	24	43	36	19	4793	0	4	16	13100000	2	523.847	1046.69	0	-0.94	27.83	11188	11188	MS2
High	A	2	iLIDIR	2950	Unambiguous	Activated RNA polymerase II transcriptional coactivator p15 OS=Rattus norvegicus GN=Sub1 PE=2 SV=3 - [TCP4_RAT]	1	1	Q63396	N-Term(iTRAQ8plex)	HCD	1	0	1	3	0.954	0.87	1.08	0.987	1.104	1.036	1.159	0.822	1.097	Unique	Used	469736	0.00214	0.037	3948	0.44	33	43	36	27	4793	0	28	45	3984000	2	523.847	1046.69	0	-0.94	25.8	9469	9469	MS2
High	A	2	iLLDLR	2950	Unambiguous	Activated RNA polymerase II transcriptional coactivator p15 OS=Rattus norvegicus GN=Sub1 PE=2 SV=3 - [TCP4_RAT]	1	1	Q63396	N-Term(iTRAQ8plex)	HCD	1	0	1	4	0.954	0.87	1.08	0.987	1.104	1.036	1.159	0.822	1.097	Redundant	Not Used	469736	0.00214	0.037	3948	0.44	33	43	36	27	4793	0	28	45	3984000	2	523.847	1046.69	0	-0.94	25.8	9469	9469	MS2
High	A	2	lLIDIR	2950	Unambiguous	Activated RNA polymerase II transcriptional coactivator p15 OS=Rattus norvegicus GN=Sub1 PE=2 SV=3 - [TCP4_RAT]	1	1	Q63396	N-Term(iTRAQ8plex)	HCD	1	0	1	8	0.954	0.87	1.08	0.987	1.104	1.036	1.159	0.822	1.097	Redundant	Not Used	469736	0.00214	0.037	3948	0.44	33	43	36	27	4793	0	28	45	3984000	2	523.847	1046.69	0	-0.94	25.8	9469	9469	MS2
High	A	2	lVEILR	2956	Unambiguous	Lon protease homolog, mitochondrial OS=Rattus norvegicus GN=Lonp1 PE=2 SV=1 - [LONM_RAT]|Probable ATP-dependent RNA helicase DDX4 OS=Rattus norvegicus GN=Ddx4 PE=3 SV=1 - [D4ADV9_RAT]	7	1	Q924S5	N-Term(iTRAQ8plex)	HCD	1	0	1	1	1.289	0.936	1.065	0.775	1.387	0.674	1.113	0.803	1.051	Unique	Used	448246	0.00262	0.044	3948	3.2	28	43	36	19	4793	0	6	100	2625000	2	523.847	1046.69	0	-0.7	27.55	11047	11047	MS2
High	A	2	lVELIR	2956	Unambiguous	Lon protease homolog, mitochondrial OS=Rattus norvegicus GN=Lonp1 PE=2 SV=1 - [LONM_RAT]|Probable ATP-dependent RNA helicase DDX4 OS=Rattus norvegicus GN=Ddx4 PE=3 SV=1 - [D4ADV9_RAT]	7	1	Q924S5	N-Term(iTRAQ8plex)	HCD	1	0	1	2	1.289	0.936	1.065	0.775	1.387	0.674	1.113	0.803	1.051	Redundant	Not Used	448246	0.00262	0.044	3948	3.2	28	43	36	19	4793	0	6	100	2625000	2	523.847	1046.69	0	-0.7	27.55	11047	11047	MS2
High	A	2	lVELLR	2956	Unambiguous	Lon protease homolog, mitochondrial OS=Rattus norvegicus GN=Lonp1 PE=2 SV=1 - [LONM_RAT]|Probable ATP-dependent RNA helicase DDX4 OS=Rattus norvegicus GN=Ddx4 PE=3 SV=1 - [D4ADV9_RAT]	7	1	Q924S5	N-Term(iTRAQ8plex)	HCD	1	0	1	3	1.289	0.936	1.065	0.775	1.387	0.674	1.113	0.803	1.051	Redundant	Not Used	448246	0.00262	0.044	3948	3.2	28	43	36	19	4793	0	6	100	2625000	2	523.847	1046.69	0	-0.7	27.55	11047	11047	MS2
High	A	2	eLIVLR	2964	Unambiguous	190 kDa ankyrin isoform OS=Rattus norvegicus GN=Ank3 PE=2 SV=1 - [O88521_RAT]	19	1	O88521	N-Term(iTRAQ8plex)	HCD	1	0	1	1	0.923	1.058	1.067	1.225	0.879	1.208	1.097	1.235	0.957	Unique	Used	421025	0.00848	0.156	3948	7.9	19	43	36	15	4793	0	66	23	5981000	2	523.847	1046.69	0	-0.59	19.12	6753	6753	MS2
High	A	2	iLIDIR	2950	Unambiguous	Activated RNA polymerase II transcriptional coactivator p15 OS=Rattus norvegicus GN=Sub1 PE=2 SV=3 - [TCP4_RAT]	1	1	Q63396	N-Term(iTRAQ8plex)	HCD	1	0	1	3	0.699	0.734	0.852	0.896	0.96	1.096	1.148	0.8	0.906	Unique	Used	446290	0.00362	0.0632	3948	0.35	34	43	36	28	4793	0	19	7	28570000	2	523.847	1046.69	0	0.11	23.49	8993	8993	MS2
High	A	2	iLLDLR	2950	Unambiguous	Activated RNA polymerase II transcriptional coactivator p15 OS=Rattus norvegicus GN=Sub1 PE=2 SV=3 - [TCP4_RAT]	1	1	Q63396	N-Term(iTRAQ8plex)	HCD	1	0	1	4	0.699	0.734	0.852	0.896	0.96	1.096	1.148	0.8	0.906	Redundant	Not Used	446290	0.00362	0.0632	3948	0.35	34	43	36	28	4793	0	19	7	28570000	2	523.847	1046.69	0	0.11	23.49	8993	8993	MS2
High	A	2	lLIDIR	2950	Unambiguous	Activated RNA polymerase II transcriptional coactivator p15 OS=Rattus norvegicus GN=Sub1 PE=2 SV=3 - [TCP4_RAT]	1	1	Q63396	N-Term(iTRAQ8plex)	HCD	1	0	1	8	0.699	0.734	0.852	0.896	0.96	1.096	1.148	0.8	0.906	Redundant	Not Used	446290	0.00363	0.0632	3948	0.35	34	43	36	28	4793	0	19	7	28570000	2	523.847	1046.69	0	0.11	23.49	8993	8993	MS2
High	A	2	AGLSLMWNR	2973	Unambiguous	Mucin-2 (Fragment) OS=Rattus norvegicus GN=Muc2 PE=1 SV=1 - [MUC2_RAT]	2	1	Q62635		HCD	1	0	1	1										No Quan Labels	Not Used	400239	7e-06	2.73e-05	1405	0.00011	25	37	30	58	1250	0	40	18	9603000	2	524.274	1047.54	0	0.57	23.18	8052	8052	MS2
High	A	2	GPELLSk	105817	Unambiguous		0	0		K7(iTRAQ8plex)	HCD	1	0	1	2	1.093	0.666	1.225	0.748	1.654	0.625	1.125	0.914	1.145	No Proteins	Not Used	374525	0.00889	0.165	4950	0.95	25	44	37	24	5205	0	56	24	3697000	2	524.322	1047.64	0	0.58	14.51	3953	3953	MS2
High	A	2	aAEILAR	2985	Unambiguous	Sodium/potassium-transporting ATPase subunit alpha-1 OS=Rattus norvegicus GN=Atp1a1 PE=1 SV=1 - [AT1A1_RAT]	2	1	P06685	N-Term(iTRAQ8plex)	HCD	1	0	1	1	0.815	1.169	0.862	1.238	0.702	1.313	1.004	1.405	1.335	Unique	Used	441809	0.00156	0.0262	4962	0.24	34	44	37	30	5348	0	4	1	233700000	2	524.326	1047.65	0	-1.29	14.56	4286	4286	MS2
High	A	2	aAEILAR	2985	Unambiguous	Sodium/potassium-transporting ATPase subunit alpha-1 OS=Rattus norvegicus GN=Atp1a1 PE=1 SV=1 - [AT1A1_RAT]	2	1	P06685	N-Term(iTRAQ8plex)	HCD	1	0	1	1	1.041	1.002	1.022	0.986	1.046	0.923	0.789	0.855	0.966	Unique	Used	441967	0.00515	0.0916	2397	1.7	27	41	34	19	2598	0	7	4	46250000	2	524.326	1047.65	0	-0.83	14.87	4452	4452	MS2
High	A	2	iDNLLR	2988	Unambiguous	Rho-associated protein kinase 1 (Fragment) OS=Heterocephalus glaber GN=GW7_00892 PE=4 SV=1 - [G5BTS2_HETGA]	4	1	G5BTS2	N-Term(iTRAQ8plex)	HCD	1	0	1	1	0.842	0.854	0.948	0.964	0.993	0.871	0.905	0.877	0.905	Unique	Used	444556	0.00657	0.119	2397	7.6	23	41	34	12	2598	0	39	41	3644000	2	524.327	1047.65	0	-0.58	19.91	7172	7172	MS2
High	A	2	eDTILGP	3001	Unambiguous	[Protein ADP-ribosylarginine] hydrolase OS=Rattus norvegicus GN=Adprh PE=1 SV=2 - [ADPRH_RAT]	1	1	Q02589	N-Term(iTRAQ8plex)	HCD	1	0	1	1	0.981	0.491	0.881	0.442	2.013	0.486	0.483	1.105	1.097	Unique	Used	354450	0.00103	0.016		0.033	32	39	32	34	1739	0	64	100	1162000	2	524.794	1048.58	0	-2.91	17.82	5366	5366	MS2
High	A	2	FLSWILNR	3002	Unambiguous	Protein Nars OS=Rattus norvegicus GN=Nars PE=3 SV=1 - [F1LPV0_RAT]	4	1	F1LPV0		HCD	1	0	1	1										No Quan Labels	Not Used	402374	0.000103	0.00127	2052	0.01	25	39	32	39	1858	0	7	100	1871000	2	524.801	1048.6	0	1.44	27.81	10294	10294	MS2
High	A	2	lEDVLR	105849	Unambiguous		0	0		N-Term(iTRAQ8plex)	HCD	1	0	1	1	0.937	1.217	0.903	1.176	0.775	1.287	1.077	1.249	1.43	No Proteins	Not Used	421734	0.00807	0.149	2697	3.5	26	41	34	16	3077	0	55	49	2944000	2	524.817	1048.63	0	-3.27	20.55	7497	7497	MS2
High	A	2	iETILR	3019	Unambiguous	Bag2 protein OS=Rattus norvegicus GN=Bag2 PE=2 SV=1 - [B0BN74_RAT]	5	1	B0BN74	N-Term(iTRAQ8plex)	HCD	1	0	1	1	1.053	0.863	1.086	0.892	1.23	0.868	0.787	0.978	0.728	Unique	Used	446647	0.00205	0.0355	2102	3.7	27	41	34	15	2553	0	3	22	11860000	2	524.836	1048.66	0	-1.76	24.19	9368	9368	MS2
High	A	2	iETLIR	3019	Unambiguous	Bag2 protein OS=Rattus norvegicus GN=Bag2 PE=2 SV=1 - [B0BN74_RAT]	5	1	B0BN74	N-Term(iTRAQ8plex)	HCD	1	0	1	2	1.053	0.863	1.086	0.892	1.23	0.868	0.787	0.978	0.728	Redundant	Not Used	446647	0.00205	0.0355	2102	3.7	27	41	34	15	2553	0	3	22	11860000	2	524.836	1048.66	0	-1.76	24.19	9368	9368	MS2
High	A	2	iETLLR	3019	Unambiguous	Bag2 protein OS=Rattus norvegicus GN=Bag2 PE=2 SV=1 - [B0BN74_RAT]	5	1	B0BN74	N-Term(iTRAQ8plex)	HCD	1	0	1	3	1.053	0.863	1.086	0.892	1.23	0.868	0.787	0.978	0.728	Redundant	Not Used	446647	0.00205	0.0355	2102	3.7	27	41	34	15	2553	0	3	22	11860000	2	524.836	1048.66	0	-1.76	24.19	9368	9368	MS2
High	A	2	lETLIR	3019	Unambiguous	Bag2 protein OS=Rattus norvegicus GN=Bag2 PE=2 SV=1 - [B0BN74_RAT]	5	1	B0BN74	N-Term(iTRAQ8plex)	HCD	1	0	1	4	1.053	0.863	1.086	0.892	1.23	0.868	0.787	0.978	0.728	Redundant	Not Used	446647	0.00205	0.0355	2102	3.7	27	41	34	15	2553	0	3	22	11860000	2	524.836	1048.66	0	-1.76	24.19	9368	9368	MS2
High	A	2	lETLLR	3019	Unambiguous	Bag2 protein OS=Rattus norvegicus GN=Bag2 PE=2 SV=1 - [B0BN74_RAT]	5	1	B0BN74	N-Term(iTRAQ8plex)	HCD	1	0	1	5	1.053	0.863	1.086	0.892	1.23	0.868	0.787	0.978	0.728	Redundant	Not Used	446647	0.00205	0.0355	2102	3.7	27	41	34	15	2553	0	3	22	11860000	2	524.836	1048.66	0	-1.76	24.19	9368	9368	MS2
High	A	2	EGVVYVEVR	3026	Unambiguous	Adenosine deaminase OS=Rattus norvegicus GN=Ada PE=1 SV=3 - [ADA_RAT]	2	1	Q920P6		HCD	1	0	1	1										No Quan Labels	Not Used	353684	0.000103	0.00134		0.14	31	38	31	27	1421	0	44	100	1096000	2	525.287	1049.57	0	3.18	16.09	4560	4560	MS2
High	A	2	sLADIAR	3032	Unambiguous	Proteasome subunit alpha type-3 OS=Rattus norvegicus GN=Psma3 PE=1 SV=3 - [PSA3_RAT]	2	1	P18422	N-Term(iTRAQ8plex)	HCD	1	0	1	1	0.886	0.958	0.858	0.931	0.931	0.963	0.966	1.059	1.043	Unique	Used	441236	0.00697	0.127	4441	4.5	26	43	36	17	4827	0	29	5	28540000	2	525.315	1049.62	0	-2.12	13.46	3683	3683	MS2
High	A	2	eVTGALR	105878	Unambiguous		0	0		N-Term(iTRAQ8plex)	HCD	1	0	1	7	1.001	1.193	1.005	1.2	0.845	1.215	1.151	1.077	1.19	No Proteins	Not Used	418145	0.00516	0.0916	4327	16	19	43	36	12	4796	0	67	62	3636000	2	525.317	1049.63	0	0.68	13.36	3724	3724	MS2
High	A	2	lASSVLR	3039	Unambiguous	60S ribosomal protein L19 OS=Rattus norvegicus GN=Rpl19 PE=1 SV=1 - [RL19_RAT]	1	1	P84100	N-Term(iTRAQ8plex)	HCD	1	0	1	1	1.051	1.066	0.874	0.888	0.993	1.044	0.809	1.063	0.763	Unique	Used	442409	0.00378	0.0663	2585	6.5	16	41	34	14	2993	0	32	12	9953000	2	525.333	1049.66	0	-2.7	15.74	4918	4918	MS2
High	A	2	VALVQYSDR	3047	Unambiguous	Procollagen, type VI, alpha 3 (Predicted), isoform CRA_a OS=Rattus norvegicus GN=Col6a3 PE=4 SV=1 - [D4A111_RAT]|Protein Col6a3 OS=Rattus norvegicus GN=Col6a3 PE=4 SV=1 - [D4A115_RAT]	2	2	D4A111;D4A115		HCD	1	0	1	1										No Quan Labels	Not Used	373836	0.000383	0.00512		0.001	32	39	32	50	1821	0	53	24	4809000	2	525.784	1050.56	0	3.29	12.91	3196	3196	MS2
High	A	2	qMNDEk	3078	Unambiguous	NEDD8 (Fragment) OS=Heterocephalus glaber GN=GW7_11958 PE=4 SV=1 - [G5B286_HETGA]	3	1	G5B286	N-Term(Gln->pyro-Glu); K6(iTRAQ8plex)	HCD	1	0	1	1	1.583	0.974	1.241	0.765	1.637	0.455	1.298	0.847	1.247	Unique	Used	373013	0.00951	0.173	840	0.23	24	35	28	22	730	0	44	100	1296000	2	526.255	1051.5	0	0.04	11.11	2330	2330	MS2
High	A	2	TEGSPEk	105943	Unambiguous		0	0		K7(iTRAQ8plex)	HCD	1	0	1	1	1.313	0.604	1.305	0.602	2.19	0.411	0.491	0.744	1.009	No Proteins	Not Used	352489	0.00821	0.153	2049	2.5	28	39	32	16	1932	0	45	89	779100	2	526.282	1051.56	0	-0.72	13.36	3300	3300	MS2
High	A	2	LATDVTk	3079	Unambiguous	Serum albumin OS=Rattus norvegicus GN=Alb PE=1 SV=2 - [ALBU_RAT]	1	1	P02770	K7(iTRAQ8plex)	HCD	1	0	1	1	0.935	0.784	1.228	1.032	1.201	1.289	1.303	0.826	1.419	Unique	Used	416889	0.00121	0.0198	2373	0.00072	33	40	33	52	2391	0	9	8	25130000	2	526.317	1051.63	0	-3.29	11.05	2405	2405	MS2
High	A	2	lASLTSR	3082	Unambiguous	Protein Ppp1r12b OS=Rattus norvegicus GN=Ppp1r12b PE=4 SV=1 - [D4AAJ4_RAT]	3	1	D4AAJ4	N-Term(iTRAQ8plex)	HCD	1	0	1	1	1.154	0.91	0.996	0.787	1.277	0.76	0.979	0.573	0.731	Unique	Used	442142	0.0069	0.126	1917	5.1	22	39	32	13	1995	0	26	6	20380000	2	526.324	1051.64	0	0.2	15.19	4636	4636	MS2
High	A	2	iQAFIR	3083	Unambiguous	IQ motif containing GTPase activating protein 1 (Predicted), isoform CRA_b OS=Rattus norvegicus GN=Iqgap1 PE=4 SV=1 - [G3V7Q7_RAT]	4	1	G3V7Q7	N-Term(iTRAQ8plex)	HCD	1	0	1	1	0.973	1.192	0.931	1.143	0.822	1.192	0.834	1.105	1.025	Unique	Used	469535	0.00376	0.0659	1723	3	16	39	32	14	1690	0	28	100	2162000	2	526.331	1051.65	0	-1.55	25.38	9258	9258	MS2
High	A	2	iQAFIR	3083	Unambiguous	IQ motif containing GTPase activating protein 1 (Predicted), isoform CRA_b OS=Rattus norvegicus GN=Iqgap1 PE=4 SV=1 - [G3V7Q7_RAT]	4	1	G3V7Q7	N-Term(iTRAQ8plex)	HCD	1	0	1	1	0.866	1	0.739	0.855	0.872	1.026	0.8	0.922	1.021	Unique	Used	469672	0.00351	0.0611	1722	0.94	16	39	32	20	1690	0	6	26	8153000	2	526.331	1051.66	0	-0.97	25.68	9402	9402	MS2
High	A	2	vFAVGVR	30	Unambiguous	Procollagen, type VI, alpha 3 (Predicted), isoform CRA_a OS=Rattus norvegicus GN=Col6a3 PE=4 SV=1 - [D4A111_RAT]|Protein Col6a3 OS=Rattus norvegicus GN=Col6a3 PE=4 SV=1 - [D4A115_RAT]	3	2	D4A111;D4A115	N-Term(iTRAQ8plex)	HCD	1	0	1	1	1.071	1.175	1.055	1.16	0.918	1.288	0.754	1.185	0.832	Not Unique	Not Used	488040	0.00255	0.0426	1722	3.7	22	39	32	14	1690	0	18	9	24120000	2	526.332	1051.66	0	-0.51	17.09	5864	5864	MS2
High	A	2	vFAVGVR	30	Unambiguous	Procollagen, type VI, alpha 3 (Predicted), isoform CRA_a OS=Rattus norvegicus GN=Col6a3 PE=4 SV=1 - [D4A111_RAT]|Protein Col6a3 OS=Rattus norvegicus GN=Col6a3 PE=4 SV=1 - [D4A115_RAT]	3	2	D4A111;D4A115	N-Term(iTRAQ8plex)	HCD	1	0	1	1	1.17	1.162	1.239	1.233	1.014	1.23	0.865	1.187	0.904	Not Unique	Not Used	467376	0.000912	0.0131	2019	4.9	18	39	32	13	1923	0	48	55	3216000	2	526.332	1051.66	0	-0.05	20.59	6991	6991	MS2
High	A	2	iLSEMR	3094	Unambiguous	Keratin, type I cytoskeletal 19 OS=Rattus norvegicus GN=Krt19 PE=1 SV=2 - [K1C19_RAT]	4	1	Q63279	N-Term(iTRAQ8plex)	HCD	1	0	1	1	0.755	0.91	0.856	1.034	0.836	0.923	0.639	0.927	1.013	Unique	Used	444038	0.0091	0.168	2953	4.1	20	41	34	15	2560	0	28	5	39450000	2	526.807	1052.61	0	-0.93	18.92	6628	6628	MS2
High	A	2	iLSEMR	3094	Unambiguous	Keratin, type I cytoskeletal 19 OS=Rattus norvegicus GN=Krt19 PE=1 SV=2 - [K1C19_RAT]	4	1	Q63279	N-Term(iTRAQ8plex)	HCD	1	0	1	1	0.801	0.91	1.04	1.185	0.886	1.143	0.765	0.875	1.007	Unique	Used	467712	0.00967	0.176	2912	3.6	20	41	34	15	2518	0	52	6	25540000	2	526.808	1052.61	0	0.58	21.34	7344	7344	MS2
High	A	2	fELLAR	3107	Unambiguous	26S protease regulatory subunit 7 OS=Rattus norvegicus GN=Psmc2 PE=3 SV=1 - [G3V7L6_RAT]	2	1	G3V7L6	N-Term(iTRAQ8plex)	HCD	1	0	1	1	0.907	1.095	0.815	0.986	0.834	1.03	0.9	0.931	1.123	Unique	Used	446547	0.00441	0.0786	1780	0.38	26	39	32	24	1718	0	7	30	7275000	2	526.823	1052.64	0	-2.02	23.99	9263	9263	MS2
High	A	2	fELLAR	3107	Unambiguous	26S protease regulatory subunit 7 OS=Rattus norvegicus GN=Psmc2 PE=3 SV=1 - [G3V7L6_RAT]	2	1	G3V7L6	N-Term(iTRAQ8plex)	HCD	1	0	1	1	0.885	0.969	0.868	0.952	0.92	0.967	0.911	1.001	0.966	Unique	Used	446393	0.00376	0.066	2019	6.2	20	39	32	12	1890	0	25	100	2604000	2	526.824	1052.64	0	0.18	23.69	9101	9101	MS2
High	A	2	vLTFIR	3111	Unambiguous	Heat shock protein 105 kDa OS=Rattus norvegicus GN=Hsph1 PE=1 SV=1 - [HS105_RAT]	4	1	Q66HA8	N-Term(iTRAQ8plex)	HCD	1	0	1	1	1.099	0.982	1.079	0.966	1.127	0.878	0.942	0.867	0.904	Unique	Used	472184	0.00509	0.0906	576	0.28	24	33	26	19	461	0	3	64	4125000	2	526.842	1052.68	0	-0.4	31.4	12040	12040	MS2
High	A	2	vLTFLR	3111	Unambiguous	Heat shock protein 105 kDa OS=Rattus norvegicus GN=Hsph1 PE=1 SV=1 - [HS105_RAT]	4	1	Q66HA8	N-Term(iTRAQ8plex)	HCD	1	0	1	2	1.099	0.982	1.079	0.966	1.127	0.878	0.942	0.867	0.904	Redundant	Not Used	472184	0.00509	0.0906	576	0.28	24	33	26	19	461	0	3	64	4125000	2	526.842	1052.68	0	-0.4	31.4	12040	12040	MS2
High	A	2	vLTFIR	3111	Unambiguous	Heat shock protein 105 kDa OS=Rattus norvegicus GN=Hsph1 PE=1 SV=1 - [HS105_RAT]	4	1	Q66HA8	N-Term(iTRAQ8plex)	HCD	1	0	1	1	1.015	1.005	0.748	0.742	1.017	0.918	0.789	1.118	0.962	Unique	Used	472059	0.00163	0.0274	1359	0.28	25	37	30	23	1056	0	29	100	1009000	2	526.842	1052.68	0	0.53	31.11	11908	11908	MS2
High	A	2	vLTFLR	3111	Unambiguous	Heat shock protein 105 kDa OS=Rattus norvegicus GN=Hsph1 PE=1 SV=1 - [HS105_RAT]	4	1	Q66HA8	N-Term(iTRAQ8plex)	HCD	1	0	1	2	1.015	1.005	0.748	0.742	1.017	0.918	0.789	1.118	0.962	Redundant	Not Used	472059	0.00163	0.0274	1359	0.28	25	37	30	23	1056	0	29	100	1009000	2	526.842	1052.68	0	0.53	31.11	11908	11908	MS2
High	A	2	lLPHIR	3113	Unambiguous	60S acidic ribosomal protein P0 OS=Rattus norvegicus GN=Rplp0 PE=1 SV=2 - [RLA0_RAT]|Uncharacterized protein OS=Rattus norvegicus PE=3 SV=1 - [D3ZAV9_RAT]	4	2	P19945;D3ZAV9	N-Term(iTRAQ8plex)	HCD	1	0	1	1	0.891	0.968	1.451	1.579	0.927	0.997	1.236	1.027	0.848	Not Unique	Not Used	578006	0.00767	0.142	1163	0.63	24	36	29	19	933	0	0	100	2038000	3	351.567	1052.69	0	-2.93	15.26	4650	4650	MS2
High	A	2	lLPHIR	3113	Unambiguous	60S acidic ribosomal protein P0 OS=Rattus norvegicus GN=Rplp0 PE=1 SV=2 - [RLA0_RAT]|Uncharacterized protein OS=Rattus norvegicus PE=3 SV=1 - [D3ZAV9_RAT]	4	2	P19945;D3ZAV9	N-Term(iTRAQ8plex)	HCD	1	0	1	1	0.767	1.09	1.582	2.252	0.709	1.248	1.194	1.154	0.901	Not Unique	Not Used	577726	0.0014	0.0238	1163	0.12	29	36	29	26	933	0	52	100	782500	3	351.567	1052.69	0	-1.98	14.68	4356	4356	MS2
High	A	2	iPLIHR	3116	Unambiguous	Gba protein OS=Rattus norvegicus GN=Gba PE=2 SV=1 - [B2RYC9_RAT]	2	1	B2RYC9	N-Term(iTRAQ8plex)	HCD	1	0	1	1	0.915	1.074	0.734	0.864	0.858	0.948	1.417	1.153	1.055	Unique	Used	555066	0.00128	0.0217	1163	0.028	29	36	29	32	933	0	45	100	1165000	3	351.567	1052.69	0	-1.89	13.65	3894	3894	MS2
High	A	2	lLPHIR	3113	Unambiguous	60S acidic ribosomal protein P0 OS=Rattus norvegicus GN=Rplp0 PE=1 SV=2 - [RLA0_RAT]|Uncharacterized protein OS=Rattus norvegicus PE=3 SV=1 - [D3ZAV9_RAT]	4	2	P19945;D3ZAV9	N-Term(iTRAQ8plex)	HCD	1	0	1	1	0.859	1.003	0.861	1.007	0.863	1.022	1.035	1.119	0.841	Not Unique	Not Used	577858	0.00586	0.106	1256	0.041	30	37	30	31	1005	0	6	31	6484000	3	351.567	1052.69	0	-1.72	14.96	4495	4495	MS2
High	A	2	lLPHIR	3113	Unambiguous	60S acidic ribosomal protein P0 OS=Rattus norvegicus GN=Rplp0 PE=1 SV=2 - [RLA0_RAT]|Uncharacterized protein OS=Rattus norvegicus PE=3 SV=1 - [D3ZAV9_RAT]	4	2	P19945;D3ZAV9	N-Term(iTRAQ8plex)	HCD	1	0	1	1	0.975	1.141	0.609	0.715	0.86	0.814	1.11	1.092	0.916	Not Unique	Not Used	555209	0.00401	0.072	1242	0.18	28	36	29	24	997	0	4	100	1438000	3	351.568	1052.69	0	0.2	13.93	4044	4044	MS2
High	A	2	qLIEFQHR	3124	Unambiguous	Hook homolog 1 (Drosophila) (Predicted) OS=Rattus norvegicus GN=Hook1 PE=4 SV=1 - [D3ZB48_RAT]	1	1	D3ZB48	N-Term(Gln->pyro-Glu)	HCD	1	0	1	1										No Quan Labels	Not Used	398589	0.000221	0.00303	1607	0.038	31	38	31	33	1522	0	9	100	975000	2	527.278	1053.55	0	0.59	19.58	6320	6320	MS2
High	A	2	qEIQHLFR	3125	Unambiguous	Dolichyl-diphosphooligosaccharide--protein glycosyltransferase subunit 2 OS=Rattus norvegicus GN=Rpn2 PE=4 SV=1 - [D4A8V6_RAT]	5	1	D4A8V6	N-Term(Gln->pyro-Glu)	HCD	1	0	1	1										No Quan Labels	Not Used	399215	0.000593	0.00788	1631	0.0015	23	38	31	47	1555	0	28	20	9996000	2	527.279	1053.55	0	2.68	20.98	6977	6977	MS2
High	A	2	YLTVAAIFR	3129	Unambiguous	Tubulin beta-2A chain OS=Rattus norvegicus GN=Tubb2a PE=1 SV=1 - [TBB2A_RAT]	2	1	P85108		HCD	1	0	1	1										No Quan Labels	Not Used	401888	7e-06	2.94e-05	2557	0.00075	21	40	33	52	2210	0	62	100	1079000	2	527.308	1053.61	0	0.23	26.72	9784	9784	MS2
High	A	2	YLTVAAIFR	3129	Unambiguous	Tubulin beta-2A chain OS=Rattus norvegicus GN=Tubb2a PE=1 SV=1 - [TBB2A_RAT]	2	1	P85108		HCD	1	0	1	1										No Quan Labels	Not Used	401769	7e-06	5.15e-05	2557	0.0014	17	40	33	49	2210	0	74	98	1507000	2	527.308	1053.61	0	0.34	26.45	9659	9659	MS2
High	A	2	gVTLGFR	3132	Unambiguous	60S ribosomal protein L9 OS=Rattus norvegicus GN=Rpl9 PE=1 SV=1 - [RL9_RAT]	4	1	P17077	N-Term(iTRAQ8plex)	HCD	1	0	1	1	0.827	1.152	1.393	1.945	0.723	1.831	1.048	1.361	1.76	Unique	Used	466671	0.0011	0.0178	1992	3.1	17	39	32	15	1849	0	18	11	20930000	2	527.321	1053.63	0	-0.87	19.06	6251	6251	MS2
High	A	2	aVEYLR	3137	Unambiguous	AP-2 complex subunit alpha-2 OS=Rattus norvegicus GN=Ap2a2 PE=4 SV=1 - [D4A101_RAT]	4	1	D4A101	N-Term(iTRAQ8plex)	HCD	1	0	1	3	1.025	1.273	0.636	0.791	0.811	0.711	0.814	0.919	0.754	Unique	Used	418521	0.00616	0.111	2296	2.5	25	39	32	16	1898	0	53	30	5178000	2	527.813	1054.62	0	-0.74	14.08	4119	4119	MS2
High	A	2	YTILIk	3140	Unambiguous	Filamin alpha OS=Rattus norvegicus GN=Flna PE=2 SV=1 - [C0JPT7_RAT]	4	1	C0JPT7	K6(iTRAQ8plex)	HCD	1	0	1	1	0.898	1.168	1.228	1.6	0.774	1.235	1.246	0.948	1.261	Unique	Used	420148	0.00375	0.0658	3367	0.028	36	43	36	39	4098	0	16	16	12980000	2	527.843	1054.68	0	-1.91	17.38	5832	5832	MS2
High	A	2	GGTWFAGFGR	3149	Unambiguous	NADH dehydrogenase (Ubiquinone) flavoprotein 1 OS=Rattus norvegicus GN=Ndufv1 PE=2 SV=1 - [Q5XIH3_RAT]	1	1	Q5XIH3		HCD	1	0	1	1										No Quan Labels	Not Used	400864	0.00284	0.0476	910	0.36	29	36	29	21	839	0	0	100	770200	2	528.258	1055.51	0	2.88	24.52	8709	8709	MS2
High	A	2	qHIYDGALR	3150	Unambiguous	Glucosidase 1 OS=Rattus norvegicus GN=Mogs PE=4 SV=1 - [G3V743_RAT]	2	1	G3V743	N-Term(Gln->pyro-Glu)	HCD	1	0	1	1										No Quan Labels	Not Used	396455	0.004	0.0717		0.15	30	37	30	26	1254	0	25	100	1164000	2	528.268	1055.53	0	2.54	14.83	4079	4079	MS2
High	A	2	lDAMFR	32	Unambiguous	Calpain small subunit 1 OS=Rattus norvegicus GN=Capns1 PE=4 SV=1 - [F1M6Z5_RAT]|Calpain small subunit 1 OS=Heterocephalus glaber GN=GW7_08930 PE=4 SV=1 - [G5BK08_HETGA]	4	2	F1M6Z5;G5BK08	N-Term(iTRAQ8plex)	HCD	1	0	1	1	0.94	0.996	0.93	0.988	0.95	0.98	0.818	1.05	0.796	Not Unique	Not Used	469450	0.00275	0.0452	2007	0.97	23	39	32	20	1954	0	16	46	4465000	2	528.794	1056.58	0	-0.84	25.19	9169	9169	MS2
High	A	2	lDAMFR	32	Unambiguous	Calpain small subunit 1 OS=Rattus norvegicus GN=Capns1 PE=4 SV=1 - [F1M6Z5_RAT]|Calpain small subunit 1 OS=Heterocephalus glaber GN=GW7_08930 PE=4 SV=1 - [G5BK08_HETGA]	4	2	F1M6Z5;G5BK08	N-Term(iTRAQ8plex)	HCD	1	0	1	1	0.945	1.022	1.034	1.12	0.931	1.129	0.836	1.013	1.071	Not Unique	Not Used	445731	0.00769	0.142	2018	1.3	22	39	32	19	1959	0	10	39	6056000	2	528.794	1056.58	0	-0.38	22.36	8406	8406	MS2
High	A	2	lFAFVR	34	Unambiguous	Coactosin-like protein OS=Rattus norvegicus GN=Cotl1 PE=1 SV=1 - [COTL1_RAT]	1	1	B0BNA5	N-Term(iTRAQ8plex)	HCD	1	0	1	1	0.832	0.936	0.772	0.87	0.895	0.999	1.171	1.119	0.958	Unique	Used	607128	0.00275	0.046	1603	6.6	23	38	31	10	1460	0	0	100	724200	2	528.828	1056.65	0	-1.01	32.19	12345	12345	MS2
High	A	2	lFAFVR	34	Unambiguous	Coactosin-like protein OS=Rattus norvegicus GN=Cotl1 PE=1 SV=1 - [COTL1_RAT]	1	1	B0BNA5	N-Term(iTRAQ8plex)	HCD	1	0	1	1	0.807	0.872	0.702	0.76	0.932	0.943	1.067	0.995	0.987	Unique	Used	473051	0.00339	0.0592	1756	1.6	19	38	31	17	1542	0	4	34	6304000	2	528.829	1056.65	0	-0.43	33.43	12950	12950	MS2
High	A	2	lFAFVR	34	Unambiguous	Coactosin-like protein OS=Rattus norvegicus GN=Cotl1 PE=1 SV=1 - [COTL1_RAT]	1	1	B0BNA5	N-Term(iTRAQ8plex)	HCD	1	0	1	1	0.695	0.714	0.981	1.01	0.98	1	0.967	0.902	0.967	Unique	Used	472808	0.0015	0.0249	1756	1.3	21	38	31	18	1542	0	18	100	2323000	2	528.829	1056.65	0	-0.43	32.87	12695	12695	MS2
High	A	2	lFAFVR	34	Unambiguous	Coactosin-like protein OS=Rattus norvegicus GN=Cotl1 PE=1 SV=1 - [COTL1_RAT]	1	1	B0BNA5	N-Term(iTRAQ8plex)	HCD	1	0	1	1	0.992	0.89	0.947	0.851	1.123	0.972	1.058	1.002	1.008	Unique	Used	493931	0.00113	0.0185	1765	0.67	19	38	31	21	1542	0	10	100	2766000	2	528.829	1056.65	0	0.26	28.83	12050	12050	MS2
High	A	2	NLGTALAELR	3168	Unambiguous	Protein Tln1 OS=Rattus norvegicus GN=Tln1 PE=4 SV=1 - [G3V852_RAT]|Talin-1 OS=Heterocephalus glaber GN=GW7_10700 PE=4 SV=1 - [G5BKZ8_HETGA]	3	1	G3V852		HCD	1	0	1	1										No Quan Labels	Not Used	378295	0.000616	0.00835		0.59	33	40	33	22	2031	0	50	73	2220000	2	529.304	1057.6	0	0.4	23.01	8019	8019	MS2
High	A	2	NLGTALAELR	3168	Unambiguous	Protein Tln1 OS=Rattus norvegicus GN=Tln1 PE=4 SV=1 - [G3V852_RAT]|Talin-1 OS=Heterocephalus glaber GN=GW7_10700 PE=4 SV=1 - [G5BKZ8_HETGA]	3	1	G3V852		HCD	1	0	1	1										No Quan Labels	Not Used	399980	2.6e-05	0.000244	2290	0.00081	28	40	33	51	2031	0	8	100	2904000	2	529.304	1057.6	0	0.63	22.63	7780	7780	MS2
High	A	2	NLGTALAELR	3168	Unambiguous	Protein Tln1 OS=Rattus norvegicus GN=Tln1 PE=4 SV=1 - [G3V852_RAT]|Talin-1 OS=Heterocephalus glaber GN=GW7_10700 PE=4 SV=1 - [G5BKZ8_HETGA]	3	1	G3V852		HCD	1	0	1	1										No Quan Labels	Not Used	378432	0.000123	0.00197	2289	0.034	21	40	33	35	2053	0	34	29	5164000	2	529.305	1057.6	0	2.24	23.31	8164	8164	MS2
High	A	2	fGQVFR	35	Unambiguous	Protein Mylk (Fragment) OS=Rattus norvegicus GN=Mylk PE=4 SV=1 - [F1LZ56_RAT]	4	1	F1LZ56	N-Term(iTRAQ8plex)	HCD	1	0	1	1	1.254	1.094	1.023	0.895	1.154	0.891	0.732	0.889	0.757	Unique	Used	467812	0.00814	0.152	2506	7.2	15	40	33	12	2110	0	22	20	9250000	2	529.307	1057.61	0	-2.04	21.55	7449	7449	MS2
High	A	2	fGQVFR	35	Unambiguous	Protein Mylk (Fragment) OS=Rattus norvegicus GN=Mylk PE=4 SV=1 - [F1LZ56_RAT]	4	1	F1LZ56	N-Term(iTRAQ8plex)	HCD	1	0	1	1	1.047	0.997	0.726	0.693	1.057	0.769	0.796	0.857	0.718	Unique	Used	467943	0.00566	0.102	2505	3.2	16	40	33	15	2108	0	4	5	37500000	2	529.308	1057.61	0	-1.58	21.83	7587	7587	MS2
High	A	2	ILISLATGNR	3173	Unambiguous	Annexin OS=Rattus norvegicus GN=Anxa6 PE=2 SV=1 - [Q6IMZ3_RAT]|Annexin OS=Rattus norvegicus GN=Anxa6 PE=3 SV=1 - [D4ABR6_RAT]	3	2	Q6IMZ3;D4ABR6		HCD	1	0	1	1										No Quan Labels	Not Used	376123	7e-06	7.16e-05	2043	1.6e-06	33	40	33	78	2247	0	13	11	16260000	2	529.323	1057.64	0	1.32	18.23	5705	5705	MS2
High	A	2	ILISLATGNR	3173	Unambiguous	Annexin OS=Rattus norvegicus GN=Anxa6 PE=2 SV=1 - [Q6IMZ3_RAT]|Annexin OS=Rattus norvegicus GN=Anxa6 PE=3 SV=1 - [D4ABR6_RAT]	3	2	Q6IMZ3;D4ABR6		HCD	1	0	1	1										No Quan Labels	Not Used	398157	0.00043	0.00589	2055	0.0021	28	40	33	47	2256	0	50	100	1000000	2	529.323	1057.64	0	2.59	18.62	5866	5866	MS2
High	A	2	AASGLLSIGLR	3183	Unambiguous	Acyl-CoA synthetase family member 2, mitochondrial OS=Rattus norvegicus GN=Acsf2 PE=2 SV=1 - [ACSF2_RAT]	1	1	Q499N5		HCD	1	0	1	1										No Quan Labels	Not Used	378473	1.4e-05	9.25e-05	2055	0.0016	33	40	33	48	2256	0	51	46	2972000	2	529.323	1057.64	0	2.92	23.39	8207	8207	MS2
High	A	2	TLLSSLGITR	3191	Unambiguous	Alpha-1-antiproteinase OS=Rattus norvegicus GN=Serpina1 PE=1 SV=2 - [A1AT_RAT]	1	1	P17475		HCD	1	0	1	1										No Quan Labels	Not Used	379916	0.000123	0.00196	2353	0.0029	24	40	33	46	2300	0	7	17	10810000	2	530.822	1060.64	0	1.17	26.52	9726	9726	MS2
High	A	2	dIQLIR	3192	Unambiguous	Plectin OS=Rattus norvegicus GN=Plec PE=4 SV=1 - [D3ZF79_RAT]	17	1	D3ZF79	N-Term(iTRAQ8plex)	HCD	1	0	1	1	0.936	1.032	1.028	1.135	0.914	1.106	1.032	1.021	1.126	Unique	Used	442599	0.00366	0.064	1549	0.78	24	38	32	20	1587	0	20	6	32250000	2	531.334	1061.66	0	-0.83	16.1	5117	5117	MS2
High	A	2	dLQIIR	3192	Unambiguous	Plectin OS=Rattus norvegicus GN=Plec PE=4 SV=1 - [D3ZF79_RAT]	17	1	D3ZF79	N-Term(iTRAQ8plex)	HCD	1	0	1	2	0.936	1.032	1.028	1.135	0.914	1.106	1.032	1.021	1.126	Redundant	Not Used	442599	0.00366	0.064	1549	0.78	24	38	32	20	1587	0	20	6	32250000	2	531.334	1061.66	0	-0.83	16.1	5117	5117	MS2
High	A	2	dLQLLR	3192	Unambiguous	Plectin OS=Rattus norvegicus GN=Plec PE=4 SV=1 - [D3ZF79_RAT]	17	1	D3ZF79	N-Term(iTRAQ8plex)	HCD	1	0	1	3	0.936	1.032	1.028	1.135	0.914	1.106	1.032	1.021	1.126	Redundant	Not Used	442599	0.00366	0.064	1549	0.78	24	38	32	20	1587	0	20	6	32250000	2	531.334	1061.66	0	-0.83	16.1	5117	5117	MS2
High	A	2	lTILAAR	42	Unambiguous	Protein Mylk (Fragment) OS=Rattus norvegicus GN=Mylk PE=4 SV=1 - [F1LZ56_RAT]	4	1	F1LZ56	N-Term(iTRAQ8plex)	HCD	1	0	1	1	0.819	0.767	1.249	1.172	1.075	0.98	0.932	1.153	0.924	Unique	Used	444668	0.00415	0.0737	921	1.7	19	37	30	15	1100	0	43	2	79170000	2	531.352	1061.7	0	-1.42	20.14	7290	7290	MS2
High	A	2	lTILAAR	42	Unambiguous	Protein Mylk (Fragment) OS=Rattus norvegicus GN=Mylk PE=4 SV=1 - [F1LZ56_RAT]	4	1	F1LZ56	N-Term(iTRAQ8plex)	HCD	1	0	1	1	0.806	0.751	1.248	1.166	1.081	1.044	0.942	1.063	0.894	Unique	Used	444534	0.00309	0.0533	921	0.61	18	37	30	20	1100	0	54	1	116900000	2	531.352	1061.7	0	-1.07	19.87	7149	7149	MS2
High	A	2	aALTIIR	3198	Unambiguous	Unconventional myosin-Id OS=Rattus norvegicus GN=Myo1d PE=1 SV=3 - [MYO1D_RAT]|Myosin-Id OS=Heterocephalus glaber GN=GW7_08147 PE=4 SV=1 - [G5BVL5_HETGA]	4	2	Q63357;G5BVL5	N-Term(iTRAQ8plex)	HCD	1	0	1	1	1.02	1.218	0.952	1.138	0.844	1.086	0.997	1.192	1.242	Not Unique	Not Used	443217	0.0012	0.0197	921	1.3	22	37	30	16	1100	0	62	19	8980000	2	531.352	1061.7	0	-0.73	17.3	5766	5766	MS2
High	A	2	aALTILR	3198	Unambiguous	Unconventional myosin-Id OS=Rattus norvegicus GN=Myo1d PE=1 SV=3 - [MYO1D_RAT]|Myosin-Id OS=Heterocephalus glaber GN=GW7_08147 PE=4 SV=1 - [G5BVL5_HETGA]	4	2	Q63357;G5BVL5	N-Term(iTRAQ8plex)	HCD	1	0	1	2	1.02	1.218	0.952	1.138	0.844	1.086	0.997	1.192	1.242	Redundant	Not Used	443217	0.0012	0.0197	921	1.3	22	37	30	16	1100	0	62	19	8980000	2	531.352	1061.7	0	-0.73	17.3	5766	5766	MS2
High	A	2	aQAQPIM	3200	Unambiguous	ATP synthase subunit b, mitochondrial OS=Rattus norvegicus GN=Atp5f1 PE=1 SV=1 - [AT5F1_RAT]	2	1	P19511	N-Term(iTRAQ8plex)	HCD	1	0	1	1	1.445	0.876	1.364	0.829	1.661	0.576	0.711	0.804	0.804	Unique	Used	373992	0.00892	0.165	1950	0.099	32	39	32	30	1788	0	40	25	4971000	2	531.798	1062.59	0	-2.16	13.26	3365	3365	MS2
High	A	2	aLEAISR	3213	Unambiguous	Acyl-CoA synthetase family member 2, mitochondrial OS=Rattus norvegicus GN=Acsf2 PE=2 SV=1 - [ACSF2_RAT]	2	1	Q499N5	N-Term(iTRAQ8plex)	HCD	1	0	1	1	0.918	0.915	1.067	1.066	1.009	0.9	0.972	0.948	1.023	Unique	Used	441508	0.00246	0.0408	2631	3.7	20	41	34	16	3106	0	53	7	20660000	2	532.323	1063.64	0	-1.65	13.97	3970	3970	MS2
High	A	2	aLEALSR	3213	Unambiguous	Acyl-CoA synthetase family member 2, mitochondrial OS=Rattus norvegicus GN=Acsf2 PE=2 SV=1 - [ACSF2_RAT]	2	1	Q499N5	N-Term(iTRAQ8plex)	HCD	1	0	1	2	0.918	0.915	1.067	1.066	1.009	0.9	0.972	0.948	1.023	Redundant	Not Used	441508	0.00246	0.0408	2631	3.7	20	41	34	16	3106	0	53	7	20660000	2	532.323	1063.64	0	-1.65	13.97	3970	3970	MS2
High	A	2	fYAFGR	48	Unambiguous	Elongation factor 2 OS=Rattus norvegicus GN=Eef2 PE=1 SV=4 - [EF2_RAT]	2	1	P05197	N-Term(iTRAQ8plex)	HCD	1	0	1	1	1.242	1.04	0.967	0.811	1.203	0.797	0.713	0.936	0.968	Unique	Used	468648	0.00711	0.131	2130	5.6	14	40	33	13	2035	0	37	8	24150000	2	532.794	1064.58	0	-1.51	23.4	8327	8327	MS2
High	A	2	iETELR	3222	Unambiguous	14-3-3 protein zeta/delta OS=Rattus norvegicus GN=Ywhaz PE=1 SV=1 - [1433Z_RAT]|Calcyclin-binding protein OS=Rattus norvegicus GN=Cacybp PE=1 SV=1 - [CYBP_RAT]	4	2	P63102;Q6AYK6	N-Term(iTRAQ8plex)	HCD	1	0	1	1	1.356	0.991	1.129	0.827	1.378	1.206	1.034	0.715	0.826	Not Unique	Not Used	418000	0.00963	0.176	3556	0.31	32	42	35	28	3907	0	37	8	20060000	2	532.815	1064.62	0	-2.11	13.07	3572	3572	MS2
High	A	2	iETELR	3222	Unambiguous	14-3-3 protein zeta/delta OS=Rattus norvegicus GN=Ywhaz PE=1 SV=1 - [1433Z_RAT]|Calcyclin-binding protein OS=Rattus norvegicus GN=Cacybp PE=1 SV=1 - [CYBP_RAT]	4	2	P63102;Q6AYK6	N-Term(iTRAQ8plex)	HCD	1	0	1	1	1.225	1.38	1.042	1.177	0.894	1.543	1.471	0.967	1.281	Not Unique	Not Used	418136	0.00619	0.112	3552	0.087	35	42	35	34	3901	0	18	4	53730000	2	532.815	1064.62	0	-1.77	13.34	3715	3715	MS2
High	A	2	lDIMIR	3241	Unambiguous	AP-2 complex subunit beta OS=Rattus norvegicus GN=Ap2b1 PE=1 SV=1 - [AP2B1_RAT]|AP-1 complex subunit beta-1 OS=Rattus norvegicus GN=Ap1b1 PE=4 SV=1 - [G3V9N8_RAT]|AP-1 complex subunit beta-1 OS=Heterocephalus glaber GN=GW7_05313 PE=4 SV=1 - [G5APX0_HETGA]	9	2	P62944;G3V9N8	N-Term(iTRAQ8plex)	HCD	1	0	1	1	0.807	0.929	1.041	1.201	0.875	1.319	0.828	1.094	1.185	Not Unique	Not Used	445926	0.00557	0.101	2616	0.17	31	40	33	29	2393	0	44	15	13370000	2	532.824	1064.64	0	-2.31	22.75	8611	8611	MS2
High	A	2	lDIMIR	3241	Unambiguous	AP-2 complex subunit beta OS=Rattus norvegicus GN=Ap2b1 PE=1 SV=1 - [AP2B1_RAT]|AP-1 complex subunit beta-1 OS=Rattus norvegicus GN=Ap1b1 PE=4 SV=1 - [G3V9N8_RAT]|AP-1 complex subunit beta-1 OS=Heterocephalus glaber GN=GW7_05313 PE=4 SV=1 - [G5APX0_HETGA]	9	2	P62944;G3V9N8	N-Term(iTRAQ8plex)	HCD	1	0	1	1	0.923	1.068	1.09	1.265	0.87	1.1	0.704	1.013	0.981	Not Unique	Not Used	445771	0.00655	0.119	2583	2.7	21	40	33	16	2358	0	51	19	9861000	2	532.825	1064.64	0	-1.04	22.44	8448	8448	MS2
High	A	2	scLLLR	51	Unambiguous	Ras-related protein Rab-1A (Fragment) OS=Heterocephalus glaber GN=GW7_18354 PE=3 SV=1 - [G5C5Z3_HETGA]|Ras-related protein Rab-1B OS=Heterocephalus glaber GN=GW7_07189 PE=3 SV=1 - [G5BWX1_HETGA]|RCG48149, isoform CRA_b OS=Rattus norvegicus GN=Rab1b PE=3 SV=1 - [G3V6H0_RAT]	10	2	G5C5Z3;G3V6H0	N-Term(iTRAQ8plex); C2(Carbamidomethyl)	HCD	1	0	1	1	0.86	1.17	1.094	1.491	0.74	1.434	1.218	1.478	1.577	Not Unique	Not Used	442690	0.00886	0.164	2058	1.3	24	39	32	19	1970	0	28	9	20260000	2	533.323	1065.64	0	-0.92	16.27	5213	5213	MS2
High	A	2	iVDLFR	3254	Unambiguous	Signal transducer and activator of transcription 3 OS=Rattus norvegicus GN=Stat3 PE=4 SV=1 - [D3Z8V9_RAT]	2	1	D3Z8V9	N-Term(iTRAQ8plex)	HCD	1	0	1	1	0.899	1.109	0.922	1.14	0.817	1.236	1.939	1.587	1.426	Unique	Used	448388	0.00744	0.136	1725	2.1	27	39	32	16	1641	0	44	46	5914000	2	533.831	1066.65	0	-1.67	27.84	11196	11196	MS2
High	A	2	lVDIFR	3254	Unambiguous	Signal transducer and activator of transcription 3 OS=Rattus norvegicus GN=Stat3 PE=4 SV=1 - [D3Z8V9_RAT]	2	1	D3Z8V9	N-Term(iTRAQ8plex)	HCD	1	0	1	2	0.899	1.109	0.922	1.14	0.817	1.236	1.939	1.587	1.426	Redundant	Not Used	448388	0.00744	0.136	1725	2.1	27	39	32	16	1641	0	44	46	5914000	2	533.831	1066.65	0	-1.67	27.84	11196	11196	MS2
High	A	2	iVDLFR	3254	Unambiguous	Signal transducer and activator of transcription 3 OS=Rattus norvegicus GN=Stat3 PE=4 SV=1 - [D3Z8V9_RAT]	2	1	D3Z8V9	N-Term(iTRAQ8plex)	HCD	1	0	1	1	1.058	0.922	1.091	0.953	1.155	1.204	0.783	0.944	1.144	Unique	Used	448846	0.00666	0.122	1725	0.71	30	39	32	21	1641	0	22	29	6982000	2	533.831	1066.66	0	-0.99	28.78	11677	11677	MS2
High	A	2	lVDIFR	3254	Unambiguous	Signal transducer and activator of transcription 3 OS=Rattus norvegicus GN=Stat3 PE=4 SV=1 - [D3Z8V9_RAT]	2	1	D3Z8V9	N-Term(iTRAQ8plex)	HCD	1	0	1	2	1.058	0.922	1.091	0.953	1.155	1.204	0.783	0.944	1.144	Redundant	Not Used	448846	0.00666	0.122	1725	0.71	30	39	32	21	1641	0	22	29	6982000	2	533.831	1066.66	0	-0.99	28.78	11677	11677	MS2
High	A	2	iVDLFR	3254	Unambiguous	Signal transducer and activator of transcription 3 OS=Rattus norvegicus GN=Stat3 PE=4 SV=1 - [D3Z8V9_RAT]	2	1	D3Z8V9	N-Term(iTRAQ8plex)	HCD	1	0	1	1	1.076	1.114	1.011	1.048	0.973	1.132	0.796	1.111	0.971	Unique	Used	448712	0.0056	0.102	1863	1.2	29	39	32	19	1797	0	44	41	5671000	2	533.831	1066.66	0	-0.53	28.51	11536	11536	MS2
High	A	2	lVDIFR	3254	Unambiguous	Signal transducer and activator of transcription 3 OS=Rattus norvegicus GN=Stat3 PE=4 SV=1 - [D3Z8V9_RAT]	2	1	D3Z8V9	N-Term(iTRAQ8plex)	HCD	1	0	1	2	1.076	1.114	1.011	1.048	0.973	1.132	0.796	1.111	0.971	Redundant	Not Used	448712	0.0056	0.102	1863	1.2	29	39	32	19	1797	0	44	41	5671000	2	533.831	1066.66	0	-0.53	28.51	11536	11536	MS2
High	A	2	tLFILR	3260	Unambiguous	2',3'-cyclic-nucleotide 3'-phosphodiesterase OS=Rattus norvegicus GN=Cnp PE=1 SV=2 - [CN37_RAT]|Serine/threonine-protein phosphatase (Fragment) OS=Heterocephalus glaber GN=GW7_10360 PE=3 SV=1 - [G5AP69_HETGA]	7	2	P13233;G5AP69	N-Term(iTRAQ8plex)	HCD	1	0	1	1	1.107	1.038	1.336	1.255	1.074	1.262	0.803	1.092	0.779	Not Unique	Not Used	446613	0.00176	0.0305	398	0.24	26	33	26	19	431	0	37	27	9219000	2	533.849	1066.69	0	-1.56	24.12	9332	9332	MS2
High	A	2	tLFLLR	3260	Unambiguous	2',3'-cyclic-nucleotide 3'-phosphodiesterase OS=Rattus norvegicus GN=Cnp PE=1 SV=2 - [CN37_RAT]|Serine/threonine-protein phosphatase (Fragment) OS=Heterocephalus glaber GN=GW7_10360 PE=3 SV=1 - [G5AP69_HETGA]	7	2	P13233;G5AP69	N-Term(iTRAQ8plex)	HCD	1	0	1	2	1.107	1.038	1.336	1.255	1.074	1.262	0.803	1.092	0.779	Redundant	Not Used	446613	0.00176	0.0305	398	0.24	26	33	26	19	431	0	37	27	9219000	2	533.849	1066.69	0	-1.56	24.12	9332	9332	MS2
High	A	2	VLAAVYk	3265	Unambiguous	Fructose-bisphosphate aldolase A OS=Rattus norvegicus GN=Aldoa PE=1 SV=2 - [ALDOA_RAT]|Fructose-bisphosphate aldolase C OS=Rattus norvegicus GN=Aldoc PE=1 SV=3 - [ALDOC_RAT]|Fructose-bisphosphate aldolase OS=Heterocephalus glaber GN=GW7_09258 PE=3 SV=1 - [G5ANC4_HETGA]|Fructose-bisphosphate aldolase OS=Heterocephalus glaber GN=GW7_08177 PE=3 SV=1 - [G5BVH5_HETGA]	10	3	P05065;P09117;G5ANC4	K7(iTRAQ8plex)	HCD	1	0	1	1	0.818	1.526	1.32	2.468	0.54	1.849	2.94	1.576	2.616	Not Unique	Not Used	417723	0.000826	0.0119	1577	0.003	32	39	32	45	1772	0	26	9	19710000	2	534.341	1067.67	0	-2.36	12.55	3281	3281	MS2
High	A	2	gIcFIR	3278	Unambiguous	Transketolase OS=Rattus norvegicus GN=Tkt PE=4 SV=1 - [G3V826_RAT]|Transketolase OS=Heterocephalus glaber GN=GW7_01625 PE=4 SV=1 - [G5BUP0_HETGA]	3	2	G3V826;G5BUP0	N-Term(iTRAQ8plex); C3(Carbamidomethyl)	HCD	1	0	1	1	0.854	0.837	1.008	0.991	1.027	1.218	1.042	1.207	1.137	Not Unique	Not Used	487805	0.00978	0.178	2870	10	24	41	34	11	2697	0	46	10	19960000	2	535.309	1069.61	0	-2.66	16.66	5617	5617	MS2
High	A	2	qDEHGFISR	3293	Unambiguous	Alpha-crystallin B chain OS=Rattus norvegicus GN=Cryab PE=1 SV=1 - [CRYAB_RAT]	4	1	P23928	N-Term(Gln->pyro-Glu)	HCD	1	0	1	1										No Quan Labels	Not Used	373580	0.000835	0.012		0.22	28	35	28	22	729	0	45	10	15220000	2	536.248	1071.49	0	3.49	12.36	2927	2927	MS2
High	A	2	NFVINVVNR	3298	Unambiguous	Protein Col6a2 (Fragment) OS=Rattus norvegicus GN=Col6a2 PE=4 SV=1 - [F1LNH3_RAT]	2	1	F1LNH3		HCD	1	0	1	1										No Quan Labels	Not Used	376584	0.0022	0.0374	1794	0.069	28	39	32	31	1607	0	23	9	20000000	2	537.808	1074.61	0	2.63	19.27	6199	6199	MS2
High	A	2	tFAIYR	54	Unambiguous	Succinate dehydrogenase [ubiquinone] iron-sulfur subunit, mitochondrial OS=Rattus norvegicus GN=Sdhb PE=2 SV=2 - [DHSB_RAT]	1	1	P21913	N-Term(iTRAQ8plex)	HCD	1	0	1	1	1.052	0.848	0.857	0.692	1.25	0.861	0.949	0.816	0.721	Unique	Used	442598	0.00819	0.152	1630	6.2	15	38	31	11	1584	0	40	8	20740000	2	537.816	1074.62	0	-0.91	16.1	5116	5116	MS2
High	A	2	QLSSGVSEIR	3300	Unambiguous	Heat shock 27kDa protein 1 OS=Rattus norvegicus GN=Hspb1 PE=3 SV=1 - [G3V913_RAT]	3	1	G3V913		HCD	1	0	1	1										No Quan Labels	Not Used	373485	0.000103	0.00145	2036	2.9	27	39	32	15	1802	0	60	21	5943000	2	538.291	1075.58	0	1.25	12.15	2826	2826	MS2
High	A	2	sEPLIGR	3307	Unambiguous	Fibronectin OS=Rattus norvegicus GN=Fn1 PE=4 SV=1 - [F1LST1_RAT]|Fibronectin OS=Heterocephalus glaber GN=GW7_12277 PE=4 SV=1 - [G5BHR4_HETGA]	8	2	F1LST1;G5BHR4	N-Term(iTRAQ8plex)	HCD	1	0	1	1	1.288	1.197	1.081	1.007	1.083	0.83	0.91	0.831	1.07	Not Unique	Not Used	440335	0.00165	0.0278	2499	4.3	16	40	33	14	2084	0	15	2	59230000	2	538.324	1075.64	0	-0.5	11.7	2722	2722	MS2
High	A	2	gVGQAAIR	3309	Unambiguous	Vinculin OS=Rattus norvegicus GN=Vcl PE=1 SV=1 - [VINC_RAT]	2	1	P85972	N-Term(iTRAQ8plex)	HCD	1	0	1	1	1.021	1.005	1.06	1.046	1.023	0.797	0.85	0.956	0.857	Unique	Used	463090	0.000103	0.00136	2302	0.3	19	40	33	25	2041	0	28	4	47360000	2	538.329	1075.65	0	-1.53	11.32	2466	2466	MS2
High	A	2	iIDAALR	3310	Unambiguous	Cytochrome c oxidase subunit 5A, mitochondrial (Fragment) OS=Heterocephalus glaber GN=GW7_01865 PE=4 SV=1 - [G5AL69_HETGA]	3	1	G5AL69	N-Term(iTRAQ8plex)	HCD	1	0	1	1	1.297	0.849	0.881	0.579	1.537	0.322	1.328	0.583	0.783	Unique	Used	444631	0.00211	0.0364	1288	0.095	31	38	31	29	1357	0	8	1	206400000	2	538.341	1075.68	0	-1.99	20.06	7251	7251	MS2
High	A	2	lLDAALR	3310	Unambiguous	Cytochrome c oxidase subunit 5A, mitochondrial (Fragment) OS=Heterocephalus glaber GN=GW7_01865 PE=4 SV=1 - [G5AL69_HETGA]	3	1	G5AL69	N-Term(iTRAQ8plex)	HCD	1	0	1	2	1.297	0.849	0.881	0.579	1.537	0.322	1.328	0.583	0.783	Redundant	Not Used	444631	0.00211	0.0364	1288	0.095	31	38	31	29	1357	0	8	1	206400000	2	538.341	1075.68	0	-1.99	20.06	7251	7251	MS2
High	A	2	iIDAALR	3310	Unambiguous	Cytochrome c oxidase subunit 5A, mitochondrial (Fragment) OS=Heterocephalus glaber GN=GW7_01865 PE=4 SV=1 - [G5AL69_HETGA]	3	1	G5AL69	N-Term(iTRAQ8plex)	HCD	1	0	1	1	1.099	1.053	0.486	0.466	1.051	0.403	1.479	0.774	0.969	Unique	Used	444763	0.00443	0.0791	1288	0.5	29	38	31	21	1357	0	8	2	127900000	2	538.341	1075.68	0	-1.99	20.35	7390	7390	MS2
High	A	2	lLDAALR	3310	Unambiguous	Cytochrome c oxidase subunit 5A, mitochondrial (Fragment) OS=Heterocephalus glaber GN=GW7_01865 PE=4 SV=1 - [G5AL69_HETGA]	3	1	G5AL69	N-Term(iTRAQ8plex)	HCD	1	0	1	2	1.099	1.053	0.486	0.466	1.051	0.403	1.479	0.774	0.969	Redundant	Not Used	444763	0.00443	0.0791	1288	0.5	29	38	31	21	1357	0	8	2	127900000	2	538.341	1075.68	0	-1.99	20.35	7390	7390	MS2
High	A	2	iIDAALR	3310	Unambiguous	Cytochrome c oxidase subunit 5A, mitochondrial (Fragment) OS=Heterocephalus glaber GN=GW7_01865 PE=4 SV=1 - [G5AL69_HETGA]	3	1	G5AL69	N-Term(iTRAQ8plex)	HCD	1	0	1	1	1.343	1.072	0.604	0.483	1.262	0.401	1.437	0.72	0.765	Unique	Used	444901	0.00119	0.0194	1288	0.17	31	38	31	26	1356	0	11	3	51670000	2	538.341	1075.68	0	-1.87	20.65	7535	7535	MS2
High	A	2	lLDAALR	3310	Unambiguous	Cytochrome c oxidase subunit 5A, mitochondrial (Fragment) OS=Heterocephalus glaber GN=GW7_01865 PE=4 SV=1 - [G5AL69_HETGA]	3	1	G5AL69	N-Term(iTRAQ8plex)	HCD	1	0	1	2	1.343	1.072	0.604	0.483	1.262	0.401	1.437	0.72	0.765	Redundant	Not Used	444901	0.00119	0.0194	1288	0.17	31	38	31	26	1356	0	11	3	51670000	2	538.341	1075.68	0	-1.87	20.65	7535	7535	MS2
High	A	2	iIDAALR	3310	Unambiguous	Cytochrome c oxidase subunit 5A, mitochondrial (Fragment) OS=Heterocephalus glaber GN=GW7_01865 PE=4 SV=1 - [G5AL69_HETGA]	3	1	G5AL69	N-Term(iTRAQ8plex)	HCD	1	0	1	1	1.132	0.977	0.68	0.588	1.167	0.43	1.436	0.665	0.759	Unique	Used	445020	0.00134	0.0228	1288	0.15	30	38	31	27	1356	0	20	9	24740000	2	538.342	1075.68	0	-1.76	20.91	7660	7660	MS2
High	A	2	lLDAALR	3310	Unambiguous	Cytochrome c oxidase subunit 5A, mitochondrial (Fragment) OS=Heterocephalus glaber GN=GW7_01865 PE=4 SV=1 - [G5AL69_HETGA]	3	1	G5AL69	N-Term(iTRAQ8plex)	HCD	1	0	1	2	1.132	0.977	0.68	0.588	1.167	0.43	1.436	0.665	0.759	Redundant	Not Used	445020	0.00134	0.0228	1288	0.15	30	38	31	27	1356	0	20	9	24740000	2	538.342	1075.68	0	-1.76	20.91	7660	7660	MS2
High	A	2	dLAIAIR	3318	Unambiguous	Macrophage-capping protein OS=Rattus norvegicus GN=Capg PE=1 SV=1 - [CAPG_RAT]	2	1	Q6AYC4	N-Term(iTRAQ8plex)	HCD	1	0	1	1	1.063	1.277	1.089	1.311	0.838	1.356	1.886	1.181	1.568	Unique	Used	443813	0.00492	0.0867	1288	1.9	16	38	31	16	1356	0	25	6	33050000	2	538.342	1075.68	0	-1.65	18.47	6392	6392	MS2
High	A	2	dLALAIR	3318	Unambiguous	Macrophage-capping protein OS=Rattus norvegicus GN=Capg PE=1 SV=1 - [CAPG_RAT]	2	1	Q6AYC4	N-Term(iTRAQ8plex)	HCD	1	0	1	2	1.063	1.277	1.089	1.311	0.838	1.356	1.886	1.181	1.568	Redundant	Not Used	443813	0.00492	0.0867	1288	1.9	16	38	31	16	1356	0	25	6	33050000	2	538.342	1075.68	0	-1.65	18.47	6392	6392	MS2
High	A	2	dLAIAIR	3318	Unambiguous	Macrophage-capping protein OS=Rattus norvegicus GN=Capg PE=1 SV=1 - [CAPG_RAT]	2	1	Q6AYC4	N-Term(iTRAQ8plex)	HCD	1	0	1	1	1.005	0.997	1.06	1.054	1.015	1.092	1.341	1.143	1.287	Unique	Used	443659	0.000326	0.00395	1288	1	21	38	31	18	1356	0	44	21	9680000	2	538.342	1075.68	0	-1.65	18.18	6230	6230	MS2
High	A	2	dLALAIR	3318	Unambiguous	Macrophage-capping protein OS=Rattus norvegicus GN=Capg PE=1 SV=1 - [CAPG_RAT]	2	1	Q6AYC4	N-Term(iTRAQ8plex)	HCD	1	0	1	2	1.005	0.997	1.06	1.054	1.015	1.092	1.341	1.143	1.287	Redundant	Not Used	443659	0.000326	0.00395	1288	1	21	38	31	18	1356	0	44	21	9680000	2	538.342	1075.68	0	-1.65	18.18	6230	6230	MS2
High	A	2	dLAIAIR	3318	Unambiguous	Macrophage-capping protein OS=Rattus norvegicus GN=Capg PE=1 SV=1 - [CAPG_RAT]	2	1	Q6AYC4	N-Term(iTRAQ8plex)	HCD	1	0	1	1	0.949	1.153	0.862	1.05	0.829	1.206	1.682	1.012	1.324	Unique	Used	420674	0.00172	0.0294	1245	0.81	18	38	31	19	1308	0	17	10	24650000	2	538.342	1075.68	0	-1.53	18.43	6384	6384	MS2
High	A	2	dLALAIR	3318	Unambiguous	Macrophage-capping protein OS=Rattus norvegicus GN=Capg PE=1 SV=1 - [CAPG_RAT]	2	1	Q6AYC4	N-Term(iTRAQ8plex)	HCD	1	0	1	2	0.949	1.153	0.862	1.05	0.829	1.206	1.682	1.012	1.324	Redundant	Not Used	420674	0.00172	0.0294	1245	0.81	18	38	31	19	1308	0	17	10	24650000	2	538.342	1075.68	0	-1.53	18.43	6384	6384	MS2
High	A	2	iIDAALR	3310	Unambiguous	Cytochrome c oxidase subunit 5A, mitochondrial (Fragment) OS=Heterocephalus glaber GN=GW7_01865 PE=4 SV=1 - [G5AL69_HETGA]	3	1	G5AL69	N-Term(iTRAQ8plex)	HCD	1	0	1	1	1.239	1.046	0.77	0.652	1.192	0.449	1.292	0.798	0.847	Unique	Used	444477	0.00115	0.0189	1245	0.42	27	38	31	22	1308	0	30	16	12180000	2	538.342	1075.68	0	-1.42	19.77	7089	7089	MS2
High	A	2	lLDAALR	3310	Unambiguous	Cytochrome c oxidase subunit 5A, mitochondrial (Fragment) OS=Heterocephalus glaber GN=GW7_01865 PE=4 SV=1 - [G5AL69_HETGA]	3	1	G5AL69	N-Term(iTRAQ8plex)	HCD	1	0	1	2	1.239	1.046	0.77	0.652	1.192	0.449	1.292	0.798	0.847	Redundant	Not Used	444477	0.00115	0.0189	1245	0.42	27	38	31	22	1308	0	30	16	12180000	2	538.342	1075.68	0	-1.42	19.77	7089	7089	MS2
High	A	2	dLAIAIR	3318	Unambiguous	Macrophage-capping protein OS=Rattus norvegicus GN=Capg PE=1 SV=1 - [CAPG_RAT]	2	1	Q6AYC4	N-Term(iTRAQ8plex)	HCD	1	0	1	1	0.782	0.917	0.938	1.103	0.859	1.224	1.682	0.91	1.307	Unique	Used	420526	0.00076	0.0102	1245	2	21	38	31	15	1308	0	21	14	16770000	2	538.342	1075.68	0	-1.08	18.13	6229	6229	MS2
High	A	2	dLALAIR	3318	Unambiguous	Macrophage-capping protein OS=Rattus norvegicus GN=Capg PE=1 SV=1 - [CAPG_RAT]	2	1	Q6AYC4	N-Term(iTRAQ8plex)	HCD	1	0	1	2	0.782	0.917	0.938	1.103	0.859	1.224	1.682	0.91	1.307	Redundant	Not Used	420526	0.00076	0.0102	1245	2	21	38	31	15	1308	0	21	14	16770000	2	538.342	1075.68	0	-1.08	18.13	6229	6229	MS2
High	A	2	lLQSVVI	3325	Unambiguous	Prolargin OS=Rattus norvegicus GN=Prelp PE=2 SV=1 - [PRELP_RAT]	2	1	Q9EQP5	N-Term(iTRAQ8plex)	HCD	1	0	1	1	1.172	0.658	1.528	0.86	1.793	1.022	1.527	0.81	1.329	Unique	Used	382532	0.00445	0.0802	1114	0.016	25	38	31	36	1320	0	18	15	14580000	2	538.355	1075.7	0	0.06	32.15	12473	12473	MS2
High	A	2	VFAVVITDGR	3329	Unambiguous	Protein Col6a2 (Fragment) OS=Rattus norvegicus GN=Col6a2 PE=4 SV=1 - [F1LNH3_RAT]	2	1	F1LNH3		HCD	1	0	1	1										No Quan Labels	Not Used	376459	0.000283	0.00338		0.026	18	39	32	36	1985	0	51	25	5343000	2	538.81	1076.61	0	2.25	18.99	6067	6067	MS2
High	A	2	eLIELR	3332	Unambiguous	Protein Tfg OS=Rattus norvegicus GN=Tfg PE=2 SV=1 - [Q4R1A4_RAT]	2	1	Q4R1A4	N-Term(iTRAQ8plex)	HCD	1	0	1	1	0.792	1.116	0.905	1.278	0.715	1.317	1.028	0.959	1.339	Unique	Used	420327	0.00236	0.0395	3683	3.9	25	42	35	17	3620	0	28	16	14050000	2	538.834	1076.66	0	-1.53	17.74	6020	6020	MS2
High	A	2	eLLELR	3332	Unambiguous	Protein Tfg OS=Rattus norvegicus GN=Tfg PE=2 SV=1 - [Q4R1A4_RAT]	2	1	Q4R1A4	N-Term(iTRAQ8plex)	HCD	1	0	1	2	0.792	1.116	0.905	1.278	0.715	1.317	1.028	0.959	1.339	Redundant	Not Used	420327	0.00235	0.0395	3683	3.9	25	42	35	17	3620	0	28	16	14050000	2	538.834	1076.66	0	-1.53	17.74	6020	6020	MS2
High	A	2	vEAVLSR	3335	Unambiguous	Elastin microfibril interfacer 1 (Predicted), isoform CRA_b OS=Rattus norvegicus GN=Emilin1 PE=4 SV=1 - [D3Z9E1_RAT]	2	1	D3Z9E1	N-Term(iTRAQ8plex)	HCD	1	0	1	1	0.935	0.834	1.054	0.942	1.129	1.081	0.805	1.063	0.798	Unique	Used	443184	0.00229	0.0384	2582	0.46	32	41	34	25	3051	0	24	13	16030000	2	539.331	1077.66	0	-1.2	17.24	5732	5732	MS2
High	A	2	DFADMPNLR	3336	Unambiguous	Osteoglycin (Predicted) OS=Rattus norvegicus GN=Ogn PE=4 SV=1 - [D3ZVB7_RAT]	2	1	D3ZVB7		HCD	1	0	1	1										No Quan Labels	Not Used	355896	0.00314	0.0543	598	0.093	26	33	26	24	449	0	60	52	2752000	2	539.753	1078.5	0	0.71	21.08	6885	6885	MS2
High	A	2	IGNcPFSQR	3337	Unambiguous	Chloride intracellular channel protein 1 OS=Rattus norvegicus GN=Clic1 PE=1 SV=1 - [CLIC1_RAT]	3	1	Q6MG61	C4(Carbamidomethyl)	HCD	1	0	1	1										No Quan Labels	Not Used	395300	9.8e-05	0.0012		0.056	28	35	28	28	756	0	43	76	3013000	2	539.76	1078.51	0	1.86	12.29	2866	2866	MS2
High	A	2	DGTGVVEFVR	3338	Unambiguous	Protein Sfrs1 OS=Rattus norvegicus GN=Srsf1 PE=4 SV=1 - [D4A9L2_RAT]	2	1	D4A9L2		HCD	1	0	1	1										No Quan Labels	Not Used	354550	0.00153	0.0256		0.065	31	38	31	30	1317	0	58	52	2230000	2	539.779	1078.55	0	-1.61	18.04	5471	5471	MS2
High	A	2	DGYVPPk	3350	Unambiguous	Coronin-1A OS=Rattus norvegicus GN=Coro1a PE=1 SV=3 - [COR1A_RAT]|Coronin OS=Heterocephalus glaber GN=GW7_08205 PE=3 SV=1 - [G5BVP4_HETGA]	3	1	Q91ZN1	K7(iTRAQ8plex)	HCD	1	0	1	1	1.38	0.997	2.271	1.643	1.395	1.331	0.925	1.12	1.53	Unique	Used	395100	0.00962	0.175	2817	0.23	17	41	34	28	2836	0	19	51	3293000	2	540.306	1079.6	0	0.51	11.85	2656	2656	MS2
High	A	2	gLVLMSR	3354	Unambiguous	Calnexin OS=Rattus norvegicus GN=Canx PE=1 SV=1 - [CALX_RAT]	3	1	P35565	N-Term(iTRAQ8plex)	HCD	1	0	1	1	0.984	1.279	0.917	1.195	0.774	1.296	0.958	1.337	1.078	Unique	Used	466987	0.00315	0.0544	2030	2.2	19	39	32	16	1595	0	34	13	13440000	2	540.33	1079.65	0	-1.63	19.74	6583	6583	MS2
High	A	2	gLVLMSR	3354	Unambiguous	Calnexin OS=Rattus norvegicus GN=Canx PE=1 SV=1 - [CALX_RAT]	3	1	P35565	N-Term(iTRAQ8plex)	HCD	1	0	1	1	1.071	1.133	1.112	1.178	0.952	1.145	0.963	1.082	0.981	Unique	Used	466852	0.00128	0.0219	2030	1.9	19	39	32	16	1595	0	32	44	5713000	2	540.33	1079.65	0	-1.63	19.45	6441	6441	MS2
High	A	2	NYITGDELR	3357	Unambiguous	Alpha-actinin-1 OS=Rattus norvegicus GN=Actn1 PE=1 SV=1 - [ACTN1_RAT]|Alpha-actinin-1 OS=Rattus norvegicus GN=Actn1 PE=2 SV=1 - [Q6T487_RAT]	4	2	Q9Z1P2;Q6T487		HCD	1	0	1	1										No Quan Labels	Not Used	374275	0.000912	0.0131	1090	4.8	23	37	30	10	1047	0	50	50	2446000	2	540.77	1080.53	0	1.22	13.91	3675	3675	MS2
High	A	2	mIDELR	3358	Unambiguous	Uncharacterized protein (Fragment) OS=Rattus norvegicus PE=4 SV=1 - [F1LTF8_RAT]	1	1	F1LTF8	N-Term(iTRAQ8plex)	HCD	1	0	1	1	1.079	0.97	1.041	0.938	1.121	0.947	0.809	1.03	0.977	Unique	Used	420307	0.0043	0.0772	2810	4.5	25	41	34	15	2761	0	33	100	2334000	2	540.805	1080.6	0	-0.38	17.7	5999	5999	MS2
High	A	2	mLDEIR	3358	Unambiguous	Uncharacterized protein (Fragment) OS=Rattus norvegicus PE=4 SV=1 - [F1LTF8_RAT]	1	1	F1LTF8	N-Term(iTRAQ8plex)	HCD	1	0	1	2	1.079	0.97	1.041	0.938	1.121	0.947	0.809	1.03	0.977	Redundant	Not Used	420307	0.0043	0.0772	2810	4.5	25	41	34	15	2761	0	33	100	2334000	2	540.805	1080.6	0	-0.38	17.7	5999	5999	MS2
High	A	2	iYVLLR	59	Unambiguous	Enhancer of rudimentary homolog OS=Rattus norvegicus GN=Erh PE=3 SV=1 - [B2RYQ5_RAT]	3	1	B2RYQ5	N-Term(iTRAQ8plex)	HCD	1	0	1	1	0.836	0.814	0.647	0.631	1.035	0.735	0.877	0.519	0.587	Unique	Used	449201	0.0051	0.0906	267	0.099	24	31	24	22	293	0	5	13	17840000	2	540.857	1080.71	0	-1.1	29.59	12050	12050	MS2
High	A	2	FAFQAEVNR	3368	Unambiguous	Endoplasmin OS=Rattus norvegicus GN=Hsp90b1 PE=1 SV=2 - [ENPL_RAT]	3	1	Q66HD0		HCD	1	0	1	1										No Quan Labels	Not Used	397418	2.1e-05	0.000163	1222	0.0022	20	38	31	45	1266	0	42	44	3926000	2	541.275	1081.54	0	0.75	16.97	5090	5090	MS2
High	A	2	FQTVHFFR	3369	Unambiguous	Glyoxalase domain-containing protein 4 OS=Rattus norvegicus GN=Glod4 PE=1 SV=1 - [GLOD4_RAT]	1	1	Q5I0D1		HCD	1	0	1	1										No Quan Labels	Not Used	487885	0.00152	0.0253	1693	1.7	30	39	32	17	1695	0	43	67	3707000	2	541.282	1081.56	0	-0.14	16.81	5701	5701	MS2
High	A	2	qGPGPGGPk	3371	Unambiguous	Protein Sfpq (Fragment) OS=Rattus norvegicus GN=Sfpq PE=4 SV=1 - [F1LQW3_RAT]	2	1	F1LQW3	N-Term(Gln->pyro-Glu); K9(iTRAQ8plex)	HCD	1	0	1	1	1.621	1.044	1.856	1.198	1.563	1.031	1.001	0.853	1.445	Unique	Used	416769	3.8e-05	0.000483	2648	0.0075	16	41	34	43	2697	0	30	100	1649000	2	541.299	1081.59	0	-3.26	10.81	2279	2279	MS2
High	A	2	aATPDFR	3372	Unambiguous	Protein Mylk (Fragment) OS=Rattus norvegicus GN=Mylk PE=4 SV=1 - [F1LZ56_RAT]	2	1	F1LZ56	N-Term(iTRAQ8plex)	HCD	1	0	1	1	1.646	0.987	1.796	1.08	1.679	0.67	1.121	0.741	1.377	Unique	Used	484914	0.00694	0.127	2608	2.3	16	41	34	18	2637	0	17	15	18860000	2	541.3	1081.59	0	-1.78	11.39	2581	2581	MS2
High	A	2	vEFNIR	3378	Unambiguous	Isoform 2 of Plasminogen activator inhibitor 1 RNA-binding protein OS=Rattus norvegicus GN=Serbp1 - [PAIRB_RAT]	3	1	Q6AXS5-2	N-Term(iTRAQ8plex)	HCD	1	0	1	1	0.998	0.901	0.676	0.612	1.115	0.713	0.851	0.559	1.001	Unique	Used	442926	0.00812	0.151	2474	5.7	25	40	33	13	2262	0	21	4	36510000	2	541.318	1081.63	0	-1.9	16.72	5461	5461	MS2
High	A	2	vExNLR	3378	Unambiguous	Isoform 2 of Plasminogen activator inhibitor 1 RNA-binding protein OS=Rattus norvegicus GN=Serbp1 - [PAIRB_RAT]	3	1	Q6AXS5-2	N-Term(iTRAQ8plex); X3(F)	HCD	1	0	1	2	0.998	0.901	0.676	0.612	1.115	0.713	0.851	0.559	1.001	Redundant	Not Used	442926	0.00812	0.151	2474	5.7	25	40	33	13	2262	0	21	4	36510000	2	541.318	1081.63	0	-1.9	16.72	5461	5461	MS2
High	A	2	DGVVLFk	3403	Unambiguous	Protein disulfide-isomerase OS=Rattus norvegicus GN=P4hb PE=1 SV=2 - [PDIA1_RAT]	1	1	P04785	K7(iTRAQ8plex)	HCD	1	0	1	1	0.92	0.973	1.076	1.14	0.952	0.805	1.197	0.951	0.92	Unique	Used	398778	0.00979	0.178	2492	0.24	27	40	33	27	2468	0	30	85	2659000	2	541.331	1081.65	0	-2.02	19.99	6518	6518	MS2
High	A	2	YDEELEER	3406	Unambiguous	Transgelin OS=Rattus norvegicus GN=Tagln PE=1 SV=2 - [TAGL_RAT]	2	1	P31232		HCD	1	0	1	1										No Quan Labels	Not Used	351864	9.8e-05	0.00123		0.0097	23	30	23	31	230	0	58	80	1579000	2	541.737	1082.47	0	1.89	11.86	2638	2638	MS2
High	A	2	iEDEEGS	3407	Unambiguous	Proliferating cell nuclear antigen OS=Heterocephalus glaber GN=GW7_03228 PE=3 SV=1 - [G5B4W1_HETGA]	3	1	G5B4W1	N-Term(iTRAQ8plex)	HCD	1	0	1	1	1.388	0.961	1.315	0.913	1.454	0.752	0.843	1.015	0.966	Unique	Used	351849	0.000924	0.014		0.052	28	35	28	29	780	0	58	100	707200	2	541.762	1082.52	0	0.25	11.83	2622	2622	MS2
High	A	2	DGYMLTLNR	3408	Unambiguous	Fetuin-B OS=Rattus norvegicus GN=Fetub PE=2 SV=1 - [FETUB_RAT]	3	1	Q9QX79		HCD	1	0	1	1										No Quan Labels	Not Used	355309	0.00063	0.00851	1049	0.61	30	37	30	20	1103	0	26	100	2358000	2	541.769	1082.53	0	0.34	19.73	6269	6269	MS2
High	A	2	vFDNQR	3411	Unambiguous	RCG34567, isoform CRA_a OS=Rattus norvegicus GN=Lypd8 PE=4 SV=1 - [D3ZP75_RAT]	1	1	D3ZP75	N-Term(iTRAQ8plex)	HCD	1	0	1	1	1.021	0.969	1.33	1.265	1.061	1.178	1.045	1.433	1.263	Unique	Used	463599	0.00931	0.171	2544	0.48	34	40	34	24	2512	0	13	6	31300000	2	541.797	1082.59	0	-2.12	12.33	3001	3001	MS2
High	A	2	IIELYk	3416	Unambiguous	Transaldolase OS=Rattus norvegicus GN=Taldo1 PE=1 SV=2 - [TALDO_RAT]	1	1	Q9EQS0	K6(iTRAQ8plex)	HCD	1	0	1	1	1.023	1.225	1.162	1.395	0.841	1.071	1.187	0.936	1.435	Unique	Used	419316	0.00658	0.12	1487	0.0037	31	38	31	43	1535	0	12	100	2699000	2	541.843	1082.68	0	2.16	15.65	4956	4956	MS2
High	A	2	lLVALLH	3423	Unambiguous	Annexin OS=Rattus norvegicus GN=Anxa13 PE=3 SV=1 - [D3ZHD1_RAT]	2	1	D3ZHD1	N-Term(iTRAQ8plex)	HCD	1	0	1	1	0.552	0.813	0.61	0.9	0.684	1.116	0.94	0.616	1.221	Unique	Used	452169	0.00101	0.0158		0.0039	29	36	29	41	943	0	26	100	1084000	2	541.865	1082.72	0	-0.8	36.31	15166	15166	MS2
High	A	2	qGIETHLFR	3424	Unambiguous	Protein Sntb1 OS=Rattus norvegicus GN=Sntb1 PE=4 SV=1 - [D3ZWC6_RAT]	2	1	D3ZWC6	N-Term(Gln->pyro-Glu)	HCD	1	0	1	1										No Quan Labels	Not Used	398941	0.00156	0.0263	1988	0.1	20	39	32	30	1908	0	53	100	1022000	2	542.285	1083.56	0	4	20.36	6689	6689	MS2
High	A	2	yAEAVAR	3425	Unambiguous	Phosphoglycerate kinase 1 OS=Rattus norvegicus GN=Pgk1 PE=1 SV=2 - [PGK1_RAT]	2	1	P16617	N-Term(iTRAQ8plex)	HCD	1	0	1	1	1.007	0.969	0.932	0.899	1.046	0.914	1.14	0.956	0.961	Unique	Used	417198	0.00168	0.0286	2679	2.2	29	41	34	18	2837	0	27	13	9016000	2	542.308	1083.61	0	-2.13	11.62	2730	2730	MS2
High	A	2	yAISVAR	3427	Unambiguous	Protein Pls1 OS=Rattus norvegicus GN=Pls1 PE=4 SV=1 - [F1LQQ6_RAT]	2	1	F1LQQ6	N-Term(iTRAQ8plex)	HCD	1	0	1	1	1.006	1.154	0.947	1.088	0.878	1.101	0.938	1.175	1.071	Unique	Used	417917	0.00901	0.166	2736	4.4	26	42	35	16	3349	0	26	13	16000000	2	542.326	1083.64	0	-1.34	12.91	3485	3485	MS2
High	A	2	YLQAVGMFR	3434	Unambiguous	Cytoplasmic aconitate hydratase OS=Rattus norvegicus GN=Aco1 PE=4 SV=1 - [G3V6S2_RAT]	4	1	G3V6S2		HCD	1	0	1	1										No Quan Labels	Not Used	399513	3.8e-05	0.000464	1696	0.018	22	39	32	37	1632	0	59	64	3743000	2	542.785	1084.56	0	1.33	21.64	7290	7290	MS2
High	A	2	vFDMIR	3436	Unambiguous	Eukaryotic initiation factor 4A-III OS=Rattus norvegicus GN=Eif4a3 PE=1 SV=1 - [IF4A3_RAT]	1	1	Q3B8Q2	N-Term(iTRAQ8plex)	HCD	1	0	1	1	0.991	0.99	0.888	0.89	1.007	1.1	0.741	1.114	0.834	Unique	Used	447371	0.00785	0.145	2114	2.9	16	40	33	15	2000	0	27	100	3068000	2	542.809	1084.61	0	-1.99	25.73	10128	10128	MS2
High	A	2	vFDMIR	3436	Unambiguous	Eukaryotic initiation factor 4A-III OS=Rattus norvegicus GN=Eif4a3 PE=1 SV=1 - [IF4A3_RAT]	1	1	Q3B8Q2	N-Term(iTRAQ8plex)	HCD	1	0	1	1	0.884	1.013	0.837	0.96	0.879	1.209	0.781	1.211	1.006	Unique	Used	447511	0.00972	0.177	2114	2.9	18	40	33	15	2000	0	25	41	5447000	2	542.809	1084.61	0	-1.88	26.02	10275	10275	MS2
High	A	2	YEEIVk	3440	Unambiguous	Elongation factor 1-alpha 1 OS=Rattus norvegicus GN=Eef1a1 PE=1 SV=1 - [EF1A1_RAT]|Putative elongation factor 1-alpha-like 3 OS=Heterocephalus glaber GN=GW7_01318 PE=4 SV=1 - [G5C1Y0_HETGA]|Putative elongation factor 1-alpha-like 3 OS=Heterocephalus glaber GN=GW7_06957 PE=4 SV=1 - [G5C6S1_HETGA]	19	2	P62630;G5C1Y0	K6(iTRAQ8plex)	HCD	1	0	1	1	1.001	0.959	1.074	1.032	1.05	0.854	1.114	1.062	1.089	Not Unique	Not Used	395580	0.000963	0.0149	2431	0.011	28	40	33	40	2275	0	34	41	3438000	2	542.813	1084.62	0	-0.89	12.9	3160	3160	MS2
High	A	2	iYVMVR	3441	Unambiguous	Testin OS=Rattus norvegicus GN=Tes PE=1 SV=1 - [TES_RAT]	1	1	Q2LAP6	N-Term(iTRAQ8plex)	HCD	1	0	1	1	1.392	1.102	1.436	1.139	1.272	1.066	1.189	1.085	1.114	Unique	Used	444630	0.00593	0.107	1761	0.33	24	40	33	25	2022	0	7	9	22640000	2	542.827	1084.65	0	-1.87	20.06	7250	7250	MS2
High	A	2	iYVMVR	3441	Unambiguous	Testin OS=Rattus norvegicus GN=Tes PE=1 SV=1 - [TES_RAT]	1	1	Q2LAP6	N-Term(iTRAQ8plex)	HCD	1	0	1	1	1.068	0.99	1.088	1.011	1.086	1.127	0.948	1.063	0.941	Unique	Used	444486	0.00484	0.0857	1851	0.41	23	40	33	24	2121	0	24	5	46100000	2	542.828	1084.65	0	-0.63	19.78	7099	7099	MS2
High	A	2	iYVMVR	3441	Unambiguous	Testin OS=Rattus norvegicus GN=Tes PE=1 SV=1 - [TES_RAT]	1	1	Q2LAP6	N-Term(iTRAQ8plex)	HCD	1	0	1	1	1.15	1.236	1.03	1.109	0.937	1.054	0.977	1.073	1	Unique	Used	421568	0.00294	0.0499	1851	4.1	19	40	33	14	2121	0	48	64	3514000	2	542.828	1084.65	0	0.38	20.2	7323	7323	MS2
High	A	2	iHLELR	3445	Unambiguous	Acidic leucine-rich nuclear phosphoprotein 32 family member B OS=Rattus norvegicus GN=Anp32b PE=2 SV=1 - [AN32B_RAT]	1	1	Q9EST6	N-Term(iTRAQ8plex)	HCD	1	0	1	1	0.795	0.894	0.701	0.79	0.896	1.061	1.11	0.906	0.885	Unique	Used	555451	0.00734	0.134	2899	0.28	34	41	34	27	2683	0	6	11	12320000	3	362.23	1084.67	0	-2.95	14.41	4298	4298	MS2
High	A	2	wHLGIR	3448	Unambiguous	5'-AMP-activated protein kinase catalytic subunit alpha-1 (Fragment) OS=Heterocephalus glaber GN=GW7_19767 PE=4 SV=1 - [G5C4R6_HETGA]|5'-AMP-activated protein kinase catalytic subunit alpha-2 OS=Rattus norvegicus GN=Prkaa2 PE=4 SV=1 - [G3V715_RAT]	5	2	G5C4R6;G3V715	N-Term(iTRAQ8plex)	HCD	1	0	1	1	0.836	1.278	0.601	0.92	0.659	0.792	1.002	0.991	0.816	Not Unique	Not Used	578626	0.00143	0.0241	2756	0.97	24	41	34	21	2690	0	49	100	1137000	3	362.555	1085.65	0	-2.27	16.58	5301	5301	MS2
High	A	2	vFFDVR	3451	Unambiguous	Peptidyl-prolyl cis-trans isomerase OS=Rattus norvegicus GN=Ppic PE=2 SV=1 - [Q6AYQ9_RAT]	1	1	Q6AYQ9	N-Term(iTRAQ8plex)	HCD	1	0	1	1	1.558	1.587	0.999	1.019	0.989	0.82	1.77	0.913	1.078	Unique	Used	445770	0.00275	0.0456	2564	0.52	18	40	33	24	2434	0	25	37	5062000	2	543.816	1086.62	0	-1.03	22.44	8447	8447	MS2
High	A	2	fLLYAR	3453	Unambiguous	Prolow-density lipoprotein receptor-related protein 1 OS=Heterocephalus glaber GN=GW7_04696 PE=4 SV=1 - [G5BEE3_HETGA]	2	1	G5BEE3	N-Term(iTRAQ8plex)	HCD	1	0	1	1	1.076	1.083	0.803	0.81	1.001	0.881	0.777	1.009	0.901	Unique	Used	446594	0.00381	0.0671	1516	6.3	24	39	32	11	1688	0	24	61	5081000	2	543.834	1086.66	0	-1.25	24.08	9312	9312	MS2
High	A	2	NLVVIPk	3455	Selected	Aldose reductase OS=Rattus norvegicus GN=Akr1b1 PE=1 SV=3 - [ALDR_RAT]|Aldose reductase OS=Heterocephalus glaber GN=GW7_05923 PE=4 SV=1 - [G5BFL9_HETGA]	3	1	P07943	K7(iTRAQ8plex)	HCD	0	0	1	1	1.015	1.269	1.087	1.363	0.805	1.408	1.699	1.184	1.232	Unique	Used	419225	0.00138	0.0235	794	0.02	28	35	28	33	722	0	43	41	3309000	2	543.862	1086.72	0	-2.07	15.45	4860	4860	MS2
High	A	2	VQVVLPk	3456	Rejected	Glia-derived nexin OS=Heterocephalus glaber GN=GW7_12210 PE=3 SV=1 - [G5AYD1_HETGA]	1	0		K7(iTRAQ8plex)	HCD		0	2	2	1.015	1.269	1.087	1.363	0.805	1.408	1.699	1.184	1.232	Redundant	Not Used	419225	0.00138	0.0235	794	0.02	28	35	28	33	722	0	43	41	3309000	2	543.862	1086.72	0	-2.07	15.45	4860	4860	MS2
High	A	2	qDEHGYISR	3457	Unambiguous	Heat shock 27kDa protein 1 OS=Rattus norvegicus GN=Hspb1 PE=3 SV=1 - [G3V913_RAT]	4	1	G3V913	N-Term(Gln->pyro-Glu)	HCD	1	0	1	1										No Quan Labels	Not Used	394858	8.8e-05	0.001		0.005	24	31	24	35	292	0	41	100	1480000	2	544.245	1087.48	0	1.28	11.28	2402	2402	MS2
High	A	2	ENADLAGELR	3458	Unambiguous	Myosin-11 OS=Rattus norvegicus GN=Myh11 PE=4 SV=1 - [E9PTU4_RAT]|Myosin-11 OS=Rattus norvegicus GN=Myh11 PE=4 SV=1 - [E9PTI3_RAT]	2	2	E9PTU4;E9PTI3		HCD	1	0	1	1										No Quan Labels	Not Used	353031	0.00044	0.0062	1126	0.68	17	37	30	19	1072	0	41	31	5610000	2	544.273	1087.54	0	0.56	14.59	3871	3871	MS2
High	A	2	ENADLAGELR	3458	Unambiguous	Myosin-11 OS=Rattus norvegicus GN=Myh11 PE=4 SV=1 - [E9PTU4_RAT]|Myosin-11 OS=Rattus norvegicus GN=Myh11 PE=4 SV=1 - [E9PTI3_RAT]	2	2	E9PTU4;E9PTI3		HCD	1	0	1	1										No Quan Labels	Not Used	374045	9.8e-05	0.00116	1126	0.00074	19	37	30	49	1072	0	39	46	2972000	2	544.273	1087.54	0	1.12	13.39	3425	3425	MS2
High	A	2	LSSAWPGTLR	3460	Unambiguous	Heat shock protein beta-8 OS=Rattus norvegicus GN=Hspb8 PE=1 SV=1 - [HSPB8_RAT]	1	1	Q9EPX0		HCD	1	0	1	1										No Quan Labels	Not Used	398273	0.00125	0.0205	2272	0.46	17	40	33	24	2062	0	39	100	1662000	2	544.3	1087.59	0	3.15	18.88	5988	5988	MS2
High	A	2	lSIVPVR	3463	Unambiguous	Ribosomal protein S2 OS=Rattus norvegicus GN=LOC100360710 PE=2 SV=1 - [O55215_RAT]|Uncharacterized protein (Fragment) OS=Rattus norvegicus PE=3 SV=1 - [F1M5X9_RAT]	14	2	O55215;F1M5X9	N-Term(iTRAQ8plex)	HCD	1	0	1	1	1.386	1.083	1.965	1.539	1.289	1.366	1.159	1.09	1.57	Not Unique	Not Used	467881	0.00931	0.171	746	1.3	20	36	29	15	814	0	4	66	3396000	2	544.36	1087.71	0	-1.63	21.7	7522	7522	MS2
High	A	2	lSIVPVR	3463	Unambiguous	Ribosomal protein S2 OS=Rattus norvegicus GN=LOC100360710 PE=2 SV=1 - [O55215_RAT]|Uncharacterized protein (Fragment) OS=Rattus norvegicus PE=3 SV=1 - [F1M5X9_RAT]	14	2	O55215;F1M5X9	N-Term(iTRAQ8plex)	HCD	1	0	1	1	1.363	0.992	2.367	1.726	1.384	1.322	1.134	0.998	1.555	Not Unique	Not Used	443973	0.00595	0.107	746	0.68	29	36	29	18	814	0	12	16	11930000	2	544.36	1087.71	0	-1.29	18.8	6560	6560	MS2
High	A	2	vTVPLVR	3466	Unambiguous	Protein Raly OS=Rattus norvegicus GN=Raly PE=4 SV=1 - [E9PTI6_RAT]	4	1	E9PTI6	N-Term(iTRAQ8plex)	HCD	1	0	1	1	0.919	0.749	0.97	0.792	1.235	0.804	0.933	0.727	0.959	Unique	Used	442673	0.00645	0.117	742	1.6	25	36	29	14	812	0	42	15	9440000	2	544.361	1087.71	0	0.05	16.23	5195	5195	MS2
High	A	2	FANPFPAAVR	3470	Unambiguous	Propionyl-CoA carboxylase beta chain, mitochondrial OS=Rattus norvegicus GN=Pccb PE=2 SV=1 - [PCCB_RAT]|Propionyl coenzyme A carboxylase, beta polypeptide OS=Rattus norvegicus GN=Pccb PE=2 SV=1 - [Q68FZ8_RAT]	4	2	P07633;Q68FZ8		HCD	1	0	1	1										No Quan Labels	Not Used	399394	5.5e-05	0.000597	1847	0.25	32	39	32	25	1602	0	51	100	1494000	2	545.293	1089.58	0	-4.61	21.38	7165	7165	MS2
High	A	2	FANPFPAAVR	3470	Unambiguous	Propionyl-CoA carboxylase beta chain, mitochondrial OS=Rattus norvegicus GN=Pccb PE=2 SV=1 - [PCCB_RAT]|Propionyl coenzyme A carboxylase, beta polypeptide OS=Rattus norvegicus GN=Pccb PE=2 SV=1 - [Q68FZ8_RAT]	4	2	P07633;Q68FZ8		HCD	1	0	1	1										No Quan Labels	Not Used	399259	0.000484	0.00663		1.1	32	39	32	19	1841	0	27	100	662800	2	545.297	1089.59	0	2.78	21.08	7023	7023	MS2
High	A	2	aQILAGGR	3473	Unambiguous	Suclg2 protein (Fragment) OS=Rattus norvegicus GN=Suclg2 PE=2 SV=1 - [Q5EBA9_RAT]	6	1	Q5EBA9	N-Term(iTRAQ8plex)	HCD	1	0	1	1	0.874	0.97	0.997	1.11	0.907	1.041	1.021	1.127	1.055	Unique	Used	464587	0.000722	0.00969	1516	4.2	24	38	31	12	1278	0	35	29	7303000	2	545.339	1089.67	0	2.5	14.53	4063	4063	MS2
High	A	2	lHVDFR	3484	Unambiguous	Mitochondrial ribosomal protein S18B OS=Rattus norvegicus GN=Mrps18b PE=2 SV=1 - [Q6MG10_RAT]	1	1	Q6MG10	N-Term(iTRAQ8plex)	HCD	1	0	1	1	1.383	1.051	1.404	1.069	1.325	1.07	1.334	0.893	1.597	Unique	Used	555147	0.00169	0.0288	2370	1.6	16	40	33	18	2080	0	47	100	1712000	3	364.214	1090.63	0	-3.29	13.81	3979	3979	MS2
High	A	2	lGLQSLR	77	Unambiguous	ADP-ribosylation factor 4 OS=Rattus norvegicus GN=Arf4 PE=2 SV=2 - [ARF4_RAT]|ADP-ribosylation factor 1 OS=Heterocephalus glaber GN=GW7_02391 PE=3 SV=1 - [G5C695_HETGA]|ADP-ribosylation factor 3 OS=Heterocephalus glaber GN=GW7_19876 PE=3 SV=1 - [G5BJQ3_HETGA]	5	1	P61751	N-Term(iTRAQ8plex)	HCD	1	0	1	1	1.095	1.454	0.903	1.201	0.759	0.911	1.167	1.119	1.221	Unique	Used	466947	0.00372	0.0651	2395	11	18	40	33	10	2304	0	44	20	8491000	2	545.847	1090.69	0	-1.53	19.65	6541	6541	MS2
High	A	2	qHIELALER	3498	Unambiguous	Mitochondrial inner membrane protein OS=Rattus norvegicus GN=Immt PE=4 SV=1 - [D4A6B2_RAT]	5	1	D4A6B2	N-Term(Gln->pyro-Glu)	HCD	1	0	1	1										No Quan Labels	Not Used	376567	0.000137	0.00221	1784	0.17	32	39	32	27	1596	0	30	25	5146000	2	546.295	1091.58	0	-1.93	19.23	6181	6181	MS2
High	A	2	qHIELALER	3498	Unambiguous	Mitochondrial inner membrane protein OS=Rattus norvegicus GN=Immt PE=4 SV=1 - [D4A6B2_RAT]	5	1	D4A6B2	N-Term(Gln->pyro-Glu)	HCD	1	0	1	1										No Quan Labels	Not Used	398512	2.6e-05	0.000187	1816	0.0084	32	39	32	40	1634	0	29	100	1618000	2	546.297	1091.59	0	1.76	19.4	6239	6239	MS2
High	A	2	qHIELALER	3498	Unambiguous	Mitochondrial inner membrane protein OS=Rattus norvegicus GN=Immt PE=4 SV=1 - [D4A6B2_RAT]	5	1	D4A6B2	N-Term(Gln->pyro-Glu)	HCD	1	0	1	1										No Quan Labels	Not Used	398651	0.000133	0.00211	1884	0.12	16	39	32	28	1708	0	29	33	5590000	2	546.298	1091.59	0	3.21	19.71	6385	6385	MS2
High	A	2	eAALDLR	3512	Unambiguous	Uncharacterized protein (Fragment) OS=Rattus norvegicus PE=4 SV=1 - [F1LZF4_RAT]	1	1	F1LZF4	N-Term(iTRAQ8plex)	HCD	1	0	1	1	0.76	1.046	0.654	0.902	0.732	0.975	1.185	0.831	0.794	Unique	Used	418639	0.00826	0.153	2564	0.094	34	41	34	32	2697	0	10	3	69700000	2	546.321	1091.64	0	-0.53	14.32	4243	4243	MS2
High	A	2	sQLAAAAR	3531	Unambiguous	Protein Tln1 OS=Rattus norvegicus GN=Tln1 PE=4 SV=1 - [G3V852_RAT]|Talin-1 OS=Heterocephalus glaber GN=GW7_10700 PE=4 SV=1 - [G5BKZ8_HETGA]	3	1	G3V852	N-Term(iTRAQ8plex)	HCD	1	0	1	1	1.343	1.088	1.188	0.965	1.243	0.806	0.7	0.905	0.921	Unique	Used	463208	0.000142	0.00255	2356	0.72	19	40	33	22	2479	0	19	27	7780000	2	546.327	1091.65	0	-1.32	11.56	2590	2590	MS2
High	A	2	lVEAISR	3534	Unambiguous	Cytoplasmic dynein 1 heavy chain 1 OS=Rattus norvegicus GN=Dync1h1 PE=1 SV=1 - [DYHC1_RAT]	1	1	P38650	N-Term(iTRAQ8plex)	HCD	1	0	1	1	1.021	0.997	0.969	0.949	1.031	0.931	0.693	0.895	0.938	Unique	Used	443533	0.0043	0.0767	2355	6.6	22	41	34	13	2815	0	30	28	5311000	2	546.339	1091.67	0	-1.43	17.92	6098	6098	MS2
High	A	2	gLIDTLR	3535	Unambiguous	Protein Sec24c (Fragment) OS=Rattus norvegicus GN=Sec24c PE=4 SV=1 - [F1LYY0_RAT]	2	1	F1LYY0	N-Term(iTRAQ8plex)	HCD	1	0	1	1	0.919	1.007	1.003	1.101	0.919	1.163	0.744	1.118	1.021	Unique	Used	443390	0.00333	0.0574	2290	1.5	28	41	34	20	2787	0	19	15	12970000	2	546.339	1091.67	0	-1.32	17.64	5948	5948	MS2
High	A	2	iESLGLR	3537	Unambiguous	WD repeat, SAM and U-box domain-containing protein 1 OS=Heterocephalus glaber GN=GW7_16831 PE=4 SV=1 - [G5C000_HETGA]	2	1	G5C000	N-Term(iTRAQ8plex)	HCD	1	0	1	1	1.194	0.887	1.273	0.947	1.356	0.961	1.105	1.155	1.333	Unique	Used	444142	0.00177	0.0305	2376	0.32	34	41	34	27	2888	0	20	7	31160000	2	546.34	1091.67	0	-0.09	19.12	6737	6737	MS2
High	A	2	VHIEIGPDGR	3543	Unambiguous	Protein Hnrph1 OS=Rattus norvegicus GN=Hnrph1 PE=4 SV=1 - [D3ZYW2_RAT]|Heterogeneous nuclear ribonucleoprotein F OS=Rattus norvegicus GN=Hnrnpf PE=1 SV=3 - [HNRPF_RAT]|Heterogeneous nuclear ribonucleoprotein H2 OS=Rattus norvegicus GN=Hnrnph2 PE=1 SV=1 - [HNRH2_RAT]	10	3	D3ZYW2;Q794E4;Q6AY09		HCD	1	0	1	1										No Quan Labels	Not Used	463744	0.00199	0.0342	1571	2.8	27	38	31	14	1505	0	37	100	2668000	2	546.793	1092.58	0	-1.05	12.63	3153	3153	MS2
High	A	2	iEEEIR	3544	Unambiguous	Plectin OS=Rattus norvegicus GN=Plec PE=4 SV=1 - [D3ZF79_RAT]|Desmin OS=Rattus norvegicus GN=Des PE=2 SV=1 - [Q6P725_RAT]|Peripherin OS=Rattus norvegicus GN=Prph PE=2 SV=1 - [Q496Z5_RAT]	33	3	D3ZF79;Q6P725;Q496Z5	N-Term(iTRAQ8plex)	HCD	1	0	1	1	1.067	1.068	1.192	1.196	1.006	1.015	1.622	0.843	1.263	Not Unique	Not Used	418267	0.00607	0.109	2913	0.27	30	42	35	28	3179	0	34	94	2143000	3	364.877	1092.62	0	-4.04	13.59	3852	3852	MS2
High	A	2	lEEEIR	3544	Unambiguous	Plectin OS=Rattus norvegicus GN=Plec PE=4 SV=1 - [D3ZF79_RAT]|Desmin OS=Rattus norvegicus GN=Des PE=2 SV=1 - [Q6P725_RAT]|Peripherin OS=Rattus norvegicus GN=Prph PE=2 SV=1 - [Q496Z5_RAT]	33	3	D3ZF79;Q6P725;Q496Z5	N-Term(iTRAQ8plex)	HCD	1	0	1	2	1.067	1.068	1.192	1.196	1.006	1.015	1.622	0.843	1.263	Redundant	Not Used	418267	0.00607	0.109	2913	0.27	30	42	35	28	3179	0	34	94	2143000	3	364.877	1092.62	0	-4.04	13.59	3852	3852	MS2
High	A	2	lEEELR	3544	Unambiguous	Plectin OS=Rattus norvegicus GN=Plec PE=4 SV=1 - [D3ZF79_RAT]|Desmin OS=Rattus norvegicus GN=Des PE=2 SV=1 - [Q6P725_RAT]|Peripherin OS=Rattus norvegicus GN=Prph PE=2 SV=1 - [Q496Z5_RAT]	33	3	D3ZF79;Q6P725;Q496Z5	N-Term(iTRAQ8plex)	HCD	1	0	1	3	1.067	1.068	1.192	1.196	1.006	1.015	1.622	0.843	1.263	Redundant	Not Used	418267	0.00607	0.109	2913	0.27	30	42	35	28	3179	0	34	94	2143000	3	364.877	1092.62	0	-4.04	13.59	3852	3852	MS2
High	A	2	FADLSEAANR	3584	Unambiguous	Vimentin OS=Rattus norvegicus GN=Vim PE=3 SV=1 - [G3V8C3_RAT]	5	1	G3V8C3		HCD	1	0	1	1										No Quan Labels	Not Used	373776	7e-06	4.56e-05	925	1.8e-05	29	36	29	64	870	0	30	11	13120000	2	547.269	1093.53	0	2.41	12.78	3133	3133	MS2
High	A	2	FADLSEAANR	3584	Unambiguous	Vimentin OS=Rattus norvegicus GN=Vim PE=3 SV=1 - [G3V8C3_RAT]	5	1	G3V8C3		HCD	1	0	1	1										No Quan Labels	Not Used	395752	0.000963	0.0148		2.9	25	36	29	12	897	0	63	100	670200	2	547.269	1093.53	0	2.85	13.28	3341	3341	MS2
High	A	2	sVDEALR	3587	Unambiguous	Peroxiredoxin-2 OS=Rattus norvegicus GN=Prdx2 PE=1 SV=3 - [PRDX2_RAT]	1	1	P35704	N-Term(iTRAQ8plex)	HCD	1	0	1	1	1.098	0.977	1.142	1.019	1.131	0.924	0.981	0.932	0.881	Unique	Used	440278	0.00621	0.113	3042	2.2	21	42	35	19	3370	0	28	6	27920000	2	547.311	1093.61	0	-1.55	11.6	2662	2662	MS2
High	A	2	sVDEALR	3587	Unambiguous	Peroxiredoxin-2 OS=Rattus norvegicus GN=Prdx2 PE=1 SV=3 - [PRDX2_RAT]	1	1	P35704	N-Term(iTRAQ8plex)	HCD	1	0	1	1	0.77	1.018	0.997	1.32	0.762	1.349	1.183	1.347	1.309	Unique	Used	417249	0.000946	0.0144	3201	2.4	21	42	35	19	3454	0	61	10	9612000	2	547.311	1093.61	0	-0.77	11.7	2783	2783	MS2
High	A	2	aIADMLR	3593	Unambiguous	Protein Tln1 OS=Rattus norvegicus GN=Tln1 PE=4 SV=1 - [G3V852_RAT]|Talin-1 OS=Heterocephalus glaber GN=GW7_10700 PE=4 SV=1 - [G5BKZ8_HETGA]	4	1	G3V852	N-Term(iTRAQ8plex)	HCD	1	0	1	1	0.948	1.045	0.865	0.956	0.913	0.874	0.888	0.875	0.937	Unique	Used	445250	0.00154	0.026	3260	0.13	35	42	35	31	3692	0	5	12	16190000	2	547.319	1093.63	0	-2.74	21.4	7901	7901	MS2
High	A	2	aIADMLR	3593	Unambiguous	Protein Tln1 OS=Rattus norvegicus GN=Tln1 PE=4 SV=1 - [G3V852_RAT]|Talin-1 OS=Heterocephalus glaber GN=GW7_10700 PE=4 SV=1 - [G5BKZ8_HETGA]	4	1	G3V852	N-Term(iTRAQ8plex)	HCD	1	0	1	1	1.045	1.141	0.893	0.977	0.923	0.87	0.893	1.1	0.828	Unique	Used	445114	0.00275	0.0461	3322	1.2	29	42	35	22	3747	0	4	14	12490000	2	547.319	1093.63	0	-2.63	21.11	7758	7758	MS2
High	A	2	aIADMLR	3593	Unambiguous	Protein Tln1 OS=Rattus norvegicus GN=Tln1 PE=4 SV=1 - [G3V852_RAT]|Talin-1 OS=Heterocephalus glaber GN=GW7_10700 PE=4 SV=1 - [G5BKZ8_HETGA]	4	1	G3V852	N-Term(iTRAQ8plex)	HCD	1	0	1	1	1.002	1.015	0.885	0.899	0.993	0.991	1.032	0.973	0.982	Unique	Used	444696	0.00136	0.0234	3322	0.86	34	42	35	23	3747	0	20	42	4995000	2	547.319	1093.63	0	-2.63	20.2	7319	7319	MS2
High	A	2	aIADMLR	3593	Unambiguous	Protein Tln1 OS=Rattus norvegicus GN=Tln1 PE=4 SV=1 - [G3V852_RAT]|Talin-1 OS=Heterocephalus glaber GN=GW7_10700 PE=4 SV=1 - [G5BKZ8_HETGA]	4	1	G3V852	N-Term(iTRAQ8plex)	HCD	1	0	1	1	1.16	1.052	0.951	0.864	1.11	0.828	0.798	1.047	0.911	Unique	Used	445391	0.00276	0.0462	2712	1.6	24	41	34	19	2747	0	14	10	20710000	2	547.32	1093.63	0	-1.29	21.7	8049	8049	MS2
High	A	2	gILAIFR	3608	Unambiguous	Protein Lmod1 OS=Rattus norvegicus GN=Lmod1 PE=4 SV=1 - [D3ZCP4_RAT]	4	1	D3ZCP4	N-Term(iTRAQ8plex)	HCD	1	0	1	1	1.073	0.851	1.563	1.243	1.269	0.937	1.659	0.848	1.506	Unique	Used	473001	0.000916	0.0133	641	0.36	28	35	28	20	648	0	2	27	7872000	2	547.355	1093.7	0	-1.34	33.32	12898	12898	MS2
High	A	2	gILAIFR	3608	Unambiguous	Protein Lmod1 OS=Rattus norvegicus GN=Lmod1 PE=4 SV=1 - [D3ZCP4_RAT]	4	1	D3ZCP4	N-Term(iTRAQ8plex)	HCD	1	0	1	1	1.04	1.047	1.301	1.312	1	0.935	1.583	1.062	1.41	Unique	Used	472879	0.000123	0.00192	641	0.35	28	35	28	20	648	0	3	100	2238000	2	547.355	1093.7	0	-1.12	33.03	12769	12769	MS2
High	A	2	YFDLGLPNR	3610	Unambiguous	Isocitrate dehydrogenase [NADP], mitochondrial OS=Rattus norvegicus GN=Idh2 PE=1 SV=2 - [IDHP_RAT]	1	1	P56574		HCD	1	0	1	1										No Quan Labels	Not Used	378385	0.000668	0.00883	1764	1.8	29	38	31	17	1579	0	77	69	1362000	2	547.785	1094.56	0	0.4	23.2	8114	8114	MS2
High	A	2	LFGPYVWGR	3611	Unambiguous	Arginyl aminopeptidase (Aminopeptidase B) OS=Rattus norvegicus GN=Rnpep PE=2 SV=1 - [Q6P7D2_RAT]	3	1	Q6P7D2		HCD	1	0	1	1										No Quan Labels	Not Used	401236	2.1e-05	0.000155	2294	0.00068	17	39	32	51	1911	0	24	100	1546000	2	547.793	1094.58	0	0.62	25.3	9099	9099	MS2
High	A	2	VFcIGPVFR	3612	Unambiguous	Aspartate--tRNA ligase, cytoplasmic OS=Rattus norvegicus GN=Dars PE=2 SV=1 - [SYDC_RAT]	2	1	P15178	C3(Carbamidomethyl)	HCD	1	0	1	1										No Quan Labels	Not Used	401012	0.00911	0.168		1.1	16	39	32	19	1703	0	28	100	1253000	2	547.794	1094.58	0	-0.79	24.82	8864	8864	MS2
High	A	2	dMAAVQR	3613	Unambiguous	Transgelin-3 OS=Heterocephalus glaber GN=GW7_19723 PE=4 SV=1 - [G5B1E2_HETGA]|Transgelin OS=Rattus norvegicus GN=Tagln PE=1 SV=2 - [TAGL_RAT]	3	2	G5B1E2;P31232	N-Term(iTRAQ8plex)	HCD	1	0	1	1	1.187	0.945	1.01	0.806	1.265	0.818	1.176	0.804	0.729	Not Unique	Not Used	463076	0.000371	0.0046	2426	0.38	19	40	33	25	2261	0	19	32	6135000	2	547.799	1094.59	0	-2.74	11.3	2451	2451	MS2
High	A	2	lHFAFR	3621	Unambiguous	Calcium-binding protein p22 OS=Heterocephalus glaber GN=GW7_18732 PE=4 SV=1 - [G5BM10_HETGA]	4	1	G5BM10	N-Term(iTRAQ8plex)	HCD	1	0	1	1	0.835	0.869	0.827	0.862	0.968	1.074	1.069	1.11	0.887	Unique	Used	579860	0.0008	0.0111	3097	1.4	19	41	34	20	2921	0	45	100	964800	3	365.551	1094.64	0	-2.17	19.18	6597	6597	MS2
High	A	2	VYGPGVAk	3622	Unambiguous	Filamin alpha OS=Rattus norvegicus GN=Flna PE=2 SV=1 - [C0JPT7_RAT]	4	1	C0JPT7	K8(iTRAQ8plex)	HCD	1	0	1	1	0.966	1.211	1.264	1.589	0.803	1.25	1.077	1.063	1.166	Unique	Used	440013	0.00283	0.0475	2739	0.017	22	41	34	39	2574	0	12	5	38290000	2	547.828	1094.65	0	-3.11	11.05	2381	2381	MS2
High	A	2	lLIYLR	3623	Unambiguous	Serrate RNA effector molecule-like protein OS=Heterocephalus glaber GN=GW7_05254 PE=4 SV=1 - [G5AV51_HETGA]	1	1	G5AV51	N-Term(iTRAQ8plex)	HCD	1	0	1	1	1.051	0.821	0.809	0.634	1.289	0.615	0.649	0.627	0.919	Unique	Used	450404	0.00345	0.0598	348	0.75	23	34	27	15	526	0	8	29	8953000	2	547.864	1094.72	0	-2.45	32.27	13313	13313	MS2
High	A	2	lLLYLR	3623	Unambiguous	Serrate RNA effector molecule-like protein OS=Heterocephalus glaber GN=GW7_05254 PE=4 SV=1 - [G5AV51_HETGA]	1	1	G5AV51	N-Term(iTRAQ8plex)	HCD	1	0	1	2	1.051	0.821	0.809	0.634	1.289	0.615	0.649	0.627	0.919	Redundant	Not Used	450404	0.00345	0.0598	348	0.75	23	34	27	15	526	0	8	29	8953000	2	547.864	1094.72	0	-2.45	32.27	13313	13313	MS2
High	A	2	YADLSDAANR	3624	Unambiguous	Peripherin OS=Rattus norvegicus GN=Prph PE=2 SV=1 - [Q496Z5_RAT]	4	1	Q496Z5		HCD	1	0	1	1										No Quan Labels	Not Used	373205	7.1e-05	0.000897		0.012	26	33	26	33	439	0	68	57	2038000	2	548.258	1095.51	0	1.51	11.55	2532	2532	MS2
High	A	2	cDIDIR	3625	Unambiguous	Actin, aortic smooth muscle OS=Rattus norvegicus GN=Acta2 PE=1 SV=1 - [ACTA_RAT]|Actin, alpha cardiac muscle 1 OS=Rattus norvegicus GN=Actc1 PE=1 SV=1 - [ACTC_RAT]|Actin, gamma-enteric smooth muscle OS=Rattus norvegicus GN=Actg2 PE=2 SV=1 - [ACTH_RAT]|Actin, alpha skeletal muscle OS=Rattus norvegicus GN=Acta1 PE=1 SV=1 - [ACTS_RAT]|Actin (Fragment) OS=Cryptosporidium sp. rat/AP-2012/GII PE=3 SV=1…	10	3	P63269;P68136;I7A5Y5	N-Term(iTRAQ8plex); C1(Carbamidomethyl)	HCD	1	0	1	1	0.69	0.911	2.772	3.668	0.763	3.442	1.309	1.82	3.36	Not Unique	Not Used	417409	0.00802	0.149	1919	0.04	32	39	32	34	1856	0	7	1	148700000	2	548.291	1095.58	0	-1.39	11.98	2951	2951	MS2
High	A	2	cDLDIR	3625	Unambiguous	Actin, aortic smooth muscle OS=Rattus norvegicus GN=Acta2 PE=1 SV=1 - [ACTA_RAT]|Actin, alpha cardiac muscle 1 OS=Rattus norvegicus GN=Actc1 PE=1 SV=1 - [ACTC_RAT]|Actin, gamma-enteric smooth muscle OS=Rattus norvegicus GN=Actg2 PE=2 SV=1 - [ACTH_RAT]|Actin, alpha skeletal muscle OS=Rattus norvegicus GN=Acta1 PE=1 SV=1 - [ACTS_RAT]|Actin (Fragment) OS=Cryptosporidium sp. rat/AP-2012/GII PE=3 SV=1…	10	3	P63269;P68136;I7A5Y5	N-Term(iTRAQ8plex); C1(Carbamidomethyl)	HCD	1	0	1	2	0.69	0.911	2.772	3.668	0.763	3.442	1.309	1.82	3.36	Redundant	Not Used	417409	0.00802	0.149	1919	0.04	32	39	32	34	1856	0	7	1	148700000	2	548.291	1095.58	0	-1.39	11.98	2951	2951	MS2
High	A	2	vWSLMR	95	Unambiguous	Protein QIL1 OS=Heterocephalus glaber GN=GW7_20494 PE=4 SV=1 - [G5C0Q7_HETGA]	1	1	G5C0Q7	N-Term(iTRAQ8plex)	HCD	1	0	1	1	1.294	0.939	0.886	0.644	1.389	0.599	1.085	0.802	0.545	Unique	Used	471180	0.00726	0.133	2585	2.3	24	41	34	18	2673	0	26	85	2842000	2	548.318	1095.63	0	-0.51	29.08	10985	10985	MS2
High	A	2	iQDFLR	3634	Unambiguous	Protein B3gnt6 OS=Rattus norvegicus GN=B3gnt6 PE=4 SV=1 - [D3ZC66_RAT]|Spectrin beta chain, brain 2 OS=Heterocephalus glaber GN=GW7_07212 PE=4 SV=1 - [G5BWZ4_HETGA]	4	2	D3ZC66;G5BWZ4	N-Term(iTRAQ8plex)	HCD	1	0	1	1	0.79	1.137	0.815	1.176	0.699	1.029	1.197	1.218	1.155	Not Unique	Not Used	446774	0.00305	0.0521	2128	1.7	27	39	32	17	1953	0	18	58	3328000	2	548.326	1095.64	0	-2.45	24.46	9501	9501	MS2
High	A	2	lQDFLR	3634	Unambiguous	Protein B3gnt6 OS=Rattus norvegicus GN=B3gnt6 PE=4 SV=1 - [D3ZC66_RAT]|Spectrin beta chain, brain 2 OS=Heterocephalus glaber GN=GW7_07212 PE=4 SV=1 - [G5BWZ4_HETGA]	4	2	D3ZC66;G5BWZ4	N-Term(iTRAQ8plex)	HCD	1	0	1	2	0.79	1.137	0.815	1.176	0.699	1.029	1.197	1.218	1.155	Redundant	Not Used	446774	0.00305	0.0521	2128	1.7	27	39	32	17	1953	0	18	58	3328000	2	548.326	1095.64	0	-2.45	24.46	9501	9501	MS2
High	A	2	FGVLFQDDR	3645	Unambiguous	RCG57402, isoform CRA_b OS=Rattus norvegicus GN=rCG_57402 PE=4 SV=1 - [D3ZSL2_RAT]	2	1	D3ZSL2		HCD	1	0	1	1										No Quan Labels	Not Used	399512	2.6e-05	0.000238	1152	0.018	18	37	30	35	1245	0	72	95	1405000	2	548.774	1096.54	0	-0.52	21.64	7289	7289	MS2
High	A	2	FGVLFQDDR	3645	Unambiguous	RCG57402, isoform CRA_b OS=Rattus norvegicus GN=rCG_57402 PE=4 SV=1 - [D3ZSL2_RAT]	2	1	D3ZSL2		HCD	1	0	1	1										No Quan Labels	Not Used	377633	9.3e-05	0.00106		0.14	30	37	30	26	1237	0	62	66	2086000	2	548.775	1096.54	0	0.15	21.56	7314	7314	MS2
High	A	2	fDIEIR	3649	Unambiguous	Uncharacterized protein (Fragment) OS=Rattus norvegicus PE=4 SV=1 - [F1LTF8_RAT]	5	1	F1LTF8	N-Term(iTRAQ8plex)	HCD	1	0	1	1	0.951	0.905	0.935	0.892	1.059	1.048	0.961	0.902	0.856	Unique	Used	421868	0.00616	0.111	2466	5.9	22	40	33	13	2292	0	26	100	2759000	2	548.817	1096.63	0	-2.46	20.82	7638	7638	MS2
High	A	2	fDLELR	3649	Unambiguous	Uncharacterized protein (Fragment) OS=Rattus norvegicus PE=4 SV=1 - [F1LTF8_RAT]	5	1	F1LTF8	N-Term(iTRAQ8plex)	HCD	1	0	1	2	0.951	0.905	0.935	0.892	1.059	1.048	0.961	0.902	0.856	Redundant	Not Used	421868	0.00616	0.111	2466	5.9	22	40	33	13	2292	0	26	100	2759000	2	548.817	1096.63	0	-2.46	20.82	7638	7638	MS2
High	A	2	fDIEIR	3649	Unambiguous	Uncharacterized protein (Fragment) OS=Rattus norvegicus PE=4 SV=1 - [F1LTF8_RAT]	5	1	F1LTF8	N-Term(iTRAQ8plex)	HCD	1	0	1	1	0.984	1.149	1.021	1.196	0.862	1.23	1.047	1.21	0.929	Unique	Used	421999	0.00253	0.0416	2723	0.2	25	41	34	28	2543	0	11	18	11720000	2	548.818	1096.63	0	-0.68	21.09	7776	7776	MS2
High	A	2	fDLELR	3649	Unambiguous	Uncharacterized protein (Fragment) OS=Rattus norvegicus PE=4 SV=1 - [F1LTF8_RAT]	5	1	F1LTF8	N-Term(iTRAQ8plex)	HCD	1	0	1	2	0.984	1.149	1.021	1.196	0.862	1.23	1.047	1.21	0.929	Redundant	Not Used	421999	0.00253	0.0416	2723	0.2	25	41	34	28	2543	0	11	18	11720000	2	548.818	1096.63	0	-0.68	21.09	7776	7776	MS2
High	A	2	vYEILR	3654	Unambiguous	Histone acetyltransferase type B catalytic subunit OS=Rattus norvegicus GN=Hat1 PE=4 SV=1 - [D3ZPJ4_RAT]	1	1	D3ZPJ4	N-Term(iTRAQ8plex)	HCD	1	0	1	1	1.052	1.115	1.087	1.155	0.95	1.244	0.858	1.251	1.196	Unique	Used	422864	0.00957	0.174	1767	3.5	17	39	32	14	1780	0	42	100	1556000	2	548.837	1096.67	0	-0.45	22.79	8684	8684	MS2
High	A	2	iMIIFR	3655	Unambiguous	Protein Cul4a OS=Rattus norvegicus GN=RGD1563853 PE=2 SV=1 - [B2RYJ3_RAT]	5	1	B2RYJ3	N-Term(iTRAQ8plex)	HCD	1	0	1	1	1.214	1.503	1.015	1.259	0.813	1.17	1.128	1.47	1.285	Unique	Used	473768	0.00208	0.0359	1466	0.6	17	38	31	20	1301	0	30	100	629200	2	548.846	1096.69	0	-0.2	35.15	13703	13703	MS2
High	A	2	iMILFR	3655	Unambiguous	Protein Cul4a OS=Rattus norvegicus GN=RGD1563853 PE=2 SV=1 - [B2RYJ3_RAT]	5	1	B2RYJ3	N-Term(iTRAQ8plex)	HCD	1	0	1	2	1.214	1.503	1.015	1.259	0.813	1.17	1.128	1.47	1.285	Redundant	Not Used	473768	0.00208	0.0359	1466	0.6	17	38	31	20	1301	0	30	100	629200	2	548.846	1096.69	0	-0.2	35.15	13703	13703	MS2
High	A	2	vQDYLR	3663	Unambiguous	UDP-glucose pyrophosphorylase 2 OS=Rattus norvegicus GN=Ugp2 PE=2 SV=1 - [Q4V8I9_RAT]|UTP--glucose-1-phosphate uridylyltransferase OS=Heterocephalus glaber GN=GW7_04885 PE=4 SV=1 - [G5C8M4_HETGA]	5	2	Q4V8I9;G5C8M4	N-Term(iTRAQ8plex)	HCD	1	0	1	1	1.031	1.003	1.038	1.012	1.035	0.756	0.929	0.855	1.082	Not Unique	Not Used	419183	0.00705	0.13	2651	3.4	21	41	34	16	2826	0	59	24	6469000	2	549.316	1097.63	0	-0.45	15.37	4816	4816	MS2
High	A	2	iHLLAAR	3665	Unambiguous	Extended synaptotagmin-1 OS=Rattus norvegicus GN=Esyt1 PE=2 SV=1 - [ESYT1_RAT]	1	1	Q9Z1X1	N-Term(iTRAQ8plex)	HCD	1	0	1	1	1.079	0.963	1.267	1.132	1.129	1.187	0.732	0.974	0.785	Unique	Used	555552	0.000602	0.00806	2327	1.9	18	41	34	18	2565	0	9	79	2304000	3	366.573	1097.71	0	-3.52	14.6	4404	4404	MS2
High	A	2	LILPSIISSR	3672	Unambiguous	Selenium-binding protein 1 (Fragment) OS=Rattus norvegicus GN=Selenbp1 PE=4 SV=1 - [F1LRJ9_RAT]	2	1	F1LRJ9		HCD	1	0	1	1										No Quan Labels	Not Used	379666	2.1e-05	0.000181	1871	5e-05	32	39	32	63	1896	0	32	100	1668000	2	549.848	1098.69	0	0.88	25.97	9464	9464	MS2
High	A	2	LILPSIISSR	3672	Unambiguous	Selenium-binding protein 1 (Fragment) OS=Rattus norvegicus GN=Selenbp1 PE=4 SV=1 - [F1LRJ9_RAT]	2	1	F1LRJ9		HCD	1	0	1	1										No Quan Labels	Not Used	379810	7e-06	8.28e-05	1444	0.00062	24	39	32	51	1589	0	20	63	4732000	2	549.848	1098.69	0	1.21	26.29	9615	9615	MS2
High	A	2	iIAPPER	3677	Unambiguous	Actin, aortic smooth muscle OS=Rattus norvegicus GN=Acta2 PE=1 SV=1 - [ACTA_RAT]|Actin, cytoplasmic 1 OS=Rattus norvegicus GN=Actb PE=1 SV=1 - [ACTB_RAT]|Actin, alpha cardiac muscle 1 OS=Rattus norvegicus GN=Actc1 PE=1 SV=1 - [ACTC_RAT]|Actin, gamma-enteric smooth muscle OS=Rattus norvegicus GN=Actg2 PE=2 SV=1 - [ACTH_RAT]|Actin, alpha skeletal muscle OS=Rattus norvegicus GN=Acta1 PE=1 SV=1 - [AC…	14	5	P60711;P63269;P68136;G5BI78;D3ZRN3	N-Term(iTRAQ8plex)	HCD	1	0	1	1	1.014	0.843	1.348	1.122	1.212	0.933	0.881	0.899	0.918	Not Unique	Not Used	464355	0.00107	0.017	1976	0.009	32	39	32	40	1701	0	1	6	26660000	3	367.23	1099.68	0	-2.45	13.96	3809	3809	MS2
High	A	2	iIAPPER	3677	Unambiguous	Actin, aortic smooth muscle OS=Rattus norvegicus GN=Acta2 PE=1 SV=1 - [ACTA_RAT]|Actin, cytoplasmic 1 OS=Rattus norvegicus GN=Actb PE=1 SV=1 - [ACTB_RAT]|Actin, alpha cardiac muscle 1 OS=Rattus norvegicus GN=Actc1 PE=1 SV=1 - [ACTC_RAT]|Actin, gamma-enteric smooth muscle OS=Rattus norvegicus GN=Actg2 PE=2 SV=1 - [ACTH_RAT]|Actin, alpha skeletal muscle OS=Rattus norvegicus GN=Acta1 PE=1 SV=1 - [AC…	14	5	P60711;P63269;P68136;G5BI78;D3ZRN3	N-Term(iTRAQ8plex)	HCD	1	0	1	1	1.022	0.795	1.513	1.178	1.295	1.005	0.915	0.965	1.041	Not Unique	Not Used	464255	0.00136	0.0232	1976	0.011	31	39	32	39	1701	0	1	9	21930000	3	367.23	1099.68	0	-2.29	13.69	3693	3693	MS2
High	A	2	iIAPPER	3677	Unambiguous	Actin, aortic smooth muscle OS=Rattus norvegicus GN=Acta2 PE=1 SV=1 - [ACTA_RAT]|Actin, cytoplasmic 1 OS=Rattus norvegicus GN=Actb PE=1 SV=1 - [ACTB_RAT]|Actin, alpha cardiac muscle 1 OS=Rattus norvegicus GN=Actc1 PE=1 SV=1 - [ACTC_RAT]|Actin, gamma-enteric smooth muscle OS=Rattus norvegicus GN=Actg2 PE=2 SV=1 - [ACTH_RAT]|Actin, alpha skeletal muscle OS=Rattus norvegicus GN=Acta1 PE=1 SV=1 - [AC…	14	5	P60711;P63269;P68136;G5BI78;D3ZRN3	N-Term(iTRAQ8plex)	HCD	1	0	1	1	0.955	1.025	1.048	1.126	0.939	1.173	0.947	1.259	1.239	Not Unique	Not Used	464470	0.00119	0.0192	1976	0.0097	32	39	32	39	1701	0	3	6	24700000	3	367.23	1099.68	0	-1.87	14.24	3934	3934	MS2
High	A	2	iIAPPER	3677	Unambiguous	Actin, aortic smooth muscle OS=Rattus norvegicus GN=Acta2 PE=1 SV=1 - [ACTA_RAT]|Actin, cytoplasmic 1 OS=Rattus norvegicus GN=Actb PE=1 SV=1 - [ACTB_RAT]|Actin, alpha cardiac muscle 1 OS=Rattus norvegicus GN=Actc1 PE=1 SV=1 - [ACTC_RAT]|Actin, gamma-enteric smooth muscle OS=Rattus norvegicus GN=Actg2 PE=2 SV=1 - [ACTH_RAT]|Actin, alpha skeletal muscle OS=Rattus norvegicus GN=Acta1 PE=1 SV=1 - [AC…	14	5	P60711;P63269;P68136;G5BI78;D3ZRN3	N-Term(iTRAQ8plex)	HCD	1	0	1	1	0.896	0.933	1.129	1.178	0.967	1.091	0.929	1.03	1.188	Not Unique	Not Used	464589	0.00104	0.0163	1976	0.0099	31	39	32	39	1701	0	4	11	21270000	3	367.23	1099.68	0	-1.79	14.53	4065	4065	MS2
High	A	2	iIAPPER	3677	Unambiguous	Actin, aortic smooth muscle OS=Rattus norvegicus GN=Acta2 PE=1 SV=1 - [ACTA_RAT]|Actin, cytoplasmic 1 OS=Rattus norvegicus GN=Actb PE=1 SV=1 - [ACTB_RAT]|Actin, alpha cardiac muscle 1 OS=Rattus norvegicus GN=Actc1 PE=1 SV=1 - [ACTC_RAT]|Actin, gamma-enteric smooth muscle OS=Rattus norvegicus GN=Actg2 PE=2 SV=1 - [ACTH_RAT]|Actin, alpha skeletal muscle OS=Rattus norvegicus GN=Acta1 PE=1 SV=1 - [AC…	14	5	P60711;P63269;P68136;G5BI78;D3ZRN3	N-Term(iTRAQ8plex)	HCD	1	0	1	1	1.058	0.987	1.287	1.203	1.079	1.17	0.835	1.065	1.152	Not Unique	Not Used	485706	0.000908	0.0128	1976	0.0098	32	39	32	39	1701	0	4	15	10210000	3	367.23	1099.68	0	-1.62	12.82	3413	3413	MS2
High	A	2	iIAPPER	3677	Unambiguous	Actin, aortic smooth muscle OS=Rattus norvegicus GN=Acta2 PE=1 SV=1 - [ACTA_RAT]|Actin, cytoplasmic 1 OS=Rattus norvegicus GN=Actb PE=1 SV=1 - [ACTB_RAT]|Actin, alpha cardiac muscle 1 OS=Rattus norvegicus GN=Actc1 PE=1 SV=1 - [ACTC_RAT]|Actin, gamma-enteric smooth muscle OS=Rattus norvegicus GN=Actg2 PE=2 SV=1 - [ACTH_RAT]|Actin, alpha skeletal muscle OS=Rattus norvegicus GN=Acta1 PE=1 SV=1 - [AC…	14	5	P60711;P63269;P68136;G5BI78;D3ZRN3	N-Term(iTRAQ8plex)	HCD	1	0	1	1	0.645	0.91	0.812	1.149	0.713	1.416	1.086	1.345	1.564	Not Unique	Not Used	552203	0.00484	0.0857	1976	0.71	20	39	32	21	1701	0	31	100	195700	2	550.342	1099.68	0	-1.61	59.5	24716	24716	MS2
High	A	2	iIAPPER	3677	Unambiguous	Actin, aortic smooth muscle OS=Rattus norvegicus GN=Acta2 PE=1 SV=1 - [ACTA_RAT]|Actin, cytoplasmic 1 OS=Rattus norvegicus GN=Actb PE=1 SV=1 - [ACTB_RAT]|Actin, alpha cardiac muscle 1 OS=Rattus norvegicus GN=Actc1 PE=1 SV=1 - [ACTC_RAT]|Actin, gamma-enteric smooth muscle OS=Rattus norvegicus GN=Actg2 PE=2 SV=1 - [ACTH_RAT]|Actin, alpha skeletal muscle OS=Rattus norvegicus GN=Acta1 PE=1 SV=1 - [AC…	14	5	P60711;P63269;P68136;G5BI78;D3ZRN3	N-Term(iTRAQ8plex)	HCD	1	0	1	1	0.535	0.925	1.39	2.41	0.582	1.733	1.077	1.594	1.928	Not Unique	Not Used	479948	0.0076	0.141	1976	0.5	22	39	32	22	1701	0	35	100	303700	2	550.342	1099.68	0	-1.5	50.68	20227	20227	MS2
High	A	2	iIAPPER	3677	Unambiguous	Actin, aortic smooth muscle OS=Rattus norvegicus GN=Acta2 PE=1 SV=1 - [ACTA_RAT]|Actin, cytoplasmic 1 OS=Rattus norvegicus GN=Actb PE=1 SV=1 - [ACTB_RAT]|Actin, alpha cardiac muscle 1 OS=Rattus norvegicus GN=Actc1 PE=1 SV=1 - [ACTC_RAT]|Actin, gamma-enteric smooth muscle OS=Rattus norvegicus GN=Actg2 PE=2 SV=1 - [ACTH_RAT]|Actin, alpha skeletal muscle OS=Rattus norvegicus GN=Acta1 PE=1 SV=1 - [AC…	14	5	P60711;P63269;P68136;G5BI78;D3ZRN3	N-Term(iTRAQ8plex)	HCD	1	0	1	1	1.807	1.229	1.776	1.21	1.481	1.048	1.129	1.27	2.712	Not Unique	Not Used	479199	0.00853	0.157	1976	0.98	21	39	32	19	1701	0	25	100	405900	2	550.342	1099.68	0	-1.39	48.64	19416	19416	MS2
High	A	2	iIAPPER	3677	Unambiguous	Actin, aortic smooth muscle OS=Rattus norvegicus GN=Acta2 PE=1 SV=1 - [ACTA_RAT]|Actin, cytoplasmic 1 OS=Rattus norvegicus GN=Actb PE=1 SV=1 - [ACTB_RAT]|Actin, alpha cardiac muscle 1 OS=Rattus norvegicus GN=Actc1 PE=1 SV=1 - [ACTC_RAT]|Actin, gamma-enteric smooth muscle OS=Rattus norvegicus GN=Actg2 PE=2 SV=1 - [ACTH_RAT]|Actin, alpha skeletal muscle OS=Rattus norvegicus GN=Acta1 PE=1 SV=1 - [AC…	14	5	P60711;P63269;P68136;G5BI78;D3ZRN3	N-Term(iTRAQ8plex)	HCD	1	0	1	1	1.121	1.007	1.101	0.991	1.121	0.997	1.019	0.977	0.908	Not Unique	Not Used	485554	0.000773	0.0105	1897	0.019	32	39	32	36	1672	0	0	45	3219000	3	367.23	1099.68	0	-1.12	12.52	3253	3253	MS2
High	A	2	iIAPPER	3677	Unambiguous	Actin, aortic smooth muscle OS=Rattus norvegicus GN=Acta2 PE=1 SV=1 - [ACTA_RAT]|Actin, cytoplasmic 1 OS=Rattus norvegicus GN=Actb PE=1 SV=1 - [ACTB_RAT]|Actin, alpha cardiac muscle 1 OS=Rattus norvegicus GN=Actc1 PE=1 SV=1 - [ACTC_RAT]|Actin, gamma-enteric smooth muscle OS=Rattus norvegicus GN=Actg2 PE=2 SV=1 - [ACTH_RAT]|Actin, alpha skeletal muscle OS=Rattus norvegicus GN=Acta1 PE=1 SV=1 - [AC…	14	5	P60711;P63269;P68136;G5BI78;D3ZRN3	N-Term(iTRAQ8plex)	HCD	1	0	1	1	1.133	1.038	1.284	1.179	1.099	0.998	0.884	1	0.954	Not Unique	Not Used	464714	0.000912	0.0131	3498	0.044	32	42	35	37	3947	0	2	27	6936000	3	367.23	1099.68	0	-0.96	14.81	4196	4196	MS2
High	A	2	iIAPPER	3677	Unambiguous	Actin, aortic smooth muscle OS=Rattus norvegicus GN=Acta2 PE=1 SV=1 - [ACTA_RAT]|Actin, cytoplasmic 1 OS=Rattus norvegicus GN=Actb PE=1 SV=1 - [ACTB_RAT]|Actin, alpha cardiac muscle 1 OS=Rattus norvegicus GN=Actc1 PE=1 SV=1 - [ACTC_RAT]|Actin, gamma-enteric smooth muscle OS=Rattus norvegicus GN=Actg2 PE=2 SV=1 - [ACTH_RAT]|Actin, alpha skeletal muscle OS=Rattus norvegicus GN=Acta1 PE=1 SV=1 - [AC…	14	5	P60711;P63269;P68136;G5BI78;D3ZRN3	N-Term(iTRAQ8plex)	HCD	1	0	1	1	1.001	1.109	2.678	2.972	0.909	1.638	1.137	1.078	1.114	Not Unique	Not Used	508242	0.00152	0.0253	3498	0.85	25	42	35	24	3947	0	62	65	3432000	3	367.231	1099.68	0	-0.71	11.59	2722	2722	MS2
High	A	2	iIAPPER	3677	Unambiguous	Actin, aortic smooth muscle OS=Rattus norvegicus GN=Acta2 PE=1 SV=1 - [ACTA_RAT]|Actin, cytoplasmic 1 OS=Rattus norvegicus GN=Actb PE=1 SV=1 - [ACTB_RAT]|Actin, alpha cardiac muscle 1 OS=Rattus norvegicus GN=Actc1 PE=1 SV=1 - [ACTC_RAT]|Actin, gamma-enteric smooth muscle OS=Rattus norvegicus GN=Actg2 PE=2 SV=1 - [ACTH_RAT]|Actin, alpha skeletal muscle OS=Rattus norvegicus GN=Acta1 PE=1 SV=1 - [AC…	14	5	P60711;P63269;P68136;G5BI78;D3ZRN3	N-Term(iTRAQ8plex)	HCD	1	0	1	1	1.239	1.299	0.754	0.792	0.96	0.985	0.795	0.987	1.279	Not Unique	Not Used	506345	0.00192	0.0334	3498	0.21	21	42	35	30	3947	0	22	100	186700	2	550.342	1099.68	0	-0.5	59.15	25142	25142	MS2
High	A	2	iIAPPER	3677	Unambiguous	Actin, aortic smooth muscle OS=Rattus norvegicus GN=Acta2 PE=1 SV=1 - [ACTA_RAT]|Actin, cytoplasmic 1 OS=Rattus norvegicus GN=Actb PE=1 SV=1 - [ACTB_RAT]|Actin, alpha cardiac muscle 1 OS=Rattus norvegicus GN=Actc1 PE=1 SV=1 - [ACTC_RAT]|Actin, gamma-enteric smooth muscle OS=Rattus norvegicus GN=Actg2 PE=2 SV=1 - [ACTH_RAT]|Actin, alpha skeletal muscle OS=Rattus norvegicus GN=Acta1 PE=1 SV=1 - [AC…	14	5	P60711;P63269;P68136;G5BI78;D3ZRN3	N-Term(iTRAQ8plex)	HCD	1	0	1	1	1.225	1.876	1.401	2.15	0.658	1.414	1.504	1.614	1.734	Not Unique	Not Used	503497	0.00663	0.121	3497	4	19	42	35	17	3944	0	39	100	212000	2	550.342	1099.68	0	-0.17	51.77	22146	22146	MS2
High	A	2	iIAPPER	3677	Unambiguous	Actin, aortic smooth muscle OS=Rattus norvegicus GN=Acta2 PE=1 SV=1 - [ACTA_RAT]|Actin, cytoplasmic 1 OS=Rattus norvegicus GN=Actb PE=1 SV=1 - [ACTB_RAT]|Actin, alpha cardiac muscle 1 OS=Rattus norvegicus GN=Actc1 PE=1 SV=1 - [ACTC_RAT]|Actin, gamma-enteric smooth muscle OS=Rattus norvegicus GN=Actg2 PE=2 SV=1 - [ACTH_RAT]|Actin, alpha skeletal muscle OS=Rattus norvegicus GN=Acta1 PE=1 SV=1 - [AC…	14	5	P60711;P63269;P68136;G5BI78;D3ZRN3	N-Term(iTRAQ8plex)	HCD	1	0	1	1	1.118	1.138	1.336	1.363	0.989	1.124	1.164	1.087	1.24	Not Unique	Not Used	464132	9.8e-05	0.00124	3497	0.025	27	42	35	39	3944	0	49	100	1581000	3	367.231	1099.68	0	0.04	13.43	3561	3561	MS2
High	A	2	iIAPPER	3677	Unambiguous	Actin, aortic smooth muscle OS=Rattus norvegicus GN=Acta2 PE=1 SV=1 - [ACTA_RAT]|Actin, cytoplasmic 1 OS=Rattus norvegicus GN=Actb PE=1 SV=1 - [ACTB_RAT]|Actin, alpha cardiac muscle 1 OS=Rattus norvegicus GN=Actc1 PE=1 SV=1 - [ACTC_RAT]|Actin, gamma-enteric smooth muscle OS=Rattus norvegicus GN=Actg2 PE=2 SV=1 - [ACTH_RAT]|Actin, alpha skeletal muscle OS=Rattus norvegicus GN=Acta1 PE=1 SV=1 - [AC…	14	5	P60711;P63269;P68136;G5BI78;D3ZRN3	N-Term(iTRAQ8plex)	HCD	1	0	1	1	1.179	1.141	1.099	1.066	1.041	1.084	0.92	1.117	1.041	Not Unique	Not Used	440696	0.000786	0.0109	3497	0.17	31	42	35	31	3944	0	21	87	2210000	3	367.231	1099.68	0	0.21	12.35	3101	3101	MS2
High	A	2	lGLHSLR	3794	Unambiguous	ADP-ribosylation factor 1 OS=Rattus norvegicus GN=Arf1 PE=1 SV=2 - [ARF1_RAT]|ADP-ribosylation factor 2 OS=Heterocephalus glaber GN=GW7_07670 PE=3 SV=1 - [G5BMY7_HETGA]	6	2	P84079;G5BMY7	N-Term(iTRAQ8plex)	HCD	1	0	1	1	0.993	1.128	0.814	0.928	0.886	1.159	1.416	1.253	1.104	Not Unique	Not Used	554217	0.00164	0.0276	3149	15	16	42	35	11	3784	0	50	37	5533000	3	367.234	1099.69	0	-2.08	12.04	3002	3002	MS2
High	A	2	lGLHSLR	3794	Unambiguous	ADP-ribosylation factor 1 OS=Rattus norvegicus GN=Arf1 PE=1 SV=2 - [ARF1_RAT]|ADP-ribosylation factor 2 OS=Heterocephalus glaber GN=GW7_07670 PE=3 SV=1 - [G5BMY7_HETGA]	6	2	P84079;G5BMY7	N-Term(iTRAQ8plex)	HCD	1	0	1	1	0.985	0.949	1.247	1.204	1.045	1.022	0.965	0.9	0.824	Not Unique	Not Used	576846	0.000445	0.00624	3149	0.89	22	42	35	23	3784	0	58	100	1029000	3	367.234	1099.69	0	-1.5	12.89	3432	3432	MS2
High	A	2	lGLHSLR	3794	Unambiguous	ADP-ribosylation factor 1 OS=Rattus norvegicus GN=Arf1 PE=1 SV=2 - [ARF1_RAT]|ADP-ribosylation factor 2 OS=Heterocephalus glaber GN=GW7_07670 PE=3 SV=1 - [G5BMY7_HETGA]	6	2	P84079;G5BMY7	N-Term(iTRAQ8plex)	HCD	1	0	1	1	1.028	0.984	1.049	1.007	1.052	1.029	0.961	0.998	0.919	Not Unique	Not Used	576981	0.000137	0.00213	3149	0.3	22	42	35	28	3784	0	11	60	3686000	3	367.234	1099.69	0	-1.09	13.17	3574	3574	MS2
High	A	2	YLQAVGmFR	3434	Unambiguous	Cytoplasmic aconitate hydratase OS=Rattus norvegicus GN=Aco1 PE=4 SV=1 - [G3V6S2_RAT]	4	1	G3V6S2	M7(Oxidation)	HCD	1	0	1	1										No Quan Labels	Not Used	397391	0.00508	0.0901		2.9	26	38	31	14	1413	0	58	100	1490000	2	550.782	1100.56	0	1.27	16.92	5062	5062	MS2
High	A	2	dMVEFR	106538	Unambiguous		0	0		N-Term(iTRAQ8plex)	HCD	1	0	1	1	1.014	1.025	1.1	1.114	0.996	1.087	1.118	1.176	1.191	No Proteins	Not Used	418660	0.00351	0.0611	1581	0.38	25	39	32	24	1850	0	16	40	5210000	2	550.789	1100.57	0	-0.66	14.36	4265	4265	MS2
High	A	2	IPLAEWESR	3798	Unambiguous	Cytochrome b-c1 complex subunit 1, mitochondrial OS=Rattus norvegicus GN=Uqcrc1 PE=1 SV=1 - [QCR1_RAT]	2	1	Q68FY0		HCD	1	0	1	1										No Quan Labels	Not Used	398430	0.00199	0.0342	1891	0.18	33	40	33	28	2145	0	25	100	1251000	2	550.79	1100.57	0	-0.23	19.22	6153	6153	MS2
High	A	2	qAAEGPLk	3802	Unambiguous	Glyceraldehyde-3-phosphate dehydrogenase OS=Rattus norvegicus GN=Gapdh PE=1 SV=3 - [G3P_RAT]|Glyceraldehyde-3-phosphate dehydrogenase OS=Rattus norvegicus GN=RGD1564688 PE=3 SV=1 - [E9PTN6_RAT]	2	1	E9PTN6	N-Term(Gln->pyro-Glu); K8(iTRAQ8plex)	HCD	1	0	1	1	0.823	0.863	1.002	1.053	0.96	0.827	1.152	1.112	0.893	Unique	Used	395528	0.00207	0.0358	2028	0.45	14	41	34	25	2765	0	37	28	5148000	2	550.816	1100.62	0	-1.05	12.78	3106	3106	MS2
High	A	2	qAAEGPLk	3802	Unambiguous	Glyceraldehyde-3-phosphate dehydrogenase OS=Rattus norvegicus GN=Gapdh PE=1 SV=3 - [G3P_RAT]|Glyceraldehyde-3-phosphate dehydrogenase OS=Rattus norvegicus GN=RGD1564688 PE=3 SV=1 - [E9PTN6_RAT]	2	1	E9PTN6	N-Term(Gln->pyro-Glu); K8(iTRAQ8plex)	HCD	1	0	1	1	0.97	1.098	0.968	1.098	0.89	0.856	1.015	1.125	1.052	Unique	Used	373763	0.00595	0.107	2530	0.48	14	42	35	25	3327	0	7	2	91580000	2	550.816	1100.63	0	-0.17	12.76	3119	3119	MS2
High	A	2	qAAEGPLk	3802	Unambiguous	Glyceraldehyde-3-phosphate dehydrogenase OS=Rattus norvegicus GN=Gapdh PE=1 SV=3 - [G3P_RAT]|Glyceraldehyde-3-phosphate dehydrogenase OS=Rattus norvegicus GN=RGD1564688 PE=3 SV=1 - [E9PTN6_RAT]	2	1	E9PTN6	N-Term(Gln->pyro-Glu); K8(iTRAQ8plex)	HCD	1	0	1	1	1.149	1.174	0.931	0.953	0.986	0.908	1.22	1.229	1.086	Unique	Used	373621	0.00192	0.0334	2530	0.45	15	42	35	26	3327	0	14	5	34250000	2	550.816	1100.63	0	-0.17	12.45	2970	2970	MS2
High	A	2	qAAEGPLk	3802	Unambiguous	Glyceraldehyde-3-phosphate dehydrogenase OS=Rattus norvegicus GN=Gapdh PE=1 SV=3 - [G3P_RAT]|Glyceraldehyde-3-phosphate dehydrogenase OS=Rattus norvegicus GN=RGD1564688 PE=3 SV=1 - [E9PTN6_RAT]	2	1	E9PTN6	N-Term(Gln->pyro-Glu); K8(iTRAQ8plex)	HCD	1	0	1	1	0.905	0.854	0.908	0.857	1.068	0.844	0.846	0.874	0.991	Unique	Used	395654	0.000928	0.0142	2530	0.02	15	42	35	39	3327	0	12	17	10630000	2	550.816	1100.63	0	0.17	13.07	3238	3238	MS2
High	A	2	DNLIDDLQR	3807	Unambiguous	Desmin OS=Rattus norvegicus GN=Des PE=2 SV=1 - [Q6P725_RAT]	2	1	Q6P725		HCD	1	0	1	1										No Quan Labels	Not Used	356075	4.3e-05	0.00053	1286	2.8e-05	17	38	31	64	1422	0	5	8	24880000	2	551.281	1101.55	0	0.76	21.49	7073	7073	MS2
High	A	2	vLTFYR	3809	Unambiguous	Heat shock 70 kDa protein 4 OS=Rattus norvegicus GN=Hspa4 PE=1 SV=1 - [HSP74_RAT]	3	1	O88600	N-Term(iTRAQ8plex)	HCD	1	0	1	1	1.147	1.044	0.853	0.778	1.107	0.906	0.886	1.08	0.929	Unique	Used	445741	0.00633	0.115	2042	1.6	15	39	32	17	1603	0	16	7	28040000	2	551.832	1102.66	0	-0.27	22.39	8417	8417	MS2
High	A	2	vLTFYR	3809	Unambiguous	Heat shock 70 kDa protein 4 OS=Rattus norvegicus GN=Hspa4 PE=1 SV=1 - [HSP74_RAT]	3	1	O88600	N-Term(iTRAQ8plex)	HCD	1	0	1	1	0.934	0.822	1.082	0.954	1.144	0.81	0.8	0.917	0.948	Unique	Used	445605	0.0064	0.117	2041	5.9	24	39	32	11	1591	0	33	42	4332000	2	551.832	1102.66	0	0.72	22.12	8274	8274	MS2
High	A	2	fIHLLR	3811	Unambiguous	Protein Vps35 OS=Rattus norvegicus GN=Vps35 PE=4 SV=1 - [G3V8A5_RAT]	3	1	G3V8A5	N-Term(iTRAQ8plex)	HCD	1	0	1	1	0.868	1.11	0.792	1.015	0.787	1.085	0.679	0.954	0.805	Unique	Used	558412	0.0011	0.0177	3392	0.35	29	42	35	27	3354	0	39	100	2262000	3	368.238	1102.7	0	-3.74	20.39	7407	7407	MS2
High	A	2	fIHLLR	3811	Unambiguous	Protein Vps35 OS=Rattus norvegicus GN=Vps35 PE=4 SV=1 - [G3V8A5_RAT]	3	1	G3V8A5	N-Term(iTRAQ8plex)	HCD	1	0	1	1	0.778	0.883	0.771	0.876	0.888	1.098	0.71	0.985	0.748	Unique	Used	581123	0.00304	0.0513	3390	0.28	31	42	35	28	3347	0	0	100	1712000	3	368.239	1102.7	0	-1.83	21.89	7923	7923	MS2
High	A	2	hIFLIR	3813	Unambiguous	RCG21137 OS=Rattus norvegicus GN=Pgam5 PE=4 SV=1 - [G3V9N1_RAT]	3	1	G3V9N1	N-Term(iTRAQ8plex)	HCD	1	0	1	1	0.942	1.014	1.017	1.096	0.936	1.22	1.2	0.969	1.029	Unique	Used	556453	0.00519	0.0919	3390	3.8	21	42	35	16	3347	0	56	100	1697000	3	368.239	1102.7	0	-1.33	16.31	5350	5350	MS2
High	A	2	aVINLLR	3819	Unambiguous	Ribulose-phosphate 3-epimerase OS=Rattus norvegicus GN=Rpe PE=3 SV=1 - [D3ZZU9_RAT]|Ubiquitin carboxyl-terminal hydrolase OS=Rattus norvegicus GN=Usp9x PE=3 SV=1 - [D3ZC84_RAT]	4	2	D3ZZU9;D3ZC84	N-Term(iTRAQ8plex)	HCD	1	0	1	1	1.249	0.929	1.056	0.787	1.354	0.707	1.228	0.899	1.102	Not Unique	Not Used	469695	0.00101	0.0158	2531	1.6	31	40	33	19	2458	0	27	12	15790000	2	551.866	1102.72	0	-0.98	25.72	9426	9426	MS2
High	A	2	aVLNILR	3819	Unambiguous	Ribulose-phosphate 3-epimerase OS=Rattus norvegicus GN=Rpe PE=3 SV=1 - [D3ZZU9_RAT]|Ubiquitin carboxyl-terminal hydrolase OS=Rattus norvegicus GN=Usp9x PE=3 SV=1 - [D3ZC84_RAT]	4	2	D3ZZU9;D3ZC84	N-Term(iTRAQ8plex)	HCD	1	0	1	2	1.249	0.929	1.056	0.787	1.354	0.707	1.228	0.899	1.102	Redundant	Not Used	469695	0.00101	0.0158	2531	1.6	31	40	33	19	2458	0	27	12	15790000	2	551.866	1102.72	0	-0.98	25.72	9426	9426	MS2
High	A	2	aVLNLLR	3819	Unambiguous	Ribulose-phosphate 3-epimerase OS=Rattus norvegicus GN=Rpe PE=3 SV=1 - [D3ZZU9_RAT]|Ubiquitin carboxyl-terminal hydrolase OS=Rattus norvegicus GN=Usp9x PE=3 SV=1 - [D3ZC84_RAT]	4	2	D3ZZU9;D3ZC84	N-Term(iTRAQ8plex)	HCD	1	0	1	3	1.249	0.929	1.056	0.787	1.354	0.707	1.228	0.899	1.102	Redundant	Not Used	469695	0.00101	0.0158	2531	1.6	31	40	33	19	2458	0	27	12	15790000	2	551.866	1102.72	0	-0.98	25.72	9426	9426	MS2
High	A	2	YGTLFTMDR	3821	Unambiguous	Protein Tgfbi OS=Rattus norvegicus GN=Tgfbi PE=4 SV=1 - [D4A8G5_RAT]	1	1	D4A8G5		HCD	1	0	1	1										No Quan Labels	Not Used	377207	0.000137	0.00224		0.017	28	35	28	33	667	0	54	95	1571000	2	552.263	1103.52	0	-0.19	20.64	6861	6861	MS2
High	A	2	YGTLFTMDR	3821	Unambiguous	Protein Tgfbi OS=Rattus norvegicus GN=Tgfbi PE=4 SV=1 - [D4A8G5_RAT]	1	1	D4A8G5		HCD	1	0	1	1										No Quan Labels	Not Used	377328	0.00133	0.0226		0.13	28	35	28	24	667	0	48	43	5288000	2	552.263	1103.52	0	0.59	20.91	6991	6991	MS2
High	A	2	MIYASSk	3823	Unambiguous	Cofilin-1 OS=Rattus norvegicus GN=Cfl1 PE=1 SV=3 - [COF1_RAT]|Destrin OS=Rattus norvegicus GN=Dstn PE=1 SV=3 - [DEST_RAT]|Protein Cfl2 (Fragment) OS=Rattus norvegicus GN=Cfl2 PE=4 SV=1 - [F1LYK7_RAT]	7	3	P45592;Q7M0E3;F1LYK7	K7(iTRAQ8plex)	HCD	1	0	1	1	0.846	1.363	1.144	1.848	0.625	1.278	1.865	1.417	1.936	Not Unique	Not Used	417063	0.00802	0.148	2067	0.15	25	39	32	28	1969	0	9	5	35770000	2	552.306	1103.61	0	-1.89	11.38	2588	2588	MS2
High	A	2	IFSGGLSPGLR	3825	Unambiguous	Protein Tbc1d17 OS=Rattus norvegicus GN=Tbc1d17 PE=2 SV=1 - [B1H264_RAT]	1	1	B1H264		HCD	1	0	1	1										No Quan Labels	Not Used	398197	0.000374	0.00482	2404	0.94	18	40	33	21	2355	0	59	100	1243000	2	552.314	1103.62	0	0.72	18.71	5908	5908	MS2
High	A	2	mVTVPPR	3830	Unambiguous	Major vault protein (Fragment) OS=Rattus norvegicus GN=Mvp PE=4 SV=1 - [F1LM41_RAT]	2	1	F1LM41	N-Term(iTRAQ8plex)	HCD	1	0	1	1	1.358	0.742	1.471	0.805	1.843	0.638	0.506	0.872	0.712	Unique	Used	463915	0.00392	0.0706		8.2	24	40	33	12	2359	0	29	20	7810000	2	552.33	1103.65	0	-2.59	13	3333	3333	MS2
High	A	2	mVTVPPR	3830	Unambiguous	Major vault protein (Fragment) OS=Rattus norvegicus GN=Mvp PE=4 SV=1 - [F1LM41_RAT]	2	1	F1LM41	N-Term(iTRAQ8plex)	HCD	1	0	1	1	0.965	0.962	0.974	0.973	1.01	0.903	0.865	1.03	0.971	Unique	Used	440457	0.0019	0.0325	2158	1.3	16	40	33	19	2126	0	50	7	17690000	2	552.331	1103.65	0	-0.93	11.9	2850	2850	MS2
High	A	2	fHINLR	3832	Unambiguous	Isoform Short of Galectin-9 OS=Rattus norvegicus GN=Lgals9 - [LEG9_RAT]	7	1	P97840-2	N-Term(iTRAQ8plex)	HCD	1	0	1	1	1.198	0.937	1.417	1.11	1.288	0.907	1.393	0.984	1.148	Unique	Used	556086	0.0073	0.134	2339	0.79	20	40	33	21	2098	0	4	98	2389000	3	368.557	1103.66	0	-4.59	15.6	4965	4965	MS2
High	A	2	fHLNIR	3832	Unambiguous	Isoform Short of Galectin-9 OS=Rattus norvegicus GN=Lgals9 - [LEG9_RAT]	7	1	P97840-2	N-Term(iTRAQ8plex)	HCD	1	0	1	2	1.198	0.937	1.417	1.11	1.288	0.907	1.393	0.984	1.148	Redundant	Not Used	556086	0.0073	0.134	2339	0.79	20	40	33	21	2098	0	4	98	2389000	3	368.557	1103.66	0	-4.59	15.6	4965	4965	MS2
High	A	2	fHINLR	3832	Unambiguous	Isoform Short of Galectin-9 OS=Rattus norvegicus GN=Lgals9 - [LEG9_RAT]	7	1	P97840-2	N-Term(iTRAQ8plex)	HCD	1	0	1	1	1.139	1.072	1.471	1.388	1.069	0.988	1.574	1.037	1.311	Unique	Used	578843	0.00136	0.0232	2339	1.7	18	40	33	18	2098	0	7	100	948100	3	368.558	1103.66	0	-4.09	17.04	5529	5529	MS2
High	A	2	fHLNIR	3832	Unambiguous	Isoform Short of Galectin-9 OS=Rattus norvegicus GN=Lgals9 - [LEG9_RAT]	7	1	P97840-2	N-Term(iTRAQ8plex)	HCD	1	0	1	2	1.139	1.072	1.471	1.388	1.069	0.988	1.574	1.037	1.311	Redundant	Not Used	578843	0.00136	0.0232	2339	1.7	18	40	33	18	2098	0	7	100	948100	3	368.558	1103.66	0	-4.09	17.04	5529	5529	MS2
High	A	2	lHGLFGR	106561	Unambiguous		0	0		N-Term(iTRAQ8plex)	HCD	1	0	1	1	0.997	0.772	0.985	0.764	1.301	0.817	0.996	0.54	0.675	No Proteins	Not Used	579541	0.00384	0.068	2283	1.2	20	40	33	19	2039	0	24	100	803900	3	368.558	1103.66	0	-3.6	18.5	6262	6262	MS2
High	A	2	fHINLR	3832	Unambiguous	Isoform Short of Galectin-9 OS=Rattus norvegicus GN=Lgals9 - [LEG9_RAT]	7	1	P97840-2	N-Term(iTRAQ8plex)	HCD	1	0	1	1	1.401	1.1	1.468	1.155	1.283	0.883	1.569	0.773	1.214	Unique	Used	556223	0.00138	0.0235	2289	0.65	22	40	33	22	2103	0	3	49	3771000	3	368.558	1103.66	0	-2.18	15.86	5109	5109	MS2
High	A	2	fHLNIR	3832	Unambiguous	Isoform Short of Galectin-9 OS=Rattus norvegicus GN=Lgals9 - [LEG9_RAT]	7	1	P97840-2	N-Term(iTRAQ8plex)	HCD	1	0	1	2	1.401	1.1	1.468	1.155	1.283	0.883	1.569	0.773	1.214	Redundant	Not Used	556223	0.00138	0.0235	2289	0.65	22	40	33	22	2103	0	3	49	3771000	3	368.558	1103.66	0	-2.18	15.86	5109	5109	MS2
High	A	2	lLDIVAR	3841	Unambiguous	Heat shock protein 75 kDa, mitochondrial OS=Rattus norvegicus GN=Trap1 PE=1 SV=1 - [TRAP1_RAT]	1	1	Q5XHZ0	N-Term(iTRAQ8plex)	HCD	1	0	1	1	1.08	0.989	1.112	1.021	1.1	0.827	0.918	1.049	0.971	Unique	Used	447866	0.000908	0.013	1567	0.44	23	39	32	23	1764	0	19	27	7610000	2	552.358	1103.71	0	-1.1	26.76	10648	10648	MS2
High	A	2	lLDIVAR	3841	Unambiguous	Heat shock protein 75 kDa, mitochondrial OS=Rattus norvegicus GN=Trap1 PE=1 SV=1 - [TRAP1_RAT]	1	1	Q5XHZ0	N-Term(iTRAQ8plex)	HCD	1	0	1	1	1.076	0.979	1.15	1.049	1.107	0.888	1.031	0.999	1.021	Unique	Used	448000	0.0009	0.0127	1567	0.62	24	39	32	22	1764	0	20	51	4780000	2	552.358	1103.71	0	-0.65	27.04	10789	10789	MS2
High	A	2	lLIWVR	3843	Unambiguous	Meprin A subunit alpha OS=Rattus norvegicus GN=Mep1a PE=1 SV=2 - [MEP1A_RAT]	2	1	Q64230	N-Term(iTRAQ8plex)	HCD	1	0	1	1	0.912	1.156	0.848	1.077	0.794	0.834	1.173	0.88	1.235	Unique	Used	450483	0.00574	0.104	704	0.26	28	35	28	22	752	0	0	100	1188000	2	552.365	1103.72	0	-1.75	32.45	13396	13396	MS2
High	A	2	lLIWVR	3843	Unambiguous	Meprin A subunit alpha OS=Rattus norvegicus GN=Mep1a PE=1 SV=2 - [MEP1A_RAT]	2	1	Q64230	N-Term(iTRAQ8plex)	HCD	1	0	1	1	0.928	0.921	0.973	0.967	1.015	0.912	0.991	0.999	1.042	Unique	Used	473842	0.00442	0.0787	704	0.36	28	35	28	20	752	0	7	100	2354000	2	552.365	1103.72	0	-1.42	35.33	13781	13781	MS2
High	A	2	IGFPWSEIR	3847	Unambiguous	Uncharacterized protein (Fragment) OS=Rattus norvegicus GN=Ezr PE=4 SV=1 - [F1M390_RAT]|Moesin (Fragment) OS=Rattus norvegicus GN=Msn PE=4 SV=1 - [F1LP60_RAT]|Radixin OS=Heterocephalus glaber GN=GW7_10828 PE=4 SV=1 - [G5C2E0_HETGA]	10	3	F1M390;F1LP60;G5C2E0		HCD	1	0	1	1										No Quan Labels	Not Used	402090	9.8e-05	0.00126	1878	0.0055	22	39	32	42	1759	0	23	52	4599000	2	552.796	1104.58	0	0.84	27.17	9996	9996	MS2
High	A	2	IGFPWSEIR	3847	Unambiguous	Uncharacterized protein (Fragment) OS=Rattus norvegicus GN=Ezr PE=4 SV=1 - [F1M390_RAT]|Moesin (Fragment) OS=Rattus norvegicus GN=Msn PE=4 SV=1 - [F1LP60_RAT]|Radixin OS=Heterocephalus glaber GN=GW7_10828 PE=4 SV=1 - [G5C2E0_HETGA]	10	3	F1M390;F1LP60;G5C2E0		HCD	1	0	1	1										No Quan Labels	Not Used	402233	3.8e-05	0.000432	1878	0.001	32	39	32	49	1759	0	3	78	3578000	2	552.796	1104.58	0	0.84	27.5	10146	10146	MS2
High	A	2	YDLDFk	3850	Unambiguous	Alpha-enolase OS=Rattus norvegicus GN=Eno1 PE=1 SV=4 - [ENOA_RAT]|Beta-enolase OS=Rattus norvegicus GN=Eno3 PE=1 SV=3 - [ENOB_RAT]|Gamma-enolase OS=Rattus norvegicus GN=Eno2 PE=1 SV=2 - [ENOG_RAT]|Gamma-enolase OS=Heterocephalus glaber GN=GW7_12127 PE=3 SV=1 - [G5CAR8_HETGA]|Enolase (Fragment) OS=Rattus norvegicus PE=3 SV=1 - [F1M8W1_RAT]|Beta-enolase OS=Heterocephalus glaber GN=GW7_04610 PE=3 SV…	16	6	P04764;P15429;P07323;G5CAR8;F1M8W1;G5BW96	K6(iTRAQ8plex)	HCD	1	0	1	1	1.23	0.847	1.503	1.038	1.461	0.75	1.156	1.071	1.032	Not Unique	Not Used	398292	0.0048	0.0851	1772	0.028	32	39	32	35	1698	0	39	100	2062000	2	552.796	1104.59	0	-2.49	18.92	6008	6008	MS2
High	A	2	YDLDFk	3850	Unambiguous	Alpha-enolase OS=Rattus norvegicus GN=Eno1 PE=1 SV=4 - [ENOA_RAT]|Beta-enolase OS=Rattus norvegicus GN=Eno3 PE=1 SV=3 - [ENOB_RAT]|Gamma-enolase OS=Rattus norvegicus GN=Eno2 PE=1 SV=2 - [ENOG_RAT]|Gamma-enolase OS=Heterocephalus glaber GN=GW7_12127 PE=3 SV=1 - [G5CAR8_HETGA]|Enolase (Fragment) OS=Rattus norvegicus PE=3 SV=1 - [F1M8W1_RAT]|Beta-enolase OS=Heterocephalus glaber GN=GW7_04610 PE=3 SV…	16	6	P04764;P15429;P07323;G5CAR8;F1M8W1;G5BW96	K6(iTRAQ8plex)	HCD	1	0	1	1	0.941	1.168	1.071	1.332	0.812	1.086	1.762	1.223	1.269	Not Unique	Not Used	420445	0.00383	0.0675	1785	0.0088	32	39	32	40	1707	0	32	75	3255000	2	552.796	1104.59	0	-2.05	17.97	6144	6144	MS2
High	A	2	gLQDVLR	3858	Unambiguous	Chaperonin containing Tcp1, subunit 6A (Zeta 1) OS=Rattus norvegicus GN=Cct6a PE=2 SV=1 - [Q3MHS9_RAT]|Uncharacterized protein OS=Rattus norvegicus PE=3 SV=1 - [D4AD79_RAT]	3	2	Q3MHS9;D4AD79	N-Term(iTRAQ8plex)	HCD	1	0	1	1	0.902	0.922	0.901	0.923	0.985	0.981	0.812	0.983	0.812	Not Unique	Not Used	466939	0.000751	0.01	3741	2.8	16	42	35	18	3761	0	23	76	3117000	2	552.837	1104.67	0	-1.54	19.63	6532	6532	MS2
High	A	2	gLQDVLR	3858	Unambiguous	Chaperonin containing Tcp1, subunit 6A (Zeta 1) OS=Rattus norvegicus GN=Cct6a PE=2 SV=1 - [Q3MHS9_RAT]|Uncharacterized protein OS=Rattus norvegicus PE=3 SV=1 - [D4AD79_RAT]	3	2	Q3MHS9;D4AD79	N-Term(iTRAQ8plex)	HCD	1	0	1	1	0.89	1.297	0.862	1.26	0.691	1.336	1.122	1.428	1.372	Not Unique	Not Used	443104	0.000326	0.00393	3773	0.047	27	42	35	36	3818	0	8	5	30660000	2	552.837	1104.67	0	-1.09	17.08	5648	5648	MS2
High	A	2	gLQDVLR	3858	Unambiguous	Chaperonin containing Tcp1, subunit 6A (Zeta 1) OS=Rattus norvegicus GN=Cct6a PE=2 SV=1 - [Q3MHS9_RAT]|Uncharacterized protein OS=Rattus norvegicus PE=3 SV=1 - [D4AD79_RAT]	3	2	Q3MHS9;D4AD79	N-Term(iTRAQ8plex)	HCD	1	0	1	1	1.102	1.134	1.008	1.039	0.979	0.999	0.829	1.027	0.874	Not Unique	Not Used	442970	0.000924	0.0138	3773	2.2	21	42	35	19	3818	0	31	19	8310000	2	552.837	1104.67	0	-0.87	16.81	5507	5507	MS2
High	A	2	gLLDDLR	3868	Unambiguous	Protein Ckap4 OS=Rattus norvegicus GN=Ckap4 PE=4 SV=1 - [D3ZH41_RAT]	1	1	D3ZH41	N-Term(iTRAQ8plex)	HCD	1	0	1	1	1.041	1.07	0.953	0.981	0.98	0.805	0.952	0.767	0.906	Unique	Used	444730	0.000995	0.0155	2448	0.45	28	41	34	25	2587	0	18	97	2493000	2	553.329	1105.65	0	-0.33	20.28	7355	7355	MS2
High	A	2	tIADIIR	3876	Unambiguous	T-complex protein 1 subunit gamma OS=Rattus norvegicus GN=Cct3 PE=1 SV=1 - [TCPG_RAT]	2	1	Q6P502	N-Term(iTRAQ8plex)	HCD	1	0	1	1	0.975	0.914	1.035	0.973	1.074	0.948	0.68	0.858	0.877	Unique	Used	421333	0.000531	0.00718	1906	0.18	29	40	33	28	2051	0	52	24	6485000	2	553.347	1105.69	0	-1.66	19.74	7076	7076	MS2
High	A	2	tLADLIR	3876	Unambiguous	T-complex protein 1 subunit gamma OS=Rattus norvegicus GN=Cct3 PE=1 SV=1 - [TCPG_RAT]	2	1	Q6P502	N-Term(iTRAQ8plex)	HCD	1	0	1	3	0.975	0.914	1.035	0.973	1.074	0.948	0.68	0.858	0.877	Redundant	Not Used	421333	0.000531	0.00718	1906	0.18	29	40	33	28	2051	0	52	24	6485000	2	553.347	1105.69	0	-1.66	19.74	7076	7076	MS2
High	A	2	FPSPILk	106602	Unambiguous		0	0		K7(iTRAQ8plex)	HCD	1	0	1	1	1.2	1.406	1.17	1.373	0.86	1.496	1.516	1.259	1.084	No Proteins	Not Used	446091	0.00572	0.104	2117	0.99	23	40	33	21	2375	0	44	9	17190000	2	553.348	1105.69	0	-2.64	23.08	8784	8784	MS2
High	A	2	FPSPILk	106602	Unambiguous		0	0		K7(iTRAQ8plex)	HCD	1	0	1	1	0.9	1.009	1.167	1.311	0.899	1.425	1.181	1.197	0.988	No Proteins	Not Used	446236	0.00301	0.0509	2058	0.82	24	40	33	21	2259	0	44	10	17630000	2	553.35	1105.69	0	0.34	23.39	8936	8936	MS2
High	A	2	dVDNALR	3887	Unambiguous	Protein Tln1 OS=Rattus norvegicus GN=Tln1 PE=4 SV=1 - [G3V852_RAT]|Talin-1 OS=Heterocephalus glaber GN=GW7_10700 PE=4 SV=1 - [G5BKZ8_HETGA]	3	1	G3V852	N-Term(iTRAQ8plex)	HCD	1	0	1	1	1.305	0.932	1.12	0.802	1.41	0.665	0.73	0.802	0.793	Unique	Used	417184	0.000313	0.0037	2486	0.0063	29	40	33	43	2452	0	11	6	30840000	2	553.809	1106.61	0	-0.77	11.59	2715	2715	MS2
High	A	2	eLSDLAR	3889	Unambiguous	Ubiquitin-conjugating enzyme E2 D3 (Fragment) OS=Heterocephalus glaber GN=GW7_21119 PE=3 SV=1 - [G5BXA6_HETGA]	5	1	G5BXA6	N-Term(iTRAQ8plex)	HCD	1	0	1	1	1.244	1.121	1.075	0.97	1.117	1.059	1.312	0.846	0.986	Unique	Used	418637	0.00316	0.0548	3039	1.6	20	41	34	20	2863	0	23	5	35100000	2	554.318	1107.63	0	-1.77	14.31	4241	4241	MS2
High	A	2	iASNAGSIA	3890	Unambiguous	60S ribosomal protein L23 OS=Rattus norvegicus GN=Rpl23 PE=2 SV=1 - [RL23_RAT]	1	1	P62832	N-Term(iTRAQ8plex)	HCD	1	0	1	1	2.182	0.383	1.694	0.298	5.737	0.317	0.315	0.56	0.474	Unique	Used	374420	0.005	0.089	3206	0.5	17	41	34	25	2938	0	64	15	6335000	2	554.319	1107.63	0	-0.89	14.25	3835	3835	MS2
High	A	2	fVPTALR	3895	Unambiguous	WW domain-binding protein 11 OS=Rattus norvegicus GN=Wbp11 PE=2 SV=1 - [WBP11_RAT]	2	1	Q5PQQ2	N-Term(iTRAQ8plex)	HCD	1	0	1	1	1.323	0.946	1.263	0.905	1.409	0.76	0.786	0.755	1.229	Unique	Used	467673	0.0035	0.0609		7.9	16	39	32	10	1709	0	31	100	1936000	2	554.345	1107.68	0	0.1	21.26	7303	7303	MS2
High	A	2	iILAAFR	3897	Unambiguous	Protein Atp6v1h OS=Rattus norvegicus GN=Atp6v1h PE=4 SV=1 - [E9PTI1_RAT]	4	1	E9PTI1	N-Term(iTRAQ8plex)	HCD	1	0	1	1	1.019	0.851	1.372	1.148	1.206	0.751	0.756	1.03	1.044	Unique	Used	472413	0.000378	0.00505	1064	0.48	19	38	31	21	1282	0	9	100	1234000	2	554.363	1107.72	0	-1.02	31.94	12280	12280	MS2
High	A	2	dMAAAAVR	3899	Unambiguous	Protein Rtcd1 OS=Rattus norvegicus GN=Rtcd1 PE=2 SV=1 - [Q68FS8_RAT]	1	1	Q68FS8	N-Term(iTRAQ8plex)	HCD	1	0	1	1	0.99	0.892	0.912	0.824	1.118	0.868	0.753	0.889	0.864	Unique	Used	417149	0.00916	0.169	2694	1.7	20	41	34	19	2770	0	56	14	6819000	2	554.806	1108.6	0	-3.62	11.52	2678	2678	MS2
High	A	2	DGVISVSk	3900	Unambiguous	Nidogen-2 OS=Rattus norvegicus GN=Nid2 PE=2 SV=1 - [NID2_RAT]	2	1	B5DFC9	K8(iTRAQ8plex)	HCD	1	0	1	1	1.385	0.933	1.72	1.16	1.496	0.998	1.112	1.016	0.956	Unique	Used	395751	0.00099	0.0154	2941	0.05	31	41	34	35	2966	0	42	100	1600000	2	554.83	1108.65	0	1.19	13.28	3340	3340	MS2
High	A	2	eLGTVMR	3905	Unambiguous	Calmodulin OS=Rattus norvegicus GN=Calm1 PE=1 SV=2 - [CALM_RAT]|Calmodulin OS=Heterocephalus glaber GN=GW7_08941 PE=4 SV=1 - [G5BS71_HETGA]|Calmodulin OS=Heterocephalus glaber GN=GW7_11005 PE=4 SV=1 - [G5C0H6_HETGA]	15	3	P62161;G5BS71;G5C0H6	N-Term(iTRAQ8plex)	HCD	1	0	1	1	1.051	1.056	1.058	1.064	1.003	0.967	0.998	1.031	0.982	Not Unique	Not Used	418351	0.007	0.128	3038	0.1	32	41	34	32	2873	0	4	1	311700000	2	555.317	1109.63	0	-1.97	13.75	3941	3941	MS2
High	A	2	eLGTVMR	3905	Unambiguous	Calmodulin OS=Rattus norvegicus GN=Calm1 PE=1 SV=2 - [CALM_RAT]|Calmodulin OS=Heterocephalus glaber GN=GW7_08941 PE=4 SV=1 - [G5BS71_HETGA]|Calmodulin OS=Heterocephalus glaber GN=GW7_11005 PE=4 SV=1 - [G5C0H6_HETGA]	15	3	P62161;G5BS71;G5C0H6	N-Term(iTRAQ8plex)	HCD	1	0	1	1	0.853	0.988	1.007	1.168	0.87	1.078	1.109	1.214	1.153	Not Unique	Not Used	441447	0.00719	0.132	2725	0.38	20	41	34	25	2617	0	4	0	451300000	2	555.317	1109.63	0	-1.86	13.86	3906	3906	MS2
High	A	2	aLDLSMR	3907	Unambiguous	Protein Uqcrb OS=Rattus norvegicus GN=Uqcrb PE=4 SV=1 - [B2RYS2_RAT]	1	1	B2RYS2	N-Term(iTRAQ8plex)	HCD	1	0	1	1	1.122	0.849	0.347	0.263	1.331	0.24	1.191	0.426	0.593	Unique	Used	443070	0.00394	0.0709	2734	1.7	29	41	34	19	2642	0	18	8	27550000	2	555.318	1109.63	0	-0.87	17.01	5612	5612	MS2
High	A	2	aLEFVAR	3911	Unambiguous	Procollagen, type VI, alpha 3 (Predicted), isoform CRA_a OS=Rattus norvegicus GN=Col6a3 PE=4 SV=1 - [D4A111_RAT]|Protein Col6a3 OS=Rattus norvegicus GN=Col6a3 PE=4 SV=1 - [D4A115_RAT]	2	2	D4A111;D4A115	N-Term(iTRAQ8plex)	HCD	1	0	1	1	1.077	1.338	1.044	1.3	0.81	1.234	1.09	1.239	1.026	Not Unique	Not Used	420946	0.00331	0.0573	2469	9.9	20	41	34	11	2726	0	29	37	4802000	2	555.333	1109.66	0	-3.88	18.96	6670	6670	MS2
High	A	2	aLEFVAR	3911	Unambiguous	Procollagen, type VI, alpha 3 (Predicted), isoform CRA_a OS=Rattus norvegicus GN=Col6a3 PE=4 SV=1 - [D4A111_RAT]|Protein Col6a3 OS=Rattus norvegicus GN=Col6a3 PE=4 SV=1 - [D4A115_RAT]	2	2	D4A111;D4A115	N-Term(iTRAQ8plex)	HCD	1	0	1	1	0.837	0.911	0.844	0.921	0.925	1.036	0.79	1.102	0.744	Not Unique	Not Used	468035	0.00322	0.0561	2386	5.1	14	41	34	14	2647	0	22	20	9227000	2	555.333	1109.66	0	-2.12	22.03	7683	7683	MS2
High	A	2	lFEIQR	3914	Unambiguous	Uncharacterized protein (Fragment) OS=Rattus norvegicus PE=4 SV=1 - [F1M088_RAT]	3	1	F1M088	N-Term(iTRAQ8plex)	HCD	1	0	1	1	1.039	1.149	0.781	0.865	0.911	0.719	0.869	0.682	0.945	Unique	Used	444550	0.00657	0.119	2678	1.4	23	41	34	20	2831	0	25	11	13730000	2	555.334	1109.66	0	-1.01	19.9	7166	7166	MS2
High	A	2	aLEFVAR	3911	Unambiguous	Procollagen, type VI, alpha 3 (Predicted), isoform CRA_a OS=Rattus norvegicus GN=Col6a3 PE=4 SV=1 - [D4A111_RAT]|Protein Col6a3 OS=Rattus norvegicus GN=Col6a3 PE=4 SV=1 - [D4A115_RAT]	2	2	D4A111;D4A115	N-Term(iTRAQ8plex)	HCD	1	0	1	1	0.89	1.207	0.901	1.225	0.743	1.244	0.94	1.262	0.83	Not Unique	Not Used	444144	0.000714	0.00956	2678	0.06	31	41	34	34	2831	0	8	1	319200000	2	555.334	1109.66	0	-0.8	19.13	6740	6740	MS2
High	A	2	aLEFVAR	3911	Unambiguous	Procollagen, type VI, alpha 3 (Predicted), isoform CRA_a OS=Rattus norvegicus GN=Col6a3 PE=4 SV=1 - [D4A111_RAT]|Protein Col6a3 OS=Rattus norvegicus GN=Col6a3 PE=4 SV=1 - [D4A115_RAT]	2	2	D4A111;D4A115	N-Term(iTRAQ8plex)	HCD	1	0	1	1	0.936	1.074	1.041	1.198	0.877	1.223	0.786	1.074	0.775	Not Unique	Not Used	421089	0.00124	0.0199	2678	3.4	21	41	34	16	2831	0	15	15	13230000	2	555.334	1109.66	0	-0.36	19.24	6820	6820	MS2
High	A	2	aLEFVAR	3911	Unambiguous	Procollagen, type VI, alpha 3 (Predicted), isoform CRA_a OS=Rattus norvegicus GN=Col6a3 PE=4 SV=1 - [D4A111_RAT]|Protein Col6a3 OS=Rattus norvegicus GN=Col6a3 PE=4 SV=1 - [D4A115_RAT]	2	2	D4A111;D4A115	N-Term(iTRAQ8plex)	HCD	1	0	1	1	1.049	1.018	1.087	1.058	1.037	1.18	0.716	1.091	0.832	Not Unique	Not Used	444286	0.00192	0.0335	2676	0.4	28	41	34	26	2831	0	5	1	126200000	2	555.335	1109.66	0	-0.03	19.4	6889	6889	MS2
High	A	2	TISLIMk	3918	Unambiguous	Sqrdl protein OS=Rattus norvegicus GN=Sqrdl PE=2 SV=1 - [B0BMT9_RAT]	4	1	B0BMT9	K7(iTRAQ8plex)	HCD	1	0	1	1	0.976	0.988	1.172	1.188	0.995	1.083	1.087	0.999	1.348	Unique	Used	443868	0.00855	0.158	1415	0.23	18	37	30	24	1033	0	20	100	2003000	2	555.346	1109.69	0	-4.83	18.58	6450	6450	MS2
High	A	2	TISLIMk	3918	Unambiguous	Sqrdl protein OS=Rattus norvegicus GN=Sqrdl PE=2 SV=1 - [B0BMT9_RAT]	4	1	B0BMT9	K7(iTRAQ8plex)	HCD	1	0	1	1	0.854	1.871	1.153	2.533	0.459	1.704	2.179	1.839	2.003	Unique	Used	420750	0.00624	0.113	1402	0.056	21	37	30	30	1053	0	23	24	9844000	2	555.348	1109.69	0	-1.53	18.57	6464	6464	MS2
High	A	2	TISLIMk	3918	Unambiguous	Sqrdl protein OS=Rattus norvegicus GN=Sqrdl PE=2 SV=1 - [B0BMT9_RAT]	4	1	B0BMT9	K7(iTRAQ8plex)	HCD	1	0	1	1	0.919	1.281	1.047	1.464	0.722	1.346	1.16	1.402	1.12	Unique	Used	420909	0.00557	0.101	1402	3.8	17	37	30	11	1053	0	46	63	2649000	2	555.348	1109.69	0	-1.42	18.89	6631	6631	MS2
High	A	2	vHAIPLR	3921	Unambiguous	Guanine nucleotide-binding protein G(I)/G(S)/G(T) subunit beta-1 OS=Heterocephalus glaber GN=GW7_19399 PE=4 SV=1 - [G5ATH6_HETGA]|Guanine nucleotide-binding protein G(I)/G(S)/G(T) subunit beta-2 OS=Rattus norvegicus GN=Gnb2 PE=1 SV=4 - [GBB2_RAT]	9	2	G5ATH6;P54313	N-Term(iTRAQ8plex)	HCD	1	0	1	1	0.916	1.098	1.007	1.209	0.84	1.124	1.216	1.216	0.982	Not Unique	Not Used	553994	0.000137	0.00246	1647	0.08	20	39	32	30	1633	0	31	30	4600000	3	370.575	1109.71	0	-0.6	11.63	2768	2768	MS2
High	A	2	LLLPWLEAR	3927	Unambiguous	Clathrin heavy chain 1 OS=Rattus norvegicus GN=Cltc PE=4 SV=1 - [F1M779_RAT]	3	1	F1M779		HCD	1	0	1	1										No Quan Labels	Not Used	404575	4.3e-05	0.000534	2052	0.0013	32	40	33	49	2025	0	19	100	815700	2	555.837	1110.67	0	0.32	32.77	12605	12605	MS2
High	A	2	eLYLIR	3928	Unambiguous	Trimethyllysine dioxygenase, mitochondrial OS=Rattus norvegicus GN=Tmlhe PE=1 SV=2 - [TMLH_RAT]	2	1	Q91ZW6	N-Term(iTRAQ8plex)	HCD	1	0	1	1	0.722	1.363	0.672	1.27	0.534	1.141	1.168	1.249	1.17	Unique	Used	421604	0.00744	0.137	1641	2.1	21	38	31	16	1549	0	7	56	4465000	2	555.843	1110.68	0	-3.1	20.28	7361	7361	MS2
High	A	2	lLEYLR	3929	Unambiguous	Myb-binding protein 1A OS=Rattus norvegicus GN=Mybbp1a PE=2 SV=2 - [MBB1A_RAT]	1	1	O35821	N-Term(iTRAQ8plex)	HCD	1	0	1	1	0.641	1.062	0.607	1.008	0.608	1.109	0.93	1.165	0.904	Unique	Used	449138	0.00925	0.17	1568	1.1	20	38	31	18	1479	0	6	100	2089000	2	555.844	1110.68	0	-1.9	29.44	11983	11983	MS2
High	A	2	iYLELR	3930	Unambiguous	Acidic leucine-rich nuclear phosphoprotein 32 family member A OS=Rattus norvegicus GN=Anp32a PE=2 SV=1 - [AN32A_RAT]	2	1	P49911	N-Term(iTRAQ8plex)	HCD	1	0	1	1	0.93	1.016	0.611	0.669	0.922	0.673	1.189	0.747	0.783	Unique	Used	422253	0.0027	0.0449	1566	0.89	25	38	31	19	1461	0	31	21	10380000	2	555.844	1110.68	0	-0.91	21.58	8042	8042	MS2
High	A	2	iYLELR	3930	Unambiguous	Acidic leucine-rich nuclear phosphoprotein 32 family member A OS=Rattus norvegicus GN=Anp32a PE=2 SV=1 - [AN32A_RAT]	2	1	P49911	N-Term(iTRAQ8plex)	HCD	1	0	1	1	0.917	1.015	0.71	0.788	0.909	0.782	1.696	0.876	1.034	Unique	Used	422407	0.00316	0.0546	1566	0.7	22	38	31	20	1461	0	35	10	19790000	2	555.845	1110.68	0	-0.25	21.88	8204	8204	MS2
High	A	2	wMIDSR	3937	Unambiguous	Succinate dehydrogenase [ubiquinone] iron-sulfur subunit, mitochondrial OS=Rattus norvegicus GN=Sdhb PE=2 SV=2 - [DHSB_RAT]	2	1	P21913	N-Term(iTRAQ8plex)	HCD	1	0	1	1	2.243	1.931	1.101	0.949	1.17	0.654	1.021	0.899	0.743	Unique	Used	467171	0.0054	0.0972	2168	7	24	40	33	12	2109	0	55	50	3986000	2	556.297	1111.59	0	-1.09	20.15	6776	6776	MS2
High	A	2	lAADDFR	3941	Unambiguous	Keratin, type I cytoskeletal 10 OS=Rattus norvegicus GN=Krt10 PE=3 SV=1 - [D3ZR06_RAT]|Keratin, type I cytoskeletal 15 OS=Rattus norvegicus GN=Krt15 PE=1 SV=1 - [K1C15_RAT]|Keratin, type I cytoskeletal 19 OS=Rattus norvegicus GN=Krt19 PE=1 SV=2 - [K1C19_RAT]|Keratin, type I cytoskeletal 18 OS=Rattus norvegicus GN=Krt18 PE=1 SV=3 - [K1C18_RAT]|Keratin, type I cytoskeletal 13 OS=Rattus norvegicus G…	42	4	D3ZR06;Q63279;Q5BJY9;Q6IFV4	N-Term(iTRAQ8plex)	HCD	1	0	1	1	0.957	1.04	1.157	1.259	0.927	1.19	0.949	1.018	1.061	Not Unique	Not Used	465730	0.00203	0.0352	2423	0.4	21	40	33	25	2433	0	15	10	20860000	2	556.305	1111.6	0	-1.36	17	5263	5263	MS2
High	A	2	lAADDFR	3941	Unambiguous	Keratin, type I cytoskeletal 10 OS=Rattus norvegicus GN=Krt10 PE=3 SV=1 - [D3ZR06_RAT]|Keratin, type I cytoskeletal 15 OS=Rattus norvegicus GN=Krt15 PE=1 SV=1 - [K1C15_RAT]|Keratin, type I cytoskeletal 19 OS=Rattus norvegicus GN=Krt19 PE=1 SV=2 - [K1C19_RAT]|Keratin, type I cytoskeletal 18 OS=Rattus norvegicus GN=Krt18 PE=1 SV=3 - [K1C18_RAT]|Keratin, type I cytoskeletal 13 OS=Rattus norvegicus G…	42	4	D3ZR06;Q63279;Q5BJY9;Q6IFV4	N-Term(iTRAQ8plex)	HCD	1	0	1	1	0.696	0.932	0.89	1.194	0.752	1.286	0.802	0.86	1.179	Not Unique	Not Used	441806	0.00618	0.112	2466	0.27	24	40	33	27	2459	0	4	1	320700000	2	556.305	1111.6	0	-1.25	14.56	4283	4283	MS2
High	A	2	lSDFGIR	3946	Unambiguous	RCG53609 OS=Rattus norvegicus GN=Uba2 PE=2 SV=1 - [B1WC32_RAT]	3	1	B1WC32	N-Term(iTRAQ8plex)	HCD	1	0	1	1	1.014	0.929	1.192	1.093	1.1	0.984	0.886	1.056	0.999	Unique	Used	445925	0.00355	0.0622	2714	10	23	41	34	11	2572	0	60	68	3210000	2	556.322	1111.64	0	-4.88	22.75	8610	8610	MS2
High	A	2	VFDAIMNFR	3950	Unambiguous	Elongation factor 2 OS=Rattus norvegicus GN=Eef2 PE=1 SV=4 - [EF2_RAT]	1	1	P05197		HCD	1	0	1	1										No Quan Labels	Not Used	379912	5.5e-05	0.000585	1295	0.026	31	38	31	34	1302	0	17	100	2926000	2	556.781	1112.56	0	-0.29	26.51	9722	9722	MS2
High	A	2	VFDAIMNFR	3950	Unambiguous	Elongation factor 2 OS=Rattus norvegicus GN=Eef2 PE=1 SV=4 - [EF2_RAT]	1	1	P05197		HCD	1	0	1	1										No Quan Labels	Not Used	401011	1.4e-05	0.000112	1295	0.0031	16	38	31	43	1302	0	7	100	3004000	2	556.781	1112.56	0	-0.18	24.82	8863	8863	MS2
High	A	2	VFDAIMNFR	3950	Unambiguous	Elongation factor 2 OS=Rattus norvegicus GN=Eef2 PE=1 SV=4 - [EF2_RAT]	1	1	P05197		HCD	1	0	1	1										No Quan Labels	Not Used	379771	2.6e-05	0.000234	1295	0.0045	18	38	31	42	1303	0	21	100	1677000	2	556.782	1112.56	0	0.04	26.2	9574	9574	MS2
High	A	2	qGIEMHLFR	3961	Unambiguous	Protein Sntb2 OS=Rattus norvegicus GN=Sntb2 PE=4 SV=1 - [D3ZMX6_RAT]	2	1	D3ZMX6	N-Term(Gln->pyro-Glu)	HCD	1	0	1	1										No Quan Labels	Not Used	400699	0.000283	0.00337	1181	0.0019	24	37	30	45	1083	0	8	63	4211000	2	557.28	1113.55	0	1.9	24.16	8535	8535	MS2
High	A	2	lFGFVAR	113	Unambiguous	Protein Tns1 (Fragment) OS=Rattus norvegicus GN=Tns1 PE=4 SV=1 - [F1LN42_RAT]	3	1	F1LN42	N-Term(iTRAQ8plex)	HCD	1	0	1	1	1.53	1.094	1.428	1.024	1.408	0.854	1.119	0.969	1.028	Unique	Used	471902	0.00592	0.107	2882	3.2	29	41	34	17	3035	0	6	7	28250000	2	557.339	1113.67	0	-1.49	30.75	11744	11744	MS2
High	A	2	lFGFVAR	113	Unambiguous	Protein Tns1 (Fragment) OS=Rattus norvegicus GN=Tns1 PE=4 SV=1 - [F1LN42_RAT]	3	1	F1LN42	N-Term(iTRAQ8plex)	HCD	1	0	1	1	1.272	0.843	1.205	0.8	1.52	0.734	1.028	0.863	0.979	Unique	Used	471773	0.000639	0.00864	3031	2.8	26	41	34	18	3149	0	20	67	3246000	2	557.339	1113.67	0	-1.16	30.44	11608	11608	MS2
High	A	2	lFGFVAR	113	Unambiguous	Protein Tns1 (Fragment) OS=Rattus norvegicus GN=Tns1 PE=4 SV=1 - [F1LN42_RAT]	3	1	F1LN42	N-Term(iTRAQ8plex)	HCD	1	0	1	1	1.166	0.903	1.088	0.844	1.301	0.79	0.891	0.83	0.911	Unique	Used	472023	0.00477	0.0846	2943	3.5	29	41	34	16	3106	0		45	0	2	557.339	1113.67	0	-0.85	31.02	11871	11871	MS2
High	A	2	lFGFVAR	113	Unambiguous	Protein Tns1 (Fragment) OS=Rattus norvegicus GN=Tns1 PE=4 SV=1 - [F1LN42_RAT]	3	1	F1LN42	N-Term(iTRAQ8plex)	HCD	1	0	1	1	1.522	1.134	1.06	0.792	1.351	0.81	1.056	0.801	1.004	Unique	Used	448456	0.00124	0.0199	2943	4.8	25	41	34	15	3106	0	23	30	7452000	2	557.339	1113.67	0	-0.72	27.98	11267	11267	MS2
High	A	2	lFGFVAR	113	Unambiguous	Protein Tns1 (Fragment) OS=Rattus norvegicus GN=Tns1 PE=4 SV=1 - [F1LN42_RAT]	3	1	F1LN42	N-Term(iTRAQ8plex)	HCD	1	0	1	1	1.352	1.101	1.225	1	1.236	0.998	1.026	0.985	1.101	Unique	Used	492913	0.000597	0.00802	2943	15	14	41	34	10	3106	0	23	64	3884000	2	557.339	1113.67	0	-0.72	26.74	10981	10981	MS2
High	A	2	DYFIScPGR	3970	Unambiguous	Hemopexin OS=Rattus norvegicus GN=Hpx PE=1 SV=3 - [HEMO_RAT]	1	1	P20059	C6(Carbamidomethyl)	HCD	1	0	1	1										No Quan Labels	Not Used	354138	0.00522	0.0932		0.12	25	32	25	22	366	0	61	63	1735000	2	557.754	1114.5	0	1.92	17.12	5038	5038	MS2
High	A	2	TNVIQSLLAR	3972	Unambiguous	Phosphatidylinositide phosphatase SAC1 OS=Rattus norvegicus GN=Sacm1l PE=1 SV=1 - [SAC1_RAT]	2	1	Q9ES21		HCD	1	0	1	1										No Quan Labels	Not Used	380379	0.000273	0.0033	2229	0.13	34	41	34	30	2678	0	56	100	1667000	2	557.833	1114.66	0	1.49	27.51	10212	10212	MS2
High	A	2	VELQELNDR	3974	Unambiguous	Vimentin OS=Rattus norvegicus GN=Vim PE=3 SV=1 - [G3V8C3_RAT]|Desmin OS=Rattus norvegicus GN=Des PE=2 SV=1 - [Q6P725_RAT]	5	2	G3V8C3;Q6P725		HCD	1	0	1	1										No Quan Labels	Not Used	374065	2.6e-05	0.000243	1560	0.00023	31	38	31	55	1332	0	48	19	6335000	2	558.289	1115.57	0	0.84	13.43	3446	3446	MS2
High	A	2	yGTDLSR	3976	Unambiguous	Sodium/potassium-transporting ATPase subunit alpha-1 OS=Rattus norvegicus GN=Atp1a1 PE=1 SV=1 - [AT1A1_RAT]	2	1	P06685	N-Term(iTRAQ8plex)	HCD	1	0	1	1	0.832	1.026	0.804	0.994	0.816	0.869	0.661	1.131	0.92	Unique	Used	417164	0.00524	0.0939	2054	1.1	30	40	33	20	2171	0	4	3	86290000	2	558.303	1115.6	0	-0.27	11.55	2694	2694	MS2
High	A	2	yAISMAR	3979	Unambiguous	Lymphocyte cytosolic protein 1 OS=Rattus norvegicus GN=Lcp1 PE=2 SV=1 - [Q5XI38_RAT]	2	1	Q5XI38	N-Term(iTRAQ8plex)	HCD	1	0	1	1	0.886	0.853	0.818	0.789	1.046	1.114	0.771	1.117	1.007	Unique	Used	418378	0.00626	0.113	2107	1.6	29	41	34	19	2763	0	12	18	10640000	2	558.312	1115.62	0	-1.34	13.8	3969	3969	MS2
High	A	2	yAISMAR	3979	Unambiguous	Lymphocyte cytosolic protein 1 OS=Rattus norvegicus GN=Lcp1 PE=2 SV=1 - [Q5XI38_RAT]	2	1	Q5XI38	N-Term(iTRAQ8plex)	HCD	1	0	1	1	1.038	0.805	0.854	0.664	1.298	1.123	0.773	0.955	0.892	Unique	Used	441406	0.00646	0.118		7.5	23	41	34	13	2988	0	36	7	22460000	2	558.312	1115.62	0	-1.01	13.79	3863	3863	MS2
High	A	2	fTFALGR	115	Unambiguous	Cadherin-17 OS=Rattus norvegicus GN=Cdh17 PE=2 SV=1 - [CAD17_RAT]	1	1	P55281	N-Term(iTRAQ8plex)	HCD	1	0	1	1	0.851	0.88	0.718	0.744	0.974	0.879	0.868	1.014	1.01	Unique	Used	469868	0.00334	0.0577	2442	2.1	21	40	33	17	2129	0	6	6	40260000	2	558.328	1115.65	0	-3.25	26.11	9608	9608	MS2
High	A	2	fTFALGR	115	Unambiguous	Cadherin-17 OS=Rattus norvegicus GN=Cdh17 PE=2 SV=1 - [CAD17_RAT]	1	1	P55281	N-Term(iTRAQ8plex)	HCD	1	0	1	1	0.801	0.931	0.88	1.024	0.867	1.029	1.037	1.085	1.028	Unique	Used	446434	0.00168	0.0284	2441	7	17	40	33	12	2129	0	41	61	2989000	2	558.328	1115.65	0	-2.92	23.76	9144	9144	MS2
High	A	2	fTFALGR	115	Unambiguous	Cadherin-17 OS=Rattus norvegicus GN=Cdh17 PE=2 SV=1 - [CAD17_RAT]	1	1	P55281	N-Term(iTRAQ8plex)	HCD	1	0	1	1	0.833	1.038	0.954	1.191	0.809	1.24	1.156	1.406	1.221	Unique	Used	469747	0.00192	0.0331	2398	8.3	16	40	33	11	2083	0	26	24	8952000	2	558.328	1115.65	0	-1.83	25.83	9481	9481	MS2
High	A	2	qIQLAQk	106661	Unambiguous		0	0		N-Term(Gln->pyro-Glu); K7(iTRAQ8plex)	HCD	1	0	1	1	1.125	0.74	1.08	0.712	1.531	0.468	0.521	0.739	1.466	No Proteins	Not Used	375353	0.00839	0.155		6.7	24	40	33	12	2031	0	51	55	2689000	2	558.34	1115.67	0	0.69	16.52	4881	4881	MS2
High	A	2	aLEIIPR	3987	Unambiguous	Protein Cct7 OS=Rattus norvegicus GN=Cct7 PE=3 SV=1 - [D4AC23_RAT]	2	1	D4AC23	N-Term(iTRAQ8plex)	HCD	1	0	1	1	1.046	1.017	1.067	1.04	1.036	1.024	0.996	1.104	1.052	Unique	Used	444585	0.00256	0.0427	1258	0.67	22	38	31	20	1300	0	27	15	6797000	2	558.357	1115.71	0	-1.85	19.97	7203	7203	MS2
High	A	2	aLEIIPR	3987	Unambiguous	Protein Cct7 OS=Rattus norvegicus GN=Cct7 PE=3 SV=1 - [D4AC23_RAT]	2	1	D4AC23	N-Term(iTRAQ8plex)	HCD	1	0	1	1	0.988	0.961	0.889	0.867	1.035	0.883	0.776	1.066	0.872	Unique	Used	444445	0.000488	0.00669	1239	0.25	20	38	31	24	1285	0	21	4	46910000	2	558.358	1115.71	0	-0.87	19.71	7056	7056	MS2
High	A	2	IAGPGLSScVR	3990	Unambiguous	Filamin, beta (Predicted) OS=Rattus norvegicus GN=Flnb PE=4 SV=1 - [D4A8D5_RAT]	2	1	D4A8D5	C9(Carbamidomethyl)	HCD	1	0	1	1										No Quan Labels	Not Used	395616	0.000335	0.00439	1724	0.027	15	40	33	36	2125	0	65	100	880000	2	558.796	1116.58	0	1.63	12.98	3198	3198	MS2
High	A	2	dYVLFR	106664	Unambiguous		0	0		N-Term(iTRAQ8plex)	HCD	1	0	1	1	0.937	0.962	1.202	1.238	0.98	1.229	1.104	0.939	1.1	No Proteins	Not Used	421572	0.00852	0.157	2190	1.9	20	39	32	17	1988	0	21	69	4641000	2	558.821	1116.63	0	-1.6	20.21	7327	7327	MS2
High	A	2	dVFLYR	3993	Unambiguous	Coatomer protein complex, subunit epsilon (Predicted), isoform CRA_c OS=Rattus norvegicus GN=Cope PE=4 SV=1 - [G3V8Q1_RAT]	2	1	G3V8Q1	N-Term(iTRAQ8plex)	HCD	1	0	1	1	0.888	1.141	1.054	1.357	0.784	1.091	1.029	1.048	1.106	Unique	Used	420908	0.00814	0.152	2155	1.6	22	39	32	18	1930	0	23	15	11490000	2	558.821	1116.64	0	-0.18	18.89	6630	6630	MS2
High	A	2	lALLQVR	4000	Unambiguous	Hexokinase-1 OS=Rattus norvegicus GN=Hk1 PE=1 SV=4 - [HXK1_RAT]|Hexokinase-1 OS=Heterocephalus glaber GN=GW7_10633 PE=3 SV=1 - [G5B184_HETGA]	3	2	P05708;G5B184	N-Term(iTRAQ8plex)	HCD	1	0	1	1	1.07	1.205	1.076	1.214	0.894	1.413	1.03	1.382	1.076	Not Unique	Not Used	471152	0.00114	0.0186	977	0.52	29	36	29	19	910	0	12	54	3840000	2	558.873	1116.74	0	-1.75	29.02	10956	10956	MS2
High	A	2	lALLQVR	4000	Unambiguous	Hexokinase-1 OS=Rattus norvegicus GN=Hk1 PE=1 SV=4 - [HXK1_RAT]|Hexokinase-1 OS=Heterocephalus glaber GN=GW7_10633 PE=3 SV=1 - [G5B184_HETGA]	3	2	P05708;G5B184	N-Term(iTRAQ8plex)	HCD	1	0	1	1	1.196	1.256	1.107	1.165	0.959	1.477	1.197	1.386	1.223	Not Unique	Not Used	471294	0.0026	0.0438	977	0.89	29	36	29	17	910	0	5	45	5574000	2	558.873	1116.74	0	-1.31	29.33	11105	11105	MS2
High	A	2	vLAQLLR	116	Unambiguous	PEN-20 OS=Rattus norvegicus GN=Pcsk1n PE=4 SV=1 - [G3V6X7_RAT]	2	1	G3V6X7	N-Term(iTRAQ8plex)	HCD	1	0	1	1	1.056	3.015	0.171	0.489	0.353	0.369	0.462	0.382	0.397	Unique	Used	472799	0.00839	0.155	379	0.33	24	31	24	16	271	0	17	100	1450000	2	558.875	1116.74	0	1.75	32.84	12685	12685	MS2
High	A	2	FSMPGFk	4004	Unambiguous	AHNAK-related protein (Fragment) OS=Rattus norvegicus GN=Ahnak PE=2 SV=1 - [Q8VHJ0_RAT]|AHNAK 1 (Fragment) OS=Rattus norvegicus GN=Ahnak PE=2 SV=1 - [Q38PG2_RAT]|AHNAK 1 (Fragment) OS=Rattus norvegicus GN=Ahnak PE=2 SV=1 - [Q38PG0_RAT]|AHNAK 1 (Fragment) OS=Rattus norvegicus GN=Ahnak PE=2 SV=1 - [Q38PG1_RAT]|AHNAK 1 (Fragment) OS=Rattus norvegicus GN=Ahnak PE=2 SV=1 - [Q38PF8_RAT]|Neuroblast diff…	6	5	Q8VHJ0;Q38PG2;Q38PG1;Q38PF8;G5AYH1	K7(iTRAQ8plex)	HCD	1	0	1	1	1.294	1.277	1.074	1.063	1.021	0.978	1.415	1.035	1.361	Not Unique	Not Used	468850	0.00997	0.18		7.7	24	40	33	11	2102	0	43	100	1104000	2	559.304	1117.6	0	-1.57	23.86	8539	8539	MS2
High	A	2	IFEAQIAGLR	4006	Unambiguous	Keratin, type II cytoskeletal 7 OS=Rattus norvegicus GN=Krt7 PE=2 SV=1 - [K2C7_RAT]|Keratin complex 2, basic, gene 7, isoform CRA_a OS=Rattus norvegicus GN=Krt7 PE=3 SV=1 - [G3V712_RAT]	2	2	Q6IG12;G3V712		HCD	1	0	1	1										No Quan Labels	Not Used	377620	6.7e-05	0.000646	2233	0.011	33	40	33	40	2087	0	35	95	2306000	2	559.323	1117.64	0	2.11	21.53	7300	7300	MS2
High	A	2	IFEAQIAGLR	4006	Unambiguous	Keratin, type II cytoskeletal 7 OS=Rattus norvegicus GN=Krt7 PE=2 SV=1 - [K2C7_RAT]|Keratin complex 2, basic, gene 7, isoform CRA_a OS=Rattus norvegicus GN=Krt7 PE=3 SV=1 - [G3V712_RAT]	2	2	Q6IG12;G3V712		HCD	1	0	1	1										No Quan Labels	Not Used	399453	2.6e-05	0.000208	2385	0.0056	16	40	33	43	2192	0	40	100	822100	2	559.323	1117.64	0	2.77	21.51	7227	7227	MS2
High	A	2	qLHLNQLIR	4008	Unambiguous	Protein Mcm2 OS=Rattus norvegicus GN=Mcm2 PE=3 SV=1 - [D3ZP96_RAT]	2	1	D3ZP96	N-Term(Gln->pyro-Glu)	HCD	1	0	1	1										No Quan Labels	Not Used	400550	0.000326	0.00402	2195	3.6	18	40	33	15	2036	0	24	100	1173000	2	559.328	1117.65	0	1.36	23.84	8379	8379	MS2
High	A	2	lWEPLR	117	Unambiguous	Mas-related G-protein-coupled receptor member F OS=Rattus norvegicus GN=Mrgprf PE=3 SV=1 - [G3V7Q5_RAT]	3	1	G3V7Q5	N-Term(iTRAQ8plex)	HCD	1	0	1	1	0.953	1.16	0.976	1.19	0.828	1.217	1.032	1.266	0.862	Unique	Used	445729	0.0053	0.0957	2713	0.21	29	40	33	27	2144	0	2	27	8394000	2	559.337	1117.67	0	0.45	22.36	8404	8404	MS2
High	A	2	NALLALAk	4012	Unambiguous	Annexin A1 OS=Rattus norvegicus GN=Anxa1 PE=1 SV=2 - [ANXA1_RAT]	2	1	P07150	K8(iTRAQ8plex)	HCD	1	0	1	1	1.427	1.186	1.411	1.175	1.212	1.034	1.038	0.853	1.225	Unique	Used	443848	0.00194	0.0338		2.8	29	40	33	16	2433	0	63	35	3744000	2	559.365	1117.72	0	-1.21	18.54	6429	6429	MS2
High	A	2	NALLALAk	4012	Unambiguous	Annexin A1 OS=Rattus norvegicus GN=Anxa1 PE=1 SV=2 - [ANXA1_RAT]	2	1	P07150	K8(iTRAQ8plex)	HCD	1	0	1	1	1.098	1.287	1.201	1.411	0.859	1.288	1.168	0.982	1.394	Unique	Used	443990	0.00112	0.0182	1990	0.063	22	40	33	33	2433	0	50	26	5158000	2	559.365	1117.72	0	-1.21	18.83	6578	6578	MS2
High	A	2	vMDFFR	4014	Unambiguous	Microtubule-actin cross-linking factor 1 OS=Rattus norvegicus GN=Macf1 PE=1 SV=1 - [MACF1_RAT]|Microtubule-actin cross-linking factor 1, isoform 4 OS=Heterocephalus glaber GN=GW7_20337 PE=4 SV=1 - [G5AMJ9_HETGA]	11	1	D3ZHV2	N-Term(iTRAQ8plex)	HCD	1	0	1	1	0.916	1.022	0.926	1.036	0.902	1.008	0.857	1.142	0.915	Unique	Used	449184	0.00817	0.152		1.7	30	39	32	17	1820	0	8	100	1372000	2	559.801	1118.59	0	-2.67	29.55	12032	12032	MS2
High	A	2	iNIVLSR	4018	Unambiguous	Dihydrofolate reductase OS=Rattus norvegicus GN=Dhfr PE=2 SV=3 - [DYR_RAT]	2	1	Q920D2	N-Term(iTRAQ8plex)	HCD	1	0	1	1	1.064	1.328	0.916	1.145	0.807	1.129	1.289	1.173	0.97	Unique	Used	445112	0.00125	0.0203	2687	12	19	41	34	11	2799	0	33	100	1968000	2	559.862	1118.72	0	-2.52	21.11	7756	7756	MS2
High	A	2	iNIVLSR	4018	Unambiguous	Dihydrofolate reductase OS=Rattus norvegicus GN=Dhfr PE=2 SV=3 - [DYR_RAT]	2	1	Q920D2	N-Term(iTRAQ8plex)	HCD	1	0	1	1	0.857	0.853	0.846	0.844	1.012	0.966	1.082	0.866	0.866	Unique	Used	444944	0.00334	0.0577	2685	2.4	26	41	34	18	2798	0	5	50	3981000	2	559.862	1118.72	0	-2.09	20.75	7580	7580	MS2
High	A	2	lTPTEVR	4026	Unambiguous	Proteasome subunit alpha type-2 OS=Rattus norvegicus GN=Psma2 PE=1 SV=3 - [PSA2_RAT]	4	1	P17220	N-Term(iTRAQ8plex)	HCD	1	0	1	1	1.249	1.112	1.13	1.008	1.132	1.026	1.209	1.071	1.014	Unique	Used	463597	0.00764	0.141	2898	0.93	24	41	34	22	3126	0	48	72	2579000	2	560.335	1119.66	0	-4.59	12.32	2999	2999	MS2
High	A	2	iVELEGR	4027	Unambiguous	Uncharacterized protein OS=Rattus norvegicus GN=Golm1 PE=4 SV=1 - [D4AEL2_RAT]	1	1	D4AEL2	N-Term(iTRAQ8plex)	HCD	1	0	1	1	0.906	1.031	1.012	1.154	0.885	0.891	0.971	0.984	0.999	Unique	Used	419733	0.00986	0.179	2724	5.8	20	41	34	14	3054	0	32	65	3494000	2	560.335	1119.66	0	-3.51	16.55	5396	5396	MS2
High	A	2	aIDILDR	4028	Unambiguous	Mitogen-activated protein kinase 3 OS=Rattus norvegicus GN=Mapk3 PE=1 SV=5 - [MK03_RAT]	6	1	P21708	N-Term(iTRAQ8plex)	HCD	1	0	1	1	1.202	1.254	1.137	1.189	0.965	1.295	0.937	1.246	1.016	Unique	Used	446026	0.000722	0.00966	2731	0.12	30	41	34	31	3053	0	6	8	23830000	2	560.336	1119.66	0	-2.53	22.95	8716	8716	MS2
High	A	2	aLDLLDR	4028	Unambiguous	Mitogen-activated protein kinase 3 OS=Rattus norvegicus GN=Mapk3 PE=1 SV=5 - [MK03_RAT]	6	1	P21708	N-Term(iTRAQ8plex)	HCD	1	0	1	2	1.202	1.254	1.137	1.189	0.965	1.295	0.937	1.246	1.016	Redundant	Not Used	446026	0.000722	0.00966	2731	0.12	30	41	34	31	3053	0	6	8	23830000	2	560.336	1119.66	0	-2.53	22.95	8716	8716	MS2
High	A	2	eLIIGDR	4032	Unambiguous	ATP synthase subunit alpha, mitochondrial OS=Rattus norvegicus GN=Atp5a1 PE=1 SV=2 - [ATPA_RAT]	3	1	P15999	N-Term(iTRAQ8plex)	HCD	1	0	1	1	0.737	1.218	0.654	1.084	0.609	1.176	1.294	1.706	0.937	Unique	Used	419005	0.00364	0.0638	2729	0.11	30	41	34	31	3051	0	10	0	443200000	2	560.337	1119.67	0	-1.55	15.02	4628	4628	MS2
High	A	2	iVELEGR	4027	Unambiguous	Uncharacterized protein OS=Rattus norvegicus GN=Golm1 PE=4 SV=1 - [D4AEL2_RAT]	1	1	D4AEL2	N-Term(iTRAQ8plex)	HCD	1	0	1	1	1.01	1	1.166	1.157	1.017	0.966	0.866	0.894	0.954	Unique	Used	419586	0.00316	0.0546	2729	9.6	18	41	34	12	3051	0	32	100	1406000	2	560.337	1119.67	0	-1.55	16.25	5242	5242	MS2
High	A	2	lADLVER	4039	Unambiguous	Retinal dehydrogenase 2 OS=Rattus norvegicus GN=Aldh1a2 PE=1 SV=2 - [AL1A2_RAT]|Aldehyde dehydrogenase X, mitochondrial OS=Rattus norvegicus GN=Aldh1b1 PE=3 SV=1 - [G3V7I5_RAT]	4	1	G3V7I5	N-Term(iTRAQ8plex)	HCD	1	0	1	1	0.909	1.372	0.755	1.142	0.667	0.935	1.343	1.249	1.037	Unique	Used	422147	0.00609	0.109	2741	2	28	41	34	19	3111	0	13	24	9039000	2	560.337	1119.67	0	-1.44	21.37	7931	7931	MS2
High	A	2	aIDILDR	4028	Unambiguous	Mitogen-activated protein kinase 3 OS=Rattus norvegicus GN=Mapk3 PE=1 SV=5 - [MK03_RAT]	6	1	P21708	N-Term(iTRAQ8plex)	HCD	1	0	1	1	0.964	1.078	1.152	1.292	0.9	1.04	0.905	1.066	1.09	Unique	Used	446161	0.000374	0.00463	2752	0.043	34	41	34	36	3095	0	3	24	8837000	2	560.337	1119.67	0	-0.78	23.22	8858	8858	MS2
High	A	2	aLDLLDR	4028	Unambiguous	Mitogen-activated protein kinase 3 OS=Rattus norvegicus GN=Mapk3 PE=1 SV=5 - [MK03_RAT]	6	1	P21708	N-Term(iTRAQ8plex)	HCD	1	0	1	2	0.964	1.078	1.152	1.292	0.9	1.04	0.905	1.066	1.09	Redundant	Not Used	446161	0.000374	0.00463	2752	0.043	34	41	34	36	3095	0	3	24	8837000	2	560.337	1119.67	0	-0.78	23.22	8858	8858	MS2
High	A	2	aIDILDR	4028	Unambiguous	Mitogen-activated protein kinase 3 OS=Rattus norvegicus GN=Mapk3 PE=1 SV=5 - [MK03_RAT]	6	1	P21708	N-Term(iTRAQ8plex)	HCD	1	0	1	1	0.841	1.233	0.794	1.165	0.687	1.148	1.003	1.172	1.193	Unique	Used	422851	0.000326	0.00374	2738	2.6	28	41	34	18	3074	0	13	66	4411000	2	560.337	1119.67	0	0.09	22.76	8670	8670	MS2
High	A	2	aLDLLDR	4028	Unambiguous	Mitogen-activated protein kinase 3 OS=Rattus norvegicus GN=Mapk3 PE=1 SV=5 - [MK03_RAT]	6	1	P21708	N-Term(iTRAQ8plex)	HCD	1	0	1	2	0.841	1.233	0.794	1.165	0.687	1.148	1.003	1.172	1.193	Redundant	Not Used	422851	0.000326	0.00374	2738	2.6	28	41	34	18	3074	0	13	66	4411000	2	560.337	1119.67	0	0.09	22.76	8670	8670	MS2
High	A	2	aLLFVPR	125	Unambiguous	Heat shock protein HSP 90-alpha OS=Rattus norvegicus GN=Hsp90aa1 PE=1 SV=3 - [HS90A_RAT]	2	1	P82995	N-Term(iTRAQ8plex)	HCD	1	0	1	1	0.89	1.02	1.16	1.332	0.879	1.14	1.015	1.016	1.169	Unique	Used	446843	0.000426	0.00581	1918	0.11	31	39	32	29	1786	0	4	17	12560000	2	560.362	1119.72	0	-1.77	24.61	9574	9574	MS2
High	A	2	aLLFVPR	125	Unambiguous	Heat shock protein HSP 90-alpha OS=Rattus norvegicus GN=Hsp90aa1 PE=1 SV=3 - [HS90A_RAT]	2	1	P82995	N-Term(iTRAQ8plex)	HCD	1	0	1	1	0.944	0.909	1.172	1.131	1.045	1.212	0.898	1.08	1.13	Unique	Used	470583	0.000536	0.0073	1988	0.13	30	39	32	28	1831	0	25	5	36300000	2	560.363	1119.72	0	-1.11	27.73	10359	10359	MS2
High	A	2	aLLFVPR	125	Unambiguous	Heat shock protein HSP 90-alpha OS=Rattus norvegicus GN=Hsp90aa1 PE=1 SV=3 - [HS90A_RAT]	2	1	P82995	N-Term(iTRAQ8plex)	HCD	1	0	1	1	0.888	1.053	0.94	1.117	0.85	1.149	1.294	0.989	1.33	Unique	Used	470713	0.00187	0.0318	1988	7.2	18	39	32	11	1831	0	33	89	3167000	2	560.363	1119.72	0	-1.11	28.02	10495	10495	MS2
High	A	2	aLLFVPR	125	Unambiguous	Heat shock protein HSP 90-alpha OS=Rattus norvegicus GN=Hsp90aa1 PE=1 SV=3 - [HS90A_RAT]	2	1	P82995	N-Term(iTRAQ8plex)	HCD	1	0	1	1	1.067	1.046	1.191	1.171	1.027	1.221	1.028	0.979	1.188	Unique	Used	470348	0.000335	0.00437	1988	0.69	27	39	32	21	1831	0	28	89	2926000	2	560.363	1119.72	0	-1.11	27.19	10112	10112	MS2
High	A	2	aLLFVPR	125	Unambiguous	Heat shock protein HSP 90-alpha OS=Rattus norvegicus GN=Hsp90aa1 PE=1 SV=3 - [HS90A_RAT]	2	1	P82995	N-Term(iTRAQ8plex)	HCD	1	0	1	1	0.855	1.392	1.191	1.942	0.619	1.479	1.193	1.342	1.511	Unique	Used	470462	0.000335	0.00433	1988	0.5	28	39	32	23	1831	0	4	8	27110000	2	560.363	1119.72	0	-0.68	27.46	10232	10232	MS2
High	A	2	iLLMGLR	106740	Unambiguous		0	0		N-Term(iTRAQ8plex)	HCD	1	0	1	1	1.139	1.043	1.083	0.993	1.1	0.829	0.769	0.821	0.98	No Proteins	Not Used	472440	0.00841	0.155	1424	2.6	23	37	30	14	1192	0	19	89	3564000	2	560.364	1119.72	0	-0.86	32	12308	12308	MS2
High	A	2	EGDPAIYAER	4073	Unambiguous	Testin OS=Rattus norvegicus GN=Tes PE=1 SV=1 - [TES_RAT]	2	1	Q2LAP6		HCD	1	0	1	1										No Quan Labels	Not Used	352255	2.6e-05	0.000269		0.008	29	36	29	37	814	0	43	100	1200000	2	560.769	1120.53	0	4.07	12.81	3053	3053	MS2
High	A	2	EGDPAIYAER	4073	Unambiguous	Testin OS=Rattus norvegicus GN=Tes PE=1 SV=1 - [TES_RAT]	2	1	Q2LAP6		HCD	1	0	1	1										No Quan Labels	Not Used	352371	0.00282	0.0471		1.5	19	36	29	14	814	0	47	11	8192000	2	560.769	1120.53	0	4.18	13.08	3175	3175	MS2
High	A	2	lAEQAER	4078	Unambiguous	14-3-3 protein theta OS=Rattus norvegicus GN=Ywhaq PE=1 SV=1 - [1433T_RAT]|Isoform Short of 14-3-3 protein beta/alpha OS=Rattus norvegicus GN=Ywhab - [1433B_RAT]|14-3-3 protein epsilon OS=Rattus norvegicus GN=Ywhae PE=1 SV=1 - [1433E_RAT]|14-3-3 protein gamma OS=Rattus norvegicus GN=Ywhag PE=1 SV=2 - [1433G_RAT]|14-3-3 protein zeta/delta OS=Rattus norvegicus GN=Ywhaz PE=1 SV=1 - [1433Z_RAT]|14-3-…	19	7	P68255;P35213-2;P62260;P61983;P63102;P68511;G3V9A3	N-Term(iTRAQ8plex)	HCD	1	0	1	1	1.019	1.017	1.527	1.527	1.009	1.184	1.033	0.896	0.938	Not Unique	Not Used	463150	0.00663	0.12	2317	1.7	24	40	33	18	2239	0	17	7	24970000	2	560.816	1120.62	0	-1.54	11.44	2529	2529	MS2
High	A	2	eIQTAVR	4081	Unambiguous	Histone H2B type 1 OS=Rattus norvegicus PE=1 SV=2 - [H2B1_RAT]	21	1	Q00715	N-Term(iTRAQ8plex)	HCD	1	0	1	1	1.392	1.074	2.168	1.676	1.306	1.147	1.16	0.987	1.431	Unique	Used	463315	0.00494	0.0873	3430	13	19	42	35	11	3580	0	22	22	8149000	2	560.833	1120.66	0	-3.29	11.75	2702	2702	MS2
High	A	2	eIQTAVR	4081	Unambiguous	Histone H2B type 1 OS=Rattus norvegicus PE=1 SV=2 - [H2B1_RAT]	21	1	Q00715	N-Term(iTRAQ8plex)	HCD	1	0	1	1	1.111	1.084	2.566	2.509	1.032	1.949	2.098	1.186	2.526	Unique	Used	417104	0.00337	0.0587	3632	2.1	27	42	35	20	3787	0	5	1	120200000	2	560.834	1120.66	0	-1.33	11.45	2631	2631	MS2
High	A	2	VIcGGFLISR	4092	Unambiguous	Mast cell protease 2 OS=Rattus norvegicus GN=Mcpt2 PE=1 SV=1 - [MCPT2_RAT]	1	1	P00770	C3(Carbamidomethyl)	HCD	1	0	1	1										No Quan Labels	Not Used	399298	7.1e-05	0.000865		0.15	33	40	33	29	2258	0	56	67	3125000	2	561.312	1121.62	0	1.9	21.16	7064	7064	MS2
High	A	2	NLGPGMTk	4093	Unambiguous	Vinculin OS=Rattus norvegicus GN=Vcl PE=1 SV=1 - [VINC_RAT]	2	1	P85972	K8(iTRAQ8plex)	HCD	1	0	1	1	0.988	0.854	1.393	1.207	1.165	0.954	1.094	1.117	1.171	Unique	Used	463370	0.0054	0.0972		3.6	28	41	34	16	2772	0	41	26	5583000	2	561.32	1121.63	0	2.84	11.85	2760	2760	MS2
High	A	2	LLQFVTGSTR	4094	Rejected	E3 ubiquitin-protein ligase SMURF2 OS=Heterocephalus glaber GN=GW7_18759 PE=4 SV=1 - [G5BM37_HETGA]	3	0			HCD	0	0	1	1										No Quan Labels	Not Used	375987	0.000374	0.00491	2731	0.25	17	41	34	28	2846	0	38	29	4117000	2	561.321	1121.63	0	2.3	17.94	5561	5561	MS2
High	A	2	LLQFVTGTSR	4095	Selected	E3 ubiquitin-protein ligase OS=Rattus norvegicus GN=Nedd4 PE=4 SV=1 - [F1LQ82_RAT]|E3 ubiquitin-protein ligase OS=Rattus norvegicus GN=Nedd4l PE=4 SV=1 - [F1LP70_RAT]	11	2	F1LQ82;F1LP70		HCD		0	2	2										No Quan Labels	Not Used	375987	0.000374	0.00491	2731	0.25	17	41	34	28	2846	0	38	29	4117000	2	561.321	1121.63	0	2.3	17.94	5561	5561	MS2
High	A	2	eASELLR	4096	Unambiguous	Unconventional myosin-Ic OS=Rattus norvegicus GN=Myo1c PE=2 SV=2 - [MYO1C_RAT]	4	1	Q63355	N-Term(iTRAQ8plex)	HCD	1	0	1	1	0.943	1.014	0.87	0.938	0.936	0.902	0.761	1.089	0.972	Unique	Used	418412	0.00287	0.0479	2875	2	30	41	34	18	2639	0	23	5	26870000	2	561.326	1121.64	0	-1.77	13.87	4005	4005	MS2
High	A	2	sDVIEVR	4098	Unambiguous	Protein Susd2 OS=Rattus norvegicus GN=Susd2 PE=4 SV=1 - [D3ZEV8_RAT]	5	1	D3ZEV8	N-Term(iTRAQ8plex)	HCD	1	0	1	1	0.985	1.092	0.891	0.99	0.908	1.033	1.018	1.021	1.03	Unique	Used	417702	0.00113	0.0185	2947	0.43	21	41	34	25	2806	0	11	8	17650000	2	561.327	1121.65	0	-0.58	12.51	3259	3259	MS2
High	A	2	LEQEIATYR	4100	Unambiguous	Keratin, type I cytoskeletal 19 OS=Rattus norvegicus GN=Krt19 PE=1 SV=2 - [K1C19_RAT]|Keratin, type I cytoskeletal 13 OS=Rattus norvegicus GN=Krt13 PE=2 SV=1 - [K1C13_RAT]|Keratin, type I cytoskeletal 20 OS=Rattus norvegicus GN=Krt20 PE=2 SV=2 - [K1C20_RAT]	21	3	Q63279;Q6IFV4;P25030		HCD	1	0	1	1										No Quan Labels	Not Used	373697	2.6e-05	0.000303	1537	0.00064	23	38	31	51	1538	0	25	7	18940000	2	561.793	1122.58	0	-0.85	12.61	3050	3050	MS2
High	A	2	qSAESVSk	4101	Unambiguous	Mitochondrial import inner membrane translocase subunit TIM44 OS=Rattus norvegicus GN=Timm44 PE=4 SV=1 - [G3V640_RAT]	2	1	G3V640	N-Term(Gln->pyro-Glu); K8(iTRAQ8plex)	HCD	1	0	1	1	1.067	0.79	0.881	0.654	1.359	0.793	0.757	0.593	1.086	Unique	Used	351615	0.00167	0.0281	2006	0.32	33	40	33	25	2083	0	22	100	480600	2	561.801	1122.59	0	-0.13	11.24	2376	2376	MS2
High	A	2	iGDcVVR	4102	Unambiguous	Galectin-4 OS=Rattus norvegicus GN=Lgals4 PE=1 SV=1 - [LEG4_RAT]	2	1	P38552	N-Term(iTRAQ8plex); C4(Carbamidomethyl)	HCD	1	0	1	1	0.877	1.034	0.745	0.881	0.854	0.982	1.178	1.221	0.948	Unique	Used	464045	0.00217	0.0371	2977	0.13	34	41	34	30	2665	0	16	7	27180000	2	561.815	1122.62	0	-1.95	13.26	3469	3469	MS2
High	A	2	iGDcVVR	4102	Unambiguous	Galectin-4 OS=Rattus norvegicus GN=Lgals4 PE=1 SV=1 - [LEG4_RAT]	2	1	P38552	N-Term(iTRAQ8plex); C4(Carbamidomethyl)	HCD	1	0	1	1	0.671	1.088	0.703	1.142	0.621	1.327	1.455	1.505	1.188	Unique	Used	440489	0.00125	0.0206	2977	0.41	19	41	34	25	2665	0	9	1	263600000	2	561.815	1122.62	0	-1.95	11.96	2884	2884	MS2
High	A	2	FYTFLk	4106	Unambiguous	Glutathione peroxidase 3 OS=Rattus norvegicus GN=Gpx3 PE=2 SV=2 - [GPX3_RAT]	3	1	P23764	K6(iTRAQ8plex)	HCD	1	0	1	1	0.915	0.958	1.271	1.335	0.961	1.321	1.216	1.177	1.302	Unique	Used	445588	0.00582	0.106	3128	0.26	34	41	34	27	2807	0	31	100	2307000	2	561.828	1122.65	0	-1.75	22.09	8256	8256	MS2
High	A	2	FYTFLk	4106	Unambiguous	Glutathione peroxidase 3 OS=Rattus norvegicus GN=Gpx3 PE=2 SV=2 - [GPX3_RAT]	3	1	P23764	K6(iTRAQ8plex)	HCD	1	0	1	1	0.805	0.985	1.05	1.289	0.822	1.194	1.302	1.21	1.046	Unique	Used	445728	0.000309	0.00354	3426	0.0028	35	42	35	48	3326	0	20	38	5295000	2	561.829	1122.65	0	0.43	22.36	8403	8403	MS2
High	A	2	lGFAGVVR	128	Unambiguous	T-complex protein 1 subunit epsilon OS=Rattus norvegicus GN=Cct5 PE=1 SV=1 - [TCPE_RAT]	1	1	Q68FQ0	N-Term(iTRAQ8plex)	HCD	1	0	1	1	0.83	0.982	0.868	1.029	0.851	1.082	0.878	1.054	0.973	Unique	Used	468106	0.00115	0.0188	2005	0.33	23	39	32	24	1791	0	7	22	9976000	2	561.849	1122.69	0	-1.79	22.2	7758	7758	MS2
High	A	2	lGFAGVVR	128	Unambiguous	T-complex protein 1 subunit epsilon OS=Rattus norvegicus GN=Cct5 PE=1 SV=1 - [TCPE_RAT]	1	1	Q68FQ0	N-Term(iTRAQ8plex)	HCD	1	0	1	1	0.904	0.991	0.936	1.028	0.919	1.15	0.925	1.136	0.883	Unique	Used	468223	0.00112	0.0181	1891	0.93	17	39	32	20	1696	0	20	40	4072000	2	561.851	1122.69	0	0.16	22.46	7881	7881	MS2
High	A	2	LQSWLYASR	4110	Unambiguous	NADH dehydrogenase [ubiquinone] 1 alpha subcomplex subunit 10, mitochondrial OS=Rattus norvegicus GN=Ndufa10 PE=1 SV=1 - [NDUAA_RAT]	3	1	Q561S0		HCD	1	0	1	1										No Quan Labels	Not Used	398673	7.1e-05	0.000782	2172	0.01	18	40	33	40	2249	0	30	100	1316000	2	562.3	1123.59	0	2.52	19.76	6408	6408	MS2
High	A	2	gFFHGVR	4111	Unambiguous	Tricarboxylate transport protein, mitochondrial OS=Rattus norvegicus GN=Slc25a1 PE=1 SV=1 - [TXTP_RAT]	2	1	P32089	N-Term(iTRAQ8plex)	HCD	1	0	1	1	1.101	1.249	0.978	1.111	0.888	1.141	1.199	1.265	1.047	Unique	Used	577122	0.000681	0.00924	3069	0.39	18	41	34	26	2997	0	29	47	3675000	3	375.214	1123.63	0	-3	13.46	3722	3722	MS2
High	A	2	MLTFLMLVR	4112	Unambiguous	Cullin-associated NEDD8-dissociated protein 1 OS=Rattus norvegicus GN=Cand1 PE=4 SV=1 - [F8WGA1_RAT]	3	1	F8WGA1		HCD	1	0	1	1										No Quan Labels	Not Used	405713	2.1e-05	0.000124	2729	0.0072	20	41	34	43	2579	0	10	100	1271000	2	562.322	1123.64	0	0.28	35.41	13800	13800	MS2
High	A	2	vLVDMSR	4113	Unambiguous	T-complex protein 1 subunit beta OS=Rattus norvegicus GN=Cct2 PE=1 SV=3 - [TCPB_RAT]	2	1	Q5XIM9	N-Term(iTRAQ8plex)	HCD	1	0	1	1	0.986	1.093	0.876	0.974	0.908	0.996	1.076	1.16	0.858	Unique	Used	443051	0.00508	0.0901	2505	5.1	17	40	33	14	2347	0	15	9	21480000	2	562.326	1123.64	0	-0.55	16.98	5592	5592	MS2
High	A	2	fIEIAAR	129	Unambiguous	SP120 OS=Rattus norvegicus GN=Hnrnpu PE=2 SV=1 - [Q63555_RAT]	3	1	Q63555	N-Term(iTRAQ8plex)	HCD	1	0	1	1	0.979	0.764	0.731	0.572	1.289	0.63	0.591	0.646	0.919	Unique	Used	444729	0.00331	0.0572	1788	1.8	19	39	32	16	1598	0	13	2	98340000	2	562.341	1123.68	0	-1.9	20.27	7354	7354	MS2
High	A	2	vVIDAFR	4117	Unambiguous	Protein Psmd14 (Fragment) OS=Rattus norvegicus GN=Psmd14 PE=4 SV=1 - [F1LMW6_RAT]	2	1	F1LMW6	N-Term(iTRAQ8plex)	HCD	1	0	1	1	1.08	1.04	0.996	0.961	1.046	0.923	0.877	0.942	1.093	Unique	Used	445428	0.00962	0.175	1981	7.4	18	39	32	11	1905	0	20	42	5768000	2	562.342	1123.68	0	-1.03	21.77	8088	8088	MS2
High	A	2	fIEIAAR	129	Unambiguous	SP120 OS=Rattus norvegicus GN=Hnrnpu PE=2 SV=1 - [Q63555_RAT]	3	1	Q63555	N-Term(iTRAQ8plex)	HCD	1	0	1	1	1.028	0.933	1.013	0.922	1.109	0.717	0.661	0.726	0.971	Unique	Used	421828	0.00141	0.024	1928	7.4	23	39	32	11	1861	0	6	100	3409000	2	562.342	1123.68	0	-0.71	20.74	7596	7596	MS2
High	A	2	EGIILFk	4119	Unambiguous	Lupus La protein homolog OS=Rattus norvegicus GN=Ssb PE=2 SV=1 - [LA_RAT]	4	1	P38656	K7(iTRAQ8plex)	HCD	1	0	1	1	1.01	1.009	1.358	1.359	1.009	1.394	1.027	1.256	1.201	Unique	Used	422806	0.00616	0.111	1164	0.22	23	37	30	25	1231	0	34	100	2475000	2	562.356	1123.7	0	1.9	22.67	8623	8623	MS2
High	A	2	aVTIFIR	4120	Unambiguous	T-complex protein 1 subunit epsilon OS=Rattus norvegicus GN=Cct5 PE=1 SV=1 - [TCPE_RAT]	2	1	Q68FQ0	N-Term(iTRAQ8plex)	HCD	1	0	1	1	0.793	0.76	1.083	1.04	1.051	1.121	0.864	1.017	0.949	Unique	Used	445900	0.003	0.0508	796	0.41	28	35	28	19	680	0	18	4	50920000	2	562.36	1123.71	0	-2.01	22.7	8584	8584	MS2
High	A	2	aVTIFIR	4120	Unambiguous	T-complex protein 1 subunit epsilon OS=Rattus norvegicus GN=Cct5 PE=1 SV=1 - [TCPE_RAT]	2	1	Q68FQ0	N-Term(iTRAQ8plex)	HCD	1	0	1	1	0.805	0.942	1.001	1.175	0.86	1.147	0.935	1.17	1.008	Unique	Used	445769	0.000808	0.0115	1172	3	21	36	29	12	981	0	34	50	4274000	2	562.36	1123.71	0	-0.71	22.44	8446	8446	MS2
High	A	2	AGDLVFAk	4130	Unambiguous	Hepatoma-derived growth factor-related protein 3 OS=Rattus norvegicus GN=Hdgfrp3 PE=2 SV=1 - [HDGR3_RAT]	1	1	Q923W4	K8(iTRAQ8plex)	HCD	1	0	1	1	1.175	1.003	1.354	1.159	1.18	1.088	1.242	0.977	1.067	Unique	Used	419141	0.00626	0.113	2557	0.25	24	40	33	27	2277	0	31	33	6336000	2	562.834	1124.66	0	-1.37	15.29	4772	4772	MS2
High	A	2	qALAHGLk	4131	Unambiguous	Aconitate hydratase, mitochondrial (Fragment) OS=Rattus norvegicus GN=Aco2 PE=4 SV=1 - [F1M0K2_RAT]	3	1	F1M0K2	N-Term(Gln->pyro-Glu); K8(iTRAQ8plex)	HCD	1	0	1	1	1.177	0.864	1.106	0.814	1.371	0.978	1.059	0.911	0.918	Unique	Used	464160	0.00916	0.169		8.9	23	39	32	10	1903	0	63	30	5335000	2	562.838	1124.67	0	-3.64	13.49	3591	3591	MS2
High	A	2	sPDTFVR	4134	Unambiguous	Electron transfer flavoprotein subunit alpha, mitochondrial OS=Rattus norvegicus GN=Etfa PE=1 SV=4 - [ETFA_RAT]	2	1	P13803	N-Term(iTRAQ8plex)	HCD	1	0	1	1	0.975	1.023	0.88	0.925	0.96	0.973	1.499	1.04	1.125	Unique	Used	440390	0.00574	0.104	2719	0.31	26	41	34	26	2684	0	9	4	52220000	2	563.313	1125.62	0	-1.03	11.79	2780	2780	MS2
High	A	2	sDMLLSR	4138	Unambiguous	Glioblastoma amplified sequence OS=Rattus norvegicus GN=Gbas PE=2 SV=1 - [Q5RK08_RAT]	1	1	Q5RK08	N-Term(iTRAQ8plex)	HCD	1	0	1	1	1.153	1.174	1.174	1.198	0.989	1.231	1.15	1.07	1.078	Unique	Used	418702	0.00764	0.141	2463	9.2	15	40	33	11	2448	0	9	12	13930000	2	563.315	1125.62	0	-1.54	14.43	4309	4309	MS2
High	A	2	tILMMGR	130	Unambiguous	Elongation factor 2 OS=Rattus norvegicus GN=Eef2 PE=1 SV=4 - [EF2_RAT]	2	1	P05197	N-Term(iTRAQ8plex)	HCD	1	0	1	1	1.174	1.153	0.868	0.855	1.025	0.808	0.956	0.99	1.047	Unique	Used	443972	0.00928	0.171	2352	5	17	40	33	13	2106	0	13	4	48350000	2	563.324	1125.64	0	-0.96	18.8	6559	6559	MS2
High	A	2	dVATFLR	4144	Unambiguous	Cytochrome c-1 (Predicted), isoform CRA_c OS=Rattus norvegicus GN=Cyc1 PE=4 SV=1 - [D3ZFQ8_RAT]	1	1	D3ZFQ8	N-Term(iTRAQ8plex)	HCD	1	0	1	1	1.027	1.407	0.91	1.249	0.735	1.176	1.129	1.192	1.132	Unique	Used	421311	0.00192	0.0332	2423	1.6	20	40	33	18	2117	0	9	5	43900000	2	563.332	1125.66	0	-1.04	19.7	7053	7053	MS2
High	A	2	aIADYLR	4146	Unambiguous	Platelet-activating factor acetylhydrolase IB subunit alpha OS=Rattus norvegicus GN=Pafah1b1 PE=1 SV=2 - [LIS1_RAT]|Protein Erp44 (Fragment) OS=Rattus norvegicus GN=Erp44 PE=4 SV=1 - [F1M396_RAT]	4	2	P63004;F1M396	N-Term(iTRAQ8plex)	HCD	1	0	1	1	0.859	0.895	1.007	1.051	0.967	0.947	0.823	0.904	1.001	Not Unique	Not Used	444532	0.00187	0.032	2423	1.9	28	40	33	17	2117	0	11	8	20030000	2	563.332	1125.66	0	-1.03	19.87	7147	7147	MS2
High	A	2	aLADYIR	4146	Unambiguous	Platelet-activating factor acetylhydrolase IB subunit alpha OS=Rattus norvegicus GN=Pafah1b1 PE=1 SV=2 - [LIS1_RAT]|Protein Erp44 (Fragment) OS=Rattus norvegicus GN=Erp44 PE=4 SV=1 - [F1M396_RAT]	4	2	P63004;F1M396	N-Term(iTRAQ8plex)	HCD	1	0	1	2	0.859	0.895	1.007	1.051	0.967	0.947	0.823	0.904	1.001	Redundant	Not Used	444532	0.00187	0.032	2423	1.9	28	40	33	17	2117	0	11	8	20030000	2	563.332	1125.66	0	-1.03	19.87	7147	7147	MS2
High	A	2	fEISAVR	4148	Unambiguous	Pgm2 protein OS=Rattus norvegicus GN=Pgm2 PE=2 SV=1 - [B1H277_RAT]	1	1	B1H277	N-Term(iTRAQ8plex)	HCD	1	0	1	1	0.849	1.149	1.032	1.4	0.744	1.328	1.204	1.31	1.184	Unique	Used	443371	0.0023	0.0388	2423	1.2	25	40	33	20	2117	0	7	5	34730000	2	563.332	1125.66	0	-0.93	17.6	5928	5928	MS2
High	A	2	dVATFLR	4144	Unambiguous	Cytochrome c-1 (Predicted), isoform CRA_c OS=Rattus norvegicus GN=Cyc1 PE=4 SV=1 - [D3ZFQ8_RAT]	1	1	D3ZFQ8	N-Term(iTRAQ8plex)	HCD	1	0	1	1	0.788	0.988	1.023	1.286	0.803	1.102	1.287	1.085	1.069	Unique	Used	444376	0.00249	0.0412	2334	6.2	18	40	33	12	2018	0	33	2	83150000	2	563.332	1125.66	0	-0.5	19.57	6983	6983	MS2
High	A	2	iAWYLR	4151	Unambiguous	Delta(3,5)-Delta(2,4)-dienoyl-CoA isomerase, mitochondrial OS=Rattus norvegicus GN=Ech1 PE=1 SV=2 - [ECH1_RAT]	1	1	Q62651	N-Term(iTRAQ8plex)	HCD	1	0	1	1	0.858	0.952	0.902	1.002	0.908	0.987	0.94	1.119	0.895	Unique	Used	471151	0.00378	0.0662	2214	6.1	20	40	33	12	2018	0	30	100	2239000	2	563.339	1125.67	0	-1.57	29.02	10955	10955	MS2
High	A	2	iAWYLR	4151	Unambiguous	Delta(3,5)-Delta(2,4)-dienoyl-CoA isomerase, mitochondrial OS=Rattus norvegicus GN=Ech1 PE=1 SV=2 - [ECH1_RAT]	1	1	Q62651	N-Term(iTRAQ8plex)	HCD	1	0	1	1	1.003	1.465	1.016	1.486	0.69	1.585	1.549	1.792	1.033	Unique	Used	471283	0.00555	0.1	2286	3.1	20	40	33	15	2053	0	11	19	10780000	2	563.34	1125.67	0	-0.05	29.31	11094	11094	MS2
High	A	2	LHVDPENFR	4162	Unambiguous	Hemoglobin subunit beta-1 OS=Rattus norvegicus GN=Hbb PE=1 SV=3 - [HBB1_RAT]|Hemoglobin subunit beta-2 OS=Rattus norvegicus PE=1 SV=2 - [HBB2_RAT]|Protein Hbb-b1 OS=Rattus norvegicus GN=MGC72973 PE=2 SV=1 - [Q62669_RAT]|Zero beta-globin (Fragment) OS=Rattus norvegicus GN=MGC72973 PE=2 SV=1 - [Q63011_RAT]	10	4	P02091;P11517;Q62669;Q63011		HCD	1	0	1	1										No Quan Labels	Not Used	464708	0.00317	0.0549		0.053	30	37	30	31	1219	0	36	11	14690000	2	563.785	1126.56	0	-0.34	14.8	4190	4190	MS2
High	A	2	LHVDPENFR	4162	Unambiguous	Hemoglobin subunit beta-1 OS=Rattus norvegicus GN=Hbb PE=1 SV=3 - [HBB1_RAT]|Hemoglobin subunit beta-2 OS=Rattus norvegicus PE=1 SV=2 - [HBB2_RAT]|Protein Hbb-b1 OS=Rattus norvegicus GN=MGC72973 PE=2 SV=1 - [Q62669_RAT]|Zero beta-globin (Fragment) OS=Rattus norvegicus GN=MGC72973 PE=2 SV=1 - [Q63011_RAT]	10	4	P02091;P11517;Q62669;Q63011		HCD	1	0	1	1										No Quan Labels	Not Used	464827	0.00172	0.0295		0.19	30	37	30	25	1219	0	43	19	6328000	2	563.786	1126.56	0	-0.02	15.06	4315	4315	MS2
High	A	2	LHVDPENFR	4162	Unambiguous	Hemoglobin subunit beta-1 OS=Rattus norvegicus GN=Hbb PE=1 SV=3 - [HBB1_RAT]|Hemoglobin subunit beta-2 OS=Rattus norvegicus PE=1 SV=2 - [HBB2_RAT]|Protein Hbb-b1 OS=Rattus norvegicus GN=MGC72973 PE=2 SV=1 - [Q62669_RAT]|Zero beta-globin (Fragment) OS=Rattus norvegicus GN=MGC72973 PE=2 SV=1 - [Q63011_RAT]	10	4	P02091;P11517;Q62669;Q63011		HCD	1	0	1	1										No Quan Labels	Not Used	485791	0.0015	0.0249		4	25	38	31	12	1292	0	54	22	7670000	2	563.786	1126.56	0	0.85	12.97	3502	3502	MS2
High	A	2	WQALLVQIR	4169	Unambiguous	Cytoplasmic dynein 1 heavy chain 1 OS=Rattus norvegicus GN=Dync1h1 PE=1 SV=1 - [DYHC1_RAT]|Cytoplasmic dynein 1 heavy chain 1 (Fragment) OS=Rattus norvegicus GN=Dync1h1 PE=4 SV=1 - [F1LRT9_RAT]	2	2	P38650;F1LRT9		HCD	1	0	1	1										No Quan Labels	Not Used	401318	0.000168	0.00276	2455	0.44	33	40	33	24	2348	0	39	100	740000	2	563.841	1126.67	0	1.04	25.48	9185	9185	MS2
High	A	2	FYTVAcNPR	4170	Unambiguous	Uncharacterized protein OS=Rattus norvegicus PE=3 SV=1 - [E9PU07_RAT]	2	1	E9PU07	C6(Carbamidomethyl)	HCD	1	0	1	1										No Quan Labels	Not Used	395722	0.000133	0.00208		0.47	22	35	28	19	775	0	57	83	2068000	2	564.271	1127.53	0	3.94	13.22	3310	3310	MS2
High	A	2	WTGMIIGPPR	4173	Unambiguous	Protein Tmem189 OS=Rattus norvegicus GN=Tmem189 PE=4 SV=1 - [D3ZFY8_RAT]|Ubiquitin-conjugating enzyme E2 variant 2 OS=Rattus norvegicus GN=Ube2v2 PE=4 SV=1 - [D4A7K2_RAT]	9	2	D3ZFY8;D4A7K2		HCD	1	0	1	1										No Quan Labels	Not Used	399755	7e-06	2.76e-05	2310	0.0014	20	39	32	48	1989	0	29	66	3642000	2	564.306	1127.6	0	1.29	22.14	7544	7544	MS2
High	A	2	WTGMIIGPPR	4173	Unambiguous	Protein Tmem189 OS=Rattus norvegicus GN=Tmem189 PE=4 SV=1 - [D3ZFY8_RAT]|Ubiquitin-conjugating enzyme E2 variant 2 OS=Rattus norvegicus GN=Ube2v2 PE=4 SV=1 - [D4A7K2_RAT]	9	2	D3ZFY8;D4A7K2		HCD	1	0	1	1										No Quan Labels	Not Used	399898	0	1.46e-05	2254	0.0003	25	39	32	55	1935	0	37	33	6456000	2	564.306	1127.6	0	1.4	22.46	7694	7694	MS2
High	A	2	yDSLLGR	4175	Unambiguous	Protein phosphatase 1 regulatory subunit 12A OS=Rattus norvegicus GN=Ppp1r12a PE=4 SV=1 - [D3ZR53_RAT]	9	1	D3ZR53	N-Term(iTRAQ8plex)	HCD	1	0	1	1	2.545	1.609	2.013	1.276	1.593	0.621	1.535	0.741	1.402	Unique	Used	420306	0.00578	0.105	2799	13	22	41	34	10	2940	0	23	58	4687000	2	564.321	1127.64	0	-0.61	17.7	5998	5998	MS2
High	A	2	LASYIEk	4177	Unambiguous	Keratin, type I cytoskeletal 13 OS=Rattus norvegicus GN=Krt13 PE=2 SV=1 - [K1C13_RAT]|Keratin, type I cytoskeletal 20 OS=Rattus norvegicus GN=Krt20 PE=2 SV=2 - [K1C20_RAT]|Protein Krt23 OS=Rattus norvegicus GN=Krt23 PE=3 SV=1 - [G3V7M3_RAT]	14	2	Q6IFV4;P25030	K7(iTRAQ8plex)	HCD	1	0	1	1	0.813	1.045	0.833	1.072	0.784	1.063	0.975	1.033	1.217	Not Unique	Not Used	417997	0.00814	0.152	2526	3.7	20	41	34	16	2680	0	57	5	28420000	2	564.334	1127.66	0	-1.04	13.07	3569	3569	MS2
High	A	2	LASYLEk	4177	Unambiguous	Keratin, type I cytoskeletal 13 OS=Rattus norvegicus GN=Krt13 PE=2 SV=1 - [K1C13_RAT]|Keratin, type I cytoskeletal 20 OS=Rattus norvegicus GN=Krt20 PE=2 SV=2 - [K1C20_RAT]|Protein Krt23 OS=Rattus norvegicus GN=Krt23 PE=3 SV=1 - [G3V7M3_RAT]	14	2	Q6IFV4;P25030	K7(iTRAQ8plex)	HCD	1	0	1	2	0.813	1.045	0.833	1.072	0.784	1.063	0.975	1.033	1.217	Redundant	Not Used	417997	0.00814	0.152	2526	3.7	20	41	34	16	2680	0	57	5	28420000	2	564.334	1127.66	0	-1.04	13.07	3569	3569	MS2
High	A	2	LLEIVQAVSR	4179	Unambiguous	Protein Lama5 OS=Rattus norvegicus GN=Lama5 PE=4 SV=1 - [F1MAN8_RAT]	1	1	F1MAN8		HCD	1	0	1	1										No Quan Labels	Not Used	377866	0	1.71e-05	2823	0.0064	35	42	35	45	3671	0	72	37	3804000	2	564.343	1127.68	0	-0.17	22.06	7562	7562	MS2
High	A	2	WFWDFATR	4180	Unambiguous	Hemopexin OS=Rattus norvegicus GN=Hpx PE=1 SV=3 - [HEMO_RAT]	1	1	P20059		HCD	1	0	1	1										No Quan Labels	Not Used	404710	0.000103	0.00148	644	0.035	28	35	28	30	644	0	6	100	1408000	2	564.768	1128.53	0	1.6	33.09	12747	12747	MS2
High	A	2	VFDAImNFR	3950	Unambiguous	Elongation factor 2 OS=Rattus norvegicus GN=Eef2 PE=1 SV=4 - [EF2_RAT]	1	1	P05197	M6(Oxidation)	HCD	1	0	1	1										No Quan Labels	Not Used	399214	0.00337	0.0585		0.79	28	36	29	17	812	0	47	100	605100	2	564.779	1128.55	0	0.54	20.98	6976	6976	MS2
High	A	2	IGDPLLEDTR	4182	Unambiguous	4-trimethylaminobutyraldehyde dehydrogenase OS=Rattus norvegicus GN=Aldh9a1 PE=3 SV=1 - [G3V6J0_RAT]|4-trimethylaminobutyraldehyde dehydrogenase OS=Heterocephalus glaber GN=GW7_21150 PE=3 SV=1 - [G5AQ32_HETGA]	3	2	G3V6J0;G5AQ32		HCD	1	0	1	1										No Quan Labels	Not Used	375542	7e-06	3.26e-05	2049	0.012	22	39	32	39	1930	0	68	22	5022000	2	564.799	1128.59	0	1.78	16.94	5084	5084	MS2
High	A	2	LVALLDTLDR	4183	Unambiguous	Protein Ppp2r4 OS=Rattus norvegicus GN=Ppp2r4 PE=2 SV=1 - [B2RYQ2_RAT]	1	1	B2RYQ2		HCD	1	0	1	1										No Quan Labels	Not Used	379828	0.000128	0.00202	2383	1.7	18	40	33	18	2304	0	53	100	1386000	2	564.837	1128.67	0	4.36	26.33	9634	9634	MS2
High	A	2	LATNAAVTVLR	4184	Unambiguous	Chaperonin subunit 8 (Theta) (Predicted), isoform CRA_a OS=Rattus norvegicus GN=Cct8 PE=3 SV=1 - [D4ACB8_RAT]	4	1	D4ACB8		HCD	1	0	1	1										No Quan Labels	Not Used	374758	0.000137	0.0023		0.92	23	40	33	21	2248	0	70	27	10930000	2	564.84	1128.67	0	-0.51	15.06	4212	4212	MS2
High	A	2	qLTVGVPk	4185	Unambiguous	Nicotinamide nucleotide transhydrogenase OS=Rattus norvegicus GN=Nnt PE=2 SV=1 - [Q5BJZ3_RAT]	3	1	Q5BJZ3	N-Term(Gln->pyro-Glu); K8(iTRAQ8plex)	HCD	1	0	1	1	1.462	0.836	1.337	0.766	1.76	0.606	0.479	0.678	0.563	Unique	Used	376532	0.0036	0.0628	1973	7.3	25	40	33	12	2360	0	37	27	6304000	2	564.85	1128.69	0	-1.07	19.15	6144	6144	MS2
High	A	2	qGIEmHLFR	3961	Unambiguous	Protein Sntb2 OS=Rattus norvegicus GN=Sntb2 PE=4 SV=1 - [D3ZMX6_RAT]	2	1	D3ZMX6	N-Term(Gln->pyro-Glu); M5(Oxidation)	HCD	1	0	1	1										No Quan Labels	Not Used	398334	0.0009	0.0127	776	0.21	27	35	28	22	658	0	64	100	926900	2	565.275	1129.54	0	-3.35	19	6052	6052	MS2
High	A	2	mGSIFDR	135	Unambiguous	Protein Smtn OS=Rattus norvegicus GN=Smtn PE=4 SV=1 - [D4ABA5_RAT]|Protein Smtn OS=Rattus norvegicus GN=Smtn PE=4 SV=1 - [G3V8J9_RAT]	4	2	D4ABA5;G3V8J9	N-Term(iTRAQ8plex)	HCD	1	0	1	1	1.156	0.821	0.966	0.687	1.418	0.603	1.003	0.77	0.938	Not Unique	Not Used	468185	0.00398	0.0715	2030	5.2	18	39	32	13	1912	0	21	20	11730000	2	565.302	1129.6	0	-1.67	22.37	7841	7841	MS2
High	A	2	fIGPHVR	4188	Unambiguous	Protein RGD1562717 (Fragment) OS=Rattus norvegicus GN=RGD1562717 PE=4 SV=1 - [F1M9R3_RAT]	5	1	F1M9R3	N-Term(iTRAQ8plex)	HCD	1	0	1	1	1.136	1.132	1.454	1.453	1.01	1.106	1.432	1.166	1.175	Unique	Used	576444	0.00118	0.0192	2656	3.4	20	41	34	16	2921	0	21	87	1857000	3	377.23	1129.68	0	-2.73	12.11	3010	3010	MS2
High	A	2	eLVVLPR	106787	Unambiguous		0	0		N-Term(iTRAQ8plex)	HCD	1	0	1	1	0.905	1.075	1.194	1.421	0.848	1.169	1.05	1.276	1.182	No Proteins	Not Used	420693	0.000536	0.00722	1456	1	15	39	32	19	1849	0	22	100	3833000	2	565.365	1129.72	0	-1.96	18.46	6404	6404	MS2
High	A	2	dFEEMR	4196	Unambiguous	Cytochrome c oxidase subunit 6C-2 OS=Rattus norvegicus GN=Cox6c2 PE=1 SV=3 - [CX6C2_RAT]	1	1	P11951	N-Term(iTRAQ8plex)	HCD	1	0	1	1	1.194	1.15	0.943	0.911	1.045	0.698	1.513	0.778	0.873	Unique	Used	417821	0.00466	0.0835	737	2.2	22	35	28	12	768	0	21	80	5097000	2	565.774	1130.54	0	-3.5	12.73	3384	3384	MS2
High	A	2	GYSFVTTAER	4197	Unambiguous	Actin, aortic smooth muscle OS=Rattus norvegicus GN=Acta2 PE=1 SV=1 - [ACTA_RAT]|Actin, alpha cardiac muscle 1 OS=Rattus norvegicus GN=Actc1 PE=1 SV=1 - [ACTC_RAT]|Actin, gamma-enteric smooth muscle OS=Rattus norvegicus GN=Actg2 PE=2 SV=1 - [ACTH_RAT]|Actin, alpha skeletal muscle OS=Rattus norvegicus GN=Acta1 PE=1 SV=1 - [ACTS_RAT]	6	2	P63269;P68136		HCD	1	0	1	1										No Quan Labels	Not Used	374658	0.000313	0.00357	957	0.0087	29	36	29	37	930	0	13	2	105300000	2	565.777	1130.55	0	-0.8	14.82	4102	4102	MS2
High	A	2	GYSFVTTAER	4197	Unambiguous	Actin, aortic smooth muscle OS=Rattus norvegicus GN=Acta2 PE=1 SV=1 - [ACTA_RAT]|Actin, alpha cardiac muscle 1 OS=Rattus norvegicus GN=Actc1 PE=1 SV=1 - [ACTC_RAT]|Actin, gamma-enteric smooth muscle OS=Rattus norvegicus GN=Actg2 PE=2 SV=1 - [ACTH_RAT]|Actin, alpha skeletal muscle OS=Rattus norvegicus GN=Acta1 PE=1 SV=1 - [ACTS_RAT]	6	2	P63269;P68136		HCD	1	0	1	1										No Quan Labels	Not Used	374028	0.000298	0.00345		1	21	36	29	16	882	0	50	57	3259000	2	565.778	1130.55	0	0.07	13.35	3407	3407	MS2
High	A	2	GYSFVTTAER	4197	Unambiguous	Actin, aortic smooth muscle OS=Rattus norvegicus GN=Acta2 PE=1 SV=1 - [ACTA_RAT]|Actin, alpha cardiac muscle 1 OS=Rattus norvegicus GN=Actc1 PE=1 SV=1 - [ACTC_RAT]|Actin, gamma-enteric smooth muscle OS=Rattus norvegicus GN=Actg2 PE=2 SV=1 - [ACTH_RAT]|Actin, alpha skeletal muscle OS=Rattus norvegicus GN=Acta1 PE=1 SV=1 - [ACTS_RAT]	6	2	P63269;P68136		HCD	1	0	1	1										No Quan Labels	Not Used	374550	0.000103	0.00132	945	0.0028	29	36	29	42	897	0	17	8	24090000	2	565.778	1130.55	0	1.47	14.57	3982	3982	MS2
High	A	2	GYSFVTTAER	4197	Unambiguous	Actin, aortic smooth muscle OS=Rattus norvegicus GN=Acta2 PE=1 SV=1 - [ACTA_RAT]|Actin, alpha cardiac muscle 1 OS=Rattus norvegicus GN=Actc1 PE=1 SV=1 - [ACTC_RAT]|Actin, gamma-enteric smooth muscle OS=Rattus norvegicus GN=Actg2 PE=2 SV=1 - [ACTH_RAT]|Actin, alpha skeletal muscle OS=Rattus norvegicus GN=Acta1 PE=1 SV=1 - [ACTS_RAT]	6	2	P63269;P68136		HCD	1	0	1	1										No Quan Labels	Not Used	396759	7.1e-05	0.000719		0.0073	29	36	29	38	908	0	41	42	4002000	2	565.779	1130.55	0	2.12	15.49	4398	4398	MS2
High	A	2	yLVEFR	4201	Unambiguous	Proteasomal ubiquitin receptor ADRM1 OS=Heterocephalus glaber GN=GW7_16325 PE=4 SV=1 - [G5BDW7_HETGA]	3	1	G5BDW7	N-Term(iTRAQ8plex)	HCD	1	0	1	2	1.243	1.187	0.86	0.823	1.055	0.927	1.177	0.87	1.14	Unique	Used	422348	0.00432	0.0776	2353	3.1	26	40	33	15	2141	0	12	20	10560000	2	565.829	1130.65	0	-0.95	21.77	8142	8142	MS2
High	A	2	vEIFYR	4205	Unambiguous	Galectin-3-binding protein OS=Rattus norvegicus GN=Lgals3bp PE=1 SV=2 - [LG3BP_RAT]	1	1	O70513	N-Term(iTRAQ8plex)	HCD	1	0	1	1	0.857	1.033	0.937	1.132	0.835	1.147	1.147	1.219	1.249	Unique	Used	422504	0.00714	0.131	2303	7.5	17	40	33	11	2078	0	41	47	4504000	2	565.829	1130.65	0	-0.74	22.08	8306	8306	MS2
High	A	2	yLVEFR	4201	Unambiguous	Proteasomal ubiquitin receptor ADRM1 OS=Heterocephalus glaber GN=GW7_16325 PE=4 SV=1 - [G5BDW7_HETGA]	3	1	G5BDW7	N-Term(iTRAQ8plex)	HCD	1	0	1	1	1.04	0.894	1.002	0.863	1.171	0.79	1.052	0.955	0.919	Unique	Used	445468	0.00566	0.103	2217	5.7	24	39	32	12	1969	0	27	59	4446000	2	565.829	1130.65	0	-0.52	21.85	8130	8130	MS2
High	A	2	vEIFYR	4205	Unambiguous	Galectin-3-binding protein OS=Rattus norvegicus GN=Lgals3bp PE=1 SV=2 - [LG3BP_RAT]	1	1	O70513	N-Term(iTRAQ8plex)	HCD	1	0	1	1	1.103	1.193	1.686	1.827	0.931	2.322	1.424	1.366	2.121	Unique	Used	445740	0.00466	0.0834	2275	6.2	13	40	33	12	2009	0	22	18	11810000	2	565.829	1130.65	0	0.45	22.39	8416	8416	MS2
High	A	2	lLLAIVGQ	4209	Unambiguous	Annexin OS=Rattus norvegicus GN=Anxa7 PE=2 SV=1 - [Q6IRJ7_RAT]	6	1	Q6IRJ7	N-Term(iTRAQ8plex)	HCD	1	0	1	1	0.775	0.703	1.253	1.138	1.111	0.794	1.009	1.086	0.932	Unique	Used	385044	8.8e-05	0.001	1312	0.00045	30	37	30	51	1158	0	12	100	914300	2	565.875	1130.74	0	-1.97	38.19	15111	15111	MS2
High	A	2	lLLAIVGQ	4209	Unambiguous	Annexin OS=Rattus norvegicus GN=Anxa7 PE=2 SV=1 - [Q6IRJ7_RAT]	6	1	Q6IRJ7	N-Term(iTRAQ8plex)	HCD	1	0	1	1	0.797	0.874	1.053	1.158	0.918	1.185	0.818	0.717	1.142	Unique	Used	406250	2.6e-05	0.000326	1312	0.00011	30	37	30	57	1158	0	67	100	487900	2	565.876	1130.74	0	-1	36.66	14364	14364	MS2
[truncated: 64,579 more rows]
[truncated: 5 more columns]
