# Supplementary material for: Comparative proteomic analysis of the brain and colon in three rat models of irritable bowel syndrome
Source: Proteome Sci. 2020 Feb 24;18:1. doi: 10.1186/s12953-020-0157-9 (PMC7041085; doi:10.1186/s12953-020-0157-9)
Supplement: Supplementary file 2 — Additional file 2: Table S1. Detailed information of differentially expressed proteins in colon of three groups. [file 12953_2020_157_MOESM2_ESM.xlsx]

## Sheet: maternal separation 
Accession	Description	Score	Coverage	# Proteins	# Unique Peptides	# Peptides	# PSMs	# AAs	MW [kDa]	calc. pI	JS/JN
G5C4R2	PI-PLC X domain-containing protein 3 (Fragment) OS=Heterocephalus glaber GN=GW7_19763 PE=4 SV=1 - [G5C4R2_HETGA]	31.61	0.0976	2	1	1	1	287	32.6	6.46	0.1
G3V6X7	PEN-20 OS=Rattus norvegicus GN=Pcsk1n PE=4 SV=1 - [G3V6X7_RAT]	29.01	0.0269	2	1	1	2	260	27.5	5.59	0.171
G5BXY1	Hemoglobin subunit alpha OS=Heterocephalus glaber GN=GW7_12998 PE=3 SV=1 - [G5BXY1_HETGA]	38.12	0.1268	6	1	3	17	142	15.3	8.7	0.201
P84079	ADP-ribosylation factor 1 OS=Rattus norvegicus GN=Arf1 PE=1 SV=2 - [ARF1_RAT]	619.87	0.6906	5	2	11	60	181	20.7	6.8	0.258
G5AT76	Ras GTPase-activating protein 1 (Fragment) OS=Heterocephalus glaber GN=GW7_08019 PE=4 SV=1 - [G5AT76_HETGA]	34.68	0.0253	3	1	1	1	868	100.1	7.68	0.281
D3ZP04	Uncharacterized protein OS=Rattus norvegicus GN=RGD1565928 PE=4 SV=1 - [D3ZP04_RAT]	46.91	0.4868	5	1	3	60	76	8.5	9.44	0.301
Q5RJM1	Polyprenol reductase OS=Rattus norvegicus GN=Srd5a3 PE=1 SV=2 - [PORED_RAT]	33.53	0.0212	1	1	1	1	330	38.1	10.02	0.319
G5C9Q2	60S ribosomal protein L34 OS=Heterocephalus glaber GN=GW7_19372 PE=4 SV=1 - [G5C9Q2_HETGA]	24.15	0.0946	6	1	1	1	74	8	11.55	0.363
Q9JLT6	BH3-interacting domain death agonist OS=Rattus norvegicus GN=Bid PE=2 SV=2 - [BID_RAT]	66.85	0.0561	1	1	1	2	196	22.2	4.97	0.375
Q27I67	Thymosin beta 4 (Fragment) OS=Bathyergus suillus PE=2 SV=1 - [Q27I67_BATSU]	22.82	0.3421	6	1	2	6	38	4.4	5.31	0.391
F1M3T0	ARF GTPase-activating protein GIT1 (Fragment) OS=Rattus norvegicus GN=Git1 PE=4 SV=1 - [F1M3T0_RAT]	43.82	0.0188	4	1	1	1	745	82.4	6.74	0.403
F1LN88	Aldehyde dehydrogenase, mitochondrial OS=Rattus norvegicus GN=Aldh2 PE=3 SV=1 - [F1LN88_RAT]	1780.49	0.5376	2	1	20	180	519	56.4	7.31	0.417
G5BS71	Calmodulin OS=Heterocephalus glaber GN=GW7_08941 PE=4 SV=1 - [G5BS71_HETGA]	84.75	0.4483	4	1	3	18	116	13	4.35	0.428
Q5M9I5	Cytochrome b-c1 complex subunit 6, mitochondrial OS=Rattus norvegicus GN=Uqcrh PE=2 SV=1 - [QCR6_RAT]	173.83	0.2022	1	1	1	4	89	10.4	4.97	0.454
Q9R1T1	Barrier-to-autointegration factor OS=Rattus norvegicus GN=Banf1 PE=1 SV=1 - [BAF_RAT]	300.13	0.4831	2	3	3	17	89	10	6.09	0.462
P38659	Protein disulfide-isomerase A4 OS=Rattus norvegicus GN=Pdia4 PE=1 SV=2 - [PDIA4_RAT]	281.83	0.3608	2	1	20	41	643	72.7	5.12	0.465
G5BJ19	Rho-related GTP-binding protein RhoQ OS=Heterocephalus glaber GN=GW7_03799 PE=3 SV=1 - [G5BJ19_HETGA]	0	0.0711	1	1	1	1	197	21.6	7.78	0.465
F1M5P4	Uncharacterized protein (Fragment) OS=Rattus norvegicus PE=3 SV=1 - [F1M5P4_RAT]	23	0.1355	1	1	1	4	310	34.1	8.03	0.496
Q9Z1W6-4	Isoform 4 of Protein LYRIC OS=Rattus norvegicus GN=Mtdh - [LYRIC_RAT]	40.93	0.0457	5	2	2	2	525	57.9	9.5	0.502
D4A807	Uncharacterized protein OS=Rattus norvegicus GN=Selm PE=4 SV=1 - [D4A807_RAT]	74.76	0.1931	1	2	2	4	145	16.3	7.28	0.502
B2RYS2	Protein Uqcrb OS=Rattus norvegicus GN=Uqcrb PE=4 SV=1 - [B2RYS2_RAT]	38.91	0.4234	1	6	6	10	111	13.5	9.31	0.526
B0BNM7	Sco1 protein (Fragment) OS=Rattus norvegicus GN=Sco1 PE=2 SV=1 - [B0BNM7_RAT]	44.04	0.1022	3	1	1	1	274	30.7	8.57	0.528
G5BV28	Histone H3 OS=Heterocephalus glaber GN=GW7_16515 PE=3 SV=1 - [G5BV28_HETGA]	1938.04	0.509	26	3	11	144	222	25.1	11.33	0.531
P14272	Plasma kallikrein OS=Rattus norvegicus GN=Klkb1 PE=1 SV=1 - [KLKB1_RAT]	30.56	0.0172	2	1	1	1	638	71.2	8.07	0.531
Q63259	Receptor-type tyrosine-protein phosphatase-like N OS=Rattus norvegicus GN=Ptprn PE=2 SV=2 - [PTPRN_RAT]	36.9	0.0214	1	1	1	1	983	106.2	7.03	0.538
Q4V8C2	Centromere/kinetochore protein zw10 homolog OS=Rattus norvegicus GN=Zw10 PE=2 SV=3 - [ZW10_RAT]	34.86	0.0129	1	1	1	1	777	87.9	6	0.547
F1LPG5	Protein Ndufb4 OS=Rattus norvegicus GN=LOC688963 PE=4 SV=1 - [F1LPG5_RAT]	35.62	0.2713	1	2	2	3	129	15.1	9.82	0.548
Q5RK28	Normal mucosa of esophagus-specific gene 1 protein OS=Rattus norvegicus GN=Nmes1 PE=3 SV=1 - [NMES1_RAT]	38.11	0.7108	2	5	5	14	83	9.6	9.99	0.548
D3ZBN0	Histone H1.5 OS=Rattus norvegicus GN=Hist1h1b PE=3 SV=1 - [H15_RAT]	91.51	0.1802	1	4	4	11	222	22.6	10.96	0.55
Q63610	Tropomyosin alpha-3 chain OS=Rattus norvegicus GN=Tpm3 PE=1 SV=2 - [TPM3_RAT]	1483.23	0.4395	8	3	15	134	248	29	4.78	0.552
P29419	ATP synthase subunit e, mitochondrial OS=Rattus norvegicus GN=Atp5i PE=1 SV=3 - [ATP5I_RAT]	0	0.169	1	1	1	1	71	8.2	9.35	0.556
G5ALH4	Elongation factor 1-alpha 1 OS=Heterocephalus glaber GN=GW7_13690 PE=4 SV=1 - [G5ALH4_HETGA]	256.9	0.1135	6	1	3	31	458	50.2	8.56	0.563
G5AW15	Vesicle-trafficking protein SEC22b OS=Heterocephalus glaber GN=GW7_13757 PE=4 SV=1 - [G5AW15_HETGA]	58.73	0.2551	1	1	4	4	247	28.2	8.82	0.565
G5BI78	Actin, cytoplasmic 1 OS=Heterocephalus glaber GN=GW7_16883 PE=3 SV=1 - [G5BI78_HETGA]	11837.8	0.8027	10	1	27	1504	375	41.7	5.48	0.57
Q6P7A4	Prosaposin OS=Rattus norvegicus GN=Psap PE=2 SV=1 - [Q6P7A4_RAT]	52.14	0.038	2	2	2	3	553	61	5.25	0.572
Q5YKG1	Galactosylceramidase OS=Rattus norvegicus GN=Galc PE=2 SV=1 - [Q5YKG1_RAT]	34.4	0.0344	2	1	1	1	668	75.2	6.09	0.584
Q920G0	Src kinase-associated phosphoprotein 2 OS=Rattus norvegicus GN=Skap2 PE=2 SV=1 - [SKAP2_RAT]	72.46	0.0419	1	1	1	1	358	40.7	4.65	0.59
P97617	Glyceraldehyde 3-phosphate dehydrogenase (Fragment) OS=Rattus norvegicus GN=LOC499896 PE=2 SV=1 - [P97617_RAT]	22.52	0.4217	4	1	2	14	83	9.2	9.2	0.593
Q5I0K3	Citrate lyase subunit beta-like protein, mitochondrial OS=Rattus norvegicus GN=Clybl PE=2 SV=2 - [CLYBL_RAT]	33.73	0.1538	3	2	3	6	338	37.3	7.97	0.594
Q32PY9	Probable gluconokinase OS=Rattus norvegicus GN=Idnk PE=2 SV=1 - [GNTK_RAT]	45.31	0.0757	1	1	1	1	185	20.2	6.39	0.599
P50408	V-type proton ATPase subunit F OS=Rattus norvegicus GN=Atp6v1f PE=1 SV=1 - [VATF_RAT]	204.98	0.3445	2	2	2	4	119	13.4	5.82	0.601
Q6PEC1	Tubulin-specific chaperone A OS=Rattus norvegicus GN=Tbca PE=1 SV=1 - [TBCA_RAT]	0	0.213	1	2	2	2	108	12.7	5.47	0.603
Q6AYQ4	Transmembrane protein 109 OS=Rattus norvegicus GN=Tmem109 PE=2 SV=1 - [TM109_RAT]	33.55	0.0494	1	1	1	1	243	26.2	9.77	0.604
G3V946	AIP1, isoform CRA_a OS=Rattus norvegicus GN=Dpy30 PE=4 SV=1 - [G3V946_RAT]	116.06	0.4545	3	3	3	7	99	11.2	4.88	0.605
G5B878	Dymeclin (Fragment) OS=Heterocephalus glaber GN=GW7_16533 PE=4 SV=1 - [G5B878_HETGA]	0	0.0198	3	1	1	1	504	57.3	6.38	0.605
Q6AYS4	Plasma alpha-L-fucosidase OS=Rattus norvegicus GN=Fuca2 PE=2 SV=1 - [FUCO2_RAT]	29.55	0.0414	2	2	2	2	459	53.2	6.48	0.606
Q70RH9	MHC class II antigen (Fragment) OS=Rattus norvegicus GN=RT1-Ba PE=2 SV=1 - [Q70RH9_RAT]	61.06	0.2381	4	3	4	9	252	27.9	5.01	0.606
Q8K417	Glyceraldehyde-3-phosphate dehydrogenase (Fragment) OS=Sigmodon hispidus GN=GAPDH PE=2 SV=1 - [Q8K417_SIGHI]	1106.32	0.3207	19	2	7	49	290	30.8	8.38	0.607
D3ZHD1	Annexin OS=Rattus norvegicus GN=Anxa13 PE=3 SV=1 - [D3ZHD1_RAT]	40.85	0.0502	2	1	2	5	319	36.1	6.04	0.61
G5AL69	Cytochrome c oxidase subunit 5A, mitochondrial (Fragment) OS=Heterocephalus glaber GN=GW7_01865 PE=4 SV=1 - [G5AL69_HETGA]	284.5	0.735	3	8	9	53	117	13.3	5.31	0.612
D3ZMD7	Uncharacterized protein OS=Rattus norvegicus GN=Efemp1 PE=4 SV=1 - [D3ZMD7_RAT]	0	0.0375	6	1	1	1	347	38.5	5.25	0.613
G5BUP0	Transketolase OS=Heterocephalus glaber GN=GW7_01625 PE=4 SV=1 - [G5BUP0_HETGA]	348.13	0.3205	1	1	15	55	599	65.1	7.01	0.624
Q52KK3	Solute carrier family 25 member 51 OS=Rattus norvegicus GN=Slc25a51 PE=2 SV=1 - [S2551_RAT]	64.24	0.0638	2	1	1	1	298	33.8	9.72	0.625
B7SED5	NADH-ubiquinone oxidoreductase chain 4 OS=Rattus tanezumi PE=3 SV=1 - [B7SED5_RATTA]	76.33	0.085	9	1	2	2	459	51.6	9.51	0.625
P11662	NADH-ubiquinone oxidoreductase chain 2 OS=Rattus norvegicus GN=Mtnd2 PE=2 SV=2 - [NU2M_RAT]	0	0.0696	9	1	1	2	345	38.5	9.89	0.631
D3ZJ00	Chitobiase, di-N-acetyl-, isoform CRA_b OS=Rattus norvegicus GN=Ctbs PE=3 SV=1 - [D3ZJ00_RAT]	0	0.0383	2	1	1	1	313	35.5	5.33	0.635
P84817-3	Isoform 3 of Mitochondrial fission 1 protein OS=Rattus norvegicus GN=Fis1 - [FIS1_RAT]	136.56	0.0759	3	1	1	5	145	16.2	9.25	0.636
D3ZFR9	Protein Rdh13 OS=Rattus norvegicus GN=Rdh13 PE=3 SV=1 - [D3ZFR9_RAT]	30.2	0.0569	1	1	1	1	334	36.4	8.87	0.637
F1M1J7	Uncharacterized protein (Fragment) OS=Rattus norvegicus PE=4 SV=1 - [F1M1J7_RAT]	66.93	0.1681	4	1	1	1	113	13	6.29	0.64
Q6LDZ3	Leukocyte common antigen OS=Rattus norvegicus GN=Ptprc PE=2 SV=1 - [Q6LDZ3_RAT]	50.99	0.0385	7	2	2	2	962	109.9	6.61	0.64
F1LTQ2	Uncharacterized protein (Fragment) OS=Rattus norvegicus PE=3 SV=1 - [F1LTQ2_RAT]	2382.38	0.2857	1	3	6	334	308	34.4	5.5	0.641
D3ZGL8	Uncharacterized protein OS=Rattus norvegicus PE=4 SV=1 - [D3ZGL8_RAT]	56.73	0.297	1	1	4	6	101	12	9.31	0.643
D3ZWV2	Glyceraldehyde-3-phosphate dehydrogenase OS=Rattus norvegicus PE=3 SV=1 - [D3ZWV2_RAT]	407.22	0.2143	8	1	5	59	322	34.5	8.65	0.644
G5BV02	Transgelin-2 OS=Heterocephalus glaber GN=GW7_21617 PE=4 SV=1 - [G5BV02_HETGA]	72.76	0.1707	1	1	4	11	164	18.4	5.16	0.644
Q64259	Von Hippel-Lindau disease tumor suppressor OS=Rattus norvegicus GN=Vhl PE=2 SV=1 - [VHL_RAT]	48.25	0.0378	2	1	1	2	185	21.2	6.54	0.647
G5B7U4	Ubiquitin-conjugating enzyme E2 N OS=Heterocephalus glaber GN=GW7_08077 PE=3 SV=1 - [G5B7U4_HETGA]	30.76	0.2763	3	1	4	9	152	17.3	8.13	0.649
P51952	Cyclin-dependent kinase 7 (Fragment) OS=Rattus norvegicus GN=Cdk7 PE=2 SV=2 - [CDK7_RAT]	0	0.0608	2	1	1	1	329	37.1	7.24	0.651
P98089	Intestinal mucin-like protein (Fragment) OS=Rattus norvegicus PE=2 SV=1 - [MUC2L_RAT]	278.72	0.2186	1	13	13	42	837	91.4	5.63	0.656
P15865	Histone H1.4 OS=Rattus norvegicus GN=Hist1h1e PE=1 SV=3 - [H14_RAT]	566.26	0.1963	6	5	6	43	219	22	11.11	0.657
Q4QQS8	Nuclear pore complex protein Nup85 OS=Rattus norvegicus GN=Nup85 PE=2 SV=1 - [NUP85_RAT]	48.35	0.0381	2	1	2	2	656	74.8	5.68	0.658
G5C0H6	Calmodulin OS=Heterocephalus glaber GN=GW7_11005 PE=4 SV=1 - [G5C0H6_HETGA]	71.41	0.6778	7	1	5	34	90	10.1	4.37	0.66
Q6AXM8	Serum paraoxonase/arylesterase 2 OS=Rattus norvegicus GN=Pon2 PE=2 SV=1 - [PON2_RAT]	0	0.1554	1	3	3	6	354	39.6	5.53	0.661
O70257	Syntaxin-7 OS=Rattus norvegicus GN=Stx7 PE=1 SV=4 - [STX7_RAT]	138.11	0.2184	2	4	4	11	261	29.8	5.43	0.663
P42346	Serine/threonine-protein kinase mTOR OS=Rattus norvegicus GN=Mtor PE=1 SV=1 - [MTOR_RAT]	55.21	0.011	1	2	2	2	2549	288.6	7.17	0.665
D4A7R0	Protein Srp72 OS=Rattus norvegicus GN=Srp72 PE=4 SV=1 - [D4A7R0_RAT]	36.52	0.0596	1	2	2	3	671	75.1	9.47	0.666
P31399	ATP synthase subunit d, mitochondrial OS=Rattus norvegicus GN=Atp5h PE=1 SV=3 - [ATP5H_RAT]	235	0.8012	4	11	11	66	161	18.8	6.6	0.674
F1LXR8	Casein kinase I isoform delta (Fragment) OS=Rattus norvegicus GN=Csnk1d PE=4 SV=1 - [F1LXR8_RAT]	61.23	0.0545	11	1	1	1	220	25	9.14	0.674
P55770	NHP2-like protein 1 OS=Rattus norvegicus GN=Nhp2l1 PE=2 SV=4 - [NH2L1_RAT]	47.63	0.4063	1	3	3	9	128	14.2	8.46	0.677
G3V7Y9	Alpha-mannosidase 2 OS=Rattus norvegicus GN=Man2a1 PE=4 SV=1 - [G3V7Y9_RAT]	0	0.0305	2	3	3	3	1148	131.2	8.32	0.68
F1LN14	SHC-transforming protein 1 OS=Rattus norvegicus GN=Shc1 PE=4 SV=1 - [F1LN14_RAT]	47.99	0.0832	5	2	2	2	469	51.5	7.08	0.68
P97621	Polyubiquitin (Fragment) OS=Rattus norvegicus GN=Uba52 PE=2 SV=1 - [P97621_RAT]	590.91	0.5854	3	1	3	38	41	4.6	4.82	0.681
P19804	Nucleoside diphosphate kinase B OS=Rattus norvegicus GN=Nme2 PE=1 SV=1 - [NDKB_RAT]	186.39	0.6974	5	5	9	62	152	17.3	7.44	0.688
G5BAT1	Translocon-associated protein subunit alpha OS=Heterocephalus glaber GN=GW7_06446 PE=4 SV=1 - [G5BAT1_HETGA]	87.54	0.0909	4	2	2	7	253	28.1	4.41	0.688
G5C384	Pre-mRNA branch site protein p14 OS=Heterocephalus glaber GN=GW7_13983 PE=4 SV=1 - [G5C384_HETGA]	46.85	0.2114	1	2	2	3	123	14.4	9.38	0.688
P97612	Fatty-acid amide hydrolase 1 OS=Rattus norvegicus GN=Faah PE=1 SV=1 - [FAAH1_RAT]	0	0.0207	2	1	1	1	579	63.3	8.15	0.69
B2RYQ5	Enhancer of rudimentary homolog OS=Rattus norvegicus GN=Erh PE=3 SV=1 - [B2RYQ5_RAT]	58.63	0.2212	3	2	2	2	104	12.3	5.92	0.694
P11951	Cytochrome c oxidase subunit 6C-2 OS=Rattus norvegicus GN=Cox6c2 PE=1 SV=3 - [CX6C2_RAT]	28.12	0.2895	1	3	3	4	76	8.4	10.07	0.694
G5B2K3	Ras-related GTP-binding protein A OS=Heterocephalus glaber GN=GW7_00615 PE=4 SV=1 - [G5B2K3_HETGA]	73.83	0.0511	2	1	1	1	313	36.6	7.72	0.694
Q06647	ATP synthase subunit O, mitochondrial OS=Rattus norvegicus GN=Atp5o PE=1 SV=1 - [ATPO_RAT]	537.75	0.5775	2	10	10	49	213	23.4	10.02	0.696
F1LPD8	Protein Tbc1d15 (Fragment) OS=Rattus norvegicus GN=Tbc1d15 PE=4 SV=1 - [F1LPD8_RAT]	29.22	0.0164	1	1	1	1	670	76.7	5.2	0.698
D4A2D7	Protein Ipo4 OS=Rattus norvegicus GN=Ipo4 PE=4 SV=1 - [D4A2D7_RAT]	116.34	0.0369	3	3	3	5	1083	119	5.02	0.698
Q5EB59	Mediator of RNA polymerase II transcription subunit 23 OS=Rattus norvegicus GN=Med23 PE=2 SV=2 - [MED23_RAT]	37.44	0.0161	2	1	1	1	1367	156.1	7.36	0.699
Q08163	Adenylyl cyclase-associated protein 1 OS=Rattus norvegicus GN=Cap1 PE=1 SV=3 - [CAP1_RAT]	1768.26	0.6456	3	6	20	126	474	51.6	7.52	0.701
G5AKB5	Glucagon OS=Heterocephalus glaber GN=GW7_07689 PE=4 SV=1 - [G5AKB5_HETGA]	40.73	0.1006	3	2	2	2	179	21.1	6.14	0.701
F1M062	Protein Larp1 (Fragment) OS=Rattus norvegicus GN=Larp1 PE=4 SV=1 - [F1M062_RAT]	27.52	0.0156	1	1	1	1	1024	116.2	8.94	0.704
Q9QZI4	Carbonyl reductase isoform III (Fragment) OS=Rattus norvegicus GN=LOC100360507 PE=2 SV=1 - [Q9QZI4_RAT]	39.91	0.8387	2	2	3	7	62	6.8	5.01	0.704
P14408-2	Isoform Cytoplasmic of Fumarate hydratase, mitochondrial OS=Rattus norvegicus GN=Fh - [FUMH_RAT]	607.35	0.5525	3	8	18	69	467	50.1	8.19	0.707
Q4KM38	FUS interacting protein (Serine-arginine rich) 1 OS=Rattus norvegicus GN=Srsf10 PE=2 SV=1 - [Q4KM38_RAT]	59.83	0.0976	4	1	1	2	164	20	10.51	0.708
F1M2K9	Uncharacterized protein (Fragment) OS=Rattus norvegicus PE=4 SV=1 - [F1M2K9_RAT]	43.07	0.1368	3	1	1	1	117	13	4.77	0.708
D3ZVI9	Parkinson disease 7 domain containing 1 (Predicted), isoform CRA_a OS=Rattus norvegicus GN=Pddc1 PE=4 SV=1 - [D3ZVI9_RAT]	77.46	0.0455	1	1	1	3	220	23.2	6.84	0.709
D4A9L2	Protein Sfrs1 OS=Rattus norvegicus GN=Srsf1 PE=4 SV=1 - [D4A9L2_RAT]	149.18	0.4032	2	11	11	31	248	27.7	10.36	0.71
D3ZK97	Histone H3 OS=Rattus norvegicus GN=H3f3c PE=3 SV=1 - [D3ZK97_RAT]	480.31	0.3897	17	1	4	42	136	15.3	11.27	0.711
Q66H15	Regulator of microtubule dynamics protein 3 OS=Rattus norvegicus GN=Fam82a2 PE=2 SV=1 - [RMD3_RAT]	38.2	0.0234	1	1	1	2	471	52.3	5.02	0.712
O55025	Alpha 1,2 fucosyltransferase (Fragment) OS=Rattus norvegicus GN=Fut2 PE=2 SV=1 - [O55025_RAT]	65.55	0.1161	3	2	2	7	353	39.7	9.01	0.712
D3ZC66	Protein B3gnt6 OS=Rattus norvegicus GN=B3gnt6 PE=4 SV=1 - [D3ZC66_RAT]	82.26	0.102	2	3	4	8	392	44.5	7.9	0.714
P49911	Acidic leucine-rich nuclear phosphoprotein 32 family member A OS=Rattus norvegicus GN=Anp32a PE=2 SV=1 - [AN32A_RAT]	246.91	0.417	7	9	10	22	247	28.5	4.08	0.715
G3V8Q0	Regulator of G-protein signalling 10, isoform CRA_b OS=Rattus norvegicus GN=Rgs10 PE=4 SV=1 - [G3V8Q0_RAT]	37.33	0.1492	3	2	2	2	181	21.2	8.51	0.716
G5C8W9	Serine/threonine-protein kinase PRP4-like protein OS=Heterocephalus glaber GN=GW7_01064 PE=4 SV=1 - [G5C8W9_HETGA]	0	0.015	3	1	1	1	867	100	9.77	0.716
P19014	Hemoglobin subunit alpha OS=Cricetomys gambianus GN=HBA PE=1 SV=2 - [HBA_CRIGA]	556.7	0.3028	7	1	5	45	142	15.2	8.22	0.717
D4ADX6	Protein Dopey2 OS=Rattus norvegicus GN=Dopey2 PE=4 SV=1 - [D4ADX6_RAT]	86.61	0.0174	2	3	3	3	2294	257.3	6.09	0.717
Q68FR5	Transmembrane protein 209 OS=Rattus norvegicus GN=Tmem209 PE=2 SV=1 - [TM209_RAT]	84.54	0.041	1	1	1	1	561	62.9	8.73	0.717
G5AYD5	Dedicator of cytokinesis protein 10 OS=Heterocephalus glaber GN=GW7_12214 PE=4 SV=1 - [G5AYD5_HETGA]	23.69	0.0076	4	1	1	1	2108	240.5	7.21	0.719
D3ZT71	Protein Bcl2l13 OS=Rattus norvegicus GN=Bcl2l13 PE=4 SV=1 - [D3ZT71_RAT]	42.41	0.0323	2	1	1	5	434	46.7	4.53	0.72
A1L108-2	Isoform 2 of Actin-related protein 2/3 complex subunit 5-like protein OS=Rattus norvegicus GN=Arpc5l - [ARP5L_RAT]	158.24	0.2475	4	2	2	5	101	11.2	10.07	0.721
G5BJV2	Monoacylglycerol lipase ABHD12 (Fragment) OS=Heterocephalus glaber GN=GW7_03732 PE=4 SV=1 - [G5BJV2_HETGA]	53.32	0.0528	2	1	1	1	322	37.2	8.92	0.721
B5DEJ8	Rabgef1 protein (Fragment) OS=Rattus norvegicus GN=Rabgef1 PE=2 SV=1 - [B5DEJ8_RAT]	40.98	0.0516	3	1	1	1	368	42.6	5.49	0.721
Q642G4	Peroxisomal membrane protein PEX14 OS=Rattus norvegicus GN=Pex14 PE=1 SV=1 - [PEX14_RAT]	133.45	0.0824	1	1	1	2	376	40.9	5.01	0.722
Q5FVC2	Rho guanine nucleotide exchange factor 2 OS=Rattus norvegicus GN=Arhgef2 PE=2 SV=1 - [ARHG2_RAT]	49.5	0.0294	1	1	1	1	985	111.8	7.12	0.723
G5C6F4	Poly(ADP-ribose) glycohydrolase ARH3 OS=Heterocephalus glaber GN=GW7_05405 PE=4 SV=1 - [G5C6F4_HETGA]	35.09	0.069	2	2	2	2	319	34.7	5.08	0.723
D3Z863	CWF19-like 1, cell cycle control (S. pombe) (Predicted) OS=Rattus norvegicus GN=Cwf19l1 PE=4 SV=1 - [D3Z863_RAT]	44.22	0.0298	1	2	2	2	537	60.3	7.27	0.724
G5BBJ4	Acyl-CoA synthetase short-chain family member 3, mitochondrial OS=Heterocephalus glaber GN=GW7_11527 PE=4 SV=1 - [G5BBJ4_HETGA]	0	0.0542	3	1	1	1	277	30.7	7.8	0.724
Q3T1G7	Conserved oligomeric Golgi complex subunit 7 OS=Rattus norvegicus GN=Cog7 PE=2 SV=1 - [COG7_RAT]	40.77	0.013	1	1	1	1	770	86.2	5.41	0.728
Q08851-2	Isoform 2 of Syntaxin-5 OS=Rattus norvegicus GN=Stx5 - [STX5_RAT]	33.27	0.0399	3	1	1	1	301	34.1	8.54	0.728
G5BI12	Endothelin-converting enzyme 1 (Fragment) OS=Heterocephalus glaber GN=GW7_07522 PE=4 SV=1 - [G5BI12_HETGA]	21.03	0.0151	7	1	1	1	729	82.8	6.25	0.728
P39052	Dynamin-2 OS=Rattus norvegicus GN=Dnm2 PE=1 SV=1 - [DYN2_RAT]	158.79	0.169	6	2	12	21	870	98.2	7.43	0.729
D3ZGE6	Cortactin, isoform CRA_c OS=Rattus norvegicus GN=Cttn PE=4 SV=1 - [D3ZGE6_RAT]	0	0.0604	5	3	3	3	546	61	5.31	0.729
G5C5X1	Polypyrimidine tract-binding protein 1 (Fragment) OS=Heterocephalus glaber GN=GW7_08108 PE=4 SV=1 - [G5C5X1_HETGA]	561.05	0.1971	5	1	6	52	548	58.7	9.25	0.731
Q6IG12	Keratin, type II cytoskeletal 7 OS=Rattus norvegicus GN=Krt7 PE=2 SV=1 - [K2C7_RAT]	544.02	0.1794	26	1	9	72	457	50.7	5.87	0.732
P09495	Tropomyosin alpha-4 chain OS=Rattus norvegicus GN=Tpm4 PE=1 SV=3 - [TPM4_RAT]	1441.78	0.4032	3	5	15	159	248	28.5	4.69	0.732
Q63619	Ubiquinone biosynthesis protein COQ7 homolog (Fragment) OS=Rattus norvegicus GN=Coq7 PE=2 SV=3 - [COQ7_RAT]	45.05	0.1453	2	1	1	2	179	20.1	5.99	0.732
I7A5Y5	Actin (Fragment) OS=Cryptosporidium sp. rat/AP-2012/GII PE=3 SV=1 - [I7A5Y5_9CRYT]	325.58	0.496	7	4	10	147	252	28.7	5.39	0.733
D3ZDS1	Uncharacterized protein OS=Rattus norvegicus PE=3 SV=1 - [D3ZDS1_RAT]	603.21	0.2086	3	1	5	60	302	32.7	6.54	0.733
Q4V8D5	NIF3 NGG1 interacting factor 3-like 1 (S. pombe) OS=Rattus norvegicus GN=Nif3l1 PE=2 SV=1 - [Q4V8D5_RAT]	55.97	0.0388	2	1	1	1	335	37.4	8.85	0.733
D3ZAF6	ATP synthase subunit f, mitochondrial OS=Rattus norvegicus GN=Atp5j2 PE=1 SV=1 - [ATPK_RAT]	47.03	0.2386	1	2	2	2	88	10.4	10.04	0.734
G5C1B9	Mitochondrial import inner membrane translocase subunit Tim8 A OS=Heterocephalus glaber GN=GW7_02514 PE=4 SV=1 - [G5C1B9_HETGA]	0	0.3854	6	3	3	3	96	11	4.84	0.735
Q0QEW8	60S ribosomal protein L18 (Fragment) OS=Rattus norvegicus GN=Rpl18 PE=2 SV=1 - [Q0QEW8_RAT]	228.43	0.2485	3	4	4	11	165	18.9	11.88	0.736
P97576	GrpE protein homolog 1, mitochondrial OS=Rattus norvegicus GN=Grpel1 PE=1 SV=2 - [GRPE1_RAT]	121.85	0.129	2	2	2	5	217	24.3	8.38	0.736
Q9ES40	PRA1 family protein 3 OS=Rattus norvegicus GN=Arl6ip5 PE=1 SV=1 - [PRAF3_RAT]	64.93	0.1064	1	2	2	4	188	21.5	9.61	0.737
D4A7Y9	Protein RGD1311310 OS=Rattus norvegicus GN=LOC687237 PE=4 SV=1 - [D4A7Y9_RAT]	25.94	0.3551	2	2	2	2	107	11.6	8.62	0.737
P25304-3	Isoform 3 of Agrin OS=Rattus norvegicus GN=Agrn - [AGRIN_RAT]	46.9	0.018	13	2	2	2	1940	206.4	6.23	0.737
D3ZU80	Ribosomal protein L15 OS=Rattus norvegicus GN=RGD1560501 PE=3 SV=1 - [D3ZU80_RAT]	93.69	0.1618	4	3	3	10	204	24.2	11.58	0.738
Q91ZS3	45 kDa calcium-binding protein OS=Rattus norvegicus GN=Sdf4 PE=1 SV=1 - [CAB45_RAT]	45.76	0.1496	3	4	4	4	361	42	4.98	0.738
F1M8F4	Glia maturation factor gamma (Fragment) OS=Rattus norvegicus GN=Gmfg PE=4 SV=1 - [F1M8F4_RAT]	0	0.2057	2	2	2	2	141	16.6	5.71	0.738
G5AJT7	Calponin-1 OS=Heterocephalus glaber GN=GW7_01724 PE=4 SV=1 - [G5AJT7_HETGA]	2033.9	0.686	2	1	16	201	293	32.8	8.97	0.74
Q810F4	Protein FAM3C OS=Rattus norvegicus GN=Fam3c PE=2 SV=1 - [FAM3C_RAT]	58.7	0.1278	1	2	2	2	227	24.7	8.29	0.74
Q6AYL5	Splicing factor 3B subunit 4 OS=Rattus norvegicus GN=Sf3b4 PE=2 SV=1 - [SF3B4_RAT]	127.58	0.0943	2	2	2	10	424	44.3	8.56	0.742
Q66HP8	Mitochondrial carnitine/acylcarnitine carrier protein OS=Rattus norvegicus GN=Slc25a20 PE=2 SV=1 - [Q66HP8_RAT]	68.2	0.1395	3	3	3	3	301	33	9.41	0.742
G5CAR8	Gamma-enolase OS=Heterocephalus glaber GN=GW7_12127 PE=3 SV=1 - [G5CAR8_HETGA]	1855.73	0.3479	4	1	10	152	434	47.1	5.11	0.744
G3V786	Protein Akr1b8 OS=Rattus norvegicus GN=Akr1b8 PE=4 SV=1 - [G3V786_RAT]	325.43	0.6709	10	13	15	53	316	36.1	7.46	0.745
O08651	D-3-phosphoglycerate dehydrogenase OS=Rattus norvegicus GN=Phgdh PE=1 SV=3 - [SERA_RAT]	44.91	0.0769	2	2	2	2	533	56.5	6.71	0.746
P51647	Retinal dehydrogenase 1 OS=Rattus norvegicus GN=Aldh1a1 PE=1 SV=3 - [AL1A1_RAT]	104.11	0.4731	4	11	15	33	501	54.4	7.83	0.747
G5BR14	Ribose-phosphate pyrophosphokinase (Fragment) OS=Heterocephalus glaber GN=GW7_11055 PE=3 SV=1 - [G5BR14_HETGA]	116.78	0.2383	4	1	5	7	277	30.3	6.52	0.749
F1M6H7	Uncharacterized protein (Fragment) OS=Rattus norvegicus GN=LOC100361756 PE=4 SV=1 - [F1M6H7_RAT]	91.78	0.2105	6	2	2	3	114	12.9	10.84	0.75
F1M9V3	Enolase (Fragment) OS=Rattus norvegicus PE=3 SV=1 - [F1M9V3_RAT]	0	0.0616	1	1	1	1	357	39.6	7.62	0.75
D4A824	Protein Ddx18 OS=Rattus norvegicus GN=Ddx18 PE=3 SV=1 - [D4A824_RAT]	36.44	0.0211	3	1	1	2	662	74.3	9.48	0.751
Q5XIE6-2	Isoform 2 of 3-hydroxyisobutyryl-CoA hydrolase, mitochondrial OS=Rattus norvegicus GN=Hibch - [HIBCH_RAT]	121.04	0.1479	3	3	3	6	311	34.5	9.1	0.752
F1M4G6	Uncharacterized protein (Fragment) OS=Rattus norvegicus PE=3 SV=1 - [F1M4G6_RAT]	323.59	0.1473	16	1	4	38	319	34	7.87	0.753
F1LV13	Protein Hnrpm OS=Rattus norvegicus GN=Hnrpm PE=4 SV=1 - [F1LV13_RAT]	161.78	0.171	9	12	12	26	690	73.7	8.75	0.753
D4AAZ8	Interferon regulatory factor 2 binding protein 1 (Predicted) OS=Rattus norvegicus GN=Irf2bp1 PE=4 SV=1 - [D4AAZ8_RAT]	0	0.0154	1	1	1	1	584	61.8	8.18	0.753
D3ZD33	Protein Srrm1 OS=Rattus norvegicus GN=Srrm1 PE=4 SV=1 - [D3ZD33_RAT]	0	0.0134	2	1	1	1	895	100.8	11.94	0.754
P23711	Heme oxygenase 2 OS=Rattus norvegicus GN=Hmox2 PE=1 SV=1 - [HMOX2_RAT]	58.96	0.0286	2	1	1	3	315	35.7	5.49	0.755
Q6AYQ8	Acylpyruvase FAHD1, mitochondrial OS=Rattus norvegicus GN=Fahd1 PE=2 SV=1 - [FAHD1_RAT]	106.44	0.3348	3	6	6	10	221	24.5	7.74	0.757
D3ZEB8	40S ribosomal protein S12 OS=Rattus norvegicus PE=3 SV=1 - [D3ZEB8_RAT]	91.11	0.2602	1	1	2	6	123	13.5	6.32	0.757
F1LWD0	Uncharacterized protein (Fragment) OS=Rattus norvegicus PE=4 SV=1 - [F1LWD0_RAT]	36.26	0.1301	1	1	1	3	123	13.7	9.07	0.757
F1LLX8	Lysosome-associated membrane glycoprotein 2 OS=Rattus norvegicus GN=Lamp2 PE=4 SV=1 - [F1LLX8_RAT]	229.67	0.0949	3	3	3	18	411	45.1	7.88	0.758
P11030	Acyl-CoA-binding protein OS=Rattus norvegicus GN=Dbi PE=1 SV=3 - [ACBP_RAT]	116.08	0.4598	4	3	3	27	87	10	8.82	0.758
G5BUE3	Coatomer subunit beta OS=Heterocephalus glaber GN=GW7_21363 PE=3 SV=1 - [G5BUE3_HETGA]	314.25	0.2623	1	1	21	37	953	107	6	0.759
E3VX56	DEK OS=Heterocephalus glaber PE=2 SV=1 - [E3VX56_HETGA]	43.9	0.056	4	2	2	3	375	42.7	7.99	0.759
D4A1E0	Coiled-coil domain-containing protein 47 OS=Rattus norvegicus GN=Ccdc47 PE=4 SV=1 - [D4A1E0_RAT]	36.52	0.0586	3	2	2	3	478	54.9	4.73	0.759
D4A5W2	Protein Psme4 OS=Rattus norvegicus GN=Psme4 PE=4 SV=1 - [D4A5W2_RAT]	23.09	0.057	2	1	1	1	193	22	5.27	0.76
F1LNP5	Uncharacterized protein OS=Rattus norvegicus GN=Exoc4 PE=4 SV=1 - [F1LNP5_RAT]	50.78	0.0544	3	4	4	6	974	110.3	6.43	0.76
F1LLY2	Protein Cog3 OS=Rattus norvegicus GN=Cog3 PE=4 SV=1 - [F1LLY2_RAT]	36.77	0.0262	3	2	2	2	802	91.3	5.91	0.76
Q6P6S9	Ectonucleoside triphosphate diphosphohydrolase 5 OS=Rattus norvegicus GN=Entpd5 PE=2 SV=1 - [ENTP5_RAT]	238.88	0.192	3	5	5	14	427	47.3	5.16	0.761
Q63798	Proteasome activator complex subunit 2 OS=Rattus norvegicus GN=Psme2 PE=2 SV=3 - [PSME2_RAT]	380.67	0.4496	2	8	8	30	238	26.8	5.72	0.761
Q5RKH0	Putative oxidoreductase GLYR1 OS=Rattus norvegicus GN=Glyr1 PE=2 SV=1 - [GLYR1_RAT]	80.62	0.0598	2	3	3	4	552	60.4	9.13	0.761
F1LU03	Glyceraldehyde-3-phosphate dehydrogenase (Fragment) OS=Rattus norvegicus PE=3 SV=1 - [F1LU03_RAT]	641.69	0.1933	8	1	5	94	326	35.2	7.72	0.762
B0K031	60S ribosomal protein L7 OS=Rattus norvegicus GN=Rpl7 PE=2 SV=1 - [B0K031_RAT]	270.17	0.4731	17	12	12	28	260	30.3	10.87	0.762
Q5XFX0	Transgelin-2 OS=Rattus norvegicus GN=Tagln2 PE=1 SV=1 - [TAGL2_RAT]	1334.64	0.7789	4	11	14	100	199	22.4	8.25	0.762
P14942	Glutathione S-transferase alpha-4 OS=Rattus norvegicus GN=Gsta4 PE=1 SV=2 - [GSTA4_RAT]	120.51	0.2387	3	3	3	4	222	25.5	7.33	0.762
G5BD45	Chromobox protein-like protein 3 (Fragment) OS=Heterocephalus glaber GN=GW7_01107 PE=4 SV=1 - [G5BD45_HETGA]	256.87	0.3408	7	4	5	14	179	20.4	5.14	0.763
G5CB31	Calcium-activated chloride channel regulator 1 OS=Heterocephalus glaber GN=GW7_11026 PE=4 SV=1 - [G5CB31_HETGA]	63.17	0.0219	3	1	2	14	915	101	5.8	0.763
D3ZXF9	Protein Mrpl12 OS=Rattus norvegicus GN=Mrpl12 PE=4 SV=1 - [D3ZXF9_RAT]	127.66	0.163	2	4	4	9	276	29.4	9.66	0.764
D4AE21	Protein Mansc1 OS=Rattus norvegicus GN=Mansc1 PE=4 SV=1 - [D4AE21_RAT]	39.09	0.0358	1	1	1	1	419	45.4	9.38	0.764
P35171	Cytochrome c oxidase subunit 7A2, mitochondrial OS=Rattus norvegicus GN=Cox7a2 PE=1 SV=1 - [CX7A2_RAT]	31.24	0.1205	1	1	1	2	83	9.3	10.27	0.764
F1M589	Protein Pml (Fragment) OS=Rattus norvegicus GN=Pml PE=1 SV=1 - [F1M589_RAT]	48.35	0.04	1	2	2	2	875	97.5	6.23	0.765
D3Z9U5	Parvalbumin alpha OS=Rattus norvegicus GN=Pvalb PE=4 SV=1 - [D3Z9U5_RAT]	37.42	0.1273	2	1	1	1	110	11.9	5.58	0.765
G5BPG8	Succinate dehydrogenase [ubiquinone] flavoprotein subunit, mitochondrial OS=Heterocephalus glaber GN=GW7_14707 PE=4 SV=1 - [G5BPG8_HETGA]	203.33	0.1323	1	1	6	16	665	72.9	7.49	0.766
Q5BK32	FAS-associated factor 2 OS=Rattus norvegicus GN=Faf2 PE=2 SV=1 - [FAF2_RAT]	53.97	0.052	2	1	1	4	346	41.1	5.96	0.766
D4A7R3	Nucleoporin 205kDa (Predicted) OS=Rattus norvegicus GN=Nup205 PE=4 SV=1 - [D4A7R3_RAT]	75.45	0.0309	2	3	3	5	2008	227.1	6.32	0.767
D4ACL9	Lamina-associated polypeptide 2, isoform beta OS=Rattus norvegicus GN=Tmpo PE=4 SV=1 - [D4ACL9_RAT]	174.36	0.2886	7	1	7	24	343	38.4	9.07	0.767
G3V6H9	Nucleosome assembly protein 1-like 1 OS=Rattus norvegicus GN=Nap1l1 PE=3 SV=1 - [G3V6H9_RAT]	76.48	0.1739	10	5	6	14	391	45.3	4.46	0.767
Q9JI56	Synaptosomal-associated protein OS=Rattus norvegicus GN=Snap29 PE=2 SV=1 - [Q9JI56_RAT]	29.81	0.0428	2	1	1	1	257	29.1	5.48	0.769
P02634	Protein S100-G OS=Rattus norvegicus GN=S100g PE=1 SV=3 - [S100G_RAT]	83.77	0.443	1	4	4	17	79	9	5.01	0.769
G3V6H2	Pre-mRNA processing factor 8, isoform CRA_a OS=Rattus norvegicus GN=Prpf8 PE=4 SV=1 - [G3V6H2_RAT]	55.05	0.0137	2	2	3	4	2335	273.4	8.84	0.77
G5BZ60	Adenylyl cyclase-associated protein OS=Heterocephalus glaber GN=GW7_06073 PE=3 SV=1 - [G5BZ60_HETGA]	1267.48	0.4198	4	1	15	85	474	51.3	7.75	0.77
Q63184	Interferon-induced, double-stranded RNA-activated protein kinase OS=Rattus norvegicus GN=Eif2ak2 PE=1 SV=1 - [E2AK2_RAT]	84.07	0.039	1	1	1	4	513	58.2	7.44	0.77
Q5M860	Protein Arhgdib OS=Rattus norvegicus GN=Arhgdib PE=2 SV=1 - [Q5M860_RAT]	202.45	0.585	2	8	8	28	200	22.9	5.11	0.77
P62332	ADP-ribosylation factor 6 OS=Rattus norvegicus GN=Arf6 PE=1 SV=2 - [ARF6_RAT]	204.07	0.3086	9	3	5	17	175	20.1	8.95	0.771
G5BBI9	ADP-ribosylation factor-like protein 1 OS=Heterocephalus glaber GN=GW7_15037 PE=3 SV=1 - [G5BBI9_HETGA]	251.02	0.4329	4	5	5	15	164	18.5	5.71	0.771
Q5XIK2	Thioredoxin-related transmembrane protein 2 OS=Rattus norvegicus GN=Tmx2 PE=2 SV=1 - [TMX2_RAT]	75.82	0.0915	2	2	2	3	295	33.8	8.87	0.771
Q4KLZ3	DAZ associated protein 1 OS=Rattus norvegicus GN=Dazap1 PE=2 SV=1 - [Q4KLZ3_RAT]	103.91	0.2222	3	6	6	8	405	43.1	8.56	0.772
G3V6L8	RCG61894, isoform CRA_a OS=Rattus norvegicus GN=Strn PE=4 SV=1 - [G3V6L8_RAT]	0	0.0397	2	2	2	2	780	86.1	5.21	0.772
Q6LED0	Histone H3.1 OS=Rattus norvegicus PE=1 SV=3 - [H31_RAT]	269.37	0.3897	15	1	4	26	136	15.4	11.12	0.773
Q9Z2L0	Voltage-dependent anion-selective channel protein 1 OS=Rattus norvegicus GN=Vdac1 PE=1 SV=4 - [VDAC1_RAT]	1444.08	0.689	5	6	13	124	283	30.7	8.54	0.773
G5BPS2	Polymerase delta-interacting protein 3 OS=Heterocephalus glaber GN=GW7_19460 PE=4 SV=1 - [G5BPS2_HETGA]	32.7	0.0439	3	1	1	1	296	32.3	9.32	0.773
G5BMY7	ADP-ribosylation factor 2 OS=Heterocephalus glaber GN=GW7_07670 PE=3 SV=1 - [G5BMY7_HETGA]	500.31	0.5414	6	1	9	46	181	20.7	6.58	0.774
G5AMF2	Transgelin-2 OS=Heterocephalus glaber GN=GW7_15130 PE=4 SV=1 - [G5AMF2_HETGA]	66.54	0.2267	1	1	4	12	172	19.6	4.7	0.774
D3ZVI4	Protein Myef2 OS=Rattus norvegicus GN=Myef2 PE=4 SV=1 - [D3ZVI4_RAT]	0	0.0224	5	1	1	1	491	52.8	8.85	0.774
G5ANE1	Rapamycin-insensitive companion of mTOR OS=Heterocephalus glaber GN=GW7_20809 PE=4 SV=1 - [G5ANE1_HETGA]	41.58	0.0104	2	1	1	2	1637	183.7	7.58	0.774
G5BSN7	Adenylate kinase isoenzyme 4, mitochondrial OS=Heterocephalus glaber GN=GW7_01512 PE=3 SV=1 - [G5BSN7_HETGA]	28.89	0.0702	3	1	1	2	171	19.7	8.68	0.774
F1LSM0	Ubiquitin carboxyl-terminal hydrolase OS=Rattus norvegicus GN=Usp24 PE=3 SV=1 - [F1LSM0_RAT]	68.88	0.021	2	3	3	3	2616	293.8	6.14	0.775
G5BGK3	Myosin-Ib OS=Heterocephalus glaber GN=GW7_01409 PE=4 SV=1 - [G5BGK3_HETGA]	127.5	0.0333	9	1	4	15	1292	148.4	9.25	0.775
G3V715	5'-AMP-activated protein kinase catalytic subunit alpha-2 OS=Rattus norvegicus GN=Prkaa2 PE=4 SV=1 - [G3V715_RAT]	32.16	0.0507	3	1	3	3	552	62.2	7.74	0.775
P97629	Leucyl-cystinyl aminopeptidase OS=Rattus norvegicus GN=Lnpep PE=1 SV=1 - [LCAP_RAT]	0	0.038	14	2	3	9	1025	117.1	5.57	0.776
Q9QZV0	Ad1-antigen (Fragment) OS=Rattus norvegicus GN=Cd63 PE=2 SV=1 - [Q9QZV0_RAT]	26.36	0.0484	3	1	1	1	124	13.8	8.1	0.777
G5B286	NEDD8 (Fragment) OS=Heterocephalus glaber GN=GW7_11958 PE=4 SV=1 - [G5B286_HETGA]	150.17	0.5263	3	5	5	12	76	8.5	6.06	0.777
Q6IRE3	GIMAP4 OS=Rattus norvegicus GN=Gimap4 PE=2 SV=1 - [Q6IRE3_RAT]	45.19	0.1258	3	3	3	4	310	35.9	6.6	0.777
G3V7L8	ATPase, H+ transporting, V1 subunit E isoform 1, isoform CRA_a OS=Rattus norvegicus GN=Atp6v1e1 PE=3 SV=1 - [G3V7L8_RAT]	66.81	0.1195	3	3	3	3	226	26.1	8.43	0.778
Q5U2T0	Death associated protein 3 OS=Rattus norvegicus GN=Dap3 PE=2 SV=1 - [Q5U2T0_RAT]	51.6	0.1867	3	5	5	7	391	44.5	8.92	0.778
Q19LA7	Vesicle-associated membrane protein 2 (Fragment) OS=Rattus norvegicus GN=Vamp2 PE=2 SV=1 - [Q19LA7_RAT]	85.78	0.4857	8	1	1	2	35	4	9.32	0.779
D3ZIR8	P2X purinoceptor OS=Rattus norvegicus GN=P2rx4 PE=3 SV=1 - [D3ZIR8_RAT]	40.75	0.0748	3	1	1	1	361	40.3	6.73	0.779
G5B9C2	Ribonucleoside-diphosphate reductase (Fragment) OS=Heterocephalus glaber GN=GW7_12630 PE=3 SV=1 - [G5B9C2_HETGA]	36.16	0.0241	2	1	1	1	787	89.5	6.6	0.779
B2RYQ9	Smarca5 protein (Fragment) OS=Rattus norvegicus GN=Smarca5 PE=2 SV=1 - [B2RYQ9_RAT]	35.32	0.0257	4	1	1	1	584	68.4	8.1	0.779
G5B6G5	Reticulon-3 OS=Heterocephalus glaber GN=GW7_20694 PE=4 SV=1 - [G5B6G5_HETGA]	0	0.028	7	1	1	1	214	24.1	9.42	0.779
Q5FWT1	Protein FAM98A OS=Rattus norvegicus GN=Fam98a PE=2 SV=1 - [FA98A_RAT]	0	0.0718	2	1	2	2	515	55	8.91	0.779
D3ZNA2	Sec1 family domain-containing protein 1 OS=Rattus norvegicus GN=Scfd1 PE=4 SV=1 - [D3ZNA2_RAT]	50.6	0.0739	6	3	3	6	595	67.3	5.85	0.779
G5BVQ1	Carboxypeptidase D OS=Heterocephalus glaber GN=GW7_08212 PE=4 SV=1 - [G5BVQ1_HETGA]	55.63	0.0342	5	4	4	4	1376	152.5	6.25	0.78
P10252	CD48 antigen OS=Rattus norvegicus GN=Cd48 PE=1 SV=1 - [CD48_RAT]	91.11	0.1875	1	3	3	6	240	27.7	7.83	0.78
G8JLR7	Palmitoyl-protein thioesterase 1 (Fragment) OS=Rattus norvegicus GN=Ppt1 PE=4 SV=1 - [G8JLR7_RAT]	92.26	0.2652	3	6	6	12	279	31.5	7.09	0.781
F1LYQ0	Protein RGD1563581 (Fragment) OS=Rattus norvegicus GN=RGD1563581 PE=4 SV=1 - [F1LYQ0_RAT]	205.28	0.1667	2	1	1	10	96	11	5.45	0.781
F1M088	Uncharacterized protein (Fragment) OS=Rattus norvegicus PE=4 SV=1 - [F1M088_RAT]	31.76	0.1848	3	2	2	3	92	10.8	8.18	0.781
D3ZY09	Protein Uba7 OS=Rattus norvegicus GN=Uba7 PE=4 SV=1 - [D3ZY09_RAT]	35.51	0.025	2	1	1	1	880	97.2	5.78	0.781
Q66HK3	Prostaglandin G/H synthase 1 OS=Rattus norvegicus GN=Ptgs1 PE=2 SV=1 - [Q66HK3_RAT]	37.42	0.0797	2	2	2	3	602	69	6.7	0.781
Q6PDU1	Serine/arginine-rich splicing factor 2 OS=Rattus norvegicus GN=Srsf2 PE=1 SV=3 - [SRSF2_RAT]	287.34	0.1719	2	4	4	10	221	25.5	11.85	0.782
B0BNA5	Coactosin-like protein OS=Rattus norvegicus GN=Cotl1 PE=1 SV=1 - [COTL1_RAT]	443.12	0.7394	1	10	10	39	142	15.9	5.4	0.782
F1LS02	Nuclear pore complex protein Nup155 OS=Rattus norvegicus GN=Nup155 PE=4 SV=1 - [F1LS02_RAT]	111.7	0.023	4	2	2	5	1389	154.8	6.24	0.782
D3ZZC1	RCG43947 OS=Rattus norvegicus GN=Txndc5 PE=3 SV=1 - [D3ZZC1_RAT]	702.82	0.3861	1	7	12	53	417	46.3	5.88	0.782
B5DFN4	Prefoldin 5 (Predicted), isoform CRA_a OS=Rattus norvegicus GN=Pfdn5 PE=2 SV=1 - [B5DFN4_RAT]	72.55	0.2597	2	3	3	7	154	17.3	6.33	0.782
Q8VIB0	Xrcc5 (Fragment) OS=Rattus norvegicus GN=Xrcc5 PE=2 SV=1 - [Q8VIB0_RAT]	84	0.0615	3	2	2	2	683	77.7	5.16	0.782
P0C5H9	Mesencephalic astrocyte-derived neurotrophic factor OS=Rattus norvegicus GN=Manf PE=1 SV=1 - [MANF_RAT]	0	0.2179	2	3	3	3	179	20.4	8.25	0.783
D3ZTB5	Protein S100a13 OS=Rattus norvegicus GN=S100a13 PE=4 SV=1 - [D3ZTB5_RAT]	32.29	0.3069	2	3	3	4	101	11.5	8.37	0.783
G5AQD2	Uncharacterized protein OS=Heterocephalus glaber GN=GW7_05017 PE=4 SV=1 - [G5AQD2_HETGA]	0	0.0214	1	1	1	2	515	55.5	8.7	0.784
G5AWE3	Nuclear receptor-binding protein 2 (Fragment) OS=Heterocephalus glaber GN=GW7_21479 PE=4 SV=1 - [G5AWE3_HETGA]	60.11	0.0281	2	1	1	3	392	43.8	7.24	0.784
P61972	Nuclear transport factor 2 OS=Rattus norvegicus GN=Nutf2 PE=1 SV=1 - [NTF2_RAT]	108	0.6929	2	5	5	14	127	14.5	5.38	0.785
P60825	Cold-inducible RNA-binding protein OS=Rattus norvegicus GN=Cirbp PE=2 SV=1 - [CIRBP_RAT]	90.31	0.2035	3	2	2	4	172	18.6	9.61	0.785
A4L9P7	Sister chromatid cohesion protein PDS5 homolog A OS=Rattus norvegicus GN=Pds5a PE=2 SV=1 - [PDS5A_RAT]	31.47	0.0188	2	1	1	1	1333	150.2	7.93	0.785
Q499T2	Gamma-interferon-inducible lysosomal thiol reductase OS=Rattus norvegicus GN=Ifi30 PE=2 SV=1 - [GILT_RAT]	48.38	0.2177	1	3	3	6	248	27.6	4.81	0.785
Q63965	Sideroflexin-1 OS=Rattus norvegicus GN=Sfxn1 PE=2 SV=4 - [SFXN1_RAT]	58.08	0.0559	1	1	1	1	322	35.5	9.06	0.786
A0JN30	Canopy 2 homolog (Zebrafish) OS=Rattus norvegicus GN=Cnpy2 PE=2 SV=1 - [A0JN30_RAT]	38.57	0.1538	2	2	2	2	182	20.7	5.14	0.786
Q568Y2	Diphthamide biosynthesis protein 2 OS=Rattus norvegicus GN=Dph2 PE=2 SV=1 - [DPH2_RAT]	85.39	0.045	1	1	1	3	489	52.3	5.35	0.786
Q62635	Mucin-2 (Fragment) OS=Rattus norvegicus GN=Muc2 PE=1 SV=1 - [MUC2_RAT]	779.4	0.2234	3	30	30	90	1513	165.9	5.39	0.786
D3ZN38	Protein Stard5 OS=Rattus norvegicus GN=Stard5 PE=4 SV=1 - [D3ZN38_RAT]	42.39	0.0423	2	1	1	2	213	23.9	6.52	0.786
G5B6U4	Ras-related protein Ral-A OS=Heterocephalus glaber GN=GW7_09874 PE=4 SV=1 - [G5B6U4_HETGA]	120.34	0.3786	2	1	5	9	206	23.6	7.11	0.787
G5CA40	Fibrillin-1 (Fragment) OS=Heterocephalus glaber GN=GW7_07412 PE=4 SV=1 - [G5CA40_HETGA]	399.27	0.1274	1	2	29	70	2825	306.8	4.89	0.787
P01048	T-kininogen 1 OS=Rattus norvegicus GN=Map1 PE=1 SV=2 - [KNT1_RAT]	868.76	0.2163	3	5	8	55	430	47.7	6.52	0.787
P97849	Long-chain fatty acid transport protein 1 OS=Rattus norvegicus GN=Slc27a1 PE=2 SV=1 - [S27A1_RAT]	74.13	0.0325	2	1	1	2	646	71.2	8.46	0.788
G5BPH2	Sodium/hydrogen exchanger (Fragment) OS=Heterocephalus glaber GN=GW7_14711 PE=3 SV=1 - [G5BPH2_HETGA]	37.59	0.0136	3	1	1	1	810	91	8.48	0.788
D3ZFR7	PDZ and LIM domain 3, isoform CRA_b OS=Rattus norvegicus GN=Pdlim3 PE=4 SV=1 - [D3ZFR7_RAT]	612.63	0.3846	4	1	9	35	364	39.4	6.77	0.789
B3GNI6-3	Isoform 3 of Septin-11 OS=Rattus norvegicus GN=Sept11 - [SEP11_RAT]	113.55	0.1388	11	1	5	12	425	48.9	6.81	0.792
Q05BA4	Myadm protein OS=Rattus norvegicus GN=Myadm PE=2 SV=1 - [Q05BA4_RAT]	50.69	0.0943	2	2	2	2	318	35.1	8.31	0.792
P52632	Signal transducer and activator of transcription 5B OS=Rattus norvegicus GN=Stat5b PE=2 SV=1 - [STA5B_RAT]	86.06	0.0178	1	1	1	3	786	90.2	6.2	0.792
P08289	Alkaline phosphatase, tissue-nonspecific isozyme OS=Rattus norvegicus GN=Alpl PE=1 SV=2 - [PPBT_RAT]	36.06	0.021	1	1	1	1	524	57.6	6.92	0.793
P61459	Pterin-4-alpha-carbinolamine dehydratase OS=Rattus norvegicus GN=Pcbd1 PE=1 SV=2 - [PHS_RAT]	51.48	0.1538	2	1	1	2	104	12	6.8	0.794
Q5M9G3	Caprin-1 OS=Rattus norvegicus GN=Caprin1 PE=1 SV=2 - [CAPR1_RAT]	85.87	0.0622	4	3	3	8	707	78.1	5.25	0.794
P29314	40S ribosomal protein S9 OS=Rattus norvegicus GN=Rps9 PE=1 SV=4 - [RS9_RAT]	72.48	0.2784	5	4	7	13	194	22.6	10.65	0.795
P58775-2	Isoform 2 of Tropomyosin beta chain OS=Rattus norvegicus GN=Tpm2 - [TPM2_RAT]	3721.88	0.6479	8	11	26	346	284	32.9	4.67	0.796
D4ADF5	Protein Pdcd5 OS=Rattus norvegicus GN=Pdcd5 PE=4 SV=1 - [D4ADF5_RAT]	47.68	0.096	2	1	1	2	125	14.2	5.68	0.796
G5BFH4	Integral membrane protein 2B OS=Heterocephalus glaber GN=GW7_21049 PE=4 SV=1 - [G5BFH4_HETGA]	52.11	0.0789	4	2	2	4	266	30.3	5.41	0.796
Q6P6R2	Dihydrolipoyl dehydrogenase, mitochondrial OS=Rattus norvegicus GN=Dld PE=1 SV=1 - [DLDH_RAT]	1134.84	0.4224	2	10	13	71	509	54	7.87	0.797
D4A6X4	Acylphosphatase OS=Rattus norvegicus GN=Acyp1 PE=3 SV=1 - [D4A6X4_RAT]	50.37	0.1414	1	1	1	2	99	11.3	9.31	0.797
G3V960	Guanidinoacetate methyltransferase, isoform CRA_a OS=Rattus norvegicus GN=Gamt PE=4 SV=1 - [G3V960_RAT]	42.12	0.2203	4	3	3	4	236	26.4	6.27	0.797
F1M5H9	Uncharacterized protein (Fragment) OS=Rattus norvegicus PE=4 SV=1 - [F1M5H9_RAT]	35.03	0.1875	1	1	1	1	96	10.4	6.48	0.797
B2RYG6	Ubiquitin thioesterase OTUB1 OS=Rattus norvegicus GN=Otub1 PE=1 SV=1 - [OTUB1_RAT]	119.39	0.1661	3	4	4	18	271	31.3	4.94	0.798
G5ASE4	Spectrin alpha chain, brain OS=Heterocephalus glaber GN=GW7_01914 PE=4 SV=1 - [G5ASE4_HETGA]	1362.75	0.3469	3	1	68	159	2482	285.7	5.34	0.798
G5BEW1	Mitogen-activated protein kinase 13 (Fragment) OS=Heterocephalus glaber GN=GW7_00635 PE=4 SV=1 - [G5BEW1_HETGA]	22.41	0.0646	23	1	2	6	325	37.5	7.58	0.798
A1L1J4	Protein phosphatase 2C, magnesium dependent, catalytic subunit OS=Rattus norvegicus GN=Pdp1 PE=2 SV=1 - [A1L1J4_RAT]	29.1	0.0632	5	3	3	3	538	61.1	6.67	0.799
Q5U3Z7	Serine hydroxymethyltransferase OS=Rattus norvegicus GN=Shmt2 PE=2 SV=1 - [Q5U3Z7_RAT]	62.77	0.1151	4	4	4	8	504	55.7	8.21	0.799
Q5U3Z3	Isochorismatase domain-containing protein 2, mitochondrial OS=Rattus norvegicus GN=Isoc2 PE=2 SV=1 - [ISOC2_RAT]	90.52	0.2476	1	3	3	3	210	23.1	7.83	0.799
G5C077	AFG3-like protein 2 (Fragment) OS=Heterocephalus glaber GN=GW7_12057 PE=3 SV=1 - [G5C077_HETGA]	130.26	0.0501	7	3	4	10	798	88.6	8.73	0.8
O35796	Complement component 1 Q subcomponent-binding protein, mitochondrial OS=Rattus norvegicus GN=C1qbp PE=1 SV=2 - [C1QBP_RAT]	218.58	0.4659	2	7	7	25	279	31	4.87	0.801
P11884	Aldehyde dehydrogenase, mitochondrial OS=Rattus norvegicus GN=Aldh2 PE=1 SV=1 - [ALDH2_RAT]	2288.46	0.6146	2	3	22	215	519	56.5	7.05	0.801
Q920P6	Adenosine deaminase OS=Rattus norvegicus GN=Ada PE=1 SV=3 - [ADA_RAT]	57	0.1563	3	5	5	13	352	39.9	5.5	0.801
Q05982	Nucleoside diphosphate kinase A OS=Rattus norvegicus GN=Nme1 PE=1 SV=1 - [NDKA_RAT]	195.3	0.6513	4	4	8	44	152	17.2	6.33	0.801
Q5RJN5	Nol5a protein (Fragment) OS=Rattus norvegicus GN=Nop56 PE=2 SV=1 - [Q5RJN5_RAT]	133.11	0.1202	3	4	4	6	499	55.5	9.32	0.801
Q31252	MHC class II-like alpha chain (Fragment) OS=Rattus norvegicus GN=RT1-DMa PE=2 SV=1 - [Q31252_RAT]	51.97	0.1099	2	1	1	2	191	21.6	4.55	0.801
B1WBP6	P76 protein (Fragment) OS=Rattus norvegicus GN=Plbd2 PE=2 SV=1 - [B1WBP6_RAT]	70.45	0.0971	2	2	2	2	309	34.8	6.23	0.802
D3ZD31	Protein Mrc1 OS=Rattus norvegicus GN=Mrc1 PE=4 SV=1 - [D3ZD31_RAT]	0	0.0131	2	1	1	1	1455	164.7	6.9	0.802
F1M7X5	Dipeptidyl peptidase 4 soluble form OS=Rattus norvegicus GN=Dpp4 PE=4 SV=1 - [F1M7X5_RAT]	41.26	0.0327	2	2	2	2	734	84.1	6.1	0.802
G5BEE3	Prolow-density lipoprotein receptor-related protein 1 OS=Heterocephalus glaber GN=GW7_04696 PE=4 SV=1 - [G5BEE3_HETGA]	56.06	0.0163	2	5	5	5	4544	503.4	5.39	0.803
P06757	Alcohol dehydrogenase 1 OS=Rattus norvegicus GN=Adh1 PE=1 SV=3 - [ADH1_RAT]	1195.29	0.5479	6	16	16	161	376	39.6	8.18	0.803
Q9WVS2	Probable tRNA threonylcarbamoyladenosine biosynthesis protein Osgep (Fragment) OS=Rattus norvegicus GN=Osgep PE=2 SV=1 - [OSGEP_RAT]	95.69	0.059	2	1	1	3	322	34.6	6.23	0.803
Q78P75	Dynein light chain 2, cytoplasmic OS=Rattus norvegicus GN=Dynll2 PE=1 SV=1 - [DYL2_RAT]	66.17	0.4494	1	2	3	21	89	10.3	7.37	0.804
D4AB95	Dolichyl-diphosphooligosaccharide--protein glycosyltransferase 48 kDa subunit OS=Rattus norvegicus GN=Ddost PE=4 SV=1 - [D4AB95_RAT]	134.73	0.1284	5	5	5	8	436	48	6.15	0.804
G5BWI5	Ufm1-conjugating enzyme 1 OS=Heterocephalus glaber GN=GW7_00506 PE=4 SV=1 - [G5BWI5_HETGA]	0	0.0778	2	1	1	1	167	19.5	7.88	0.804
D4A3T3	Protein Cbx1 OS=Rattus norvegicus GN=Cbx1 PE=4 SV=1 - [D4A3T3_RAT]	228.62	0.1784	2	1	2	9	185	21.4	4.93	0.804
P63039	60 kDa heat shock protein, mitochondrial OS=Rattus norvegicus GN=Hspd1 PE=1 SV=1 - [CH60_RAT]	5898.6	0.6614	6	21	31	273	573	60.9	6.18	0.805
P67779	Prohibitin OS=Rattus norvegicus GN=Phb PE=1 SV=1 - [PHB_RAT]	1014.19	0.7574	11	14	14	67	272	29.8	5.76	0.806
G3V7Y3	ATP synthase subunit delta, mitochondrial OS=Rattus norvegicus GN=Atp5d PE=3 SV=1 - [G3V7Y3_RAT]	319.15	0.375	4	3	3	24	168	17.6	5.24	0.806
D3Z912	Uncharacterized protein OS=Rattus norvegicus PE=4 SV=1 - [D3Z912_RAT]	56.5	0.1278	1	1	3	4	352	38.8	7.42	0.806
Q02765	Cathepsin S OS=Rattus norvegicus GN=Ctss PE=2 SV=1 - [CATS_RAT]	150.49	0.1091	3	3	3	14	330	36.8	6.09	0.806
P84100	60S ribosomal protein L19 OS=Rattus norvegicus GN=Rpl19 PE=1 SV=1 - [RL19_RAT]	29.49	0.0765	3	2	2	6	196	23.5	11.47	0.807
Q07014-2	Isoform LYN B of Tyrosine-protein kinase Lyn OS=Rattus norvegicus GN=Lyn - [LYN_RAT]	45.96	0.0998	20	2	4	7	491	56.1	6.49	0.807
D3ZZU5	Protein Sypl1 OS=Rattus norvegicus GN=Sypl1 PE=4 SV=1 - [D3ZZU5_RAT]	0	0.0428	2	1	1	2	257	28.5	8.92	0.807
Q63610-2	Isoform 2 of Tropomyosin alpha-3 chain OS=Rattus norvegicus GN=Tpm3 - [TPM3_RAT]	1492.26	0.4073	8	1	14	134	248	28.7	4.72	0.808
Q9WVK7	Hydroxyacyl-coenzyme A dehydrogenase, mitochondrial OS=Rattus norvegicus GN=Hadh PE=2 SV=1 - [HCDH_RAT]	539.77	0.6943	3	13	13	69	314	34.4	8.76	0.808
Q498D2	Eukaryotic translation initiation factor 3, subunit 6 interacting protein OS=Rattus norvegicus GN=Eif3s6ip PE=2 SV=1 - [Q498D2_RAT]	63.2	0.1387	3	4	4	8	382	45.1	9.03	0.808
Q66HG3	Beta-Ala-His dipeptidase OS=Rattus norvegicus GN=Cndp1 PE=2 SV=1 - [CNDP1_RAT]	52.08	0.0386	1	1	1	1	492	54.9	5.21	0.808
Q3KRC5	tRNA-dihydrouridine(47) synthase [NAD(P)(+)]-like OS=Rattus norvegicus GN=Dus3l PE=2 SV=1 - [DUS3L_RAT]	33.92	0.0281	1	1	1	1	640	71.5	7.62	0.809
Q5XIA5	Coenzyme A synthase OS=Rattus norvegicus GN=Coasy PE=2 SV=1 - [Q5XIA5_RAT]	31.83	0.0284	1	1	1	1	563	62.1	7.3	0.809
D3ZSV1	Hypothetical LOC287541 (Predicted), isoform CRA_c OS=Rattus norvegicus GN=Ift20 PE=4 SV=1 - [D3ZSV1_RAT]	41.58	0.0892	2	1	1	1	157	18.1	5.17	0.81
P10818	Cytochrome c oxidase subunit 6A1, mitochondrial OS=Rattus norvegicus GN=Cox6a1 PE=1 SV=2 - [CX6A1_RAT]	393.98	0.3333	3	2	2	26	111	12.3	9.32	0.811
D3ZT90	Glutaryl-Coenzyme A dehydrogenase (Predicted) OS=Rattus norvegicus GN=Gcdh PE=3 SV=1 - [D3ZT90_RAT]	120.99	0.0761	2	2	2	5	447	49.7	8.72	0.811
G5C6F6	Trafficking protein particle complex subunit 3 OS=Heterocephalus glaber GN=GW7_05407 PE=4 SV=1 - [G5C6F6_HETGA]	0	0.1667	2	2	2	3	180	20.3	4.96	0.812
D4ADD7	Glutaredoxin 5 homolog (S. cerevisiae) (Predicted), isoform CRA_b OS=Rattus norvegicus GN=Glrx5 PE=4 SV=1 - [D4ADD7_RAT]	0	0.0395	1	1	1	1	152	16.4	7.28	0.812
Q6AYY8	Acetyl-coenzyme A transporter 1 OS=Rattus norvegicus GN=Slc33a1 PE=2 SV=1 - [ACATN_RAT]	45.09	0.0655	1	2	2	2	550	61.1	8	0.812
G5BE83	Retinol-binding protein 4 (Fragment) OS=Heterocephalus glaber GN=GW7_06242 PE=3 SV=1 - [G5BE83_HETGA]	26.01	0.0532	2	1	1	1	188	21.7	6.34	0.812
D4ACV3	Histone H2A OS=Rattus norvegicus GN=Hist2h2ac PE=3 SV=1 - [D4ACV3_RAT]	1157.14	0.4961	7	1	4	57	129	14	10.9	0.813
D3Z9R8	6.8 kDa mitochondrial proteolipid OS=Rattus norvegicus GN=Mp68 PE=1 SV=1 - [68MP_RAT]	21.82	0.1167	1	1	1	2	60	6.9	9.92	0.813
Q5RJK6	Inositol polyphosphate-1-phosphatase OS=Rattus norvegicus GN=Inpp1 PE=2 SV=1 - [Q5RJK6_RAT]	114.46	0.0581	2	2	2	4	396	43.3	5.05	0.813
P15999	ATP synthase subunit alpha, mitochondrial OS=Rattus norvegicus GN=Atp5a1 PE=1 SV=2 - [ATPA_RAT]	3552.44	0.6492	3	31	31	273	553	59.7	9.19	0.814
G3V7I0	Peroxiredoxin 3 OS=Rattus norvegicus GN=Prdx3 PE=4 SV=1 - [G3V7I0_RAT]	119.13	0.1128	2	2	3	7	257	28.3	7.55	0.814
D3ZTB9	Protein RGD1307235 OS=Rattus norvegicus GN=RGD1307235 PE=4 SV=1 - [D3ZTB9_RAT]	62.02	0.0268	4	2	2	3	970	107.3	5.14	0.814
F1LSK5	Protein Heatr5a OS=Rattus norvegicus GN=Heatr5a PE=4 SV=1 - [F1LSK5_RAT]	21.77	0.0098	1	1	1	1	2041	220.1	6.6	0.814
D3ZJU6	Porphobilinogen deaminase OS=Rattus norvegicus GN=Hmbs PE=3 SV=1 - [D3ZJU6_RAT]	188.63	0.2326	5	5	5	8	344	37.8	7.15	0.814
G3V7U4	Lamin-B1 OS=Rattus norvegicus GN=Lmnb1 PE=3 SV=1 - [G3V7U4_RAT]	218.47	0.3356	4	13	14	31	587	66.6	5.16	0.815
D3ZIF1	Protein Agr3 OS=Rattus norvegicus GN=Agr3 PE=4 SV=1 - [D3ZIF1_RAT]	113.27	0.297	1	3	3	7	165	19.1	6.52	0.815
Q9JMJ4	Pre-mRNA-processing factor 19 OS=Rattus norvegicus GN=Prpf19 PE=2 SV=2 - [PRP19_RAT]	91.39	0.1091	3	4	4	8	504	55.2	6.61	0.816
G5C3G4	U6 snRNA-associated Sm-like protein LSm2 (Fragment) OS=Heterocephalus glaber GN=GW7_04794 PE=4 SV=1 - [G5C3G4_HETGA]	90.9	0.3936	2	3	3	11	94	10.7	6.52	0.816
D3ZFZ3	Protein Wbscr27 OS=Rattus norvegicus GN=Wbscr27 PE=4 SV=1 - [D3ZFZ3_RAT]	77.33	0.1577	3	2	2	6	222	24.2	5.27	0.816
F1LSJ2	Protein M6prbp1 (Fragment) OS=Rattus norvegicus GN=Plin3 PE=4 SV=1 - [F1LSJ2_RAT]	64.55	0.0798	1	1	1	1	351	38.4	5.54	0.817
G5C371	Splicing factor, arginine/serine-rich 12 OS=Heterocephalus glaber GN=GW7_06920 PE=4 SV=1 - [G5C371_HETGA]	36.44	0.0243	1	1	1	1	535	60.4	9.42	0.817
O55158	D6.1A protein OS=Rattus norvegicus GN=Tspan8 PE=2 SV=2 - [O55158_RAT]	355.28	0.1191	1	3	3	22	235	25.5	5.67	0.817
P17220	Proteasome subunit alpha type-2 OS=Rattus norvegicus GN=Psma2 PE=1 SV=3 - [PSA2_RAT]	354.56	0.4188	5	8	8	39	234	25.9	7.43	0.818
Q920H8	Hephaestin OS=Rattus norvegicus GN=Heph PE=2 SV=1 - [HEPH_RAT]	0	0.0104	1	1	1	1	1157	129.5	6.15	0.818
G5BWV7	Uncharacterized protein OS=Heterocephalus glaber GN=GW7_07175 PE=4 SV=1 - [G5BWV7_HETGA]	41.57	0.0837	3	2	2	2	251	27.4	5.47	0.818
Q80W89	NADH dehydrogenase [ubiquinone] 1 alpha subcomplex subunit 11 OS=Rattus norvegicus GN=Ndufa11 PE=2 SV=1 - [NDUAB_RAT]	46.55	0.2411	2	2	2	3	141	14.8	8.09	0.819
D3Z8V9	Signal transducer and activator of transcription 3 OS=Rattus norvegicus GN=Stat3 PE=4 SV=1 - [D3Z8V9_RAT]	118.51	0.1542	3	8	8	12	746	85	6.39	0.819
D4A0N0	Protein Sec61a2 OS=Rattus norvegicus GN=Sec61a2 PE=3 SV=1 - [D4A0N0_RAT]	107.27	0.1268	4	1	3	3	410	44.7	6.54	0.82
P04692-7	Isoform 7 of Tropomyosin alpha-1 chain OS=Rattus norvegicus GN=Tpm1 - [TPM1_RAT]	1418.73	0.4677	7	2	16	158	248	28.6	4.82	0.82
Q5XI38	Lymphocyte cytosolic protein 1 OS=Rattus norvegicus GN=Lcp1 PE=2 SV=1 - [Q5XI38_RAT]	1142.64	0.6332	2	26	30	121	627	70.1	5.29	0.82
G5BVL5	Myosin-Id OS=Heterocephalus glaber GN=GW7_08147 PE=4 SV=1 - [G5BVL5_HETGA]	336.83	0.1853	2	1	13	30	955	110.6	9.39	0.82
F1LZF4	Uncharacterized protein (Fragment) OS=Rattus norvegicus PE=4 SV=1 - [F1LZF4_RAT]	6885.54	0.5237	5	53	53	599	1182	131.8	6.58	0.82
Q3B8P5	Psmd8 protein (Fragment) OS=Rattus norvegicus GN=Psmd8 PE=2 SV=1 - [Q3B8P5_RAT]	114.22	0.1158	4	3	3	5	285	32.3	6.38	0.821
G3V8L1	PYD and CARD domain containing OS=Rattus norvegicus GN=Pycard PE=4 SV=1 - [G3V8L1_RAT]	246.55	0.5389	2	9	9	20	193	21.7	5.27	0.821
O08629	Transcription intermediary factor 1-beta OS=Rattus norvegicus GN=Trim28 PE=1 SV=2 - [TIF1B_RAT]	114.66	0.0898	4	6	6	7	835	88.9	5.77	0.821
D4AAE9	Protein Cisd2 OS=Rattus norvegicus GN=Cisd2 PE=4 SV=1 - [D4AAE9_RAT]	41.87	0.1037	1	1	1	1	135	15.3	9.64	0.821
G5BZL9	Uncharacterized protein OS=Heterocephalus glaber GN=GW7_09682 PE=4 SV=1 - [G5BZL9_HETGA]	0	0.0142	1	1	1	1	989	111.4	7.81	0.821
B2RZ63	WD repeat domain 13 OS=Rattus norvegicus GN=Wdr13 PE=2 SV=1 - [B2RZ63_RAT]	0	0.0356	3	1	1	1	393	43	7.46	0.821
P62076	Mitochondrial import inner membrane translocase subunit Tim13 OS=Rattus norvegicus GN=Timm13 PE=2 SV=1 - [TIM13_RAT]	130.64	0.2632	3	2	2	9	95	10.5	8.18	0.822
F1M9J9	Uncharacterized protein (Fragment) OS=Rattus norvegicus PE=3 SV=1 - [F1M9J9_RAT]	909.48	0.2251	11	1	5	102	311	33.9	7.08	0.822
G5C2Z0	BRCA1-A complex subunit BRE (Fragment) OS=Heterocephalus glaber GN=GW7_01695 PE=4 SV=1 - [G5C2Z0_HETGA]	0	0.0438	2	1	1	1	320	36.7	5.49	0.822
D3ZAS9	Protein Ddrgk1 OS=Rattus norvegicus GN=Ddrgk1 PE=4 SV=1 - [D3ZAS9_RAT]	51.97	0.0501	1	1	1	1	339	38.6	5.64	0.822
G5C9P5	Abl interactor 2 OS=Heterocephalus glaber GN=GW7_21655 PE=4 SV=1 - [G5C9P5_HETGA]	22.41	0.1111	8	1	1	1	81	9.2	5.15	0.822
P61621	Protein transport protein Sec61 subunit alpha isoform 1 OS=Rattus norvegicus GN=Sec61a1 PE=2 SV=2 - [S61A1_RAT]	277.76	0.1513	3	2	4	12	476	52.2	8.06	0.823
Q63718	Heat shock rotein 70 (Fragment) OS=Rattus rattus PE=2 SV=1 - [Q63718_RATRT]	753.48	0.3297	1	1	13	79	455	50.4	5.83	0.823
F1LVZ9	Uncharacterized protein (Fragment) OS=Rattus norvegicus PE=4 SV=1 - [F1LVZ9_RAT]	51.27	0.0936	2	3	3	3	513	58.3	5.41	0.823
Q3MIF4	Xylulose kinase OS=Rattus norvegicus GN=Xylb PE=2 SV=1 - [XYLB_RAT]	46.75	0.0373	2	1	1	1	536	57.9	6.4	0.823
A0JN19	Nolc1 protein (Fragment) OS=Rattus norvegicus GN=Nolc1 PE=2 SV=1 - [A0JN19_RAT]	56.2	0.0467	4	1	1	4	321	33.4	9.45	0.823
B2RYN1	Fructosamine-3-kinase-related protein OS=Rattus norvegicus GN=Fn3krp PE=2 SV=1 - [B2RYN1_RAT]	57.9	0.0453	1	1	1	2	309	34.1	7.88	0.823
D3ZWR1	Uncharacterized protein OS=Rattus norvegicus GN=LOC100360582 PE=4 SV=1 - [D3ZWR1_RAT]	105.47	0.2216	1	3	3	5	194	22.4	8.7	0.823
Q6P7P5	Basic leucine zipper and W2 domain-containing protein 1 OS=Rattus norvegicus GN=Bzw1 PE=2 SV=1 - [BZW1_RAT]	57.63	0.0811	3	4	4	10	419	48	5.92	0.824
Q4FZT0	Stomatin-like protein 2 OS=Rattus norvegicus GN=Stoml2 PE=1 SV=1 - [STML2_RAT]	262.72	0.3739	3	7	7	12	353	38.4	8.63	0.824
Q68FU3	Electron transfer flavoprotein subunit beta OS=Rattus norvegicus GN=Etfb PE=2 SV=3 - [ETFB_RAT]	452.17	0.5647	2	14	14	55	255	27.7	7.75	0.824
B0BNM9	Glycolipid transfer protein OS=Rattus norvegicus GN=GLTP PE=2 SV=1 - [GLTP_RAT]	30.3	0.0526	1	1	1	1	209	23.7	7.39	0.824
G5C0Q7	Protein QIL1 OS=Heterocephalus glaber GN=GW7_20494 PE=4 SV=1 - [G5C0Q7_HETGA]	44.8	0.2373	1	2	2	2	118	13.3	9.44	0.825
O35821	Myb-binding protein 1A OS=Rattus norvegicus GN=Mybbp1a PE=2 SV=2 - [MBB1A_RAT]	118.72	0.09	1	8	8	11	1344	152.2	8.95	0.825
D3ZE72	Methionine aminopeptidase OS=Rattus norvegicus GN=Metap1 PE=3 SV=1 - [D3ZE72_RAT]	0	0.1295	2	3	3	3	386	43.2	7.17	0.825
Q6AXX6	Redox-regulatory protein FAM213A OS=Rattus norvegicus GN=Fam213a PE=1 SV=1 - [F213A_RAT]	109.96	0.1572	1	3	3	8	229	25.7	9.14	0.825
Q91ZN1	Coronin-1A OS=Rattus norvegicus GN=Coro1a PE=1 SV=3 - [COR1A_RAT]	526.25	0.4967	2	17	17	68	461	51	6.48	0.826
P52759	Ribonuclease UK114 OS=Rattus norvegicus GN=Hrsp12 PE=1 SV=3 - [UK114_RAT]	45.3	0.073	1	1	1	2	137	14.3	8.1	0.826
Q62774	Unconventional myosin-Ia (Fragment) OS=Rattus norvegicus GN=Myo1a PE=2 SV=1 - [MYO1A_RAT]	192.49	0.1936	1	2	12	24	842	97.1	9.33	0.826
D4A788	Phosphopantothenoylcysteine decarboxylase (Predicted), isoform CRA_b OS=Rattus norvegicus GN=Ppcdc PE=4 SV=1 - [D4A788_RAT]	42.78	0.0784	2	1	1	1	204	22.4	6.1	0.827
P19945	60S acidic ribosomal protein P0 OS=Rattus norvegicus GN=Rplp0 PE=1 SV=2 - [RLA0_RAT]	572.17	0.4984	6	9	13	49	317	34.2	6.25	0.828
G5BW97	Profilin OS=Heterocephalus glaber GN=GW7_04611 PE=3 SV=1 - [G5BW97_HETGA]	649.65	0.6429	1	3	6	101	140	14.9	8.28	0.828
Q5U2Z3	Nucleosome assembly protein 1-like 4 OS=Rattus norvegicus GN=Nap1l4 PE=2 SV=1 - [NP1L4_RAT]	88.09	0.1684	3	4	5	11	386	43.9	4.68	0.828
P49432	Pyruvate dehydrogenase E1 component subunit beta, mitochondrial OS=Rattus norvegicus GN=Pdhb PE=1 SV=2 - [ODPB_RAT]	577.79	0.4986	2	12	12	55	359	39	6.65	0.829
O54922	Exocyst complex component 7 OS=Rattus norvegicus GN=Exoc7 PE=2 SV=1 - [EXOC7_RAT]	45.27	0.0398	4	1	1	1	653	75	6.71	0.829
E9PSV0	Protein C4-2 OS=Rattus norvegicus GN=C4-2 PE=4 SV=1 - [E9PSV0_RAT]	308.91	0.1526	3	2	15	22	1737	192.2	7.23	0.829
Q5I0L3	Tyrosine--tRNA ligase, mitochondrial OS=Rattus norvegicus GN=Yars2 PE=2 SV=1 - [SYYM_RAT]	0	0.0403	1	1	1	2	471	52.6	9.23	0.829
Q4KM73	UMP-CMP kinase OS=Rattus norvegicus GN=Cmpk1 PE=1 SV=2 - [KCY_RAT]	1014.99	0.6888	3	11	11	104	196	22.2	5.83	0.83
F1M2J1	Protein Tpd52 (Fragment) OS=Rattus norvegicus GN=Tpd52 PE=4 SV=1 - [F1M2J1_RAT]	236.34	0.2902	10	6	6	24	193	20.9	5.22	0.83
D4A6I2	Uncharacterized protein OS=Rattus norvegicus PE=4 SV=1 - [D4A6I2_RAT]	150.61	0.1962	7	9	9	14	586	66.5	5.67	0.83
G5AKT8	Serine/threonine-protein kinase TAO3 OS=Heterocephalus glaber GN=GW7_10184 PE=4 SV=1 - [G5AKT8_HETGA]	25.85	0.0116	3	1	1	1	859	101	7.27	0.83
A3FM27	Mitochondrial chloride intracellular channel 4 OS=Rattus norvegicus GN=Clic4 PE=2 SV=1 - [A3FM27_RAT]	157.67	0.336	6	6	8	13	253	28.6	5.59	0.831
P16617	Phosphoglycerate kinase 1 OS=Rattus norvegicus GN=Pgk1 PE=1 SV=2 - [PGK1_RAT]	1009.46	0.7434	6	25	25	124	417	44.5	7.9	0.831
Q4KLJ1	RCG61762, isoform CRA_a OS=Rattus norvegicus GN=Srsf7 PE=2 SV=1 - [Q4KLJ1_RAT]	73.45	0.1656	6	1	2	9	157	17.9	9.31	0.831
D3ZWN1	Protein Zfp259 OS=Rattus norvegicus GN=Zfp259 PE=4 SV=1 - [D3ZWN1_RAT]	28.79	0.0458	2	2	2	2	459	50.8	4.74	0.831
P04764	Alpha-enolase OS=Rattus norvegicus GN=Eno1 PE=1 SV=4 - [ENOA_RAT]	4183.29	0.7005	15	14	23	414	434	47.1	6.57	0.832
G5CAP7	Glyceraldehyde-3-phosphate dehydrogenase (Fragment) OS=Heterocephalus glaber GN=GW7_12106 PE=3 SV=1 - [G5CAP7_HETGA]	4001.68	0.5135	28	2	12	315	333	35.9	8.56	0.832
F1M9Q5	Hydroxymethylglutaryl-CoA synthase, mitochondrial (Fragment) OS=Rattus norvegicus GN=Hmgcs2 PE=4 SV=1 - [F1M9Q5_RAT]	1143.71	0.5485	6	21	21	112	474	53	8.21	0.832
G5BYC5	[3-methyl-2-oxobutanoate dehydrogenase [lipoamide]] kinase, mitochondrial OS=Heterocephalus glaber GN=GW7_05125 PE=4 SV=1 - [G5BYC5_HETGA]	33.35	0.0456	2	1	1	2	373	42.3	8.32	0.832
F1LQL5	Protein Hip1r (Fragment) OS=Rattus norvegicus GN=Hip1r PE=4 SV=1 - [F1LQL5_RAT]	0	0.0147	1	1	1	1	1085	121.1	6.64	0.833
G3V647	Pyridoxal kinase OS=Rattus norvegicus GN=Pdxk PE=4 SV=1 - [G3V647_RAT]	193.31	0.2179	3	5	5	8	312	34.8	6.8	0.833
Q6MG98	Histocompatibility 2, class II antigen E alpha OS=Rattus norvegicus GN=RT1-Da PE=2 SV=1 - [Q6MG98_RAT]	190.01	0.2235	9	4	4	9	255	29.2	5.19	0.833
P34926	Microtubule-associated protein 1A OS=Rattus norvegicus GN=Map1a PE=1 SV=1 - [MAP1A_RAT]	56.54	0.0195	6	3	4	5	2774	299.3	4.94	1.2
Q9JMG8	Dihydropyrimidinase-related protein OS=Rattus norvegicus GN=Dpysl5 PE=2 SV=1 - [Q9JMG8_RAT]	0	0.0497	2	1	1	1	563	61.4	6.98	1.2
G3V729	Eosinophil granule major basic protein OS=Rattus norvegicus GN=Prg2 PE=4 SV=1 - [G3V729_RAT]	127.96	0.1938	2	3	3	14	227	25.1	6	1.2
Q4R1A4	Protein Tfg OS=Rattus norvegicus GN=Tfg PE=2 SV=1 - [Q4R1A4_RAT]	39.14	0.1277	4	4	4	5	282	31	4.96	1.201
F1M272	Protein Nat13 (Fragment) OS=Rattus norvegicus GN=Nat13 PE=4 SV=1 - [F1M272_RAT]	31.05	0.0775	8	1	1	1	129	14.9	8.57	1.201
F1LQE3	Protein Tpk1 (Fragment) OS=Rattus norvegicus GN=Tpk1 PE=4 SV=1 - [F1LQE3_RAT]	41.07	0.0649	2	1	1	1	231	25.6	6.09	1.201
B5DES0	Protein Snrpd2 OS=Rattus norvegicus GN=Snrpd2 PE=4 SV=1 - [B5DES0_RAT]	43.49	0.3983	3	4	4	10	118	13.5	9.91	1.202
Q8VBU2-2	Isoform 2 of Protein NDRG2 OS=Rattus norvegicus GN=Ndrg2 - [NDRG2_RAT]	105.11	0.1877	3	4	4	6	357	39.2	5.49	1.202
P86410	Ral GTPase-activating protein subunit beta OS=Rattus norvegicus GN=Ralgapb PE=1 SV=1 - [RLGPB_RAT]	40.64	0.0243	5	2	2	3	1484	165.3	6.79	1.203
P39069	Adenylate kinase isoenzyme 1 OS=Rattus norvegicus GN=Ak1 PE=1 SV=3 - [KAD1_RAT]	199.55	0.4639	2	7	7	15	194	21.6	7.9	1.203
D3ZNG8	Protein Pnkp OS=Rattus norvegicus GN=Pnkp PE=4 SV=1 - [D3ZNG8_RAT]	54.46	0.1455	3	4	4	6	495	54.2	8.57	1.203
D3ZIP8	Protein RGD1310444 OS=Rattus norvegicus GN=Endod1 PE=4 SV=1 - [D3ZIP8_RAT]	53.25	0.054	1	2	2	2	500	54.7	6.46	1.203
B4F797	Protein RGD1311345 (Fragment) OS=Rattus norvegicus GN=RGD1311345 PE=2 SV=1 - [B4F797_RAT]	107.77	0.1051	1	2	2	5	257	29.4	6.79	1.203
Q4G006	Inpp5b protein (Fragment) OS=Rattus norvegicus GN=Inpp5b PE=2 SV=1 - [Q4G006_RAT]	44.75	0.0238	3	1	1	1	757	86.4	6.32	1.203
Q9JHY1	Junctional adhesion molecule A OS=Rattus norvegicus GN=F11r PE=1 SV=1 - [JAM1_RAT]	40.99	0.04	1	1	1	1	300	32.3	6.57	1.203
Q66HS7-2	Isoform 2 of PDZ and LIM domain protein 3 OS=Rattus norvegicus GN=Pdlim3 - [PDLI3_RAT]	617.18	0.5446	3	2	10	37	314	34.1	7.87	1.204
Q62669	Protein Hbb-b1 OS=Rattus norvegicus GN=MGC72973 PE=2 SV=1 - [Q62669_RAT]	2571.91	0.7891	2	1	12	187	147	16	8.19	1.205
O88656	Actin-related protein 2/3 complex subunit 1B OS=Rattus norvegicus GN=Arpc1b PE=2 SV=3 - [ARC1B_RAT]	65.22	0.25	4	6	7	11	372	41	8.35	1.205
Q4G067	Mitochondrial ribosomal protein L44 OS=Rattus norvegicus GN=Mrpl44 PE=2 SV=1 - [Q4G067_RAT]	0	0.0542	1	1	1	1	332	37.4	8.82	1.205
D3ZSC5	Cystathionine beta-synthase OS=Rattus norvegicus GN=Cbs PE=4 SV=1 - [D3ZSC5_RAT]	44.97	0.1027	6	2	2	2	477	52.4	6.68	1.205
Q6AXT5	Ras-related protein Rab-21 OS=Rattus norvegicus GN=Rab21 PE=2 SV=1 - [RAB21_RAT]	115.62	0.1525	1	3	3	8	223	24.1	7.94	1.206
G5ANC4	Fructose-bisphosphate aldolase OS=Heterocephalus glaber GN=GW7_09258 PE=3 SV=1 - [G5ANC4_HETGA]	38.2	0.1374	3	3	4	15	364	39.6	8.34	1.207
E9PTJ4	Glycine cleavage system H protein, mitochondrial OS=Rattus norvegicus GN=Gcsh PE=3 SV=1 - [E9PTJ4_RAT]	54.29	0.1636	3	2	2	3	165	18.2	6.04	1.209
D3ZSA3	Sodium/potassium-transporting ATPase subunit alpha-2 OS=Rattus norvegicus GN=Atp1a2 PE=3 SV=1 - [D3ZSA3_RAT]	764.85	0.1735	10	1	14	70	1020	112.1	5.5	1.211
P50339	Chymase OS=Rattus norvegicus GN=Cma1 PE=2 SV=1 - [CMA1_RAT]	28.84	0.1255	3	2	2	2	247	27.6	9.38	1.211
A7XYB9	NADH-ubiquinone oxidoreductase chain 4 OS=Rattus norvegicus GN=Mt-nd4 PE=3 SV=1 - [A7XYB9_RAT]	169.33	0.1264	21	3	4	10	459	51.7	9.41	1.212
D3ZR01	Protein Gm2a OS=Rattus norvegicus GN=Gm2a PE=4 SV=1 - [D3ZR01_RAT]	126.14	0.2953	3	5	5	17	193	20.8	6.52	1.212
Q6AY09	Heterogeneous nuclear ribonucleoprotein H2 OS=Rattus norvegicus GN=Hnrnph2 PE=1 SV=1 - [HNRH2_RAT]	188.75	0.2316	2	2	7	28	449	49.3	6.3	1.213
F1M5P8	Probable lysosomal cobalamin transporter (Fragment) OS=Rattus norvegicus GN=Lmbrd1 PE=4 SV=1 - [F1M5P8_RAT]	0	0.0387	3	1	1	1	465	53.1	7.58	1.213
P14841	Cystatin-C OS=Rattus norvegicus GN=Cst3 PE=1 SV=2 - [CYTC_RAT]	50.05	0.2	1	2	2	4	140	15.4	9.22	1.213
F1LNC0	Protein Cybb OS=Rattus norvegicus GN=Cybb PE=4 SV=1 - [F1LNC0_RAT]	37.53	0.0826	5	4	4	5	569	65.1	8.47	1.213
D4A748	Uncharacterized protein OS=Rattus norvegicus PE=4 SV=1 - [D4A748_RAT]	46.54	0.014	1	2	2	2	2498	280.2	6.29	1.213
F1LVV4	Protein Rcc2 (Fragment) OS=Rattus norvegicus GN=Rcc2 PE=4 SV=1 - [F1LVV4_RAT]	89.18	0.1522	2	6	6	15	427	46.6	8.21	1.214
F1M8K6	Muscleblind-like protein 2 OS=Rattus norvegicus GN=Mbnl2 PE=4 SV=1 - [F1M8K6_RAT]	0	0.0565	5	2	2	6	354	38.1	8.82	1.214
P08009	Glutathione S-transferase Yb-3 OS=Rattus norvegicus GN=Gstm3 PE=1 SV=2 - [GSTM4_RAT]	231.16	0.4358	1	2	8	19	218	25.7	7.33	1.215
P52481	Adenylyl cyclase-associated protein 2 OS=Rattus norvegicus GN=Cap2 PE=2 SV=1 - [CAP2_RAT]	95.92	0.1635	1	6	6	11	477	52.9	7.17	1.215
P97834	COP9 signalosome complex subunit 1 OS=Rattus norvegicus GN=Gps1 PE=1 SV=1 - [CSN1_RAT]	0	0.0297	2	1	1	1	471	53.4	6.84	1.215
F1M8W5	Disintegrin and metalloproteinase domain-containing protein 10 (Fragment) OS=Rattus norvegicus GN=Adam10 PE=4 SV=1 - [F1M8W5_RAT]	0	0.0471	3	2	2	3	616	69	6.79	1.215
Q91Y81	Septin-2 OS=Rattus norvegicus GN=Sept2 PE=1 SV=1 - [SEPT2_RAT]	147.93	0.4709	2	11	12	25	361	41.6	6.6	1.216
Q38PF9	AHNAK 1 (Fragment) OS=Rattus norvegicus GN=Ahnak PE=2 SV=1 - [Q38PF9_RAT]	157.22	0.636	3	10	14	26	261	28.1	8.51	1.216
B4F779	Adaptor protein, phosphotyrosine interaction, PH domain and leucine zipper containing 2 OS=Rattus norvegicus GN=Appl2 PE=2 SV=1 - [B4F779_RAT]	49.77	0.0393	1	1	1	1	662	74.1	5.12	1.216
Q4V8I6	Ribosomal protein L11 OS=Rattus norvegicus GN=Rpl11 PE=2 SV=1 - [Q4V8I6_RAT]	128.95	0.1257	4	2	2	8	167	19	9.8	1.217
D4A9Y0	Protein Sdf2l1 OS=Rattus norvegicus GN=Sdf2l1 PE=4 SV=1 - [D4A9Y0_RAT]	29.19	0.0364	2	1	1	4	220	23.4	7.42	1.217
P23928	Alpha-crystallin B chain OS=Rattus norvegicus GN=Cryab PE=1 SV=1 - [CRYAB_RAT]	199.41	0.4057	6	7	7	20	175	20.1	7.33	1.217
F2Z3T6	Uncharacterized protein OS=Rattus norvegicus PE=4 SV=1 - [F2Z3T6_RAT]	113.3	0.0372	2	2	2	3	888	98.2	7.15	1.218
G5B8S2	Myosin-14 OS=Heterocephalus glaber GN=GW7_15319 PE=4 SV=1 - [G5B8S2_HETGA]	3067.29	0.1443	2	1	23	238	1739	197	6.27	1.218
Q4QR73	Chaperone protein DnaJ OS=Rattus norvegicus GN=Dnaja4 PE=2 SV=1 - [Q4QR73_RAT]	41.85	0.0991	2	3	4	6	555	61.8	8.46	1.219
B0BN55	Uroporphyrinogen decarboxylase OS=Rattus norvegicus GN=Urod PE=2 SV=1 - [B0BN55_RAT]	190.44	0.2643	4	5	5	9	367	40.6	6.54	1.219
P27274	CD59 glycoprotein OS=Rattus norvegicus GN=Cd59 PE=1 SV=2 - [CD59_RAT]	47.14	0.1349	1	2	2	4	126	13.8	8.48	1.22
P97675	Ectonucleotide pyrophosphatase/phosphodiesterase family member 3 OS=Rattus norvegicus GN=Enpp3 PE=1 SV=2 - [ENPP3_RAT]	44.64	0.0686	2	4	4	6	875	99	6.42	1.22
E3VX60	Stimulatory G-protein alpha subunit (Fragment) OS=Heterocephalus glaber PE=2 SV=1 - [E3VX60_HETGA]	205.08	0.288	18	7	8	19	382	44.4	5.96	1.222
F1M790	Prostaglandin F2 receptor negative regulator (Fragment) OS=Rattus norvegicus GN=Ptgfrn PE=4 SV=1 - [F1M790_RAT]	95.59	0.0568	2	3	3	4	862	96.8	6.48	1.222
D3ZPP9	Protein RGD1306058 OS=Rattus norvegicus GN=RGD1306058 PE=4 SV=1 - [D3ZPP9_RAT]	0	0.0542	1	1	1	1	203	23.3	8.4	1.222
F1LN42	Protein Tns1 (Fragment) OS=Rattus norvegicus GN=Tns1 PE=4 SV=1 - [F1LN42_RAT]	492.76	0.2629	9	29	34	88	1746	185.7	7.61	1.223
D3ZK05	Gasdermin domain containing 1 (Predicted), isoform CRA_b OS=Rattus norvegicus GN=Gsdmd PE=4 SV=1 - [D3ZK05_RAT]	74.56	0.1397	1	6	6	7	451	49.6	5.03	1.223
F1LQ00	Protein Col5a2 (Fragment) OS=Rattus norvegicus GN=Col5a2 PE=4 SV=1 - [F1LQ00_RAT]	44.9	0.0136	1	1	1	3	1467	141.8	6.98	1.223
G3V7V8	Phosphodiesterase 5A, cGMP-specific, isoform CRA_c OS=Rattus norvegicus GN=Pde5a PE=4 SV=1 - [G3V7V8_RAT]	238.55	0.0756	5	3	4	11	833	94.4	6.04	1.223
D4AA39	Uncharacterized protein OS=Rattus norvegicus PE=4 SV=1 - [D4AA39_RAT]	23.12	0.1566	2	1	1	2	83	9.4	5.17	1.224
D3ZC96	Tetratricopeptide repeat protein 39B OS=Rattus norvegicus GN=Ttc39b PE=3 SV=1 - [TT39B_RAT]	21.86	0.0535	1	2	2	2	617	70.1	6.83	1.224
Q499V0	COMM domain containing 7 OS=Rattus norvegicus GN=Commd7 PE=2 SV=1 - [Q499V0_RAT]	33.33	0.145	1	1	1	1	200	22.6	6.33	1.224
D3ZD09	Cytochrome c oxidase subunit 6B1 OS=Rattus norvegicus GN=LOC681754 PE=4 SV=1 - [D3ZD09_RAT]	262.03	0.5349	1	5	5	31	86	10.1	8.72	1.225
Q5RKG9	Eukaryotic translation initiation factor 4B OS=Rattus norvegicus GN=Eif4b PE=2 SV=1 - [Q5RKG9_RAT]	90.9	0.1326	4	6	6	8	611	69	5.81	1.226
G5AXK5	DnaJ-like protein subfamily B member 4 OS=Heterocephalus glaber GN=GW7_07779 PE=4 SV=1 - [G5AXK5_HETGA]	110.63	0.1662	4	4	5	11	337	37.8	8.32	1.229
G5BSJ9	Eukaryotic translation initiation factor 4E (Fragment) OS=Heterocephalus glaber GN=GW7_20987 PE=3 SV=1 - [G5BSJ9_HETGA]	30.76	0.2177	3	3	3	3	147	16.6	5.25	1.23
F1LUB2	CTP synthase 2 (Fragment) OS=Rattus norvegicus GN=Ctps2 PE=4 SV=1 - [F1LUB2_RAT]	51.5	0.0308	3	1	1	1	520	57.6	7.17	1.23
Q9ET32	Histo-blood group ABO system transferase 1 OS=Rattus norvegicus GN=Abo PE=1 SV=1 - [BGAT1_RAT]	36.94	0.1925	1	4	4	8	348	40.3	8.72	1.23
Q6IMF3	Keratin, type II cytoskeletal 1 OS=Rattus norvegicus GN=Krt1 PE=2 SV=1 - [K2C1_RAT]	42.27	0.0576	8	1	4	18	625	64.8	7.87	1.231
A1A5Q1	Parp9 protein OS=Rattus norvegicus GN=Parp9 PE=2 SV=1 - [A1A5Q1_RAT]	44.79	0.0446	2	2	2	2	830	92.2	6.93	1.231
Q5FWY9	Col4a1 protein (Fragment) OS=Rattus norvegicus GN=Col4a1 PE=2 SV=1 - [Q5FWY9_RAT]	174.42	0.2814	5	5	5	17	263	28.5	7.78	1.232
Q05175	Brain acid soluble protein 1 OS=Rattus norvegicus GN=Basp1 PE=1 SV=2 - [BASP1_RAT]	160.42	0.4864	2	7	7	14	220	21.8	4.51	1.232
Q499T8	Intelectin 1 (Galactofuranose binding) OS=Rattus norvegicus GN=Itln1 PE=2 SV=1 - [Q499T8_RAT]	343.45	0.2875	1	6	8	48	313	34.5	5.78	1.232
F1M566	Uncharacterized protein (Fragment) OS=Rattus norvegicus PE=4 SV=1 - [F1M566_RAT]	2548.55	0.2842	1	11	66	222	3673	393.5	6.47	1.233
P00770	Mast cell protease 2 OS=Rattus norvegicus GN=Mcpt2 PE=1 SV=1 - [MCPT2_RAT]	469.99	0.5385	1	8	8	72	247	27.1	8.03	1.233
G3V9Y1	Myosin, heavy polypeptide 10, non-muscle, isoform CRA_b OS=Rattus norvegicus GN=Myh10 PE=4 SV=1 - [G3V9Y1_RAT]	7491.54	0.1483	7	3	27	577	1976	228.9	5.54	1.234
D3ZDT1	Protein Epb4.1l2 OS=Rattus norvegicus GN=Epb4.1l2 PE=4 SV=1 - [D3ZDT1_RAT]	97.87	0.1393	8	8	9	11	926	102.5	5.35	1.234
G5BU99	Protein tyrosine phosphatase type IVA 2 OS=Heterocephalus glaber GN=GW7_09321 PE=4 SV=1 - [G5BU99_HETGA]	57.47	0.0898	3	1	1	1	167	19.1	8.37	1.234
D3ZPS5	Uncharacterized protein OS=Rattus norvegicus GN=LOC685385 PE=4 SV=1 - [D3ZPS5_RAT]	71.67	0.3729	1	1	2	5	59	6.7	5	1.234
Q68G33	Golgi reassembly stacking protein 2 OS=Rattus norvegicus GN=Gorasp2 PE=2 SV=1 - [Q68G33_RAT]	66.15	0.0463	2	1	1	2	454	47.3	4.87	1.235
O35987	NSFL1 cofactor p47 OS=Rattus norvegicus GN=Nsfl1c PE=1 SV=1 - [NSF1C_RAT]	123.21	0.1946	4	5	5	9	370	40.7	5.15	1.235
Q9EPX0	Heat shock protein beta-8 OS=Rattus norvegicus GN=Hspb8 PE=1 SV=1 - [HSPB8_RAT]	89.89	0.2857	2	4	4	10	196	21.6	5.02	1.235
Q9Z1Z9	PDZ and LIM domain protein 7 OS=Rattus norvegicus GN=Pdlim7 PE=1 SV=1 - [PDLI7_RAT]	435.39	0.4858	5	15	15	65	457	49.9	8.47	1.237
D4AA84	Protein Cisd3 OS=Rattus norvegicus GN=Cisd3 PE=4 SV=1 - [D4AA84_RAT]	0	0.0519	2	1	1	2	135	15	10.14	1.238
Q6AYD9	Nucleoside diphosphate-linked moiety X motif 19, mitochondrial OS=Rattus norvegicus GN=Nudt19 PE=2 SV=1 - [NUD19_RAT]	41.06	0.0812	1	1	1	2	357	39.9	6.89	1.238
P86182	Coiled-coil domain-containing protein 22 OS=Rattus norvegicus GN=Ccdc22 PE=1 SV=2 - [CCD22_RAT]	38.55	0.0175	1	1	1	1	627	70.8	6.11	1.239
G5BZE6	Protein disulfide-isomerase TMX3 OS=Heterocephalus glaber GN=GW7_13407 PE=4 SV=1 - [G5BZE6_HETGA]	43.48	0.045	1	1	1	1	311	34	6.77	1.239
D4A3D5	Protein Fermt3 OS=Rattus norvegicus GN=Fermt3 PE=4 SV=1 - [D4A3D5_RAT]	0	0.0265	2	1	1	1	529	60.1	8.06	1.239
D3ZWD1	Uncharacterized protein OS=Rattus norvegicus PE=4 SV=1 - [D3ZWD1_RAT]	20.7	0.0278	2	1	1	1	683	75.2	6.84	1.24
G5C1L3	Translation initiation factor eIF-2B subunit beta OS=Heterocephalus glaber GN=GW7_01445 PE=4 SV=1 - [G5C1L3_HETGA]	0	0.0513	3	1	1	2	351	39	6.16	1.24
P62959	Histidine triad nucleotide-binding protein 1 OS=Rattus norvegicus GN=Hint1 PE=1 SV=5 - [HINT1_RAT]	223.07	0.5714	4	5	5	31	126	13.8	6.87	1.242
Q6VPP3	Parturition-related protein PRP3 OS=Rattus norvegicus GN=Clca4 PE=2 SV=1 - [Q6VPP3_RAT]	41.7	0.0379	1	3	3	4	923	101.8	5.66	1.242
D4A1D8	Protein Surf4 OS=Rattus norvegicus GN=Surf4 PE=4 SV=1 - [D4A1D8_RAT]	54.18	0.145	3	3	3	3	269	30.4	7.78	1.243
F1M983	Protein Cfh OS=Rattus norvegicus GN=Cfh PE=4 SV=1 - [F1M983_RAT]	78.61	0.0616	4	5	5	7	1234	139.9	6.87	1.243
P69735	Rab3 GTPase-activating protein catalytic subunit (Fragments) OS=Rattus norvegicus GN=Rab3gap1 PE=1 SV=2 - [RB3GP_RAT]	49.17	0.0387	3	2	2	2	775	86.5	5.8	1.244
Q5XI07	Lipoma-preferred partner homolog OS=Rattus norvegicus GN=Lpp PE=1 SV=1 - [LPP_RAT]	469.2	0.4415	6	18	19	95	632	68.2	7.66	1.244
Q6P6Q7	Signal transducer and activator of transcription 1 OS=Rattus norvegicus GN=Stat1 PE=2 SV=1 - [Q6P6Q7_RAT]	51.86	0.0843	6	5	5	7	712	83.1	6.15	1.245
G5BXA6	Ubiquitin-conjugating enzyme E2 D3 (Fragment) OS=Heterocephalus glaber GN=GW7_21119 PE=3 SV=1 - [G5BXA6_HETGA]	158.22	0.2979	11	3	3	12	141	15.9	6.29	1.245
Q5PQQ2	WW domain-binding protein 11 OS=Rattus norvegicus GN=Wbp11 PE=2 SV=1 - [WBP11_RAT]	0	0.0281	2	2	2	2	641	70	8.09	1.246
A2RUW1	Toll-interacting protein OS=Rattus norvegicus GN=Tollip PE=2 SV=1 - [TOLIP_RAT]	42.99	0.1022	1	2	2	3	274	30.3	5.17	1.248
Q6LDS4	Superoxide dismutase [Cu-Zn] OS=Rattus norvegicus GN=Sod1 PE=2 SV=1 - [Q6LDS4_RAT]	844.33	0.4803	5	7	7	61	152	15.7	6.35	1.249
D3ZWH1	Protein 100363622 OS=Rattus norvegicus GN=Stab1 PE=4 SV=1 - [D3ZWH1_RAT]	40.83	0.0074	1	1	1	1	2572	276.1	6.55	1.249
Q5RJM3	Insulin-like growth factor binding protein 7 OS=Rattus norvegicus GN=Igfbp7 PE=2 SV=1 - [Q5RJM3_RAT]	37.76	0.0676	2	1	1	2	281	28.9	8.02	1.25
Q6PDW8	Glutathione peroxidase OS=Rattus norvegicus GN=Gpx1 PE=2 SV=1 - [Q6PDW8_RAT]	288.29	0.6	2	7	7	32	145	16.5	7.25	1.251
P20650	Protein phosphatase 1A OS=Rattus norvegicus GN=Ppm1a PE=1 SV=1 - [PPM1A_RAT]	44.3	0.1099	2	2	3	3	382	42.4	5.36	1.251
D4A262	Protein Uaca OS=Rattus norvegicus GN=Uaca PE=4 SV=1 - [D4A262_RAT]	43.59	0.0272	2	2	2	2	1140	129.9	6.84	1.251
B5DFC9	Nidogen-2 OS=Rattus norvegicus GN=Nid2 PE=2 SV=1 - [NID2_RAT]	203.85	0.1354	3	14	15	23	1396	152.9	5.47	1.252
P35433	Amidophosphoribosyltransferase OS=Rattus norvegicus GN=Ppat PE=1 SV=1 - [PUR1_RAT]	26.72	0.0193	1	1	1	1	517	57.4	7.14	1.252
G5BCB7	Ganglioside GM2 activator OS=Heterocephalus glaber GN=GW7_14856 PE=4 SV=1 - [G5BCB7_HETGA]	26.55	0.0541	1	1	1	1	296	31.7	8	1.252
F1LPH1	Uncharacterized protein OS=Rattus norvegicus GN=Cast PE=4 SV=1 - [F1LPH1_RAT]	128.65	0.1655	13	8	8	11	713	77.2	5.2	1.253
G3V7H3	Complement factor D OS=Rattus norvegicus GN=Cfd PE=3 SV=1 - [G3V7H3_RAT]	52.95	0.1597	2	2	2	2	263	28.5	7.25	1.253
G5AVB2	Gamma-tubulin complex component 2 OS=Heterocephalus glaber GN=GW7_07882 PE=4 SV=1 - [G5AVB2_HETGA]	28.7	0.0162	2	1	1	1	864	98.6	6.67	1.254
P85845	Fascin OS=Rattus norvegicus GN=Fscn1 PE=1 SV=2 - [FSCN1_RAT]	156.3	0.1217	2	4	4	9	493	54.5	6.74	1.255
Q5BJT9	Creatine kinase U-type, mitochondrial OS=Rattus norvegicus GN=Ckmt1b PE=2 SV=1 - [Q5BJT9_RAT]	1331.77	0.5287	7	15	15	97	418	46.9	8.32	1.257
F1M2X2	Uncharacterized protein (Fragment) OS=Rattus norvegicus PE=4 SV=1 - [F1M2X2_RAT]	46.63	0.1622	1	5	5	6	1073	113.7	9.58	1.257
D4A4R1	RCG48622, isoform CRA_a OS=Rattus norvegicus GN=LOC100362920 PE=4 SV=1 - [D4A4R1_RAT]	70.47	0.0268	1	1	1	1	897	95.7	7.23	1.257
D4A702	Protein Synpo2 OS=Rattus norvegicus GN=Synpo2 PE=4 SV=1 - [D4A702_RAT]	746.31	0.2476	2	21	21	70	1252	134.9	8.6	1.258
D3ZQC7	Glyceraldehyde-3-phosphate dehydrogenase OS=Rattus norvegicus PE=3 SV=1 - [D3ZQC7_RAT]	222.98	0.1595	1	1	4	40	326	35.2	6.24	1.259
B2GV24	E3 UFM1-protein ligase 1 OS=Rattus norvegicus GN=Ufl1 PE=2 SV=1 - [UFL1_RAT]	80.33	0.0454	3	2	2	2	793	89.5	6.99	1.26
D3ZJX7	Protein Sf3b2 OS=Rattus norvegicus GN=Sf3b2 PE=4 SV=1 - [D3ZJX7_RAT]	35.8	0.0581	3	5	5	9	878	98.3	5.5	1.26
D4A1Q9	Protein Ttll12 OS=Rattus norvegicus GN=Ttll12 PE=4 SV=1 - [D4A1Q9_RAT]	45.61	0.0845	1	4	4	4	639	73.9	5.64	1.261
D3ZWL9	Uncharacterized protein OS=Rattus norvegicus PE=4 SV=1 - [D3ZWL9_RAT]	33.02	0.0066	1	1	1	1	2256	246.7	7.74	1.261
Q7TP07	Da1-12 OS=Rattus norvegicus GN=Vps13a PE=2 SV=1 - [Q7TP07_RAT]	46.56	0.0111	4	1	1	1	1446	166.5	8.35	1.261
Q3SWT0	Platelet endothelial cell adhesion molecule OS=Rattus norvegicus GN=Pecam1 PE=2 SV=1 - [PECA1_RAT]	0	0.0265	1	1	1	1	678	76.1	6.76	1.261
G5BJV3	Phosphorylase OS=Heterocephalus glaber GN=GW7_03733 PE=3 SV=1 - [G5BJV3_HETGA]	461.33	0.247	1	1	14	49	745	84.9	6.05	1.262
D3ZTK5	60S ribosomal protein L27 OS=Rattus norvegicus GN=RGD1563835 PE=3 SV=1 - [D3ZTK5_RAT]	17.52	0.1259	4	2	2	2	135	15.6	10.29	1.263
F1M7U8	Protein-L-isoaspartate O-methyltransferase (Fragment) OS=Rattus norvegicus GN=Pcmt1 PE=3 SV=1 - [F1M7U8_RAT]	203.93	0.5577	3	8	8	17	208	22.5	6.89	1.263
Q9Z269	Vesicle-associated membrane protein-associated protein B OS=Rattus norvegicus GN=Vapb PE=1 SV=3 - [VAPB_RAT]	108.9	0.2346	2	2	4	13	243	26.9	7.78	1.263
F1LR92	Serine protease inhibitor A3M (Fragment) OS=Rattus norvegicus GN=Serpina3m PE=3 SV=1 - [F1LR92_RAT]	146.06	0.1046	2	2	3	10	411	46	5.66	1.263
E9PSX2	Protein Mcpt8l2 OS=Rattus norvegicus GN=Mcpt8l2 PE=3 SV=1 - [E9PSX2_RAT]	90.53	0.2258	2	3	4	18	248	27.5	8.9	1.263
D4A5D7	Protein Ppp1r12c OS=Rattus norvegicus GN=Ppp1r12c PE=4 SV=1 - [D4A5D7_RAT]	183.8	0.2095	3	9	9	10	783	84.6	5.87	1.264
D3ZW57	Uncharacterized protein OS=Rattus norvegicus GN=LOC100365156 PE=3 SV=1 - [D3ZW57_RAT]	0	0.1471	6	1	1	1	68	7.9	10.01	1.265
F1M2V3	Uncharacterized protein (Fragment) OS=Rattus norvegicus PE=3 SV=1 - [F1M2V3_RAT]	364.65	0.1538	1	2	2	14	286	31.4	6.67	1.266
D3ZC84	Ubiquitin carboxyl-terminal hydrolase OS=Rattus norvegicus GN=Usp9x PE=3 SV=1 - [D3ZC84_RAT]	53.88	0.0554	3	7	8	10	2547	289.3	5.78	1.267
D3ZB76	DnaJ (Hsp40) homolog, subfamily B, member 5 (Predicted) OS=Rattus norvegicus GN=Dnajb5 PE=4 SV=1 - [D3ZB76_RAT]	22.04	0.0183	3	1	1	1	382	43	9.32	1.268
G3V9N9	Mannosidase 1, alpha (Predicted), isoform CRA_a OS=Rattus norvegicus GN=Man1a1 PE=4 SV=1 - [G3V9N9_RAT]	53.25	0.0489	3	2	2	2	655	73.1	6.61	1.268
O88521	190 kDa ankyrin isoform OS=Rattus norvegicus GN=Ank3 PE=2 SV=1 - [O88521_RAT]	48.79	0.0471	29	5	6	7	1762	191.8	7.56	1.269
Q1HAQ0	Lysophosphatidylcholine acyltransferase 1 OS=Rattus norvegicus GN=Lpcat1 PE=2 SV=2 - [PCAT1_RAT]	70.94	0.0412	1	1	1	1	534	59.7	6.25	1.269
D3ZFU3	Protein Sdr39u1 OS=Rattus norvegicus GN=Sdr39u1 PE=4 SV=1 - [D3ZFU3_RAT]	45.32	0.0646	2	1	1	2	294	31.6	8.19	1.269
Q06606	Granzyme-like protein 2 OS=Rattus norvegicus GN=Mcpt10 PE=2 SV=1 - [GRZ2_RAT]	312.02	0.3548	6	7	8	46	248	27.4	8.44	1.269
D4A311	NADH dehydrogenase (Ubiquinone) 1 alpha subcomplex, 8 OS=Rattus norvegicus GN=Ndufa8 PE=4 SV=1 - [D4A311_RAT]	0	0.0465	2	1	1	1	172	20	8.29	1.27
G3V6T7	Protein disulfide isomerase associated 4 OS=Rattus norvegicus GN=Pdia4 PE=3 SV=1 - [G3V6T7_RAT]	312.12	0.3608	2	2	21	43	643	72.7	5.15	1.27
Q5U2M4	DNA ligase OS=Rattus norvegicus GN=Lig3 PE=2 SV=1 - [Q5U2M4_RAT]	47.56	0.018	4	1	1	1	943	105.4	9.17	1.27
Q5XIC1	Mannose-1-phosphate guanyltransferase alpha OS=Rattus norvegicus GN=Gmppa PE=2 SV=1 - [GMPPA_RAT]	51.61	0.1929	2	6	6	9	420	46.2	7.4	1.272
Q6TA48	Mucosal pentraxin OS=Rattus norvegicus GN=Mptx PE=2 SV=1 - [MPTX_RAT]	214.84	0.274	1	5	5	16	219	24.3	5.39	1.272
Q5EGY4	Synaptobrevin homolog YKT6 OS=Rattus norvegicus GN=Ykt6 PE=1 SV=1 - [YKT6_RAT]	61.32	0.0859	1	1	1	2	198	22.4	6.92	1.273
G5C000	WD repeat, SAM and U-box domain-containing protein 1 OS=Heterocephalus glaber GN=GW7_16831 PE=4 SV=1 - [G5C000_HETGA]	0	0.0147	2	1	1	1	476	52.4	6.47	1.273
D3ZI16	COP9 (Constitutive photomorphogenic) homolog, subunit 6 (Arabidopsis thaliana) (Predicted), isoform CRA_a OS=Rattus norvegicus GN=Cops6 PE=4 SV=1 - [D3ZI16_RAT]	41.5	0.0843	2	2	2	2	344	37.7	6.14	1.274
D4A7U1	Protein Zyx OS=Rattus norvegicus GN=Zyx PE=4 SV=1 - [D4A7U1_RAT]	196.51	0.2039	3	7	8	24	564	60.3	6.47	1.275
G5C7K5	Ubiquitin-fold modifier 1 (Fragment) OS=Heterocephalus glaber GN=GW7_14988 PE=4 SV=1 - [G5C7K5_HETGA]	0	0.1786	2	1	1	3	84	9	9.31	1.275
P63031	Mitochondrial pyruvate carrier 1 OS=Rattus norvegicus GN=Mpc1 PE=2 SV=1 - [MPC1_RAT]	69.15	0.1927	2	1	1	1	109	12.4	9.61	1.276
F1LWC2	Uncharacterized protein (Fragment) OS=Rattus norvegicus PE=3 SV=1 - [F1LWC2_RAT]	391.24	0.4121	11	5	5	30	165	17.9	9.55	1.276
D3ZC93	Protein Pofut2 OS=Rattus norvegicus GN=Pofut2 PE=4 SV=1 - [D3ZC93_RAT]	20.56	0.0848	2	1	1	2	165	18.6	5.49	1.278
G5AM73	39S ribosomal protein L3, mitochondrial OS=Heterocephalus glaber GN=GW7_02664 PE=3 SV=1 - [G5AM73_HETGA]	0	0.0432	3	1	1	1	347	38.6	9.39	1.28
Q02293	Protein farnesyltransferase subunit beta OS=Rattus norvegicus GN=Fntb PE=1 SV=1 - [FNTB_RAT]	0	0.0366	1	1	1	1	437	48.6	5.9	1.282
Q5M9F7	ARP10 actin-related protein 10 homolog (S. cerevisiae) OS=Rattus norvegicus GN=Actr10 PE=2 SV=1 - [Q5M9F7_RAT]	98.41	0.1295	3	3	3	3	417	46.2	7.37	1.284
Q6P756	Adaptin ear-binding coat-associated protein 2 OS=Rattus norvegicus GN=Necap2 PE=1 SV=2 - [NECP2_RAT]	0	0.1559	2	2	2	2	263	28.4	7.94	1.285
G5C7E8	DnaJ-like protein subfamily B member 11 OS=Heterocephalus glaber GN=GW7_19047 PE=4 SV=1 - [G5C7E8_HETGA]	28.3	0.1042	3	2	2	3	259	29	5.02	1.285
P83732	60S ribosomal protein L24 OS=Rattus norvegicus GN=Rpl24 PE=1 SV=1 - [RL24_RAT]	96.62	0.0828	1	1	1	3	157	17.8	11.25	1.287
P13086	Succinyl-CoA ligase [ADP/GDP-forming] subunit alpha, mitochondrial OS=Rattus norvegicus GN=Suclg1 PE=2 SV=2 - [SUCA_RAT]	641.93	0.4538	3	12	12	66	346	36.1	9.48	1.287
D3ZAQ4	Protein Psmg2 OS=Rattus norvegicus GN=Psmg2 PE=4 SV=1 - [D3ZAQ4_RAT]	32.62	0.072	1	1	2	2	264	29.6	6.06	1.287
P80299	Bifunctional epoxide hydrolase 2 OS=Rattus norvegicus GN=Ephx2 PE=1 SV=1 - [HYES_RAT]	84.2	0.1625	4	6	6	6	554	62.3	6.19	1.287
P62703	40S ribosomal protein S4, X isoform OS=Rattus norvegicus GN=Rps4x PE=2 SV=2 - [RS4X_RAT]	65	0.3764	7	10	10	19	263	29.6	10.15	1.288
F1LPY9	Lamin-B receptor OS=Rattus norvegicus GN=Lbr PE=4 SV=1 - [F1LPY9_RAT]	0	0.0177	2	1	1	1	620	70.6	9.58	1.288
D3ZAQ0	Protein Fundc2 OS=Rattus norvegicus GN=Fundc2 PE=4 SV=1 - [D3ZAQ0_RAT]	71.82	0.1192	1	1	1	1	151	16.3	10.05	1.288
Q7TSA0	Mitochondrial Rho GTPase 2 OS=Rattus norvegicus GN=Rhot2 PE=2 SV=1 - [MIRO2_RAT]	58.02	0.0579	3	2	3	3	622	69.1	5.71	1.288
D4A8U3	Tripartite motif-containing protein 3 OS=Rattus norvegicus GN=Trim3 PE=4 SV=1 - [D4A8U3_RAT]	72.71	0.0629	4	2	2	2	715	78.1	8.21	1.288
G5BLV4	Guanylate cyclase soluble subunit beta-1 (Fragment) OS=Heterocephalus glaber GN=GW7_04529 PE=3 SV=1 - [G5BLV4_HETGA]	98.91	0.0604	6	3	3	4	596	67.5	5.6	1.289
G3V763	Collagen alpha-1(V) chain OS=Rattus norvegicus GN=Col5a1 PE=4 SV=1 - [G3V763_RAT]	72.34	0.0103	3	1	1	2	1840	183.9	4.98	1.29
F1LR40	Xaa-Pro dipeptidase (Fragment) OS=Rattus norvegicus GN=Pepd PE=3 SV=1 - [F1LR40_RAT]	85.98	0.1138	2	4	4	7	492	54.5	5.94	1.291
F1M9W9	Protein RGD1309102 OS=Rattus norvegicus GN=Trappc8 PE=4 SV=1 - [F1M9W9_RAT]	39.4	0.0091	1	1	1	2	1433	160.2	6.92	1.291
Q6AYG3	Protein prune homolog OS=Rattus norvegicus GN=Prune PE=2 SV=1 - [PRUNE_RAT]	53.1	0.0837	1	2	2	3	454	50	5.07	1.292
G5AS84	Signal peptidase complex subunit 2 OS=Heterocephalus glaber GN=GW7_02087 PE=4 SV=1 - [G5AS84_HETGA]	52.59	0.2754	2	1	1	2	69	8.1	9.09	1.292
B0BN56	28S ribosomal protein S31, mitochondrial OS=Rattus norvegicus GN=Mrps31 PE=2 SV=1 - [RT31_RAT]	0	0.0517	1	2	2	2	387	43.9	8.28	1.292
P29975	Aquaporin-1 OS=Rattus norvegicus GN=Aqp1 PE=2 SV=4 - [AQP1_RAT]	71.3	0.1822	2	3	3	3	269	28.8	7.83	1.296
F1LYZ8	Protein RGD1565310 (Fragment) OS=Rattus norvegicus GN=RGD1565310 PE=4 SV=1 - [F1LYZ8_RAT]	0	0.0343	2	1	1	1	554	62.3	7.05	1.298
D3ZA22	Protein Trim47 OS=Rattus norvegicus GN=Trim47 PE=4 SV=1 - [D3ZA22_RAT]	0	0.0732	2	3	3	3	642	70	6.27	1.299
Q66HA5-2	Isoform 2 of Coiled-coil and C2 domain-containing protein 1A OS=Rattus norvegicus GN=Cc2d1a - [C2D1A_RAT]	43.17	0.0223	3	1	1	1	896	98.6	7.68	1.3
Q8VHJ0	AHNAK-related protein (Fragment) OS=Rattus norvegicus GN=Ahnak PE=2 SV=1 - [Q8VHJ0_RAT]	490.03	0.6354	1	1	5	39	96	10.3	4.86	1.303
G3V915	Protein Rnasel OS=Rattus norvegicus GN=Rnasel PE=4 SV=1 - [G3V915_RAT]	44.13	0.0366	2	2	2	2	738	83.2	6.44	1.303
D3ZX69	39S ribosomal protein L10, mitochondrial OS=Rattus norvegicus GN=Mrpl10 PE=4 SV=1 - [D3ZX69_RAT]	0	0.1298	2	2	2	3	262	29.4	9.74	1.303
Q5U316	Ras-related protein Rab-35 OS=Rattus norvegicus GN=Rab35 PE=2 SV=1 - [RAB35_RAT]	316.53	0.2736	28	2	4	23	201	23	8.29	1.304
B0BN93	26S proteasome non-ATPase regulatory subunit 13 OS=Rattus norvegicus GN=Psmd13 PE=1 SV=1 - [PSD13_RAT]	314.68	0.1702	2	5	5	18	376	42.8	5.83	1.304
D3Z8W1	Uncharacterized protein OS=Rattus norvegicus GN=LOC680384 PE=4 SV=1 - [D3Z8W1_RAT]	0	0.25	16	3	3	4	124	14.3	10.42	1.304
D3ZZU9	Ribulose-phosphate 3-epimerase OS=Rattus norvegicus GN=Rpe PE=3 SV=1 - [D3ZZU9_RAT]	91.91	0.2061	2	2	3	5	228	24.9	5.41	1.305
E9PTU4	Myosin-11 OS=Rattus norvegicus GN=Myh11 PE=4 SV=1 - [E9PTU4_RAT]	50245.9	0.6106	7	1	138	3286	1939	223.7	5.78	1.305
P17256	Mevalonate kinase OS=Rattus norvegicus GN=Mvk PE=1 SV=1 - [KIME_RAT]	40.07	0.0532	1	1	1	1	395	42	7.02	1.306
G5BTR9	Small nuclear ribonucleoprotein Sm D1 (Fragment) OS=Heterocephalus glaber GN=GW7_00889 PE=4 SV=1 - [G5BTR9_HETGA]	39.93	0.1739	2	1	1	2	115	12.8	11.56	1.307
Q6MG10	Mitochondrial ribosomal protein S18B OS=Rattus norvegicus GN=Mrps18b PE=2 SV=1 - [Q6MG10_RAT]	39.14	0.166	2	3	3	3	253	28.7	8.91	1.307
D3Z9U2	CD163 antigen (Predicted) OS=Rattus norvegicus GN=Cd163 PE=4 SV=1 - [D3Z9U2_RAT]	32.36	0.0884	2	7	7	7	1120	120.6	6.16	1.307
Q63011	Zero beta-globin (Fragment) OS=Rattus norvegicus GN=MGC72973 PE=2 SV=1 - [Q63011_RAT]	2561.38	0.8767	4	1	12	170	146	15.9	7.3	1.308
A2IBE1	Membrane-bound carbonic anhydrase 9 OS=Rattus norvegicus GN=Car9 PE=2 SV=1 - [A2IBE1_RAT]	78.24	0.0727	2	2	2	3	454	49	5.07	1.308
F1LMW7	Myristoylated alanine-rich C-kinase substrate OS=Rattus norvegicus GN=Marcks PE=4 SV=1 - [F1LMW7_RAT]	309.02	0.3819	2	5	5	12	309	29.8	4.34	1.308
D3ZH23	Protein RGD1560917 OS=Rattus norvegicus GN=RGD1560917 PE=4 SV=1 - [D3ZH23_RAT]	33.15	0.097	2	1	1	2	134	15.2	9.82	1.309
D3Z8F5	ELKS/Rab6-interacting/CAST family member 1 OS=Rattus norvegicus GN=Erc1 PE=4 SV=1 - [D3Z8F5_RAT]	0	0.0082	1	1	1	1	1094	125.1	5.95	1.31
Q2PS20	Junctophilin-2 OS=Rattus norvegicus GN=Jph2 PE=2 SV=1 - [JPH2_RAT]	70.32	0.1185	2	4	5	7	692	74.2	8.37	1.311
Q63400	Claudin-3 OS=Rattus norvegicus GN=Cldn3 PE=2 SV=2 - [CLD3_RAT]	0	0.137	1	2	2	2	219	23.3	7.77	1.311
Q8CJD3	Zymogen granule membrane protein 16 OS=Rattus norvegicus GN=Zg16 PE=2 SV=1 - [ZG16_RAT]	85.08	0.515	1	5	5	14	167	18.2	9.06	1.312
F1M2P8	Protein kinase C alpha type (Fragment) OS=Rattus norvegicus GN=Prkca PE=4 SV=1 - [F1M2P8_RAT]	181.06	0.1296	4	2	5	17	540	61.9	7.17	1.313
O70500	Mast cell protease 1 OS=Rattus norvegicus GN=Mcpt1 PE=2 SV=1 - [O70500_RAT]	283.17	0.3927	5	6	6	35	247	27.3	7.03	1.313
F1LUK7	Peptidyl-prolyl cis-trans isomerase (Fragment) OS=Rattus norvegicus GN=Ppil1 PE=3 SV=1 - [F1LUK7_RAT]	0	0.0667	1	1	1	1	165	18.2	8.43	1.313
F1LS40	Collagen alpha-2(I) chain OS=Rattus norvegicus GN=Col1a2 PE=4 SV=1 - [F1LS40_RAT]	292.2	0.0612	3	6	6	43	1372	129.5	9.29	1.314
P23562-2	Isoform Kidney of Band 3 anion transport protein OS=Rattus norvegicus GN=Slc4a1 - [B3AT_RAT]	70.84	0.0212	4	1	1	2	848	94.1	6.64	1.316
F1LQB5	Microtubule-associated protein OS=Rattus norvegicus GN=Map4 PE=4 SV=1 - [F1LQB5_RAT]	86.43	0.1277	7	10	10	13	1057	110.4	4.75	1.317
F1M156	Protein Lims1 (Fragment) OS=Rattus norvegicus GN=Lims1 PE=4 SV=1 - [F1M156_RAT]	33.99	0.1339	7	4	4	15	336	38.5	8.05	1.317
Q5I0M1	Apolipoprotein H OS=Rattus norvegicus GN=Apoh PE=2 SV=1 - [Q5I0M1_RAT]	160.69	0.342	3	10	10	34	345	38.4	8.21	1.317
Q6GQY2	Multiple coagulation factor deficiency 2 OS=Rattus norvegicus GN=Mcfd2 PE=2 SV=1 - [Q6GQY2_RAT]	82.08	0.1655	2	1	1	1	145	16.2	4.68	1.318
Q5BJN2	Death-associated kinase 2 OS=Rattus norvegicus GN=Dapk2 PE=2 SV=1 - [Q5BJN2_RAT]	0	0.0791	2	1	1	1	215	25	8.02	1.321
G5BG09	Purkinje cell protein 4 (Fragment) OS=Heterocephalus glaber GN=GW7_06811 PE=4 SV=1 - [G5BG09_HETGA]	108.63	0.2712	3	1	1	4	59	6.5	6.71	1.322
Q66H09	Protein Ttc1 OS=Rattus norvegicus GN=Ttc1 PE=2 SV=1 - [Q66H09_RAT]	28.13	0.0445	1	1	1	1	292	33.3	4.87	1.322
Q6QBQ4	Phospholipid scramblase 3 OS=Rattus norvegicus GN=Plscr3 PE=2 SV=1 - [PLS3_RAT]	46	0.0676	1	1	1	1	296	31.6	6.64	1.323
G5AQ32	4-trimethylaminobutyraldehyde dehydrogenase OS=Heterocephalus glaber GN=GW7_21150 PE=3 SV=1 - [G5AQ32_HETGA]	78.92	0.0734	1	2	4	8	518	56	7.4	1.324
D4A5L9	Uncharacterized protein OS=Rattus norvegicus GN=LOC679794 PE=3 SV=1 - [D4A5L9_RAT]	671.85	0.619	11	3	8	77	105	11.6	9.58	1.325
Q5BK16	Protein Trex1 OS=Rattus norvegicus GN=Trex1 PE=2 SV=1 - [Q5BK16_RAT]	65.56	0.0475	1	1	1	1	316	33.6	7.71	1.326
P47875	Cysteine and glycine-rich protein 1 OS=Rattus norvegicus GN=Csrp1 PE=2 SV=2 - [CSRP1_RAT]	721.35	0.715	5	15	15	121	193	20.6	8.57	1.327
P11517	Hemoglobin subunit beta-2 OS=Rattus norvegicus PE=1 SV=2 - [HBB2_RAT]	5408.66	0.8503	7	2	14	349	147	16	8.79	1.328
Q9QZK8	Deoxyribonuclease-2-alpha OS=Rattus norvegicus GN=Dnase2 PE=2 SV=1 - [DNS2A_RAT]	85.48	0.0543	1	1	1	2	350	38.2	7.91	1.328
D3ZT51	Protein Exosc3 OS=Rattus norvegicus GN=Exosc3 PE=4 SV=1 - [D3ZT51_RAT]	24.44	0.0769	2	1	1	1	273	29.4	8.06	1.328
Q01177	Plasminogen OS=Rattus norvegicus GN=Plg PE=2 SV=2 - [PLMN_RAT]	65.51	0.2044	3	12	12	15	812	90.5	7.08	1.329
G5C8M4	UTP--glucose-1-phosphate uridylyltransferase OS=Heterocephalus glaber GN=GW7_04885 PE=4 SV=1 - [G5C8M4_HETGA]	326.81	0.3461	2	1	14	34	497	55.7	7.88	1.33
P16228-2	Isoform 2 of Cathepsin E OS=Rattus norvegicus GN=Ctse - [CATE_RAT]	0	0.0329	3	1	1	1	365	39.4	4.91	1.332
E9PTX9	Protein Slc12a2 OS=Rattus norvegicus GN=Slc12a2 PE=4 SV=1 - [E9PTX9_RAT]	166.05	0.0615	4	5	5	9	1203	130.3	6.52	1.333
D4A202	Uncharacterized protein OS=Rattus norvegicus GN=LOC100361629 PE=4 SV=1 - [D4A202_RAT]	35.71	0.1189	1	1	1	1	185	21.2	5.39	1.333
G5C5Y3	Calponin-2 OS=Heterocephalus glaber GN=GW7_08120 PE=4 SV=1 - [G5C5Y3_HETGA]	81.56	0.1726	2	4	6	9	307	33.5	8.31	1.335
P50297	Arylamine N-acetyltransferase 1 OS=Rattus norvegicus GN=Nat1 PE=2 SV=1 - [ARY1_RAT]	49.29	0.0931	1	1	2	2	290	33.4	5.21	1.335
F1LSW7	60S ribosomal protein L14 OS=Rattus norvegicus GN=Rpl14 PE=4 SV=1 - [F1LSW7_RAT]	174.28	0.1449	5	3	3	9	214	23.3	11.11	1.339
D3ZP75	RCG34567, isoform CRA_a OS=Rattus norvegicus GN=Lypd8 PE=4 SV=1 - [D3ZP75_RAT]	0	0.0723	1	3	3	3	249	26.6	5.87	1.339
G5AN56	Tyrosine phosphatase-like protein PTPLAD1 (Fragment) OS=Heterocephalus glaber GN=GW7_19668 PE=4 SV=1 - [G5AN56_HETGA]	0	0.0324	1	1	1	2	340	40.2	7.17	1.341
Q923V4	F-box only protein 6 OS=Rattus norvegicus GN=Fbxo6 PE=2 SV=1 - [FBX6_RAT]	51.89	0.088	1	1	1	2	284	32.8	6.86	1.341
Q4QQT3	CUGBP Elav-like family member 1 OS=Rattus norvegicus GN=Celf1 PE=2 SV=1 - [CELF1_RAT]	26.5	0.0965	2	3	4	4	487	52.2	8.46	1.343
Q9EQP5	Prolargin OS=Rattus norvegicus GN=Prelp PE=2 SV=1 - [PRELP_RAT]	1432.1	0.5703	2	20	20	172	377	43.2	9.45	1.344
P29117	Peptidyl-prolyl cis-trans isomerase F, mitochondrial OS=Rattus norvegicus GN=Ppif PE=1 SV=2 - [PPIF_RAT]	40.83	0.1505	3	4	4	5	206	21.8	9.14	1.345
Q04631	Protein farnesyltransferase/geranylgeranyltransferase type-1 subunit alpha OS=Rattus norvegicus GN=Fnta PE=1 SV=1 - [FNTA_RAT]	0	0.0849	3	2	2	2	377	44	4.93	1.347
P08932	T-kininogen 2 OS=Rattus norvegicus PE=1 SV=2 - [KNT2_RAT]	130.88	0.2651	1	3	10	18	430	47.7	6.35	1.348
P97541	Heat shock protein beta-6 OS=Rattus norvegicus GN=Hspb6 PE=1 SV=1 - [HSPB6_RAT]	97.92	0.6481	1	7	7	17	162	17.5	6.52	1.348
O08839-6	Isoform AMPH2-6 of Myc box-dependent-interacting protein 1 OS=Rattus norvegicus GN=Bin1 - [BIN1_RAT]	55.36	0.1302	10	3	3	4	407	45.5	5.34	1.349
P17077	60S ribosomal protein L9 OS=Rattus norvegicus GN=Rpl9 PE=1 SV=1 - [RL9_RAT]	121.98	0.2552	13	5	5	9	192	21.9	9.95	1.349
G3V6G1	Immunoglobulin joining chain OS=Rattus norvegicus GN=Igj PE=4 SV=1 - [G3V6G1_RAT]	192.46	0.1824	1	2	2	10	159	17.8	5.34	1.353
D3ZXL1	Protein Arih1 OS=Rattus norvegicus GN=Arih1 PE=4 SV=1 - [D3ZXL1_RAT]	46.96	0.0468	3	2	2	3	555	64	5.08	1.354
D4A3K5	Histone H1.1 OS=Rattus norvegicus GN=Hist1h1a PE=3 SV=1 - [H11_RAT]	112.12	0.1822	1	2	3	10	214	22	10.99	1.354
G3V7X5	SPARC-like 1 (Mast9, hevin), isoform CRA_a OS=Rattus norvegicus GN=Sparcl1 PE=4 SV=1 - [G3V7X5_RAT]	26.6	0.0394	4	2	2	4	634	70.5	4.69	1.354
D4AB14	Uncharacterized protein OS=Rattus norvegicus PE=4 SV=1 - [D4AB14_RAT]	0	0.1121	1	1	1	1	116	12.7	8.27	1.354
P19139	Casein kinase II subunit alpha OS=Rattus norvegicus GN=Csnk2a1 PE=1 SV=2 - [CSK21_RAT]	0	0.0818	2	2	2	3	391	45	7.74	1.357
D4A2C6	LSM4 homolog, U6 small nuclear RNA associated (S. cerevisiae) (Predicted), isoform CRA_a OS=Rattus norvegicus GN=Lsm4 PE=4 SV=1 - [D4A2C6_RAT]	0	0.1304	1	2	2	4	138	15.2	10.05	1.361
Q3KRE2	Methyltransferase like 7A OS=Rattus norvegicus GN=Mettl7a PE=2 SV=1 - [Q3KRE2_RAT]	75.04	0.2213	3	4	4	9	244	28.1	8.46	1.361
D4A1E6	Protein RGD1562397 OS=Rattus norvegicus GN=Gm7429 PE=4 SV=1 - [D4A1E6_RAT]	57.08	0.1739	3	1	2	5	115	12.8	9.39	1.364
G5BRL2	Myotubularin-related protein 13 OS=Heterocephalus glaber GN=GW7_21209 PE=4 SV=1 - [G5BRL2_HETGA]	2160.08	0.0154	1	1	2	140	1823	205.3	7.12	1.366
Q5XID1	Anamorsin OS=Rattus norvegicus GN=Ciapin1 PE=2 SV=1 - [CPIN1_RAT]	66.77	0.0809	1	1	1	1	309	33	5.44	1.366
D4A9A3	Protein Cenpv OS=Rattus norvegicus GN=Cenpv PE=4 SV=1 - [D4A9A3_RAT]	34.17	0.052	1	1	1	2	250	27.5	9.67	1.367
Q4V8A7	Atp8b2 protein OS=Rattus norvegicus GN=Ubap2l PE=2 SV=1 - [Q4V8A7_RAT]	39.38	0.0328	4	2	2	2	580	62	6.89	1.368
P62832	60S ribosomal protein L23 OS=Rattus norvegicus GN=Rpl23 PE=2 SV=1 - [RL23_RAT]	155.31	0.4429	2	5	5	17	140	14.9	10.51	1.369
G3V645	2'-5'-oligoadenylate synthase-like protein 1 OS=Rattus norvegicus GN=Oasl PE=2 SV=1 - [OASL1_RAT]	36.53	0.0645	1	2	2	2	512	58.9	7.23	1.369
A9UMV9	Ndufa7 protein OS=Rattus norvegicus GN=Ndufa7 PE=4 SV=1 - [A9UMV9_RAT]	120.08	0.5179	2	6	6	14	112	12.5	10.48	1.37
D4A1G6	DnaJ homolog subfamily C member 8 OS=Rattus norvegicus GN=Dnajc8 PE=4 SV=1 - [D4A1G6_RAT]	0	0.0608	4	1	1	1	181	21.1	5.82	1.371
E9PTI1	Protein Atp6v1h OS=Rattus norvegicus GN=Atp6v1h PE=4 SV=1 - [E9PTI1_RAT]	21.29	0.093	4	3	3	3	441	50.8	6.68	1.372
D3Z9K4	Protein Plekho2 OS=Rattus norvegicus GN=Plekho2 PE=4 SV=1 - [D3Z9K4_RAT]	0	0.0324	1	1	1	1	494	53.9	5.24	1.373
B0BNJ1	LOC683667 protein OS=Rattus norvegicus GN=Sri PE=2 SV=1 - [B0BNJ1_RAT]	143.36	0.5253	2	9	9	22	198	21.6	5.9	1.374
D4A7K2	Ubiquitin-conjugating enzyme E2 variant 2 OS=Rattus norvegicus GN=Ube2v2 PE=4 SV=1 - [D4A7K2_RAT]	329.79	0.5825	8	2	5	27	103	11.8	5.52	1.374
D3ZY44	Protein Mrps2 OS=Rattus norvegicus GN=Mrps2 PE=3 SV=1 - [D3ZY44_RAT]	50.88	0.1478	1	2	3	3	291	32.2	9.16	1.376
D4A465	Protein Robld3 OS=Rattus norvegicus GN=Lamtor2 PE=4 SV=1 - [D4A465_RAT]	51.5	0.216	2	2	2	2	125	13.5	5.4	1.377
Q9EPH2	MARCKS-related protein OS=Rattus norvegicus GN=Marcksl1 PE=2 SV=3 - [MRP_RAT]	70.69	0.0754	1	1	1	1	199	19.8	4.65	1.379
Q5RKI5	Flightless I homolog (Drosophila) OS=Rattus norvegicus GN=Flii PE=2 SV=1 - [Q5RKI5_RAT]	161.54	0.0496	2	4	4	7	1270	144.8	6	1.381
G5B174	Vacuolar protein sorting-associated protein 26A OS=Heterocephalus glaber GN=GW7_19063 PE=4 SV=1 - [G5B174_HETGA]	21.73	0.0588	4	1	1	2	204	23.6	6.64	1.383
Q63910	Alpha globin OS=Rattus norvegicus GN=LOC287167 PE=3 SV=2 - [Q63910_RAT]	96.12	0.331	6	2	4	18	142	15.5	8.22	1.385
I6L9H8	Stub1 protein OS=Rattus norvegicus GN=Stub1 PE=2 SV=1 - [I6L9H8_RAT]	0	0.1071	3	2	2	2	224	25.4	7.15	1.385
D3ZWZ3	Transforming growth factor beta-1-induced transcript 1 protein OS=Rattus norvegicus GN=Tgfb1i1 PE=4 SV=1 - [D3ZWZ3_RAT]	470.54	0.3314	6	9	9	32	350	38.8	8.32	1.386
P63036	DnaJ homolog subfamily A member 1 OS=Rattus norvegicus GN=Dnaja1 PE=2 SV=1 - [DNJA1_RAT]	31.74	0.131	5	4	4	6	397	44.8	7.08	1.387
G5C1K3	40S ribosomal protein S3a OS=Heterocephalus glaber GN=GW7_01435 PE=3 SV=1 - [G5C1K3_HETGA]	128.48	0.4394	13	11	11	19	264	29.9	9.73	1.388
Q6QI48	LRRGT00160 OS=Rattus norvegicus GN=Scp2 PE=2 SV=1 - [Q6QI48_RAT]	161.12	0.0747	2	1	5	15	643	72.5	8.1	1.388
Q6P688	S-adenosylmethionine synthase OS=Rattus norvegicus GN=Mat2a PE=2 SV=1 - [Q6P688_RAT]	58.21	0.2265	2	1	6	13	362	39.7	5.91	1.391
G5AMU4	GTP-binding protein Rheb (Fragment) OS=Heterocephalus glaber GN=GW7_02062 PE=4 SV=1 - [G5AMU4_HETGA]	35.37	0.0476	2	1	1	1	168	18.7	5.05	1.391
Q5M7V8	Thyroid hormone receptor-associated protein 3 OS=Rattus norvegicus GN=Thrap3 PE=1 SV=1 - [TR150_RAT]	27.58	0.0095	1	1	1	1	951	108.2	10.15	1.393
Q6AY72	UPF0449 protein C19orf25 homolog OS=Rattus norvegicus PE=2 SV=1 - [CS025_RAT]	0	0.1193	1	1	1	1	109	12.1	5.25	1.395
P36202	PDZ and LIM domain protein 4 OS=Rattus norvegicus GN=Pdlim4 PE=2 SV=2 - [PDLI4_RAT]	51.44	0.1545	1	4	4	5	330	35.5	8.25	1.395
G5BUL0	Monoacylglycerol lipase ABHD6 OS=Heterocephalus glaber GN=GW7_01595 PE=4 SV=1 - [G5BUL0_HETGA]	59.04	0.0445	2	1	1	1	337	38.5	7.91	1.395
D3ZF11	Hepatitis B virus x interacting protein (Predicted), isoform CRA_a OS=Rattus norvegicus GN=Lamtor5 PE=4 SV=1 - [D3ZF11_RAT]	75.3	0.3205	2	3	3	4	156	16.4	5.74	1.396
G5C1B0	60S ribosomal protein L17 OS=Heterocephalus glaber GN=GW7_06129 PE=3 SV=1 - [G5C1B0_HETGA]	144	0.2808	14	4	4	8	146	17	10.01	1.398
G5BHR4	Fibronectin OS=Heterocephalus glaber GN=GW7_12277 PE=4 SV=1 - [G5BHR4_HETGA]	435.39	0.0969	2	2	18	44	2477	272.4	5.55	1.399
P02091	Hemoglobin subunit beta-1 OS=Rattus norvegicus GN=Hbb PE=1 SV=3 - [HBB1_RAT]	5837.48	0.8912	7	2	14	451	147	16	8.07	1.4
Q8R424	STAM-binding protein OS=Rattus norvegicus GN=Stambp PE=2 SV=1 - [STABP_RAT]	0	0.0283	1	1	1	1	424	48.5	6.87	1.401
G5BN13	Ubiquitin-conjugating enzyme E2 B (Fragment) OS=Heterocephalus glaber GN=GW7_17079 PE=3 SV=1 - [G5BN13_HETGA]	0	0.087	2	1	1	1	138	15.6	4.55	1.402
G5BKW4	Paraspeckle component 1 OS=Heterocephalus glaber GN=GW7_03914 PE=4 SV=1 - [G5BKW4_HETGA]	88.5	0.1038	3	1	2	2	289	33.7	7.96	1.404
F1MAL9	Collagen alpha-1(I) chain OS=Rattus norvegicus GN=Col1a1 PE=4 SV=1 - [F1MAL9_RAT]	1399.8	0.0889	3	8	8	126	1226	117.8	5.8	1.404
G5AS28	Retinal dehydrogenase 1 OS=Heterocephalus glaber GN=GW7_17324 PE=3 SV=1 - [G5AS28_HETGA]	58.42	0.1138	6	1	6	21	501	54.8	7.09	1.406
D3ZQB4	Serine/threonine-protein kinase 3 20kDa subunit OS=Rattus norvegicus GN=Stk3 PE=4 SV=1 - [D3ZQB4_RAT]	76.69	0.1208	5	1	4	4	447	50.8	4.87	1.408
P14056	Serine/threonine-protein kinase A-Raf OS=Rattus norvegicus GN=Araf PE=2 SV=1 - [ARAF_RAT]	0	0.0298	2	1	1	1	604	67.5	9.11	1.412
Q8CHN5	Epididymal secretory protein 1 OS=Rattus norvegicus GN=Npc2 PE=2 SV=1 - [Q8CHN5_RAT]	73.4	0.2081	1	4	4	11	149	16.4	7.64	1.412
G5BER0	Protein S100-A14 OS=Heterocephalus glaber GN=GW7_11160 PE=4 SV=1 - [G5BER0_HETGA]	0	0.2222	1	1	2	3	153	16.9	4.73	1.413
Q68FV1	Trimeric intracellular cation channel type B OS=Rattus norvegicus GN=Tmem38b PE=2 SV=1 - [TM38B_RAT]	21.19	0.0687	1	1	1	1	291	32.4	9.11	1.413
P97840-2	Isoform Short of Galectin-9 OS=Rattus norvegicus GN=Lgals9 - [LEG9_RAT]	81.31	0.1615	7	4	4	8	322	36.3	8.54	1.414
F1MAE7	Uncharacterized protein OS=Rattus norvegicus PE=4 SV=1 - [F1MAE7_RAT]	55.48	0.122	1	1	1	3	123	12.9	6.1	1.414
G5B604	Serine/threonine-protein phosphatase 2A 56 kDa regulatory subunit alpha isoform (Fragment) OS=Heterocephalus glaber GN=GW7_11115 PE=4 SV=1 - [G5B604_HETGA]	0	0.0328	2	1	1	1	427	49.9	6.64	1.421
Q5U1X1	Oligoribonuclease, mitochondrial OS=Rattus norvegicus GN=Rexo2 PE=2 SV=1 - [ORN_RAT]	89.06	0.1983	3	4	4	5	237	26.7	7.15	1.423
D4ACM4	cAMP-dependent protein kinase catalytic subunit alpha OS=Rattus norvegicus GN=Prkaca PE=4 SV=1 - [D4ACM4_RAT]	96.04	0.2128	7	2	5	10	343	39.8	8.66	1.425
D3ZXP3	Histone H2A OS=Rattus norvegicus GN=H2afx PE=3 SV=1 - [D3ZXP3_RAT]	777.87	0.5944	3	3	6	38	143	15.1	10.74	1.429
D3ZKL9	Myotubularin OS=Rattus norvegicus GN=Mtm1 PE=4 SV=1 - [D3ZKL9_RAT]	38.95	0.0289	4	1	1	1	554	63.9	7.58	1.43
D3ZSP1	Protein Snrpe OS=Rattus norvegicus GN=Snrpe PE=4 SV=1 - [D3ZSP1_RAT]	39.61	0.25	5	2	2	6	92	10.8	9.16	1.432
D3ZHV9	Hypothetical LOC500797, isoform CRA_a OS=Rattus norvegicus GN=LOC500797 PE=4 SV=1 - [D3ZHV9_RAT]	23.01	0.02	1	1	1	1	651	72.8	6.35	1.433
D3ZJS3	Protein Tomm6 OS=Rattus norvegicus GN=Tomm6 PE=4 SV=1 - [D3ZJS3_RAT]	72.27	0.1892	2	1	1	1	74	7.9	4.89	1.434
P62632	Elongation factor 1-alpha 2 OS=Rattus norvegicus GN=Eef1a2 PE=2 SV=1 - [EF1A2_RAT]	2998.44	0.2721	13	1	9	313	463	50.4	9.03	1.437
G5BEP3	60S ribosomal protein L30 OS=Heterocephalus glaber GN=GW7_12821 PE=4 SV=1 - [G5BEP3_HETGA]	129.07	0.2979	5	1	2	8	94	10.5	9.25	1.441
P35815	Protein phosphatase 1B OS=Rattus norvegicus GN=Ppm1b PE=2 SV=1 - [PPM1B_RAT]	47.69	0.1308	7	2	3	3	390	42.9	5.01	1.448
D3ZZK1	Uncharacterized protein OS=Rattus norvegicus GN=LOC100359563 PE=4 SV=1 - [D3ZZK1_RAT]	44.34	0.1933	2	2	2	4	119	13.3	9.8	1.452
B0K030	DnaJ (Hsp40) homolog, subfamily B, member 1 (Predicted), isoform CRA_b OS=Rattus norvegicus GN=Dnajb1 PE=2 SV=1 - [B0K030_RAT]	69.01	0.1088	3	2	3	4	340	38.1	8.63	1.453
Q9WUH4	Four and a half LIM domains protein 1 OS=Rattus norvegicus GN=Fhl1 PE=2 SV=1 - [FHL1_RAT]	851.1	0.5821	8	14	14	72	280	31.9	8.37	1.461
D3ZB55	Protein RGD1565095 OS=Rattus norvegicus GN=Coa5 PE=4 SV=1 - [D3ZB55_RAT]	0	0.2432	1	1	1	1	74	8.4	8.7	1.462
G5CBR0	Exocyst complex component 6B OS=Heterocephalus glaber GN=GW7_03302 PE=4 SV=1 - [G5CBR0_HETGA]	0	0.0278	1	1	1	1	683	79.9	6.93	1.462
D4A9D0	Disabled homolog 2 OS=Rattus norvegicus GN=Dab2 PE=4 SV=1 - [D4A9D0_RAT]	0	0.0798	8	2	2	2	238	26.2	6	1.465
D3ZY02	Protein Athl1 OS=Rattus norvegicus GN=Athl1 PE=4 SV=1 - [D3ZY02_RAT]	35.93	0.0262	1	1	1	1	686	75.8	5.02	1.471
D3ZRQ7	Protein Fam21c OS=Rattus norvegicus GN=Fam21c PE=4 SV=1 - [D3ZRQ7_RAT]	35.77	0.0128	4	1	1	1	1246	136.1	4.73	1.472
G5BRV2	Microfibrillar-associated protein 2 OS=Heterocephalus glaber GN=GW7_15534 PE=4 SV=1 - [G5BRV2_HETGA]	42.33	0.0552	2	1	1	2	181	20.5	5	1.474
D4ABY4	Uncharacterized protein OS=Rattus norvegicus GN=Ube2j1 PE=4 SV=1 - [D4ABY4_RAT]	0	0.0605	4	1	1	1	248	27.9	7.66	1.475
F1M6N8	cGMP-dependent 3',5'-cyclic phosphodiesterase (Fragment) OS=Rattus norvegicus GN=Pde2a PE=4 SV=1 - [F1M6N8_RAT]	37.34	0.0535	5	3	3	3	916	103.2	5.45	1.476
D3ZR06	Keratin, type I cytoskeletal 10 OS=Rattus norvegicus GN=Krt10 PE=3 SV=1 - [D3ZR06_RAT]	29.02	0.0345	19	1	2	3	464	49.7	5.11	1.478
B1WC42	LOC686323 protein OS=Rattus norvegicus GN=LOC686323 PE=2 SV=1 - [B1WC42_RAT]	38.58	0.0542	1	1	1	1	480	50.9	7.42	1.479
D3ZZQ4	Protein RGD1561459 OS=Rattus norvegicus GN=RGD1561459 PE=4 SV=1 - [D3ZZQ4_RAT]	28.37	0.2258	3	3	3	5	124	13.5	8.46	1.48
D3ZIC6	Mucin and cadherin like, isoform CRA_c OS=Rattus norvegicus GN=Cdhr5 PE=4 SV=1 - [D3ZIC6_RAT]	21.36	0.0194	3	1	1	1	670	72.9	4.81	1.486
D3ZFC0	H/ACA ribonucleoprotein complex subunit 1 OS=Rattus norvegicus GN=Gar1 PE=4 SV=1 - [D3ZFC0_RAT]	14.9	0.1222	2	2	2	4	221	22.4	10.92	1.488
G5ALU6	Stromal membrane-associated protein 1 OS=Heterocephalus glaber GN=GW7_17603 PE=4 SV=1 - [G5ALU6_HETGA]	35.95	0.0278	1	1	1	1	467	50.1	8.5	1.491
Q9WUH9	Fibrillin-2 OS=Rattus norvegicus GN=Fbn2 PE=2 SV=1 - [Q9WUH9_RAT]	29.76	0.0165	4	2	4	6	2906	313.2	4.87	1.494
Q5FVI4	Cell cycle exit and neuronal differentiation protein 1 OS=Rattus norvegicus GN=Cend1 PE=1 SV=1 - [CEND_RAT]	0	0.0872	1	1	1	1	149	15	8.97	1.495
Q5BJT7	Coiled-coil domain-containing protein 93 OS=Rattus norvegicus GN=Ccdc93 PE=1 SV=1 - [CCD93_RAT]	45.8	0.0413	1	2	2	2	629	72.6	7.61	1.496
Q5RKI1	Eukaryotic initiation factor 4A-II OS=Rattus norvegicus GN=Eif4a2 PE=1 SV=1 - [IF4A2_RAT]	346.19	0.3907	3	4	14	58	407	46.4	5.48	1.497
Q63349	Mucin (Fragment) OS=Rattus norvegicus PE=2 SV=1 - [Q63349_RAT]	57.7	0.1064	1	2	2	3	235	24.1	4.84	1.497
Q5XIB4	Ufm1-specific protease 2 OS=Rattus norvegicus GN=Ufsp2 PE=2 SV=1 - [UFSP2_RAT]	0	0.0282	1	1	1	1	461	52.3	6.54	1.5
Q4G063	Cysteine-rich with EGF-like domain protein 2 OS=Rattus norvegicus GN=Creld2 PE=1 SV=1 - [CREL2_RAT]	45.61	0.0774	1	2	2	2	349	38.2	4.56	1.5
G5ATK8	Ras GTPase-activating-like protein IQGAP2 OS=Heterocephalus glaber GN=GW7_20437 PE=4 SV=1 - [G5ATK8_HETGA]	158.91	0.0489	1	1	7	12	1860	213.3	6.09	1.504
Q00715	Histone H2B type 1 OS=Rattus norvegicus PE=1 SV=2 - [H2B1_RAT]	388.89	0.416	27	6	6	66	125	14	10.36	1.505
P01946	Hemoglobin subunit alpha-1/2 OS=Rattus norvegicus GN=Hba1 PE=1 SV=3 - [HBA_RAT]	1776.65	0.7183	6	7	11	250	142	15.3	7.97	1.507
G3V644	NADH dehydrogenase (Ubiquinone) flavoprotein 3-like, isoform CRA_a OS=Rattus norvegicus GN=Ndufv3 PE=4 SV=1 - [G3V644_RAT]	43.33	0.131	2	2	3	4	458	49.3	8.84	1.507
Q5BK20	Hematological and neurological expressed 1-like protein OS=Rattus norvegicus GN=Hn1l PE=2 SV=1 - [HN1L_RAT]	0	0.1474	3	2	2	2	190	20.1	8.76	1.508
Q9EQT5	Tubulointerstitial nephritis antigen-like OS=Rattus norvegicus GN=Tinagl1 PE=2 SV=1 - [TINAL_RAT]	179.03	0.2056	2	1	7	16	467	52.8	6.93	1.508
Q9QZQ5	Protein NOV homolog OS=Rattus norvegicus GN=Nov PE=1 SV=1 - [NOV_RAT]	44.11	0.0826	1	2	2	3	351	38.5	7.64	1.513
B2RYW7	Protein Srp14 OS=Rattus norvegicus GN=Srp14 PE=4 SV=1 - [B2RYW7_RAT]	0	0.1273	1	1	1	1	110	12.5	10.17	1.514
B4F789	Apolipoprotein B editing complex 2 (Predicted), isoform CRA_a OS=Rattus norvegicus GN=Apobec2 PE=2 SV=1 - [B4F789_RAT]	32.12	0.0625	1	1	1	1	224	25.6	4.79	1.517
D4ABY2	Uncharacterized protein OS=Rattus norvegicus GN=Copg2 PE=4 SV=1 - [D4ABY2_RAT]	47.04	0.0735	2	1	3	8	490	55	8.07	1.521
D4AAX7	Protein Tns1 OS=Rattus norvegicus GN=Tns1 PE=4 SV=1 - [D4AAX7_RAT]	78.07	0.433	1	1	6	17	224	25.1	8.46	1.521
D4A9T3	Uncharacterized protein OS=Rattus norvegicus PE=4 SV=1 - [D4A9T3_RAT]	31.86	0.288	36	4	4	10	184	21.1	9.8	1.522
D3ZPY8	Protein Akr1c12 OS=Rattus norvegicus GN=Akr1c12 PE=4 SV=1 - [D3ZPY8_RAT]	135.29	0.4087	7	9	10	13	323	36.9	7.39	1.522
D4A4H7	26S proteasome non-ATPase regulatory subunit 9 OS=Rattus norvegicus GN=Psmd9 PE=4 SV=1 - [D4A4H7_RAT]	63.35	0.1005	5	2	2	4	219	24.1	5.62	1.526
G5B451	Laminin subunit gamma-1 OS=Heterocephalus glaber GN=GW7_02156 PE=4 SV=1 - [G5B451_HETGA]	163.38	0.0623	1	1	7	15	1573	174	5.11	1.532
G5BR16	Deoxyuridine 5'-triphosphate nucleotidohydrolase, mitochondrial (Fragment) OS=Heterocephalus glaber GN=GW7_20848 PE=4 SV=1 - [G5BR16_HETGA]	0	0.1043	3	1	1	1	115	12.6	5.1	1.539
D4A849	Protein Galnt12 OS=Rattus norvegicus GN=Galnt12 PE=3 SV=1 - [D4A849_RAT]	58.09	0.0642	1	2	2	2	576	66.2	6.83	1.54
F1LRP7	Protein argonaute-2 (Fragment) OS=Rattus norvegicus GN=Eif2c2 PE=4 SV=1 - [F1LRP7_RAT]	42.28	0.0457	3	3	3	3	853	96.6	9.19	1.543
F1LYS7	Protein Sgcd (Fragment) OS=Rattus norvegicus GN=Sgcd PE=4 SV=1 - [F1LYS7_RAT]	36.59	0.1633	1	1	1	1	98	10.5	8.07	1.544
G3V681	Protein Mcm4 OS=Rattus norvegicus GN=Mcm4 PE=3 SV=1 - [G3V681_RAT]	58.02	0.0406	2	2	2	2	862	96.5	7.23	1.545
Q6PCU8	NADH dehydrogenase [ubiquinone] flavoprotein 3, mitochondrial OS=Rattus norvegicus GN=Ndufv3 PE=3 SV=1 - [NDUV3_RAT]	43.33	0.3333	1	1	2	4	108	11.9	9.41	1.549
D3ZFX3	Protein Tor1b OS=Rattus norvegicus GN=Tor1b PE=4 SV=1 - [D3ZFX3_RAT]	63.65	0.0476	3	1	1	2	336	37.8	8.03	1.552
Q5XIM5	Protein CDV3 homolog OS=Rattus norvegicus GN=Cdv3 PE=2 SV=1 - [CDV3_RAT]	0	0.0763	2	1	1	1	236	24.3	5.86	1.554
F1M0G1	Uncharacterized protein (Fragment) OS=Rattus norvegicus GN=Aim1 PE=4 SV=1 - [F1M0G1_RAT]	18.65	0.0139	2	1	1	1	1009	112.3	5.49	1.557
D3Z8U9	Uncharacterized protein OS=Rattus norvegicus PE=4 SV=1 - [D3Z8U9_RAT]	0	0.0285	3	2	2	3	1019	108.5	5.15	1.558
G5BWR7	Hydroxysteroid dehydrogenase-like protein 2 OS=Heterocephalus glaber GN=GW7_09555 PE=4 SV=1 - [G5BWR7_HETGA]	0	0.0263	1	1	1	1	418	45.3	8.6	1.567
P07936	Neuromodulin OS=Rattus norvegicus GN=Gap43 PE=1 SV=1 - [NEUM_RAT]	96.77	0.2434	1	3	3	7	226	23.6	4.7	1.569
D3ZJD3	Uncharacterized protein OS=Rattus norvegicus GN=LOC100362069 PE=4 SV=1 - [D3ZJD3_RAT]	0	0.0803	4	1	1	1	137	15.6	11.93	1.57
F1LR71	Protein Aspscr1 OS=Rattus norvegicus GN=Aspscr1 PE=4 SV=1 - [F1LR71_RAT]	51.83	0.067	2	2	2	2	448	49.1	8.48	1.572
Q4V8N0	Lipocalin 7, isoform CRA_a OS=Rattus norvegicus GN=Tinagl1 PE=2 SV=1 - [Q4V8N0_RAT]	240.78	0.2056	2	1	7	18	467	52.7	6.86	1.573
F1M4C0	2'-5'-oligoadenylate synthase 1A (Fragment) OS=Rattus norvegicus GN=Oas1a PE=4 SV=1 - [F1M4C0_RAT]	0	0.0493	6	1	1	1	223	26.1	8.94	1.577
P0C0R5	Phosphoinositide 3-kinase regulatory subunit 4 OS=Rattus norvegicus GN=Pik3r4 PE=3 SV=2 - [PI3R4_RAT]	0	0.0236	1	2	2	2	1358	152.4	7.18	1.578
D4A5E5	Protein Sgcb OS=Rattus norvegicus GN=Sgcb PE=4 SV=1 - [D4A5E5_RAT]	0	0.0531	1	1	1	2	320	34.9	8.76	1.579
Q3B8N9	Biphenyl hydrolase-like (Serine hydrolase) OS=Rattus norvegicus GN=Bphl PE=2 SV=1 - [Q3B8N9_RAT]	31.4	0.1306	1	3	3	4	291	32.8	8.79	1.581
P69682	Adaptin ear-binding coat-associated protein 1 OS=Rattus norvegicus GN=Necap1 PE=1 SV=1 - [NECP1_RAT]	39.35	0.0975	1	1	1	1	277	29.8	6.38	1.591
F1M5L7	Uncharacterized protein (Fragment) OS=Rattus norvegicus PE=4 SV=1 - [F1M5L7_RAT]	143.14	0.1294	1	1	2	7	170	19.9	9.72	1.593
F1M691	Dihydropyrimidinase-related protein 1 (Fragment) OS=Rattus norvegicus GN=Crmp1 PE=4 SV=1 - [F1M691_RAT]	37.21	0.0804	5	1	4	12	572	61.8	6.74	1.61
D4A539	Protein Ehbp1l1 OS=Rattus norvegicus GN=Ehbp1l1 PE=4 SV=1 - [D4A539_RAT]	0	0.0077	1	1	1	1	1697	182.1	4.94	1.61
G5C5G6	COMM domain-containing protein 6 (Fragment) OS=Heterocephalus glaber GN=GW7_17827 PE=4 SV=1 - [G5C5G6_HETGA]	87.1	0.1343	2	1	1	4	67	7.7	8.76	1.611
D4A190	Eukaryotic translation initiation factor 3, subunit 12 (Predicted), isoform CRA_b OS=Rattus norvegicus GN=Eif3k PE=4 SV=1 - [D4A190_RAT]	38.85	0.1308	3	1	1	1	107	12.4	4.7	1.611
Q920P0	L-xylulose reductase OS=Rattus norvegicus GN=Dcxr PE=1 SV=1 - [DCXR_RAT]	0	0.1066	2	2	2	2	244	25.7	7.31	1.612
P63326	40S ribosomal protein S10 OS=Rattus norvegicus GN=Rps10 PE=2 SV=1 - [RS10_RAT]	108.99	0.2545	14	4	4	18	165	18.9	10.15	1.618
F1LQN8	ER lumen protein retaining receptor OS=Rattus norvegicus GN=Kdelr2 PE=3 SV=1 - [F1LQN8_RAT]	27.91	0.0829	3	1	1	1	205	23.7	8.24	1.632
B1WC28	Histone H2A OS=Rattus norvegicus GN=H2afy2 PE=2 SV=1 - [B1WC28_RAT]	73.97	0.1478	2	1	3	5	372	40.1	9.69	1.633
G5C5L9	INO80 complex subunit D OS=Heterocephalus glaber GN=GW7_17582 PE=4 SV=1 - [G5C5L9_HETGA]	25.97	0.0077	1	1	1	1	1033	113.6	7.25	1.633
D3Z975	MAGUK p55 subfamily member 7 OS=Rattus norvegicus GN=Mpp7 PE=4 SV=1 - [D3Z975_RAT]	0	0.0166	2	1	1	1	302	33.8	5.87	1.643
F1M8K0	Protein Dag1 OS=Rattus norvegicus GN=Dag1 PE=4 SV=1 - [F1M8K0_RAT]	95.89	0.0907	15	3	7	14	893	96.6	8.44	1.651
Q5YB86	E3 ubiquitin-protein ligase OS=Rattus norvegicus GN=Itch PE=2 SV=1 - [Q5YB86_RAT]	84.89	0.0363	6	2	2	3	854	97.7	6.77	1.674
G5ANS5	U6 snRNA-associated Sm-like protein LSm3 (Fragment) OS=Heterocephalus glaber GN=GW7_05987 PE=4 SV=1 - [G5ANS5_HETGA]	48.82	0.125	2	1	1	1	96	11.2	4.94	1.675
G5AZT3	40S ribosomal protein S25 OS=Heterocephalus glaber GN=GW7_12498 PE=4 SV=1 - [G5AZT3_HETGA]	87.78	0.1624	7	2	2	6	117	13	9.99	1.685
Q31270	Rat MHC RT1 class II E-beta chain (Fragment) OS=Rattus norvegicus PE=2 SV=1 - [Q31270_RAT]	0	0.049	9	1	1	1	245	28.1	9.14	1.689
Q68AX7	Regenerating islet-derived protein 4 OS=Rattus norvegicus GN=Reg4 PE=2 SV=1 - [REG4_RAT]	0	0.0828	1	1	1	1	157	18.3	9.51	1.689
Q641W2	UPF0160 protein MYG1, mitochondrial OS=Rattus norvegicus GN=Myg1 PE=1 SV=1 - [MYG1_RAT]	56.27	0.0577	2	2	2	2	381	42.9	6.47	1.694
D4AA31	Protein Prcp OS=Rattus norvegicus GN=Prcp PE=4 SV=1 - [D4AA31_RAT]	55.79	0.0426	1	1	1	3	493	55.5	7.06	1.722
G5ALA5	60S ribosomal protein L35a (Fragment) OS=Heterocephalus glaber GN=GW7_00049 PE=4 SV=1 - [G5ALA5_HETGA]	0	0.0891	7	1	1	1	101	11.5	10.89	1.724
G3V9Q4	Protein Stk38 OS=Rattus norvegicus GN=Stk38 PE=4 SV=1 - [G3V9Q4_RAT]	0	0.0538	3	1	2	2	465	54.1	7.34	1.724
P13471	40S ribosomal protein S14 OS=Rattus norvegicus GN=Rps14 PE=2 SV=3 - [RS14_RAT]	130.79	0.2914	4	3	3	14	151	16.2	10.05	1.727
D3ZL99	Uncharacterized protein OS=Rattus norvegicus PE=4 SV=1 - [D3ZL99_RAT]	32.37	0.0116	3	1	1	1	691	79.4	6.14	1.727
G5B2J8	DENN domain-containing protein 4C OS=Heterocephalus glaber GN=GW7_00610 PE=4 SV=1 - [G5B2J8_HETGA]	55.86	0.0133	1	1	1	1	1732	191.3	6.09	1.729
Q5FVQ8	NLR family member X1 OS=Rattus norvegicus GN=Nlrx1 PE=2 SV=1 - [NLRX1_RAT]	62.19	0.0288	4	2	2	2	973	107.5	7.56	1.736
G5B3P5	Keratin, type II cytoskeletal 75 OS=Heterocephalus glaber GN=GW7_11364 PE=3 SV=1 - [G5B3P5_HETGA]	161.78	0.0389	3	1	2	24	540	58.4	6.87	1.747
E9PT30	Protein Itln1 OS=Rattus norvegicus GN=Itln1 PE=4 SV=1 - [E9PT30_RAT]	180.89	0.1949	1	3	5	30	313	34.6	6.52	1.76
G5CAA4	Isocitrate dehydrogenase [NADP] OS=Heterocephalus glaber GN=GW7_08829 PE=3 SV=1 - [G5CAA4_HETGA]	1057.59	0.4204	1	1	16	103	452	50.8	8.75	1.766
P97595	Mast cell protease 9 (Fragment) OS=Rattus norvegicus GN=Mcpt9 PE=2 SV=1 - [P97595_RAT]	131.85	0.2594	3	4	5	24	239	26.3	9.16	1.767
C9WPN5	Ube1y1 (Fragment) OS=Rattus norvegicus GN=Ube1y1 PE=2 SV=1 - [C9WPN5_RAT]	356.69	0.1227	1	1	9	43	913	102.1	5.26	1.773
D3ZCA3	Protein Med12 OS=Rattus norvegicus GN=Med12 PE=4 SV=1 - [D3ZCA3_RAT]	0	0.0059	1	1	1	1	2186	243.7	7.21	1.795
P62250	40S ribosomal protein S16 OS=Rattus norvegicus GN=Rps16 PE=1 SV=2 - [RS16_RAT]	303.6	0.3356	7	5	5	20	146	16.4	10.21	1.798
D3ZJB1	Microfibrillar associated protein 5 (Predicted), isoform CRA_a OS=Rattus norvegicus GN=Mfap5 PE=4 SV=1 - [D3ZJB1_RAT]	53.57	0.1386	1	2	2	4	166	18.7	5.94	1.838
F1M274	Protein RGD1561819 (Fragment) OS=Rattus norvegicus GN=Gzmbl1 PE=3 SV=1 - [F1M274_RAT]	37.57	0.0386	4	1	1	3	233	25.6	9.39	1.856
G5BNT8	IST1-like protein OS=Heterocephalus glaber GN=GW7_16421 PE=4 SV=1 - [G5BNT8_HETGA]	65.48	0.0523	2	1	1	1	363	39.5	5.54	1.858
P18437	Non-histone chromosomal protein HMG-17 OS=Rattus norvegicus GN=Hmgn2 PE=1 SV=2 - [HMGN2_RAT]	55.7	0.1333	1	1	1	6	90	9.4	9.88	1.871
G5B8P3	40S ribosomal protein S11 (Fragment) OS=Heterocephalus glaber GN=GW7_15290 PE=3 SV=1 - [G5B8P3_HETGA]	47.39	0.281	4	4	4	4	153	17.9	10.37	1.885
G5C2T8	Adenine phosphoribosyltransferase OS=Heterocephalus glaber GN=GW7_17354 PE=3 SV=1 - [G5C2T8_HETGA]	52.7	0.3209	1	1	5	15	187	20.3	6.77	1.894
F1LWN4	Uncharacterized protein (Fragment) OS=Rattus norvegicus PE=4 SV=1 - [F1LWN4_RAT]	73.74	0.1228	1	1	1	2	114	12.5	5.08	1.905
D4A6G6	Uncharacterized protein OS=Rattus norvegicus GN=LOC100362339 PE=4 SV=1 - [D4A6G6_RAT]	385.96	0.4345	14	8	8	31	145	16.1	10.4	1.929
Q6AXT0	39S ribosomal protein L37, mitochondrial OS=Rattus norvegicus GN=Mrpl37 PE=2 SV=1 - [RM37_RAT]	72.58	0.0331	1	1	1	1	423	48.3	8.92	1.931
G5BJ54	Regulatory-associated protein of mTOR OS=Heterocephalus glaber GN=GW7_04069 PE=4 SV=1 - [G5BJ54_HETGA]	42.21	0.0142	2	1	1	1	1334	149	6.87	1.943
E9PT03	Protein Chchd2 OS=Rattus norvegicus GN=Chchd2 PE=4 SV=1 - [E9PT03_RAT]	65.97	0.1623	3	2	2	3	154	15.8	9.33	1.948
D3ZH98	Uncharacterized protein OS=Rattus norvegicus PE=3 SV=1 - [D3ZH98_RAT]	162.59	0.1172	2	1	7	36	623	68.8	5.76	2.094
F1M269	Glyceraldehyde-3-phosphate dehydrogenase (Fragment) OS=Rattus norvegicus PE=3 SV=1 - [F1M269_RAT]	0	0.1304	10	1	3	3	253	26.7	6.4	2.106
Q8CJF2	Cytochrome P450 3A OS=Rattus norvegicus GN=Cyp3a62 PE=2 SV=1 - [Q8CJF2_RAT]	0	0.0262	1	1	1	1	497	57	8.9	2.132
F1M3U4	Uncharacterized protein (Fragment) OS=Rattus norvegicus PE=3 SV=1 - [F1M3U4_RAT]	0	0.0691	6	1	2	2	217	23.6	8.12	2.176
G5BMJ7	FH2 domain-containing protein 1 OS=Heterocephalus glaber GN=GW7_21590 PE=4 SV=1 - [G5BMJ7_HETGA]	36.53	0.0093	1	1	1	1	969	107	8.87	2.357
Q6DV77	Protein Retnlb OS=Rattus norvegicus GN=Retnlb PE=4 SV=1 - [Q6DV77_RAT]	55.85	0.2762	1	2	2	2	105	11.4	8.24	2.363
P17708	S-adenosylmethionine decarboxylase proenzyme OS=Rattus norvegicus GN=Amd1 PE=2 SV=3 - [DCAM_RAT]	27.32	0.027	2	1	1	1	333	38.1	6	2.565
D3ZE63	Uncharacterized protein OS=Rattus norvegicus GN=LOC686548 PE=4 SV=1 - [D3ZE63_RAT]	198.19	0.1739	4	2	2	18	115	12.6	7.9	2.597
F1MAE1	Uncharacterized protein OS=Rattus norvegicus PE=4 SV=1 - [F1MAE1_RAT]	79.06	0.0085	3	1	1	2	1414	163.4	6.43	2.957
D3ZUY9	Dihydroorotate dehydrogenase (quinone), mitochondrial OS=Rattus norvegicus GN=Dhodh PE=4 SV=1 - [D3ZUY9_RAT]	0	0.0436	2	1	1	1	321	34.4	9.52	3.039
D3ZAV9	Uncharacterized protein OS=Rattus norvegicus PE=3 SV=1 - [D3ZAV9_RAT]	80.16	0.1784	1	1	5	12	213	24	9.96	3.621
Q7M082	Metallothionein 1 (Fragments) OS=Rattus norvegicus GN=LOC100362769 PE=4 SV=1 - [Q7M082_RAT]	39.82	0.2308	3	1	1	1	52	5	8.13	5.211
F1LPR6	Uncharacterized protein (Fragment) OS=Rattus norvegicus PE=4 SV=1 - [F1LPR6_RAT]	162.3	0.4145	1	1	8	24	345	37.5	5.07	6.04

## Sheet: chronic wrap restrain stress 
Accession	Description	Score	Coverage	# Proteins	# Unique Peptides	# Peptides	# PSMs	# AAs	MW [kDa]	calc. pI	JNR/JN
D3ZLZ8	Band 4.1-like protein 1 OS=Rattus norvegicus GN=Epb41l1 PE=4 SV=1 - [D3ZLZ8_RAT]	29.92	0.0269	9	1	1	1	631	70.7	7.24	0.234
D3ZP04	Uncharacterized protein OS=Rattus norvegicus GN=RGD1565928 PE=4 SV=1 - [D3ZP04_RAT]	46.91	0.4868	5	1	3	60	76	8.5	9.44	0.328
G5BJ19	Rho-related GTP-binding protein RhoQ OS=Heterocephalus glaber GN=GW7_03799 PE=3 SV=1 - [G5BJ19_HETGA]	0	0.0711	1	1	1	1	197	21.6	7.78	0.358
F1M3T0	ARF GTPase-activating protein GIT1 (Fragment) OS=Rattus norvegicus GN=Git1 PE=4 SV=1 - [F1M3T0_RAT]	43.82	0.0188	4	1	1	1	745	82.4	6.74	0.398
G5BI78	Actin, cytoplasmic 1 OS=Heterocephalus glaber GN=GW7_16883 PE=3 SV=1 - [G5BI78_HETGA]	11837.8	0.8027	10	1	27	1504	375	41.7	5.48	0.433
G5C0H6	Calmodulin OS=Heterocephalus glaber GN=GW7_11005 PE=4 SV=1 - [G5C0H6_HETGA]	71.41	0.6778	7	1	5	34	90	10.1	4.37	0.479
G5C4R2	PI-PLC X domain-containing protein 3 (Fragment) OS=Heterocephalus glaber GN=GW7_19763 PE=4 SV=1 - [G5C4R2_HETGA]	31.61	0.0976	2	1	1	1	287	32.6	6.46	0.485
G5BK08	Calpain small subunit 1 OS=Heterocephalus glaber GN=GW7_08930 PE=4 SV=1 - [G5BK08_HETGA]	75.16	0.1788	2	1	4	8	274	31.4	6.44	0.498
B0BNM7	Sco1 protein (Fragment) OS=Rattus norvegicus GN=Sco1 PE=2 SV=1 - [B0BNM7_RAT]	44.04	0.1022	3	1	1	1	274	30.7	8.57	0.526
Q3MIF4	Xylulose kinase OS=Rattus norvegicus GN=Xylb PE=2 SV=1 - [XYLB_RAT]	46.75	0.0373	2	1	1	1	536	57.9	6.4	0.527
Q68FR5	Transmembrane protein 209 OS=Rattus norvegicus GN=Tmem209 PE=2 SV=1 - [TM209_RAT]	84.54	0.041	1	1	1	1	561	62.9	8.73	0.528
D3ZHD1	Annexin OS=Rattus norvegicus GN=Anxa13 PE=3 SV=1 - [D3ZHD1_RAT]	40.85	0.0502	2	1	2	5	319	36.1	6.04	0.552
G5BV28	Histone H3 OS=Heterocephalus glaber GN=GW7_16515 PE=3 SV=1 - [G5BV28_HETGA]	1938.04	0.509	26	3	11	144	222	25.1	11.33	0.56
P84079	ADP-ribosylation factor 1 OS=Rattus norvegicus GN=Arf1 PE=1 SV=2 - [ARF1_RAT]	619.87	0.6906	5	2	11	60	181	20.7	6.8	0.569
Q6LED0	Histone H3.1 OS=Rattus norvegicus PE=1 SV=3 - [H31_RAT]	269.37	0.3897	15	1	4	26	136	15.4	11.12	0.575
Q642G4	Peroxisomal membrane protein PEX14 OS=Rattus norvegicus GN=Pex14 PE=1 SV=1 - [PEX14_RAT]	133.45	0.0824	1	1	1	2	376	40.9	5.01	0.583
P09495	Tropomyosin alpha-4 chain OS=Rattus norvegicus GN=Tpm4 PE=1 SV=3 - [TPM4_RAT]	1441.78	0.4032	3	5	15	159	248	28.5	4.69	0.595
Q6AYQ4	Transmembrane protein 109 OS=Rattus norvegicus GN=Tmem109 PE=2 SV=1 - [TM109_RAT]	33.55	0.0494	1	1	1	1	243	26.2	9.77	0.607
G5BS71	Calmodulin OS=Heterocephalus glaber GN=GW7_08941 PE=4 SV=1 - [G5BS71_HETGA]	84.75	0.4483	4	1	3	18	116	13	4.35	0.61
G5BJV2	Monoacylglycerol lipase ABHD12 (Fragment) OS=Heterocephalus glaber GN=GW7_03732 PE=4 SV=1 - [G5BJV2_HETGA]	53.32	0.0528	2	1	1	1	322	37.2	8.92	0.611
Q63610	Tropomyosin alpha-3 chain OS=Rattus norvegicus GN=Tpm3 PE=1 SV=2 - [TPM3_RAT]	1483.23	0.4395	8	3	15	134	248	29	4.78	0.616
P84817-3	Isoform 3 of Mitochondrial fission 1 protein OS=Rattus norvegicus GN=Fis1 - [FIS1_RAT]	136.56	0.0759	3	1	1	5	145	16.2	9.25	0.622
P51647	Retinal dehydrogenase 1 OS=Rattus norvegicus GN=Aldh1a1 PE=1 SV=3 - [AL1A1_RAT]	104.11	0.4731	4	11	15	33	501	54.4	7.83	0.626
P25304-3	Isoform 3 of Agrin OS=Rattus norvegicus GN=Agrn - [AGRIN_RAT]	46.9	0.018	13	2	2	2	1940	206.4	6.23	0.627
P11662	NADH-ubiquinone oxidoreductase chain 2 OS=Rattus norvegicus GN=Mtnd2 PE=2 SV=2 - [NU2M_RAT]	0	0.0696	9	1	1	2	345	38.5	9.89	0.627
P58775-2	Isoform 2 of Tropomyosin beta chain OS=Rattus norvegicus GN=Tpm2 - [TPM2_RAT]	3721.88	0.6479	8	11	26	346	284	32.9	4.67	0.636
G5C5X1	Polypyrimidine tract-binding protein 1 (Fragment) OS=Heterocephalus glaber GN=GW7_08108 PE=4 SV=1 - [G5C5X1_HETGA]	561.05	0.1971	5	1	6	52	548	58.7	9.25	0.641
D4A5P1	Uncharacterized protein OS=Rattus norvegicus PE=3 SV=1 - [D4A5P1_RAT]	1758.52	0.1337	1	1	2	87	329	36.7	5.03	0.644
P23562-2	Isoform Kidney of Band 3 anion transport protein OS=Rattus norvegicus GN=Slc4a1 - [B3AT_RAT]	70.84	0.0212	4	1	1	2	848	94.1	6.64	0.648
Q5M9I5	Cytochrome b-c1 complex subunit 6, mitochondrial OS=Rattus norvegicus GN=Uqcrh PE=2 SV=1 - [QCR6_RAT]	173.83	0.2022	1	1	1	4	89	10.4	4.97	0.648
G5ANE1	Rapamycin-insensitive companion of mTOR OS=Heterocephalus glaber GN=GW7_20809 PE=4 SV=1 - [G5ANE1_HETGA]	41.58	0.0104	2	1	1	2	1637	183.7	7.58	0.654
G5C6F4	Poly(ADP-ribose) glycohydrolase ARH3 OS=Heterocephalus glaber GN=GW7_05405 PE=4 SV=1 - [G5C6F4_HETGA]	35.09	0.069	2	2	2	2	319	34.7	5.08	0.657
Q6LDZ3	Leukocyte common antigen OS=Rattus norvegicus GN=Ptprc PE=2 SV=1 - [Q6LDZ3_RAT]	50.99	0.0385	7	2	2	2	962	109.9	6.61	0.659
G5B6L5	39S ribosomal protein L49, mitochondrial OS=Heterocephalus glaber GN=GW7_20637 PE=4 SV=1 - [G5B6L5_HETGA]	41.53	0.0723	2	1	1	1	166	19.3	8.87	0.66
Q5YKG1	Galactosylceramidase OS=Rattus norvegicus GN=Galc PE=2 SV=1 - [Q5YKG1_RAT]	34.4	0.0344	2	1	1	1	668	75.2	6.09	0.66
Q63184	Interferon-induced, double-stranded RNA-activated protein kinase OS=Rattus norvegicus GN=Eif2ak2 PE=1 SV=1 - [E2AK2_RAT]	84.07	0.039	1	1	1	4	513	58.2	7.44	0.668
Q3KRC5	tRNA-dihydrouridine(47) synthase [NAD(P)(+)]-like OS=Rattus norvegicus GN=Dus3l PE=2 SV=1 - [DUS3L_RAT]	33.92	0.0281	1	1	1	1	640	71.5	7.62	0.674
D3ZT38	Protein Pbrm1 OS=Rattus norvegicus GN=Pbrm1 PE=4 SV=1 - [D3ZT38_RAT]	38.24	0.0112	3	1	1	1	1602	183.6	6.7	0.676
P63031	Mitochondrial pyruvate carrier 1 OS=Rattus norvegicus GN=Mpc1 PE=2 SV=1 - [MPC1_RAT]	69.15	0.1927	2	1	1	1	109	12.4	9.61	0.678
G5CB26	Endophilin-B1 (Fragment) OS=Heterocephalus glaber GN=GW7_11021 PE=4 SV=1 - [G5CB26_HETGA]	81.6	0.0413	3	1	1	2	363	40.7	5.67	0.682
F1M2K9	Uncharacterized protein (Fragment) OS=Rattus norvegicus PE=4 SV=1 - [F1M2K9_RAT]	43.07	0.1368	3	1	1	1	117	13	4.77	0.683
G3V7V9	Leucine carboxyl methyltransferase 1 OS=Rattus norvegicus GN=Lcmt1 PE=4 SV=1 - [G3V7V9_RAT]	0	0.0331	2	1	1	1	332	38.3	5.91	0.688
D3ZPY8	Protein Akr1c12 OS=Rattus norvegicus GN=Akr1c12 PE=4 SV=1 - [D3ZPY8_RAT]	135.29	0.4087	7	9	10	13	323	36.9	7.39	0.691
D3ZSV1	Hypothetical LOC287541 (Predicted), isoform CRA_c OS=Rattus norvegicus GN=Ift20 PE=4 SV=1 - [D3ZSV1_RAT]	41.58	0.0892	2	1	1	1	157	18.1	5.17	0.691
P04631	Protein S100-B OS=Rattus norvegicus GN=S100b PE=1 SV=2 - [S100B_RAT]	0	0.163	1	1	1	1	92	10.7	4.55	0.694
F1LN88	Aldehyde dehydrogenase, mitochondrial OS=Rattus norvegicus GN=Aldh2 PE=3 SV=1 - [F1LN88_RAT]	1780.49	0.5376	2	1	20	180	519	56.4	7.31	0.697
G5BJ54	Regulatory-associated protein of mTOR OS=Heterocephalus glaber GN=GW7_04069 PE=4 SV=1 - [G5BJ54_HETGA]	42.21	0.0142	2	1	1	1	1334	149	6.87	0.698
Q6P7A4	Prosaposin OS=Rattus norvegicus GN=Psap PE=2 SV=1 - [Q6P7A4_RAT]	52.14	0.038	2	2	2	3	553	61	5.25	0.702
D3ZJ00	Chitobiase, di-N-acetyl-, isoform CRA_b OS=Rattus norvegicus GN=Ctbs PE=3 SV=1 - [D3ZJ00_RAT]	0	0.0383	2	1	1	1	313	35.5	5.33	0.704
D4A5W2	Protein Psme4 OS=Rattus norvegicus GN=Psme4 PE=4 SV=1 - [D4A5W2_RAT]	23.09	0.057	2	1	1	1	193	22	5.27	0.705
G3V6M8	Nucleoporin 37 (Predicted), isoform CRA_a OS=Rattus norvegicus GN=Nup37 PE=4 SV=1 - [G3V6M8_RAT]	27.32	0.0245	1	1	1	1	326	36.7	6.19	0.712
P40615	H/ACA ribonucleoprotein complex subunit 4 OS=Rattus norvegicus GN=Dkc1 PE=1 SV=4 - [DKC1_RAT]	32.81	0.0393	2	1	1	1	509	56.6	9.38	0.712
G5C8P7	E3 ubiquitin-protein ligase UBR3 OS=Heterocephalus glaber GN=GW7_06200 PE=4 SV=1 - [G5C8P7_HETGA]	25.87	0.0099	1	1	1	1	1721	195.7	6.32	0.712
D4A824	Protein Ddx18 OS=Rattus norvegicus GN=Ddx18 PE=3 SV=1 - [D4A824_RAT]	36.44	0.0211	3	1	1	2	662	74.3	9.48	0.715
F1LSK5	Protein Heatr5a OS=Rattus norvegicus GN=Heatr5a PE=4 SV=1 - [F1LSK5_RAT]	21.77	0.0098	1	1	1	1	2041	220.1	6.6	0.723
G5C9Q2	60S ribosomal protein L34 OS=Heterocephalus glaber GN=GW7_19372 PE=4 SV=1 - [G5C9Q2_HETGA]	24.15	0.0946	6	1	1	1	74	8	11.55	0.728
Q5U313	Ankyrin repeat domain 13a OS=Rattus norvegicus GN=Ankrd13a PE=2 SV=1 - [Q5U313_RAT]	0	0.0204	4	1	1	1	589	67.3	5.19	0.73
P15865	Histone H1.4 OS=Rattus norvegicus GN=Hist1h1e PE=1 SV=3 - [H14_RAT]	566.26	0.1963	6	5	6	43	219	22	11.11	0.731
Q5U206	Calmodulin-like protein 3 OS=Rattus norvegicus GN=Calml3 PE=2 SV=1 - [CALL3_RAT]	84.84	0.3758	2	1	4	14	149	16.8	4.31	0.732
Q70RH9	MHC class II antigen (Fragment) OS=Rattus norvegicus GN=RT1-Ba PE=2 SV=1 - [Q70RH9_RAT]	61.06	0.2381	4	3	4	9	252	27.9	5.01	0.733
G5BE83	Retinol-binding protein 4 (Fragment) OS=Heterocephalus glaber GN=GW7_06242 PE=3 SV=1 - [G5BE83_HETGA]	26.01	0.0532	2	1	1	1	188	21.7	6.34	0.737
Q08877-9	Isoform 8 of Dynamin-3 OS=Rattus norvegicus GN=Dnm3 - [DYN3_RAT]	71.27	0.0649	33	1	5	5	848	95.5	7.77	0.74
Q7TPB7	MAL2A OS=Rattus norvegicus GN=Mal2 PE=2 SV=1 - [Q7TPB7_RAT]	37.84	0.0625	1	1	1	2	176	19.2	6.48	0.743
F1M1J7	Uncharacterized protein (Fragment) OS=Rattus norvegicus PE=4 SV=1 - [F1M1J7_RAT]	66.93	0.1681	4	1	1	1	113	13	6.29	0.746
Q78P65	RCG36947 OS=Rattus norvegicus GN=Rap2a PE=2 SV=1 - [Q78P65_RAT]	0	0.1429	4	1	1	1	105	11.9	5.52	0.747
O54922	Exocyst complex component 7 OS=Rattus norvegicus GN=Exoc7 PE=2 SV=1 - [EXOC7_RAT]	45.27	0.0398	4	1	1	1	653	75	6.71	0.747
G5C7F9	Prolyl 4-hydroxylase subunit alpha-1 OS=Heterocephalus glaber GN=GW7_13147 PE=4 SV=1 - [G5C7F9_HETGA]	0	0.0361	2	1	1	1	388	44.5	7.58	0.748
G5B2K3	Ras-related GTP-binding protein A OS=Heterocephalus glaber GN=GW7_00615 PE=4 SV=1 - [G5B2K3_HETGA]	73.83	0.0511	2	1	1	1	313	36.6	7.72	0.749
Q6IRE3	GIMAP4 OS=Rattus norvegicus GN=Gimap4 PE=2 SV=1 - [Q6IRE3_RAT]	45.19	0.1258	3	3	3	4	310	35.9	6.6	0.752
Q31252	MHC class II-like alpha chain (Fragment) OS=Rattus norvegicus GN=RT1-DMa PE=2 SV=1 - [Q31252_RAT]	51.97	0.1099	2	1	1	2	191	21.6	4.55	0.752
G5BLI6	FACT complex subunit SSRP1 OS=Heterocephalus glaber GN=GW7_13221 PE=4 SV=1 - [G5BLI6_HETGA]	28.56	0.0212	3	2	2	4	709	80.9	7.03	0.753
D4A3E8	Mitochondrial ribosomal protein S27 (Predicted), isoform CRA_b OS=Rattus norvegicus GN=Mrps27 PE=4 SV=1 - [D4A3E8_RAT]	56.43	0.0627	2	2	2	3	415	47.6	5.33	0.753
P14942	Glutathione S-transferase alpha-4 OS=Rattus norvegicus GN=Gsta4 PE=1 SV=2 - [GSTA4_RAT]	120.51	0.2387	3	3	3	4	222	25.5	7.33	0.753
Q62813	Limbic system-associated membrane protein OS=Rattus norvegicus GN=Lsamp PE=1 SV=1 - [LSAMP_RAT]	51.58	0.0769	3	2	2	3	338	37.3	6.68	0.754
F1M4I1	Uncharacterized protein (Fragment) OS=Rattus norvegicus GN=LOC100362857 PE=4 SV=1 - [F1M4I1_RAT]	64.4	0.1102	1	1	1	1	236	26.6	9.48	0.754
Q5I0L3	Tyrosine--tRNA ligase, mitochondrial OS=Rattus norvegicus GN=Yars2 PE=2 SV=1 - [SYYM_RAT]	0	0.0403	1	1	1	2	471	52.6	9.23	0.756
P04692-7	Isoform 7 of Tropomyosin alpha-1 chain OS=Rattus norvegicus GN=Tpm1 - [TPM1_RAT]	1418.73	0.4677	7	2	16	158	248	28.6	4.82	0.759
P70496-3	Isoform PLD1C of Phospholipase D1 OS=Rattus norvegicus GN=Pld1 - [PLD1_RAT]	22.03	0.0203	5	1	1	1	590	68.3	9.26	0.759
Q5VLR6	BWK3 OS=Rattus norvegicus GN=LOC366772 PE=2 SV=1 - [Q5VLR6_RAT]	373.91	0.4046	1	4	11	42	482	52.4	5.11	0.76
D3ZNN0	Uncharacterized protein OS=Rattus norvegicus GN=Sbf1 PE=4 SV=1 - [D3ZNN0_RAT]	38.88	0.0095	1	1	1	1	1573	176.1	8.05	0.761
E9PTN4	Protein Srpk1 OS=Rattus norvegicus GN=Srpk1 PE=3 SV=1 - [E9PTN4_RAT]	0	0.0198	1	1	1	1	655	73.8	6.54	0.761
G5ATA7	Collagen alpha-1(VI) chain OS=Heterocephalus glaber GN=GW7_13731 PE=4 SV=1 - [G5ATA7_HETGA]	1275.83	0.1297	1	2	11	122	1033	109.1	5.54	0.762
G5BAT1	Translocon-associated protein subunit alpha OS=Heterocephalus glaber GN=GW7_06446 PE=4 SV=1 - [G5BAT1_HETGA]	87.54	0.0909	4	2	2	7	253	28.1	4.41	0.764
D3ZD31	Protein Mrc1 OS=Rattus norvegicus GN=Mrc1 PE=4 SV=1 - [D3ZD31_RAT]	0	0.0131	2	1	1	1	1455	164.7	6.9	0.764
P83953	Importin subunit alpha-1 OS=Rattus norvegicus GN=Kpna1 PE=2 SV=1 - [IMA1_RAT]	49.45	0.0725	3	2	2	3	538	60.1	4.97	0.764
D3ZBN0	Histone H1.5 OS=Rattus norvegicus GN=Hist1h1b PE=3 SV=1 - [H15_RAT]	91.51	0.1802	1	4	4	11	222	22.6	10.96	0.765
Q63691	Monocyte differentiation antigen CD14 OS=Rattus norvegicus GN=Cd14 PE=2 SV=2 - [CD14_RAT]	58.19	0.1263	1	2	2	2	372	40	5.52	0.765
Q4KM74	Vesicle-trafficking protein SEC22b OS=Rattus norvegicus GN=Sec22b PE=1 SV=3 - [SC22B_RAT]	50.4	0.293	1	2	5	5	215	24.7	8.51	0.766
P06757	Alcohol dehydrogenase 1 OS=Rattus norvegicus GN=Adh1 PE=1 SV=3 - [ADH1_RAT]	1195.29	0.5479	6	16	16	161	376	39.6	8.18	0.766
D3ZMD7	Uncharacterized protein OS=Rattus norvegicus GN=Efemp1 PE=4 SV=1 - [D3ZMD7_RAT]	0	0.0375	6	1	1	1	347	38.5	5.25	0.766
Q8R2E7	FADD/MORT1 protein with death effector domain OS=Rattus norvegicus GN=Fadd PE=2 SV=1 - [Q8R2E7_RAT]	60.64	0.0962	1	1	1	1	208	23.1	5.55	0.767
Q9QYT8	GTP-binding protein (Fragment) OS=Rattus norvegicus GN=Rab3b PE=2 SV=1 - [Q9QYT8_RAT]	54.9	0.2411	25	1	2	6	112	13.1	5.57	0.769
G5C0C2	MMS19 nucleotide excision repair protein-like protein (Fragment) OS=Heterocephalus glaber GN=GW7_09234 PE=4 SV=1 - [G5C0C2_HETGA]	59.62	0.0108	1	1	1	3	1017	112	6.06	0.769
Q499T2	Gamma-interferon-inducible lysosomal thiol reductase OS=Rattus norvegicus GN=Ifi30 PE=2 SV=1 - [GILT_RAT]	48.38	0.2177	1	3	3	6	248	27.6	4.81	0.77
B2RZC6	Ilf2 protein OS=Rattus norvegicus GN=Ilf2 PE=2 SV=1 - [B2RZC6_RAT]	67.09	0.2308	3	5	5	11	390	43	5.26	0.771
B2RYQ5	Enhancer of rudimentary homolog OS=Rattus norvegicus GN=Erh PE=3 SV=1 - [B2RYQ5_RAT]	58.63	0.2212	3	2	2	2	104	12.3	5.92	0.771
P14272	Plasma kallikrein OS=Rattus norvegicus GN=Klkb1 PE=1 SV=1 - [KLKB1_RAT]	30.56	0.0172	2	1	1	1	638	71.2	8.07	0.774
F1M7X5	Dipeptidyl peptidase 4 soluble form OS=Rattus norvegicus GN=Dpp4 PE=4 SV=1 - [F1M7X5_RAT]	41.26	0.0327	2	2	2	2	734	84.1	6.1	0.774
Q66HG3	Beta-Ala-His dipeptidase OS=Rattus norvegicus GN=Cndp1 PE=2 SV=1 - [CNDP1_RAT]	52.08	0.0386	1	1	1	1	492	54.9	5.21	0.774
G5AS28	Retinal dehydrogenase 1 OS=Heterocephalus glaber GN=GW7_17324 PE=3 SV=1 - [G5AS28_HETGA]	58.42	0.1138	6	1	6	21	501	54.8	7.09	0.775
G5BWK8	Sodium/potassium-transporting ATPase subunit alpha-4 OS=Heterocephalus glaber GN=GW7_00529 PE=3 SV=1 - [G5BWK8_HETGA]	143.53	0.0555	1	1	6	24	1154	128.9	6.1	0.776
G3V7Y9	Alpha-mannosidase 2 OS=Rattus norvegicus GN=Man2a1 PE=4 SV=1 - [G3V7Y9_RAT]	0	0.0305	2	3	3	3	1148	131.2	8.32	0.777
Q64259	Von Hippel-Lindau disease tumor suppressor OS=Rattus norvegicus GN=Vhl PE=2 SV=1 - [VHL_RAT]	48.25	0.0378	2	1	1	2	185	21.2	6.54	0.778
P09895	60S ribosomal protein L5 OS=Rattus norvegicus GN=Rpl5 PE=1 SV=3 - [RL5_RAT]	40.58	0.1717	5	5	5	7	297	34.4	9.74	0.778
F1LN14	SHC-transforming protein 1 OS=Rattus norvegicus GN=Shc1 PE=4 SV=1 - [F1LN14_RAT]	47.99	0.0832	5	2	2	2	469	51.5	7.08	0.778
Q5RKH0	Putative oxidoreductase GLYR1 OS=Rattus norvegicus GN=Glyr1 PE=2 SV=1 - [GLYR1_RAT]	80.62	0.0598	2	3	3	4	552	60.4	9.13	0.778
F1LWD0	Uncharacterized protein (Fragment) OS=Rattus norvegicus PE=4 SV=1 - [F1LWD0_RAT]	36.26	0.1301	1	1	1	3	123	13.7	9.07	0.778
Q9JHB5	Translin-associated protein X OS=Rattus norvegicus GN=Tsnax PE=1 SV=1 - [TSNAX_RAT]	58.12	0.1345	1	2	2	2	290	33	6.55	0.779
Q9EST6	Acidic leucine-rich nuclear phosphoprotein 32 family member B OS=Rattus norvegicus GN=Anp32b PE=2 SV=1 - [AN32B_RAT]	110.44	0.1801	3	5	6	13	272	31	3.99	0.779
D3ZGL8	Uncharacterized protein OS=Rattus norvegicus PE=4 SV=1 - [D3ZGL8_RAT]	56.73	0.297	1	1	4	6	101	12	9.31	0.78
G5B9Y8	Calcium-binding protein 39-like protein OS=Heterocephalus glaber GN=GW7_05369 PE=4 SV=1 - [G5B9Y8_HETGA]	45.01	0.0569	2	1	2	7	334	38.8	8.18	0.781
Q07014-2	Isoform LYN B of Tyrosine-protein kinase Lyn OS=Rattus norvegicus GN=Lyn - [LYN_RAT]	45.96	0.0998	20	2	4	7	491	56.1	6.49	0.782
D4A3T3	Protein Cbx1 OS=Rattus norvegicus GN=Cbx1 PE=4 SV=1 - [D4A3T3_RAT]	228.62	0.1784	2	1	2	9	185	21.4	4.93	0.783
B2RYN1	Fructosamine-3-kinase-related protein OS=Rattus norvegicus GN=Fn3krp PE=2 SV=1 - [B2RYN1_RAT]	57.9	0.0453	1	1	1	2	309	34.1	7.88	0.783
Q5BJY9	Keratin, type I cytoskeletal 18 OS=Rattus norvegicus GN=Krt18 PE=1 SV=3 - [K1C18_RAT]	1118.93	0.6147	20	19	22	113	423	47.7	5.26	0.787
P52759	Ribonuclease UK114 OS=Rattus norvegicus GN=Hrsp12 PE=1 SV=3 - [UK114_RAT]	45.3	0.073	1	1	1	2	137	14.3	8.1	0.787
F1LVZ9	Uncharacterized protein (Fragment) OS=Rattus norvegicus PE=4 SV=1 - [F1LVZ9_RAT]	51.27	0.0936	2	3	3	3	513	58.3	5.41	0.787
F1LSS1	Structural maintenance of chromosomes protein OS=Rattus norvegicus GN=Smc1a PE=3 SV=1 - [F1LSS1_RAT]	43.26	0.0211	3	2	2	4	1232	143.1	8.16	0.789
G5BD45	Chromobox protein-like protein 3 (Fragment) OS=Heterocephalus glaber GN=GW7_01107 PE=4 SV=1 - [G5BD45_HETGA]	256.87	0.3408	7	4	5	14	179	20.4	5.14	0.789
P35704	Peroxiredoxin-2 OS=Rattus norvegicus GN=Prdx2 PE=1 SV=3 - [PRDX2_RAT]	590.72	0.4394	2	9	9	47	198	21.8	5.59	0.79
D4A1B8	Protein Dctn3 OS=Rattus norvegicus GN=Dctn3 PE=4 SV=1 - [D4A1B8_RAT]	45.24	0.0591	2	1	1	1	186	21.1	5.71	0.79
D3ZIR8	P2X purinoceptor OS=Rattus norvegicus GN=P2rx4 PE=3 SV=1 - [D3ZIR8_RAT]	40.75	0.0748	3	1	1	1	361	40.3	6.73	0.79
D3Z8W0	RCG47968, isoform CRA_a OS=Rattus norvegicus GN=rCG_47968 PE=4 SV=1 - [D3Z8W0_RAT]	0	0.0301	1	1	1	1	531	58.8	5.15	0.79
Q63619	Ubiquinone biosynthesis protein COQ7 homolog (Fragment) OS=Rattus norvegicus GN=Coq7 PE=2 SV=3 - [COQ7_RAT]	45.05	0.1453	2	1	1	2	179	20.1	5.99	0.79
P62907	60S ribosomal protein L10a OS=Rattus norvegicus GN=Rpl10a PE=1 SV=2 - [RL10A_RAT]	286.95	0.447	8	9	9	28	217	24.8	9.94	0.793
G3V786	Protein Akr1b8 OS=Rattus norvegicus GN=Akr1b8 PE=4 SV=1 - [G3V786_RAT]	325.43	0.6709	10	13	15	53	316	36.1	7.46	0.793
Q641W2	UPF0160 protein MYG1, mitochondrial OS=Rattus norvegicus GN=Myg1 PE=1 SV=1 - [MYG1_RAT]	56.27	0.0577	2	2	2	2	381	42.9	6.47	0.793
P60711	Actin, cytoplasmic 1 OS=Rattus norvegicus GN=Actb PE=1 SV=1 - [ACTB_RAT]	18838	0.8773	16	3	27	1758	375	41.7	5.48	0.794
G3V6H2	Pre-mRNA processing factor 8, isoform CRA_a OS=Rattus norvegicus GN=Prpf8 PE=4 SV=1 - [G3V6H2_RAT]	55.05	0.0137	2	2	3	4	2335	273.4	8.84	0.794
Q05BA4	Myadm protein OS=Rattus norvegicus GN=Myadm PE=2 SV=1 - [Q05BA4_RAT]	50.69	0.0943	2	2	2	2	318	35.1	8.31	0.794
E9PTX2	Protein Abcg3l1 OS=Rattus norvegicus GN=Abcg3l1 PE=4 SV=1 - [E9PTX2_RAT]	24.52	0.0155	8	1	1	3	645	73	6.95	0.794
F1LLX8	Lysosome-associated membrane glycoprotein 2 OS=Rattus norvegicus GN=Lamp2 PE=4 SV=1 - [F1LLX8_RAT]	229.67	0.0949	3	3	3	18	411	45.1	7.88	0.794
P33273	Cytochrome P450 2C55 OS=Rattus norvegicus GN=Cyp2c55 PE=2 SV=2 - [CP255_RAT]	119.9	0.1837	16	8	8	16	490	56	6.98	0.794
Q4G006	Inpp5b protein (Fragment) OS=Rattus norvegicus GN=Inpp5b PE=2 SV=1 - [Q4G006_RAT]	44.75	0.0238	3	1	1	1	757	86.4	6.32	0.794
Q6PEC1	Tubulin-specific chaperone A OS=Rattus norvegicus GN=Tbca PE=1 SV=1 - [TBCA_RAT]	0	0.213	1	2	2	2	108	12.7	5.47	0.795
G5AQ32	4-trimethylaminobutyraldehyde dehydrogenase OS=Heterocephalus glaber GN=GW7_21150 PE=3 SV=1 - [G5AQ32_HETGA]	78.92	0.0734	1	2	4	8	518	56	7.4	0.795
Q3B8P5	Psmd8 protein (Fragment) OS=Rattus norvegicus GN=Psmd8 PE=2 SV=1 - [Q3B8P5_RAT]	114.22	0.1158	4	3	3	5	285	32.3	6.38	0.796
B5DEJ8	Rabgef1 protein (Fragment) OS=Rattus norvegicus GN=Rabgef1 PE=2 SV=1 - [B5DEJ8_RAT]	40.98	0.0516	3	1	1	1	368	42.6	5.49	0.796
G5BPS2	Polymerase delta-interacting protein 3 OS=Heterocephalus glaber GN=GW7_19460 PE=4 SV=1 - [G5BPS2_HETGA]	32.7	0.0439	3	1	1	1	296	32.3	9.32	0.796
D3ZCV8	Protein Fuk OS=Rattus norvegicus GN=Fuk PE=3 SV=1 - [D3ZCV8_RAT]	35.84	0.0615	4	4	4	6	1090	119.5	6.7	0.796
G5BVX3	Thioredoxin-dependent peroxide reductase, mitochondrial (Fragment) OS=Heterocephalus glaber GN=GW7_15376 PE=4 SV=1 - [G5BVX3_HETGA]	88.33	0.0694	1	1	2	4	245	26.7	6.93	0.797
Q6MG98	Histocompatibility 2, class II antigen E alpha OS=Rattus norvegicus GN=RT1-Da PE=2 SV=1 - [Q6MG98_RAT]	190.01	0.2235	9	4	4	9	255	29.2	5.19	0.797
D3ZY09	Protein Uba7 OS=Rattus norvegicus GN=Uba7 PE=4 SV=1 - [D3ZY09_RAT]	35.51	0.025	2	1	1	1	880	97.2	5.78	0.797
B0BNA5	Coactosin-like protein OS=Rattus norvegicus GN=Cotl1 PE=1 SV=1 - [COTL1_RAT]	443.12	0.7394	1	10	10	39	142	15.9	5.4	0.798
F1M5X9	Uncharacterized protein (Fragment) OS=Rattus norvegicus PE=3 SV=1 - [F1M5X9_RAT]	124.69	0.276	2	1	7	16	250	26.9	9.39	0.798
Q6IFV4	Keratin, type I cytoskeletal 13 OS=Rattus norvegicus GN=Krt13 PE=2 SV=1 - [K1C13_RAT]	194.14	0.0936	27	1	5	29	438	47.7	4.91	0.798
G5BHY3	Uncharacterized protein (Fragment) OS=Heterocephalus glaber GN=GW7_07493 PE=4 SV=1 - [G5BHY3_HETGA]	45.64	0.1235	2	1	1	1	170	19.6	5.29	0.798
F1LZF4	Uncharacterized protein (Fragment) OS=Rattus norvegicus PE=4 SV=1 - [F1LZF4_RAT]	6885.54	0.5237	5	53	53	599	1182	131.8	6.58	0.799
G5AK02	Selenium-binding protein 1 (Fragment) OS=Heterocephalus glaber GN=GW7_10561 PE=4 SV=1 - [G5AK02_HETGA]	762.01	0.1032	1	1	4	145	494	55.2	6.9	0.799
D4A0T4	Kynurenine--oxoglutarate transaminase 1, mitochondrial OS=Rattus norvegicus GN=Ccbl1 PE=4 SV=1 - [D4A0T4_RAT]	48.63	0.0842	5	2	2	3	380	43.2	6.24	0.8
G3V7U4	Lamin-B1 OS=Rattus norvegicus GN=Lmnb1 PE=3 SV=1 - [G3V7U4_RAT]	218.47	0.3356	4	13	14	31	587	66.6	5.16	0.801
P20760	Ig gamma-2A chain C region OS=Rattus norvegicus GN=Igg-2a PE=1 SV=1 - [IGG2A_RAT]	658.38	0.5217	6	11	14	84	322	35.2	7.68	0.802
Q19LA7	Vesicle-associated membrane protein 2 (Fragment) OS=Rattus norvegicus GN=Vamp2 PE=2 SV=1 - [Q19LA7_RAT]	85.78	0.4857	8	1	1	2	35	4	9.32	0.803
G5ASE4	Spectrin alpha chain, brain OS=Heterocephalus glaber GN=GW7_01914 PE=4 SV=1 - [G5ASE4_HETGA]	1362.75	0.3469	3	1	68	159	2482	285.7	5.34	0.803
F1LMR0	Protein Itga2 (Fragment) OS=Rattus norvegicus GN=Itga2 PE=3 SV=1 - [F1LMR0_RAT]	75.07	0.0656	2	5	5	6	1159	126.9	5.2	0.803
P23457	3-alpha-hydroxysteroid dehydrogenase OS=Rattus norvegicus GN=Akr1c9 PE=1 SV=1 - [DIDH_RAT]	343.03	0.413	1	8	9	22	322	37	7.09	0.803
Q9ES40	PRA1 family protein 3 OS=Rattus norvegicus GN=Arl6ip5 PE=1 SV=1 - [PRAF3_RAT]	64.93	0.1064	1	2	2	4	188	21.5	9.61	0.804
G5AT76	Ras GTPase-activating protein 1 (Fragment) OS=Heterocephalus glaber GN=GW7_08019 PE=4 SV=1 - [G5AT76_HETGA]	34.68	0.0253	3	1	1	1	868	100.1	7.68	0.805
G5CA40	Fibrillin-1 (Fragment) OS=Heterocephalus glaber GN=GW7_07412 PE=4 SV=1 - [G5CA40_HETGA]	399.27	0.1274	1	2	29	70	2825	306.8	4.89	0.806
D3ZMK2	Uncharacterized protein OS=Rattus norvegicus PE=3 SV=1 - [D3ZMK2_RAT]	34.21	0.0522	11	1	1	2	134	14.1	7.05	0.806
Q5M7W1	Thioredoxin-interacting protein OS=Rattus norvegicus GN=Txnip PE=2 SV=1 - [TXNIP_RAT]	35.47	0.0381	2	1	1	1	394	44	6.87	0.806
P23711	Heme oxygenase 2 OS=Rattus norvegicus GN=Hmox2 PE=1 SV=1 - [HMOX2_RAT]	58.96	0.0286	2	1	1	3	315	35.7	5.49	0.807
P97617	Glyceraldehyde 3-phosphate dehydrogenase (Fragment) OS=Rattus norvegicus GN=LOC499896 PE=2 SV=1 - [P97617_RAT]	22.52	0.4217	4	1	2	14	83	9.2	9.2	0.807
P05964	Protein S100-A6 OS=Rattus norvegicus GN=S100a6 PE=1 SV=3 - [S10A6_RAT]	85.44	0.3596	2	3	3	7	89	10	5.48	0.808
P20767	Ig lambda-2 chain C region OS=Rattus norvegicus PE=4 SV=1 - [LAC2_RAT]	199.19	0.6827	1	5	5	14	104	11.3	5.99	0.808
Q64232	Very-long-chain enoyl-CoA reductase OS=Rattus norvegicus GN=Tecr PE=2 SV=1 - [TECR_RAT]	74.99	0.0552	1	2	2	2	308	36.1	9.55	0.81
P15129	Cytochrome P450 4B1 OS=Rattus norvegicus GN=Cyp4b1 PE=1 SV=3 - [CP4B1_RAT]	37.16	0.1018	2	3	3	3	511	58.9	8.65	0.81
F1LX81	Protein Slfn5 (Fragment) OS=Rattus norvegicus GN=Slfn5 PE=4 SV=1 - [F1LX81_RAT]	0	0.0309	1	1	1	1	485	55.5	6.62	0.81
P97519	Hydroxymethylglutaryl-CoA lyase, mitochondrial OS=Rattus norvegicus GN=Hmgcl PE=2 SV=1 - [HMGCL_RAT]	275.03	0.3169	2	6	6	11	325	34.2	8.41	0.811
F1LQG2	Platelet glycoprotein 4 OS=Rattus norvegicus GN=Cd36 PE=4 SV=1 - [F1LQG2_RAT]	52.33	0.1377	8	5	5	7	472	52.9	8.56	0.811
G5AW15	Vesicle-trafficking protein SEC22b OS=Heterocephalus glaber GN=GW7_13757 PE=4 SV=1 - [G5AW15_HETGA]	58.73	0.2551	1	1	4	4	247	28.2	8.82	0.812
Q5U362	Annexin OS=Rattus norvegicus GN=Anxa4 PE=2 SV=1 - [Q5U362_RAT]	880.33	0.6583	4	17	17	54	319	35.9	5.57	0.813
Q924C3-2	Isoform 1 of Ectonucleotide pyrophosphatase/phosphodiesterase family member 1 OS=Rattus norvegicus GN=Enpp1 - [ENPP1_RAT]	66.44	0.0729	3	4	4	5	905	102.8	6.55	0.813
P97584	Prostaglandin reductase 1 OS=Rattus norvegicus GN=Ptgr1 PE=2 SV=3 - [PTGR1_RAT]	175.11	0.3313	1	8	8	19	329	35.7	8.02	0.813
B0BNJ9	RCG44002, isoform CRA_a OS=Rattus norvegicus GN=Tmem14c PE=4 SV=1 - [B0BNJ9_RAT]	42.7	0.1491	1	1	1	3	114	11.7	9.64	0.813
D3ZQC7	Glyceraldehyde-3-phosphate dehydrogenase OS=Rattus norvegicus PE=3 SV=1 - [D3ZQC7_RAT]	222.98	0.1595	1	1	4	40	326	35.2	6.24	0.815
Q5M9F7	ARP10 actin-related protein 10 homolog (S. cerevisiae) OS=Rattus norvegicus GN=Actr10 PE=2 SV=1 - [Q5M9F7_RAT]	98.41	0.1295	3	3	3	3	417	46.2	7.37	0.815
Q10758	Keratin, type II cytoskeletal 8 OS=Rattus norvegicus GN=Krt8 PE=1 SV=3 - [K2C8_RAT]	5402.38	0.6605	36	27	34	487	483	54	6	0.816
G5B7U4	Ubiquitin-conjugating enzyme E2 N OS=Heterocephalus glaber GN=GW7_08077 PE=3 SV=1 - [G5B7U4_HETGA]	30.76	0.2763	3	1	4	9	152	17.3	8.13	0.816
O35821	Myb-binding protein 1A OS=Rattus norvegicus GN=Mybbp1a PE=2 SV=2 - [MBB1A_RAT]	118.72	0.09	1	8	8	11	1344	152.2	8.95	0.816
F1LY50	Protein Dvwa (Fragment) OS=Rattus norvegicus GN=Col6a4p1 PE=4 SV=1 - [F1LY50_RAT]	184.54	0.1059	1	6	6	14	727	76	8.88	0.816
Q5I0K3	Citrate lyase subunit beta-like protein, mitochondrial OS=Rattus norvegicus GN=Clybl PE=2 SV=2 - [CLYBL_RAT]	33.73	0.1538	3	2	3	6	338	37.3	7.97	0.816
Q711G3	Isoamyl acetate-hydrolyzing esterase 1 homolog OS=Rattus norvegicus GN=Iah1 PE=2 SV=2 - [IAH1_RAT]	91.45	0.2048	1	4	4	12	249	28	5.95	0.817
F1M5P8	Probable lysosomal cobalamin transporter (Fragment) OS=Rattus norvegicus GN=Lmbrd1 PE=4 SV=1 - [F1M5P8_RAT]	0	0.0387	3	1	1	1	465	53.1	7.58	0.817
F1LYQ8	Protein Farp1 (Fragment) OS=Rattus norvegicus GN=Farp1 PE=4 SV=1 - [F1LYQ8_RAT]	81.48	0.0252	1	2	2	4	992	112.7	8.13	0.818
Q9JLT6	BH3-interacting domain death agonist OS=Rattus norvegicus GN=Bid PE=2 SV=2 - [BID_RAT]	66.85	0.0561	1	1	1	2	196	22.2	4.97	0.818
D3ZD33	Protein Srrm1 OS=Rattus norvegicus GN=Srrm1 PE=4 SV=1 - [D3ZD33_RAT]	0	0.0134	2	1	1	1	895	100.8	11.94	0.818
G5BGK3	Myosin-Ib OS=Heterocephalus glaber GN=GW7_01409 PE=4 SV=1 - [G5BGK3_HETGA]	127.5	0.0333	9	1	4	15	1292	148.4	9.25	0.819
P0C5H9	Mesencephalic astrocyte-derived neurotrophic factor OS=Rattus norvegicus GN=Manf PE=1 SV=1 - [MANF_RAT]	0	0.2179	2	3	3	3	179	20.4	8.25	0.82
G5AL91	Elongation factor 1-alpha OS=Heterocephalus glaber GN=GW7_04002 PE=4 SV=1 - [G5AL91_HETGA]	350.39	0.2059	6	1	4	45	272	29.7	9.48	0.821
D3ZUL3	Protein Col6a1 OS=Rattus norvegicus GN=Col6a1 PE=4 SV=1 - [D3ZUL3_RAT]	6020.9	0.3941	9	22	31	432	1025	108.7	5.36	0.821
P25030	Keratin, type I cytoskeletal 20 OS=Rattus norvegicus GN=Krt20 PE=2 SV=2 - [K1C20_RAT]	1202.81	0.5058	10	20	23	112	429	49.4	5.34	0.821
D4A2F6	Protein Nhlrc3 OS=Rattus norvegicus GN=Nhlrc3 PE=4 SV=1 - [D4A2F6_RAT]	48.32	0.1383	1	2	2	5	347	38.2	5.85	0.822
Q62651	Delta(3,5)-Delta(2,4)-dienoyl-CoA isomerase, mitochondrial OS=Rattus norvegicus GN=Ech1 PE=1 SV=2 - [ECH1_RAT]	138.38	0.4404	1	10	10	19	327	36.1	7.99	0.823
Q6AYS8	Estradiol 17-beta-dehydrogenase 11 OS=Rattus norvegicus GN=Hsd17b11 PE=2 SV=1 - [DHB11_RAT]	113.1	0.3658	6	8	8	9	298	32.9	8.63	0.823
P50408	V-type proton ATPase subunit F OS=Rattus norvegicus GN=Atp6v1f PE=1 SV=1 - [VATF_RAT]	204.98	0.3445	2	2	2	4	119	13.4	5.82	0.824
D3ZBL9	Protein RGD1304704 OS=Rattus norvegicus GN=RGD1304704 PE=4 SV=1 - [D3ZBL9_RAT]	173.41	0.332	4	6	6	12	244	28.2	6.89	0.824
D3ZG78	Protein Zzef1 OS=Rattus norvegicus GN=Zzef1 PE=4 SV=1 - [D3ZG78_RAT]	64.72	0.0188	1	3	3	3	2924	327.9	5.96	0.824
G5B820	Beta-catenin-like protein 1 (Fragment) OS=Heterocephalus glaber GN=GW7_21245 PE=4 SV=1 - [G5B820_HETGA]	0	0.0288	4	2	2	3	556	64.3	5.1	0.824
G3V6L8	RCG61894, isoform CRA_a OS=Rattus norvegicus GN=Strn PE=4 SV=1 - [G3V6L8_RAT]	0	0.0397	2	2	2	2	780	86.1	5.21	0.824
Q921A4	Cytoglobin OS=Rattus norvegicus GN=Cygb PE=1 SV=1 - [CYGB_RAT]	32.75	0.2684	1	2	2	2	190	21.5	6.8	0.824
P02634	Protein S100-G OS=Rattus norvegicus GN=S100g PE=1 SV=3 - [S100G_RAT]	83.77	0.443	1	4	4	17	79	9	5.01	0.824
P54313	Guanine nucleotide-binding protein G(I)/G(S)/G(T) subunit beta-2 OS=Rattus norvegicus GN=Gnb2 PE=1 SV=4 - [GBB2_RAT]	872.56	0.3706	9	5	9	46	340	37.3	6	0.825
G3V7V6	All-trans-13,14-dihydroretinol saturase, isoform CRA_b OS=Rattus norvegicus GN=Retsat PE=4 SV=1 - [G3V7V6_RAT]	77.7	0.1117	3	4	4	4	609	67.4	8.81	0.825
G5C569	60S ribosomal protein L22 (Fragment) OS=Heterocephalus glaber GN=GW7_09159 PE=4 SV=1 - [G5C569_HETGA]	47.76	0.3145	5	2	2	3	124	14.4	9.19	0.825
B2RYG6	Ubiquitin thioesterase OTUB1 OS=Rattus norvegicus GN=Otub1 PE=1 SV=1 - [OTUB1_RAT]	119.39	0.1661	3	4	4	18	271	31.3	4.94	0.826
D4AE06	Peptidyl-prolyl cis-trans isomerase OS=Rattus norvegicus GN=Fkbp15 PE=4 SV=1 - [D4AE06_RAT]	60.59	0.0403	4	3	3	4	1215	133	5.19	0.826
Q5U1Z9	Metaxin 2 OS=Rattus norvegicus GN=Mtx2 PE=2 SV=1 - [Q5U1Z9_RAT]	165.29	0.2776	1	4	4	10	263	29.7	5.34	0.826
Q923V4	F-box only protein 6 OS=Rattus norvegicus GN=Fbxo6 PE=2 SV=1 - [FBX6_RAT]	51.89	0.088	1	1	1	2	284	32.8	6.86	0.826
D3ZE25	Protein RGD1565752 OS=Rattus norvegicus GN=RGD1565752 PE=4 SV=1 - [D3ZE25_RAT]	95.73	0.0693	3	1	1	2	303	34.7	9.28	0.826
P35213-2	Isoform Short of 14-3-3 protein beta/alpha OS=Rattus norvegicus GN=Ywhab - [1433B_RAT]	614.61	0.5615	4	7	12	83	244	27.8	4.88	0.827
D3ZA14	Protein Efr3a OS=Rattus norvegicus GN=Efr3a PE=4 SV=1 - [D3ZA14_RAT]	44.81	0.02	3	1	1	1	802	90.9	6.95	0.827
Q9EQS0	Transaldolase OS=Rattus norvegicus GN=Taldo1 PE=1 SV=2 - [TALDO_RAT]	818.46	0.4421	2	17	17	76	337	37.4	7.03	0.827
G3V978	Protein Dhrs11 OS=Rattus norvegicus GN=Dhrs11 PE=3 SV=1 - [G3V978_RAT]	169.03	0.2192	3	4	4	5	260	28.4	6.42	0.827
G3V6C4	UDP-glucose 6-dehydrogenase OS=Rattus norvegicus GN=Ugdh PE=3 SV=1 - [G3V6C4_RAT]	1453.76	0.6552	3	24	24	116	493	54.9	7.34	0.828
G5BS92	Nucleolar protein 58 OS=Heterocephalus glaber GN=GW7_04961 PE=4 SV=1 - [G5BS92_HETGA]	74.87	0.0621	4	1	1	1	306	34.3	9.29	0.828
P43138	DNA-(apurinic or apyrimidinic site) lyase OS=Rattus norvegicus GN=Apex1 PE=1 SV=2 - [APEX1_RAT]	146.97	0.3438	3	7	7	15	317	35.5	7.91	0.828
F1M9Q5	Hydroxymethylglutaryl-CoA synthase, mitochondrial (Fragment) OS=Rattus norvegicus GN=Hmgcs2 PE=4 SV=1 - [F1M9Q5_RAT]	1143.71	0.5485	6	21	21	112	474	53	8.21	0.828
Q9JK56	P47phox (Fragment) OS=Rattus norvegicus GN=Ncf1 PE=2 SV=1 - [Q9JK56_RAT]	0	0.029	4	1	1	1	310	35.8	7.55	0.828
B5DEY8	Protein Snx6 OS=Rattus norvegicus GN=Snx6 PE=2 SV=1 - [B5DEY8_RAT]	103.39	0.0616	3	2	2	4	406	46.6	6.16	0.829
G3V8Q0	Regulator of G-protein signalling 10, isoform CRA_b OS=Rattus norvegicus GN=Rgs10 PE=4 SV=1 - [G3V8Q0_RAT]	37.33	0.1492	3	2	2	2	181	21.2	8.51	0.83
P32198	Carnitine O-palmitoyltransferase 1, liver isoform OS=Rattus norvegicus GN=Cpt1a PE=1 SV=2 - [CPT1A_RAT]	103.13	0.0414	2	2	2	7	773	88.1	8.54	0.83
Q6P6S9	Ectonucleoside triphosphate diphosphohydrolase 5 OS=Rattus norvegicus GN=Entpd5 PE=2 SV=1 - [ENTP5_RAT]	238.88	0.192	3	5	5	14	427	47.3	5.16	0.831
Q5U216	ATP-dependent RNA helicase DDX39A OS=Rattus norvegicus GN=Ddx39a PE=2 SV=1 - [DX39A_RAT]	182.81	0.2248	3	3	10	29	427	49.1	5.68	0.831
D4A345	Uncharacterized protein OS=Rattus norvegicus PE=4 SV=1 - [D4A345_RAT]	126.63	0.1412	15	2	3	7	255	28.6	10.29	0.831
Q27I67	Thymosin beta 4 (Fragment) OS=Bathyergus suillus PE=2 SV=1 - [Q27I67_BATSU]	22.82	0.3421	6	1	2	6	38	4.4	5.31	0.831
D3ZK97	Histone H3 OS=Rattus norvegicus GN=H3f3c PE=3 SV=1 - [D3ZK97_RAT]	480.31	0.3897	17	1	4	42	136	15.3	11.27	0.832
Q9QZV0	Ad1-antigen (Fragment) OS=Rattus norvegicus GN=Cd63 PE=2 SV=1 - [Q9QZV0_RAT]	26.36	0.0484	3	1	1	1	124	13.8	8.1	0.832
G5CB67	Eukaryotic translation initiation factor 6 (Fragment) OS=Heterocephalus glaber GN=GW7_00021 PE=3 SV=1 - [G5CB67_HETGA]	92.95	0.3258	4	2	2	7	178	19.5	4.6	0.832
P10252	CD48 antigen OS=Rattus norvegicus GN=Cd48 PE=1 SV=1 - [CD48_RAT]	91.11	0.1875	1	3	3	6	240	27.7	7.83	0.832
Q5PQN0	Neurocalcin-delta OS=Rattus norvegicus GN=Ncald PE=1 SV=3 - [NCALD_RAT]	32.85	0.3368	3	4	5	8	193	22.2	5.35	0.833
G5BH71	Coatomer subunit gamma OS=Heterocephalus glaber GN=GW7_16775 PE=3 SV=1 - [G5BH71_HETGA]	50.86	0.0427	3	1	3	7	844	94.4	5.58	0.833
G5BBX8	Serine/threonine-protein kinase 10 (Fragment) OS=Heterocephalus glaber GN=GW7_00624 PE=4 SV=1 - [G5BBX8_HETGA]	45.95	0.0404	3	2	2	2	965	111.6	6.98	0.833
Q6AY09	Heterogeneous nuclear ribonucleoprotein H2 OS=Rattus norvegicus GN=Hnrnph2 PE=1 SV=1 - [HNRH2_RAT]	188.75	0.2316	2	2	7	28	449	49.3	6.3	1.2
G5BMH1	Filamin-B OS=Heterocephalus glaber GN=GW7_03972 PE=4 SV=1 - [G5BMH1_HETGA]	3284.18	0.2388	1	1	47	237	2634	281.5	5.63	1.2
D3ZEZ9	Uncharacterized protein OS=Rattus norvegicus PE=4 SV=1 - [D3ZEZ9_RAT]	141.53	0.1504	3	23	24	38	2167	242.1	6.89	1.2
B5DFF7	Dusp3 protein OS=Rattus norvegicus GN=Dusp3 PE=2 SV=1 - [B5DFF7_RAT]	259.06	0.2757	3	4	4	10	185	20.5	6.54	1.2
P36201	Cysteine-rich protein 2 OS=Rattus norvegicus GN=Crip2 PE=2 SV=1 - [CRIP2_RAT]	36.69	0.1875	1	2	2	5	208	22.7	8.63	1.2
Q4G067	Mitochondrial ribosomal protein L44 OS=Rattus norvegicus GN=Mrpl44 PE=2 SV=1 - [Q4G067_RAT]	0	0.0542	1	1	1	1	332	37.4	8.82	1.201
D4ACU9	Integrin alpha 5 (Mapped) OS=Rattus norvegicus GN=Itga5 PE=3 SV=1 - [D4ACU9_RAT]	219.05	0.1465	1	11	11	24	1099	119.4	6.28	1.202
Q1HAQ0	Lysophosphatidylcholine acyltransferase 1 OS=Rattus norvegicus GN=Lpcat1 PE=2 SV=2 - [PCAT1_RAT]	70.94	0.0412	1	1	1	1	534	59.7	6.25	1.202
G5BDW7	Proteasomal ubiquitin receptor ADRM1 OS=Heterocephalus glaber GN=GW7_16325 PE=4 SV=1 - [G5BDW7_HETGA]	51.1	0.1229	3	4	4	6	407	42.1	5.07	1.202
Q5RJM3	Insulin-like growth factor binding protein 7 OS=Rattus norvegicus GN=Igfbp7 PE=2 SV=1 - [Q5RJM3_RAT]	37.76	0.0676	2	1	1	2	281	28.9	8.02	1.204
Q6AXW2	Protein Tmod3 OS=Rattus norvegicus GN=Tmod3 PE=2 SV=1 - [Q6AXW2_RAT]	78.83	0.2188	1	5	6	12	352	39.4	4.89	1.205
Q9JI56	Synaptosomal-associated protein OS=Rattus norvegicus GN=Snap29 PE=2 SV=1 - [Q9JI56_RAT]	29.81	0.0428	2	1	1	1	257	29.1	5.48	1.205
P63036	DnaJ homolog subfamily A member 1 OS=Rattus norvegicus GN=Dnaja1 PE=2 SV=1 - [DNJA1_RAT]	31.74	0.131	5	4	4	6	397	44.8	7.08	1.206
Q9R066-2	Isoform 2 of Coxsackievirus and adenovirus receptor homolog OS=Rattus norvegicus GN=Cxadr - [CXAR_RAT]	38.02	0.0682	2	1	1	1	352	38.8	6.96	1.206
F1M865	Uncharacterized protein (Fragment) OS=Rattus norvegicus PE=4 SV=1 - [F1M865_RAT]	565.8	0.3716	6	21	21	65	740	83	7.64	1.207
Q68A21	Transcriptional activator protein Pur-beta OS=Rattus norvegicus GN=Purb PE=1 SV=3 - [PURB_RAT]	64.99	0.2286	2	2	5	5	315	33.4	5.43	1.208
P08932	T-kininogen 2 OS=Rattus norvegicus PE=1 SV=2 - [KNT2_RAT]	130.88	0.2651	1	3	10	18	430	47.7	6.35	1.208
P01048	T-kininogen 1 OS=Rattus norvegicus GN=Map1 PE=1 SV=2 - [KNT1_RAT]	868.76	0.2163	3	5	8	55	430	47.7	6.52	1.208
F1LN42	Protein Tns1 (Fragment) OS=Rattus norvegicus GN=Tns1 PE=4 SV=1 - [F1LN42_RAT]	492.76	0.2629	9	29	34	88	1746	185.7	7.61	1.209
E9PTX9	Protein Slc12a2 OS=Rattus norvegicus GN=Slc12a2 PE=4 SV=1 - [E9PTX9_RAT]	166.05	0.0615	4	5	5	9	1203	130.3	6.52	1.209
P17256	Mevalonate kinase OS=Rattus norvegicus GN=Mvk PE=1 SV=1 - [KIME_RAT]	40.07	0.0532	1	1	1	1	395	42	7.02	1.209
Q5M849	Interferon-induced protein 35 OS=Rattus norvegicus GN=Ifi35 PE=2 SV=1 - [Q5M849_RAT]	50.75	0.1853	1	3	3	6	286	31.7	5.53	1.209
Q4KLL0	Transcription elongation factor A protein 1 OS=Rattus norvegicus GN=Tcea1 PE=2 SV=1 - [TCEA1_RAT]	125.21	0.206	2	4	4	6	301	33.9	8.38	1.21
Q66HK3	Prostaglandin G/H synthase 1 OS=Rattus norvegicus GN=Ptgs1 PE=2 SV=1 - [Q66HK3_RAT]	37.42	0.0797	2	2	2	3	602	69	6.7	1.21
P15429	Beta-enolase OS=Rattus norvegicus GN=Eno3 PE=1 SV=3 - [ENOB_RAT]	1972.43	0.3041	4	1	10	160	434	47	7.44	1.211
G5BNT8	IST1-like protein OS=Heterocephalus glaber GN=GW7_16421 PE=4 SV=1 - [G5BNT8_HETGA]	65.48	0.0523	2	1	1	1	363	39.5	5.54	1.211
F1MAA5	Protein Rangap1 OS=Rattus norvegicus GN=Rangap1 PE=4 SV=1 - [F1MAA5_RAT]	64.51	0.0205	1	1	1	2	586	63.1	4.72	1.211
D4A4H7	26S proteasome non-ATPase regulatory subunit 9 OS=Rattus norvegicus GN=Psmd9 PE=4 SV=1 - [D4A4H7_RAT]	63.35	0.1005	5	2	2	4	219	24.1	5.62	1.212
D4A539	Protein Ehbp1l1 OS=Rattus norvegicus GN=Ehbp1l1 PE=4 SV=1 - [D4A539_RAT]	0	0.0077	1	1	1	1	1697	182.1	4.94	1.212
Q4G063	Cysteine-rich with EGF-like domain protein 2 OS=Rattus norvegicus GN=Creld2 PE=1 SV=1 - [CREL2_RAT]	45.61	0.0774	1	2	2	2	349	38.2	4.56	1.212
P26772	10 kDa heat shock protein, mitochondrial OS=Rattus norvegicus GN=Hspe1 PE=1 SV=3 - [CH10_RAT]	528.8	0.6078	3	7	7	70	102	10.9	8.92	1.214
Q6P7A9	Lysosomal alpha-glucosidase OS=Rattus norvegicus GN=Gaa PE=2 SV=1 - [LYAG_RAT]	38.8	0.0462	1	3	3	3	953	106.1	5.73	1.214
I6L9G5	Protein Rcn3 OS=Rattus norvegicus GN=Rcn3 PE=2 SV=1 - [I6L9G5_RAT]	67.04	0.1799	3	4	4	8	328	37.9	4.87	1.214
G5AZ33	Protein transport protein Sec61 subunit beta (Fragment) OS=Heterocephalus glaber GN=GW7_05029 PE=4 SV=1 - [G5AZ33_HETGA]	37.91	0.1053	2	1	1	2	95	9.8	11.56	1.214
F1LQ00	Protein Col5a2 (Fragment) OS=Rattus norvegicus GN=Col5a2 PE=4 SV=1 - [F1LQ00_RAT]	44.9	0.0136	1	1	1	3	1467	141.8	6.98	1.214
F1LPX9	Glutathione peroxidase OS=Rattus norvegicus GN=Gpx2 PE=3 SV=1 - [F1LPX9_RAT]	92.1	0.3947	2	6	6	10	190	21.9	8.06	1.215
J7NUQ1	Interferon-gamma-inducible GTPase Ifggd3 protein OS=Rattus norvegicus GN=Ifggd3 PE=4 SV=1 - [J7NUQ1_RAT]	65.38	0.0532	2	1	1	1	395	44.6	7.84	1.217
D3ZJP3	Sorbin and SH3 domain-containing protein 2 OS=Rattus norvegicus GN=Sorbs2 PE=4 SV=1 - [D3ZJP3_RAT]	231.06	0.293	11	17	17	61	669	74	9.51	1.218
F1M7P5	Protein Srp54a OS=Rattus norvegicus GN=Fam177a1 PE=3 SV=1 - [F1M7P5_RAT]	65.63	0.09	3	3	3	3	500	55.3	8.13	1.218
Q9WUH4	Four and a half LIM domains protein 1 OS=Rattus norvegicus GN=Fhl1 PE=2 SV=1 - [FHL1_RAT]	851.1	0.5821	8	14	14	72	280	31.9	8.37	1.22
D3ZVN7	Protein Ppox OS=Rattus norvegicus GN=Ppox PE=4 SV=1 - [D3ZVN7_RAT]	31.82	0.0608	1	1	1	1	477	50.8	8.37	1.22
Q3SWT0	Platelet endothelial cell adhesion molecule OS=Rattus norvegicus GN=Pecam1 PE=2 SV=1 - [PECA1_RAT]	0	0.0265	1	1	1	1	678	76.1	6.76	1.22
G5AUN0	mRNA export factor OS=Heterocephalus glaber GN=GW7_10221 PE=4 SV=1 - [G5AUN0_HETGA]	32.99	0.0516	2	2	2	2	368	41	7.83	1.222
B0K030	DnaJ (Hsp40) homolog, subfamily B, member 1 (Predicted), isoform CRA_b OS=Rattus norvegicus GN=Dnajb1 PE=2 SV=1 - [B0K030_RAT]	69.01	0.1088	3	2	3	4	340	38.1	8.63	1.223
Q9EPX0	Heat shock protein beta-8 OS=Rattus norvegicus GN=Hspb8 PE=1 SV=1 - [HSPB8_RAT]	89.89	0.2857	2	4	4	10	196	21.6	5.02	1.223
G3V6K0	COMM domain containing 5, isoform CRA_a OS=Rattus norvegicus GN=Commd5 PE=4 SV=1 - [G3V6K0_RAT]	26	0.0759	2	1	1	1	224	24.5	7.18	1.224
G5CBR0	Exocyst complex component 6B OS=Heterocephalus glaber GN=GW7_03302 PE=4 SV=1 - [G5CBR0_HETGA]	0	0.0278	1	1	1	1	683	79.9	6.93	1.225
P02651	Apolipoprotein A-IV OS=Rattus norvegicus GN=Apoa4 PE=2 SV=2 - [APOA4_RAT]	43.32	0.2046	1	7	7	7	391	44.4	5.22	1.226
G5AXK5	DnaJ-like protein subfamily B member 4 OS=Heterocephalus glaber GN=GW7_07779 PE=4 SV=1 - [G5AXK5_HETGA]	110.63	0.1662	4	4	5	11	337	37.8	8.32	1.227
Q5M7V8	Thyroid hormone receptor-associated protein 3 OS=Rattus norvegicus GN=Thrap3 PE=1 SV=1 - [TR150_RAT]	27.58	0.0095	1	1	1	1	951	108.2	10.15	1.227
F1LVL9	Deleted in malignant brain tumors 1 protein (Fragment) OS=Rattus norvegicus GN=Dmbt1 PE=4 SV=1 - [F1LVL9_RAT]	0	0.0151	4	1	1	2	996	110.2	5.81	1.227
P23565	Alpha-internexin OS=Rattus norvegicus GN=Ina PE=1 SV=2 - [AINX_RAT]	288.29	0.0772	12	2	3	27	505	56.1	5.22	1.228
Q5RJR9	Serine (Or cysteine) proteinase inhibitor, clade H, member 1, isoform CRA_b OS=Rattus norvegicus GN=Serpinh1 PE=2 SV=1 - [Q5RJR9_RAT]	968	0.4916	3	15	15	77	417	46.5	8.82	1.228
D3ZSY4	Eosinophil peroxidase (Predicted) OS=Rattus norvegicus GN=Epx PE=4 SV=1 - [D3ZSY4_RAT]	433.5	0.3455	6	21	21	56	715	81.2	10.14	1.228
D4AD79	Uncharacterized protein OS=Rattus norvegicus PE=3 SV=1 - [D4AD79_RAT]	876.29	0.2162	3	1	9	38	532	58.5	6.8	1.229
Q6MG76	Superkiller viralicidic activity 2-like (S. cerevisiae) OS=Rattus norvegicus GN=Skiv2l PE=2 SV=1 - [Q6MG76_RAT]	0	0.025	2	2	2	2	1241	136.9	6.4	1.229
I6L9H8	Stub1 protein OS=Rattus norvegicus GN=Stub1 PE=2 SV=1 - [I6L9H8_RAT]	0	0.1071	3	2	2	2	224	25.4	7.15	1.229
G3V7C6	Protein Tubb2c OS=Rattus norvegicus GN=Tubb4b PE=3 SV=1 - [G3V7C6_RAT]	2350.73	0.7079	7	3	22	266	445	49.8	4.89	1.23
B1WC28	Histone H2A OS=Rattus norvegicus GN=H2afy2 PE=2 SV=1 - [B1WC28_RAT]	73.97	0.1478	2	1	3	5	372	40.1	9.69	1.23
D3ZZL9	GRIP and coiled-coil domain-containing protein 2 OS=Rattus norvegicus GN=Gcc2 PE=1 SV=1 - [GCC2_RAT]	18.53	0.0197	1	3	3	3	1679	195	5.1	1.23
G3V779	Ladinin (Predicted), isoform CRA_b OS=Rattus norvegicus GN=Lad1 PE=4 SV=1 - [G3V779_RAT]	0	0.0328	2	2	2	3	519	57.4	9.7	1.231
F1M4G6	Uncharacterized protein (Fragment) OS=Rattus norvegicus PE=3 SV=1 - [F1M4G6_RAT]	323.59	0.1473	16	1	4	38	319	34	7.87	1.232
Q568Y2	Diphthamide biosynthesis protein 2 OS=Rattus norvegicus GN=Dph2 PE=2 SV=1 - [DPH2_RAT]	85.39	0.045	1	1	1	3	489	52.3	5.35	1.232
Q9Z269	Vesicle-associated membrane protein-associated protein B OS=Rattus norvegicus GN=Vapb PE=1 SV=3 - [VAPB_RAT]	108.9	0.2346	2	2	4	13	243	26.9	7.78	1.233
D3Z8T2	Protein Mrps36 OS=Rattus norvegicus GN=Mrps36 PE=4 SV=1 - [D3Z8T2_RAT]	57.92	0.2574	2	2	2	5	101	11.2	10.77	1.234
Q66H68	RNA-binding protein 47 OS=Rattus norvegicus GN=Rbm47 PE=2 SV=1 - [RBM47_RAT]	0	0.0814	1	2	2	2	590	64.1	8.19	1.235
F1LQD6	Non-muscle caldesmon (Fragment) OS=Rattus norvegicus GN=Cald1 PE=4 SV=1 - [F1LQD6_RAT]	109.84	0.2819	2	5	8	13	298	34.5	5.31	1.236
Q2PS20	Junctophilin-2 OS=Rattus norvegicus GN=Jph2 PE=2 SV=1 - [JPH2_RAT]	70.32	0.1185	2	4	5	7	692	74.2	8.37	1.237
Q5RKG9	Eukaryotic translation initiation factor 4B OS=Rattus norvegicus GN=Eif4b PE=2 SV=1 - [Q5RKG9_RAT]	90.9	0.1326	4	6	6	8	611	69	5.81	1.237
P20650	Protein phosphatase 1A OS=Rattus norvegicus GN=Ppm1a PE=1 SV=1 - [PPM1A_RAT]	44.3	0.1099	2	2	3	3	382	42.4	5.36	1.238
D4A7U1	Protein Zyx OS=Rattus norvegicus GN=Zyx PE=4 SV=1 - [D4A7U1_RAT]	196.51	0.2039	3	7	8	24	564	60.3	6.47	1.24
G5CAA4	Isocitrate dehydrogenase [NADP] OS=Heterocephalus glaber GN=GW7_08829 PE=3 SV=1 - [G5CAA4_HETGA]	1057.59	0.4204	1	1	16	103	452	50.8	8.75	1.241
Q3T1K6	Desmocollin 2 OS=Rattus norvegicus GN=Dsc2 PE=2 SV=1 - [Q3T1K6_RAT]	47.06	0.0765	2	4	4	6	902	100	5.06	1.242
F1LPH1	Uncharacterized protein OS=Rattus norvegicus GN=Cast PE=4 SV=1 - [F1LPH1_RAT]	128.65	0.1655	13	8	8	11	713	77.2	5.2	1.243
Q5U3Y8	Basic transcription factor 3 OS=Rattus norvegicus GN=Btf3 PE=2 SV=1 - [Q5U3Y8_RAT]	142.92	0.2963	7	3	3	5	162	17.7	7.5	1.244
D4A197	Methylmalonyl CoA epimerase (Predicted), isoform CRA_d OS=Rattus norvegicus GN=Mcee PE=4 SV=1 - [D4A197_RAT]	128.99	0.5337	2	5	5	9	178	18.8	8.82	1.244
B1WBY1	Cul1 protein OS=Rattus norvegicus GN=Cul1 PE=2 SV=1 - [B1WBY1_RAT]	44.57	0.0464	2	2	2	2	776	89.6	8	1.245
Q38PF9	AHNAK 1 (Fragment) OS=Rattus norvegicus GN=Ahnak PE=2 SV=1 - [Q38PF9_RAT]	157.22	0.636	3	10	14	26	261	28.1	8.51	1.247
B5DFD8	SH3 domain-binding glutamic acid-rich-like protein OS=Rattus norvegicus GN=Sh3bgrl PE=3 SV=1 - [B5DFD8_RAT]	362.88	0.8158	2	8	8	40	114	12.8	5.07	1.247
D4A206	Protein Tcof1 OS=Rattus norvegicus GN=Tcof1 PE=4 SV=1 - [D4A206_RAT]	44.71	0.0122	1	1	1	3	1395	144.6	9.09	1.247
D3ZFR7	PDZ and LIM domain 3, isoform CRA_b OS=Rattus norvegicus GN=Pdlim3 PE=4 SV=1 - [D3ZFR7_RAT]	612.63	0.3846	4	1	9	35	364	39.4	6.77	1.247
D3ZXL1	Protein Arih1 OS=Rattus norvegicus GN=Arih1 PE=4 SV=1 - [D3ZXL1_RAT]	46.96	0.0468	3	2	2	3	555	64	5.08	1.248
P31399	ATP synthase subunit d, mitochondrial OS=Rattus norvegicus GN=Atp5h PE=1 SV=3 - [ATP5H_RAT]	235	0.8012	4	11	11	66	161	18.8	6.6	1.248
P08289	Alkaline phosphatase, tissue-nonspecific isozyme OS=Rattus norvegicus GN=Alpl PE=1 SV=2 - [PPBT_RAT]	36.06	0.021	1	1	1	1	524	57.6	6.92	1.248
D3ZVU4	Protein Rbks OS=Rattus norvegicus GN=Rbks PE=3 SV=1 - [D3ZVU4_RAT]	19.1	0.1517	1	3	3	3	323	34	6.06	1.249
Q08290	Calponin-1 OS=Rattus norvegicus GN=Cnn1 PE=2 SV=1 - [CNN1_RAT]	2316.84	0.6801	3	4	18	258	297	33.3	8.82	1.25
G5BHY2	Acyl-protein thioesterase 2 OS=Heterocephalus glaber GN=GW7_07492 PE=4 SV=1 - [G5BHY2_HETGA]	226.3	0.329	2	4	4	16	231	24.7	7.23	1.251
Q5XHX3	Enabled homolog (Drosophila) OS=Rattus norvegicus GN=Enah PE=2 SV=1 - [Q5XHX3_RAT]	0	0.076	5	4	4	7	526	58.8	8	1.253
D3ZUU6	RCG25681 OS=Rattus norvegicus GN=LOC100912012 PE=4 SV=1 - [D3ZUU6_RAT]	221.35	0.1188	1	2	2	8	202	22.3	5.44	1.253
G3V729	Eosinophil granule major basic protein OS=Rattus norvegicus GN=Prg2 PE=4 SV=1 - [G3V729_RAT]	127.96	0.1938	2	3	3	14	227	25.1	6	1.253
P07151	Beta-2-microglobulin OS=Rattus norvegicus GN=B2m PE=1 SV=1 - [B2MG_RAT]	158.86	0.3866	1	4	4	24	119	13.7	8	1.255
F1LYZ8	Protein RGD1565310 (Fragment) OS=Rattus norvegicus GN=RGD1565310 PE=4 SV=1 - [F1LYZ8_RAT]	0	0.0343	2	1	1	1	554	62.3	7.05	1.255
Q6DV77	Protein Retnlb OS=Rattus norvegicus GN=Retnlb PE=4 SV=1 - [Q6DV77_RAT]	55.85	0.2762	1	2	2	2	105	11.4	8.24	1.255
G5BBC9	U6 snRNA-associated Sm-like protein LSm7 OS=Heterocephalus glaber GN=GW7_07327 PE=4 SV=1 - [G5BBC9_HETGA]	79.12	0.4951	1	3	3	7	103	11.6	5.27	1.256
G5AUP7	Putative heterogeneous nuclear ribonucleoprotein A1-like protein 3 OS=Heterocephalus glaber GN=GW7_15008 PE=4 SV=1 - [G5AUP7_HETGA]	203.61	0.1568	4	1	4	37	236	25.8	8.44	1.257
Q6IUR5	Neudesin OS=Rattus norvegicus GN=Nenf PE=2 SV=1 - [NENF_RAT]	54.91	0.2222	1	3	3	5	171	19	5.44	1.257
P14056	Serine/threonine-protein kinase A-Raf OS=Rattus norvegicus GN=Araf PE=2 SV=1 - [ARAF_RAT]	0	0.0298	2	1	1	1	604	67.5	9.11	1.257
D4A2Q7	COMM domain containing 4 (Predicted), isoform CRA_b OS=Rattus norvegicus GN=Commd4 PE=4 SV=1 - [D4A2Q7_RAT]	32.41	0.0847	3	1	1	1	177	19.5	6.52	1.258
B5DF99	Stx16 protein (Fragment) OS=Rattus norvegicus GN=Stx16 PE=2 SV=1 - [B5DF99_RAT]	59.11	0.0814	4	1	1	1	221	25.5	5.52	1.258
Q5BJU0	Protein Rras2 OS=Rattus norvegicus GN=Rras2 PE=2 SV=1 - [Q5BJU0_RAT]	170.75	0.1912	3	1	3	10	204	23.4	6.01	1.259
G5B4D4	Ras-related protein Rab-3A OS=Heterocephalus glaber GN=GW7_16474 PE=3 SV=1 - [G5B4D4_HETGA]	44.34	0.2091	27	1	3	8	220	25	5.03	1.259
Q4V8D5	NIF3 NGG1 interacting factor 3-like 1 (S. pombe) OS=Rattus norvegicus GN=Nif3l1 PE=2 SV=1 - [Q4V8D5_RAT]	55.97	0.0388	2	1	1	1	335	37.4	8.85	1.259
A1L1J4	Protein phosphatase 2C, magnesium dependent, catalytic subunit OS=Rattus norvegicus GN=Pdp1 PE=2 SV=1 - [A1L1J4_RAT]	29.1	0.0632	5	3	3	3	538	61.1	6.67	1.26
Q9ESH6	Glutaredoxin-1 OS=Rattus norvegicus GN=Glrx PE=2 SV=3 - [GLRX1_RAT]	216.91	0.4953	3	4	4	18	107	11.9	8.62	1.261
G5AMU4	GTP-binding protein Rheb (Fragment) OS=Heterocephalus glaber GN=GW7_02062 PE=4 SV=1 - [G5AMU4_HETGA]	35.37	0.0476	2	1	1	1	168	18.7	5.05	1.261
Q4KM41	Ewing sarcoma breakpoint region 1 OS=Rattus norvegicus GN=Ewsr1 PE=2 SV=1 - [Q4KM41_RAT]	90.19	0.0915	6	3	3	11	317	33.1	9.91	1.262
D3ZZU9	Ribulose-phosphate 3-epimerase OS=Rattus norvegicus GN=Rpe PE=3 SV=1 - [D3ZZU9_RAT]	91.91	0.2061	2	2	3	5	228	24.9	5.41	1.263
B2RYS2	Protein Uqcrb OS=Rattus norvegicus GN=Uqcrb PE=4 SV=1 - [B2RYS2_RAT]	38.91	0.4234	1	6	6	10	111	13.5	9.31	1.264
O88794	Pyridoxine-5'-phosphate oxidase OS=Rattus norvegicus GN=Pnpo PE=1 SV=1 - [PNPO_RAT]	68.95	0.2797	1	4	4	5	261	30.2	8.41	1.264
G5BB87	Extended synaptotagmin-1 OS=Heterocephalus glaber GN=GW7_15766 PE=4 SV=1 - [G5BB87_HETGA]	57.95	0.0622	1	1	5	9	1093	121.2	5.95	1.265
O35314	Secretogranin-1 OS=Rattus norvegicus GN=Chgb PE=1 SV=2 - [SCG1_RAT]	40.14	0.0637	1	4	4	5	675	77.5	5.03	1.266
Q5PQK2	Fusion, derived from t(12;16) malignant liposarcoma (Human) OS=Rattus norvegicus GN=Fus PE=2 SV=1 - [Q5PQK2_RAT]	215.24	0.1004	4	3	7	26	518	52.6	9.36	1.267
Q91ZS3	45 kDa calcium-binding protein OS=Rattus norvegicus GN=Sdf4 PE=1 SV=1 - [CAB45_RAT]	45.76	0.1496	3	4	4	4	361	42	4.98	1.267
G5BR16	Deoxyuridine 5'-triphosphate nucleotidohydrolase, mitochondrial (Fragment) OS=Heterocephalus glaber GN=GW7_20848 PE=4 SV=1 - [G5BR16_HETGA]	0	0.1043	3	1	1	1	115	12.6	5.1	1.268
D3ZXH7	Protein Thoc4 OS=Rattus norvegicus GN=Thoc4 PE=4 SV=1 - [D3ZXH7_RAT]	309.19	0.2487	3	3	3	11	189	19.9	9.86	1.269
Q02293	Protein farnesyltransferase subunit beta OS=Rattus norvegicus GN=Fntb PE=1 SV=1 - [FNTB_RAT]	0	0.0366	1	1	1	1	437	48.6	5.9	1.271
G5B3P5	Keratin, type II cytoskeletal 75 OS=Heterocephalus glaber GN=GW7_11364 PE=3 SV=1 - [G5B3P5_HETGA]	161.78	0.0389	3	1	2	24	540	58.4	6.87	1.272
Q38PG1	AHNAK 1 (Fragment) OS=Rattus norvegicus GN=Ahnak PE=2 SV=1 - [Q38PG1_RAT]	252.6	0.2652	2	9	14	36	543	58.7	5.45	1.272
P80299	Bifunctional epoxide hydrolase 2 OS=Rattus norvegicus GN=Ephx2 PE=1 SV=1 - [HYES_RAT]	84.2	0.1625	4	6	6	6	554	62.3	6.19	1.273
G5BVL5	Myosin-Id OS=Heterocephalus glaber GN=GW7_08147 PE=4 SV=1 - [G5BVL5_HETGA]	336.83	0.1853	2	1	13	30	955	110.6	9.39	1.274
Q6P756	Adaptin ear-binding coat-associated protein 2 OS=Rattus norvegicus GN=Necap2 PE=1 SV=2 - [NECP2_RAT]	0	0.1559	2	2	2	2	263	28.4	7.94	1.274
E2S0E7	Glyceraldehyde-3-phosphate dehydrogenase (Fragment) OS=Heterocephalus glaber GN=GAPDH PE=2 SV=1 - [E2S0E7_HETGA]	3312.48	0.5556	14	2	9	205	225	23.6	8.25	1.275
Q792I0	Protein lin-7 homolog C OS=Rattus norvegicus GN=Lin7c PE=1 SV=1 - [LIN7C_RAT]	31.52	0.1777	2	4	4	4	197	21.8	8.43	1.276
G5C4T6	Splicing factor, arginine/serine-rich 11 (Fragment) OS=Heterocephalus glaber GN=GW7_08728 PE=4 SV=1 - [G5C4T6_HETGA]	62.7	0.1327	7	4	4	6	452	51.1	10.51	1.276
Q63768	Adapter molecule crk OS=Rattus norvegicus GN=Crk PE=1 SV=1 - [CRK_RAT]	194.58	0.25	4	7	7	16	304	33.8	5.55	1.277
Q66H09	Protein Ttc1 OS=Rattus norvegicus GN=Ttc1 PE=2 SV=1 - [Q66H09_RAT]	28.13	0.0445	1	1	1	1	292	33.3	4.87	1.278
Q4FZT2	Protein phosphatase methylesterase 1 OS=Rattus norvegicus GN=Ppme1 PE=1 SV=2 - [PPME1_RAT]	40.62	0.0933	2	3	3	3	386	42.3	5.97	1.279
Q58FK9	Kynurenine--oxoglutarate transaminase 3 OS=Rattus norvegicus GN=Ccbl2 PE=2 SV=1 - [KAT3_RAT]	42.74	0.0903	1	2	2	2	454	51	8.35	1.279
Q62658	Peptidyl-prolyl cis-trans isomerase FKBP1A OS=Rattus norvegicus GN=Fkbp1a PE=1 SV=3 - [FKB1A_RAT]	281.37	0.6944	3	4	4	23	108	11.9	8.16	1.28
O35987	NSFL1 cofactor p47 OS=Rattus norvegicus GN=Nsfl1c PE=1 SV=1 - [NSF1C_RAT]	123.21	0.1946	4	5	5	9	370	40.7	5.15	1.282
G5BTS8	Thymidylate synthase OS=Heterocephalus glaber GN=GW7_00898 PE=3 SV=1 - [G5BTS8_HETGA]	38.21	0.0489	2	1	1	1	225	25.6	6.21	1.282
D3ZN29	Protein Ahnak OS=Rattus norvegicus GN=Ahnak PE=4 SV=1 - [D3ZN29_RAT]	438.28	0.5078	2	16	16	34	516	53.4	5.77	1.285
A2RUW1	Toll-interacting protein OS=Rattus norvegicus GN=Tollip PE=2 SV=1 - [TOLIP_RAT]	42.99	0.1022	1	2	2	3	274	30.3	5.17	1.286
D3ZIA3	LIM and SH3 domain protein 1 OS=Rattus norvegicus GN=Lasp1 PE=4 SV=1 - [D3ZIA3_RAT]	85.44	0.27	4	6	6	13	263	29.9	7.03	1.286
B5DFG4	Heat shock 27kD protein family, member 7 (Cardiovascular) OS=Rattus norvegicus GN=Hspb7 PE=2 SV=1 - [B5DFG4_RAT]	80.85	0.2249	3	3	3	7	169	18.6	6.42	1.286
G5BUL0	Monoacylglycerol lipase ABHD6 OS=Heterocephalus glaber GN=GW7_01595 PE=4 SV=1 - [G5BUL0_HETGA]	59.04	0.0445	2	1	1	1	337	38.5	7.91	1.288
D4A9D0	Disabled homolog 2 OS=Rattus norvegicus GN=Dab2 PE=4 SV=1 - [D4A9D0_RAT]	0	0.0798	8	2	2	2	238	26.2	6	1.289
E9PTD6	Protein Samd9l OS=Rattus norvegicus GN=Samd9l PE=4 SV=1 - [E9PTD6_RAT]	38.71	0.0109	1	1	1	1	1556	179.8	7.31	1.289
D3ZKZ1	Protein C8a OS=Rattus norvegicus GN=C8a PE=4 SV=1 - [D3ZKZ1_RAT]	42.84	0.0484	2	1	1	2	579	65.4	5.66	1.289
G3V7H3	Complement factor D OS=Rattus norvegicus GN=Cfd PE=3 SV=1 - [G3V7H3_RAT]	52.95	0.1597	2	2	2	2	263	28.5	7.25	1.29
D4A834	Protein Prg3 OS=Rattus norvegicus GN=Prg3 PE=4 SV=1 - [D4A834_RAT]	0	0.12	1	2	2	3	225	25.5	6.6	1.293
P63326	40S ribosomal protein S10 OS=Rattus norvegicus GN=Rps10 PE=2 SV=1 - [RS10_RAT]	108.99	0.2545	14	4	4	18	165	18.9	10.15	1.294
D4A1E6	Protein RGD1562397 OS=Rattus norvegicus GN=Gm7429 PE=4 SV=1 - [D4A1E6_RAT]	57.08	0.1739	3	1	2	5	115	12.8	9.39	1.294
G5ANC2	39S ribosomal protein L50, mitochondrial OS=Heterocephalus glaber GN=GW7_09256 PE=4 SV=1 - [G5ANC2_HETGA]	0	0.0823	2	1	1	1	158	18.1	6.68	1.297
Q78ZR5	Homeodomain-only protein OS=Rattus norvegicus GN=Hopx PE=2 SV=1 - [HOP_RAT]	0	0.3562	1	2	2	2	73	8.3	4.88	1.299
Q9EPH2	MARCKS-related protein OS=Rattus norvegicus GN=Marcksl1 PE=2 SV=3 - [MRP_RAT]	70.69	0.0754	1	1	1	1	199	19.8	4.65	1.299
Q66HS7-2	Isoform 2 of PDZ and LIM domain protein 3 OS=Rattus norvegicus GN=Pdlim3 - [PDLI3_RAT]	617.18	0.5446	3	2	10	37	314	34.1	7.87	1.301
F1LYS7	Protein Sgcd (Fragment) OS=Rattus norvegicus GN=Sgcd PE=4 SV=1 - [F1LYS7_RAT]	36.59	0.1633	1	1	1	1	98	10.5	8.07	1.301
D4ADS2	Paralemmin, isoform CRA_b OS=Rattus norvegicus GN=Palm PE=4 SV=1 - [D4ADS2_RAT]	0	0.0708	2	2	2	3	339	37	4.92	1.302
P14841	Cystatin-C OS=Rattus norvegicus GN=Cst3 PE=1 SV=2 - [CYTC_RAT]	50.05	0.2	1	2	2	4	140	15.4	9.22	1.302
D4A6W2	Uncharacterized protein OS=Rattus norvegicus GN=LOC100360628 PE=4 SV=1 - [D4A6W2_RAT]	29.54	0.1864	7	2	2	2	118	13	8.94	1.302
Q920G0	Src kinase-associated phosphoprotein 2 OS=Rattus norvegicus GN=Skap2 PE=2 SV=1 - [SKAP2_RAT]	72.46	0.0419	1	1	1	1	358	40.7	4.65	1.302
D3ZB76	DnaJ (Hsp40) homolog, subfamily B, member 5 (Predicted) OS=Rattus norvegicus GN=Dnajb5 PE=4 SV=1 - [D3ZB76_RAT]	22.04	0.0183	3	1	1	1	382	43	9.32	1.303
Q5PQQ2	WW domain-binding protein 11 OS=Rattus norvegicus GN=Wbp11 PE=2 SV=1 - [WBP11_RAT]	0	0.0281	2	2	2	2	641	70	8.09	1.304
D4A0E1	PRKC apoptosis WT1 regulator protein OS=Rattus norvegicus GN=Pawr PE=4 SV=1 - [D4A0E1_RAT]	39.72	0.1007	3	2	2	2	288	30.9	8.35	1.306
Q6MGC4	H2-K region expressed gene 2, rat orthologue OS=Rattus norvegicus GN=Pfdn6 PE=2 SV=1 - [Q6MGC4_RAT]	59.25	0.2047	2	2	2	3	127	14.5	8.88	1.307
E9PU07	Uncharacterized protein OS=Rattus norvegicus PE=3 SV=1 - [E9PU07_RAT]	44.04	0.1523	4	2	2	5	151	16.9	9.07	1.309
Q156J1	Bcl-2-interacting death suppressor OS=Rattus norvegicus GN=Bag3 PE=2 SV=1 - [Q156J1_RAT]	88.48	0.1359	3	6	6	12	574	61.5	7.01	1.31
D3ZWD1	Uncharacterized protein OS=Rattus norvegicus PE=4 SV=1 - [D3ZWD1_RAT]	20.7	0.0278	2	1	1	1	683	75.2	6.84	1.314
G5C5L9	INO80 complex subunit D OS=Heterocephalus glaber GN=GW7_17582 PE=4 SV=1 - [G5C5L9_HETGA]	25.97	0.0077	1	1	1	1	1033	113.6	7.25	1.314
F1LQB5	Microtubule-associated protein OS=Rattus norvegicus GN=Map4 PE=4 SV=1 - [F1LQB5_RAT]	86.43	0.1277	7	10	10	13	1057	110.4	4.75	1.316
G5AZK8	NADH dehydrogenase [ubiquinone] iron-sulfur protein 7, mitochondrial OS=Heterocephalus glaber GN=GW7_17067 PE=3 SV=1 - [G5AZK8_HETGA]	207.83	0.3871	3	5	5	12	217	23.8	9.88	1.317
D3ZCA3	Protein Med12 OS=Rattus norvegicus GN=Med12 PE=4 SV=1 - [D3ZCA3_RAT]	0	0.0059	1	1	1	1	2186	243.7	7.21	1.317
F1M062	Protein Larp1 (Fragment) OS=Rattus norvegicus GN=Larp1 PE=4 SV=1 - [F1M062_RAT]	27.52	0.0156	1	1	1	1	1024	116.2	8.94	1.318
G3V9E3	Caldesmon 1, isoform CRA_b OS=Rattus norvegicus GN=Cald1 PE=4 SV=1 - [G3V9E3_RAT]	446.69	0.322	3	15	18	77	531	60.6	6.58	1.319
P62628	Dynein light chain roadblock-type 1 OS=Rattus norvegicus GN=Dynlrb1 PE=1 SV=3 - [DLRB1_RAT]	191.25	0.7292	3	4	4	10	96	11	7.25	1.32
D4A5E5	Protein Sgcb OS=Rattus norvegicus GN=Sgcb PE=4 SV=1 - [D4A5E5_RAT]	0	0.0531	1	1	1	2	320	34.9	8.76	1.32
D4A5L9	Uncharacterized protein OS=Rattus norvegicus GN=LOC679794 PE=3 SV=1 - [D4A5L9_RAT]	671.85	0.619	11	3	8	77	105	11.6	9.58	1.321
G5AQI3	Nuclease-sensitive element-binding protein 1 (Fragment) OS=Heterocephalus glaber GN=GW7_04371 PE=4 SV=1 - [G5AQI3_HETGA]	244.62	0.2082	12	2	3	11	269	30.9	10.01	1.321
D3ZW57	Uncharacterized protein OS=Rattus norvegicus GN=LOC100365156 PE=3 SV=1 - [D3ZW57_RAT]	0	0.1471	6	1	1	1	68	7.9	10.01	1.322
P53809	Phosphatidylcholine transfer protein OS=Rattus norvegicus GN=Pctp PE=2 SV=2 - [PPCT_RAT]	0	0.0467	1	1	1	1	214	24.7	8.16	1.323
D3ZIA7	Anterior gradient 2 (Xenopus laevis) (Predicted), isoform CRA_a OS=Rattus norvegicus GN=Agr2 PE=4 SV=1 - [D3ZIA7_RAT]	2520.12	0.5886	1	8	8	216	175	19.9	9.01	1.324
D4ABY4	Uncharacterized protein OS=Rattus norvegicus GN=Ube2j1 PE=4 SV=1 - [D4ABY4_RAT]	0	0.0605	4	1	1	1	248	27.9	7.66	1.325
D4AD67	Protein Ktn1 OS=Rattus norvegicus GN=Ktn1 PE=4 SV=1 - [D4AD67_RAT]	272.92	0.0708	6	6	6	13	1272	145.7	6.13	1.327
Q6AYG3	Protein prune homolog OS=Rattus norvegicus GN=Prune PE=2 SV=1 - [PRUNE_RAT]	53.1	0.0837	1	2	2	3	454	50	5.07	1.327
Q63528	Replication protein A 32 kDa subunit OS=Rattus norvegicus GN=Rpa2 PE=2 SV=2 - [RFA2_RAT]	23.95	0.1296	2	2	2	2	270	29.3	5.76	1.327
Q5QD51-3	Isoform 3 of A-kinase anchor protein 12 OS=Rattus norvegicus GN=Akap12 - [AKA12_RAT]	52.06	0.0341	5	4	4	4	1582	170.1	4.41	1.328
P61459	Pterin-4-alpha-carbinolamine dehydratase OS=Rattus norvegicus GN=Pcbd1 PE=1 SV=2 - [PHS_RAT]	51.48	0.1538	2	1	1	2	104	12	6.8	1.33
Q5RK28	Normal mucosa of esophagus-specific gene 1 protein OS=Rattus norvegicus GN=Nmes1 PE=3 SV=1 - [NMES1_RAT]	38.11	0.7108	2	5	5	14	83	9.6	9.99	1.332
P62859	40S ribosomal protein S28 OS=Rattus norvegicus GN=Rps28 PE=1 SV=1 - [RS28_RAT]	156	0.3043	2	2	2	12	69	7.8	10.7	1.333
Q9ET32	Histo-blood group ABO system transferase 1 OS=Rattus norvegicus GN=Abo PE=1 SV=1 - [BGAT1_RAT]	36.94	0.1925	1	4	4	8	348	40.3	8.72	1.336
D3Z8U9	Uncharacterized protein OS=Rattus norvegicus PE=4 SV=1 - [D3Z8U9_RAT]	0	0.0285	3	2	2	3	1019	108.5	5.15	1.337
D3ZHW0	Uncharacterized protein OS=Rattus norvegicus GN=Dhx29 PE=4 SV=1 - [D3ZHW0_RAT]	28.33	0.0073	1	1	1	1	1366	154	8.12	1.342
Q05175	Brain acid soluble protein 1 OS=Rattus norvegicus GN=Basp1 PE=1 SV=2 - [BASP1_RAT]	160.42	0.4864	2	7	7	14	220	21.8	4.51	1.342
Q31270	Rat MHC RT1 class II E-beta chain (Fragment) OS=Rattus norvegicus PE=2 SV=1 - [Q31270_RAT]	0	0.049	9	1	1	1	245	28.1	9.14	1.342
D3ZAA0	Uncharacterized protein OS=Rattus norvegicus PE=4 SV=1 - [D3ZAA0_RAT]	44.79	0.1098	2	1	1	1	164	17.9	9.39	1.343
Q38PG2	AHNAK 1 (Fragment) OS=Rattus norvegicus GN=Ahnak PE=2 SV=1 - [Q38PG2_RAT]	940.16	0.8073	1	2	15	94	301	32.6	6.06	1.344
D4A465	Protein Robld3 OS=Rattus norvegicus GN=Lamtor2 PE=4 SV=1 - [D4A465_RAT]	51.5	0.216	2	2	2	2	125	13.5	5.4	1.346
O54772	SWI/SNF-related matrix-associated actin-dependent regulator of chromatin subfamily D member 2 OS=Rattus norvegicus GN=Smarcd2 PE=2 SV=3 - [SMRD2_RAT]	31.77	0.0546	7	2	2	2	531	59.1	9.64	1.347
G5BJV4	Ectonucleoside triphosphate diphosphohydrolase 6 OS=Heterocephalus glaber GN=GW7_03734 PE=3 SV=1 - [G5BJV4_HETGA]	0	0.0485	1	1	1	1	474	51.6	8.44	1.348
D3Z975	MAGUK p55 subfamily member 7 OS=Rattus norvegicus GN=Mpp7 PE=4 SV=1 - [D3Z975_RAT]	0	0.0166	2	1	1	1	302	33.8	5.87	1.35
P85971	6-phosphogluconolactonase OS=Rattus norvegicus GN=Pgls PE=1 SV=1 - [6PGL_RAT]	590.64	0.786	3	12	12	40	257	27.2	5.85	1.351
G3V686	Protein Retnlg OS=Rattus norvegicus GN=Retnlg PE=4 SV=1 - [G3V686_RAT]	23.71	0.2342	2	2	2	3	111	11.8	7.42	1.352
P97541	Heat shock protein beta-6 OS=Rattus norvegicus GN=Hspb6 PE=1 SV=1 - [HSPB6_RAT]	97.92	0.6481	1	7	7	17	162	17.5	6.52	1.354
D3Z9L8	Peroxiredoxin-4 OS=Rattus norvegicus GN=Prdx4 PE=4 SV=1 - [D3Z9L8_RAT]	221.43	0.07	3	1	2	17	257	29.3	6.04	1.358
Q5XID1	Anamorsin OS=Rattus norvegicus GN=Ciapin1 PE=2 SV=1 - [CPIN1_RAT]	66.77	0.0809	1	1	1	1	309	33	5.44	1.358
G5AYH1	Neuroblast differentiation-associated protein AHNAK OS=Heterocephalus glaber GN=GW7_01765 PE=4 SV=1 - [G5AYH1_HETGA]	850.12	0.2176	2	12	24	90	2955	314.2	6.37	1.359
D4ACQ9	GA repeat binding protein, alpha (Predicted) OS=Rattus norvegicus GN=Gabpa PE=3 SV=1 - [D4ACQ9_RAT]	42.32	0.0264	2	1	1	2	454	51.2	4.97	1.359
D4A4R1	RCG48622, isoform CRA_a OS=Rattus norvegicus GN=LOC100362920 PE=4 SV=1 - [D4A4R1_RAT]	70.47	0.0268	1	1	1	1	897	95.7	7.23	1.361
P62832	60S ribosomal protein L23 OS=Rattus norvegicus GN=Rpl23 PE=2 SV=1 - [RL23_RAT]	155.31	0.4429	2	5	5	17	140	14.9	10.51	1.363
P23928	Alpha-crystallin B chain OS=Rattus norvegicus GN=Cryab PE=1 SV=1 - [CRYAB_RAT]	199.41	0.4057	6	7	7	20	175	20.1	7.33	1.363
D3ZPS5	Uncharacterized protein OS=Rattus norvegicus GN=LOC685385 PE=4 SV=1 - [D3ZPS5_RAT]	71.67	0.3729	1	1	2	5	59	6.7	5	1.363
Q63011	Zero beta-globin (Fragment) OS=Rattus norvegicus GN=MGC72973 PE=2 SV=1 - [Q63011_RAT]	2561.38	0.8767	4	1	12	170	146	15.9	7.3	1.367
D4A807	Uncharacterized protein OS=Rattus norvegicus GN=Selm PE=4 SV=1 - [D4A807_RAT]	74.76	0.1931	1	2	2	4	145	16.3	7.28	1.367
G5B286	NEDD8 (Fragment) OS=Heterocephalus glaber GN=GW7_11958 PE=4 SV=1 - [G5B286_HETGA]	150.17	0.5263	3	5	5	12	76	8.5	6.06	1.367
Q920P0	L-xylulose reductase OS=Rattus norvegicus GN=Dcxr PE=1 SV=1 - [DCXR_RAT]	0	0.1066	2	2	2	2	244	25.7	7.31	1.369
F1LPR6	Uncharacterized protein (Fragment) OS=Rattus norvegicus PE=4 SV=1 - [F1LPR6_RAT]	162.3	0.4145	1	1	8	24	345	37.5	5.07	1.369
Q9Z270	Vesicle-associated membrane protein-associated protein A OS=Rattus norvegicus GN=Vapa PE=1 SV=3 - [VAPA_RAT]	227.28	0.2369	1	4	5	28	249	27.8	8.4	1.371
Q5M929	E3 ubiquitin-protein ligase RNF135 OS=Rattus norvegicus GN=Rnf135 PE=2 SV=1 - [RN135_RAT]	47.75	0.0506	2	1	1	2	415	46	5.74	1.374
F1M269	Glyceraldehyde-3-phosphate dehydrogenase (Fragment) OS=Rattus norvegicus PE=3 SV=1 - [F1M269_RAT]	0	0.1304	10	1	3	3	253	26.7	6.4	1.375
P04550	Parathymosin OS=Rattus norvegicus GN=Ptms PE=1 SV=2 - [PTMS_RAT]	80.26	0.2255	2	3	3	4	102	11.6	4.2	1.375
F1LY02	Uncharacterized protein (Fragment) OS=Rattus norvegicus PE=4 SV=1 - [F1LY02_RAT]	0	0.0567	1	1	1	1	494	53.8	9.25	1.376
G5BRL2	Myotubularin-related protein 13 OS=Heterocephalus glaber GN=GW7_21209 PE=4 SV=1 - [G5BRL2_HETGA]	2160.08	0.0154	1	1	2	140	1823	205.3	7.12	1.379
P20762	Ig gamma-2C chain C region OS=Rattus norvegicus PE=2 SV=1 - [IGG2C_RAT]	42.96	0.0517	1	1	1	2	329	36.5	8.22	1.379
Q8VHJ0	AHNAK-related protein (Fragment) OS=Rattus norvegicus GN=Ahnak PE=2 SV=1 - [Q8VHJ0_RAT]	490.03	0.6354	1	1	5	39	96	10.3	4.86	1.383
D3ZKL9	Myotubularin OS=Rattus norvegicus GN=Mtm1 PE=4 SV=1 - [D3ZKL9_RAT]	38.95	0.0289	4	1	1	1	554	63.9	7.58	1.384
D3ZKH5	Protein Cog8 OS=Rattus norvegicus GN=Cog8 PE=4 SV=1 - [D3ZKH5_RAT]	124.36	0.024	2	1	1	3	624	69.8	5.07	1.387
D3ZC23	Protein Tom1l2 OS=Rattus norvegicus GN=Tom1l2 PE=4 SV=1 - [D3ZC23_RAT]	28.43	0.0455	4	1	1	1	286	31.7	5.2	1.39
G3V8J9	Protein Smtn OS=Rattus norvegicus GN=Smtn PE=4 SV=1 - [G3V8J9_RAT]	705.83	0.2015	3	1	17	60	923	100	8.87	1.393
D4A2C6	LSM4 homolog, U6 small nuclear RNA associated (S. cerevisiae) (Predicted), isoform CRA_a OS=Rattus norvegicus GN=Lsm4 PE=4 SV=1 - [D4A2C6_RAT]	0	0.1304	1	2	2	4	138	15.2	10.05	1.395
D3Z9K4	Protein Plekho2 OS=Rattus norvegicus GN=Plekho2 PE=4 SV=1 - [D3Z9K4_RAT]	0	0.0324	1	1	1	1	494	53.9	5.24	1.396
D3ZZW2	Protein Ccdc72 OS=Rattus norvegicus GN=Tma7 PE=4 SV=1 - [D3ZZW2_RAT]	0	0.1094	2	1	1	1	64	7.1	9.99	1.398
D3ZWL9	Uncharacterized protein OS=Rattus norvegicus PE=4 SV=1 - [D3ZWL9_RAT]	33.02	0.0066	1	1	1	1	2256	246.7	7.74	1.398
G5C844	Transcription factor BTF3-like protein 4 OS=Heterocephalus glaber GN=GW7_19899 PE=4 SV=1 - [G5C844_HETGA]	0	0.3796	2	1	1	1	108	11.8	4.61	1.399
G3V644	NADH dehydrogenase (Ubiquinone) flavoprotein 3-like, isoform CRA_a OS=Rattus norvegicus GN=Ndufv3 PE=4 SV=1 - [G3V644_RAT]	43.33	0.131	2	2	3	4	458	49.3	8.84	1.4
D4AB41	Uncharacterized protein OS=Rattus norvegicus GN=LOC687320 PE=4 SV=1 - [D4AB41_RAT]	72.94	0.0796	3	2	2	2	314	33.4	6.1	1.4
D3ZIC6	Mucin and cadherin like, isoform CRA_c OS=Rattus norvegicus GN=Cdhr5 PE=4 SV=1 - [D3ZIC6_RAT]	21.36	0.0194	3	1	1	1	670	72.9	4.81	1.4
Q68FV1	Trimeric intracellular cation channel type B OS=Rattus norvegicus GN=Tmem38b PE=2 SV=1 - [TM38B_RAT]	21.19	0.0687	1	1	1	1	291	32.4	9.11	1.403
P34926	Microtubule-associated protein 1A OS=Rattus norvegicus GN=Map1a PE=1 SV=1 - [MAP1A_RAT]	56.54	0.0195	6	3	4	5	2774	299.3	4.94	1.407
F1LQN8	ER lumen protein retaining receptor OS=Rattus norvegicus GN=Kdelr2 PE=3 SV=1 - [F1LQN8_RAT]	27.91	0.0829	3	1	1	1	205	23.7	8.24	1.407
F1LSJ2	Protein M6prbp1 (Fragment) OS=Rattus norvegicus GN=Plin3 PE=4 SV=1 - [F1LSJ2_RAT]	64.55	0.0798	1	1	1	1	351	38.4	5.54	1.41
P01681	Ig kappa chain V region S211 OS=Rattus norvegicus PE=1 SV=1 - [KVX01_RAT]	55.85	0.3578	1	2	2	7	109	11.9	7.93	1.41
P62982	Ubiquitin-40S ribosomal protein S27a OS=Rattus norvegicus GN=Rps27a PE=1 SV=2 - [RS27A_RAT]	880.9	0.4615	21	2	7	98	156	17.9	9.64	1.411
G3V913	Heat shock 27kDa protein 1 OS=Rattus norvegicus GN=Hspb1 PE=3 SV=1 - [G3V913_RAT]	716.89	0.8495	4	13	13	88	206	22.8	6.21	1.415
A9UMV9	Ndufa7 protein OS=Rattus norvegicus GN=Ndufa7 PE=4 SV=1 - [A9UMV9_RAT]	120.08	0.5179	2	6	6	14	112	12.5	10.48	1.416
G5BKW4	Paraspeckle component 1 OS=Heterocephalus glaber GN=GW7_03914 PE=4 SV=1 - [G5BKW4_HETGA]	88.5	0.1038	3	1	2	2	289	33.7	7.96	1.416
P70600-2	Isoform 2 of Protein-tyrosine kinase 2-beta OS=Rattus norvegicus GN=Ptk2b - [FAK2_RAT]	41.91	0.084	3	1	1	1	238	26.8	5.29	1.418
Q5XIM5	Protein CDV3 homolog OS=Rattus norvegicus GN=Cdv3 PE=2 SV=1 - [CDV3_RAT]	0	0.0763	2	1	1	1	236	24.3	5.86	1.419
Q63521	TAP2 OS=Rattus norvegicus GN=Tap2 PE=2 SV=1 - [Q63521_RAT]	80.6	0.0484	8	2	2	2	703	77.7	7.72	1.428
Q5BK16	Protein Trex1 OS=Rattus norvegicus GN=Trex1 PE=2 SV=1 - [Q5BK16_RAT]	65.56	0.0475	1	1	1	1	316	33.6	7.71	1.43
D4A702	Protein Synpo2 OS=Rattus norvegicus GN=Synpo2 PE=4 SV=1 - [D4A702_RAT]	746.31	0.2476	2	21	21	70	1252	134.9	8.6	1.433
Q68FT3	Pyridine nucleotide-disulfide oxidoreductase domain-containing protein 2 OS=Rattus norvegicus GN=Pyroxd2 PE=2 SV=1 - [PYRD2_RAT]	0	0.0327	1	1	1	2	581	62.8	8.18	1.433
D3ZZQ4	Protein RGD1561459 OS=Rattus norvegicus GN=RGD1561459 PE=4 SV=1 - [D3ZZQ4_RAT]	28.37	0.2258	3	3	3	5	124	13.5	8.46	1.437
D3ZRQ7	Protein Fam21c OS=Rattus norvegicus GN=Fam21c PE=4 SV=1 - [D3ZRQ7_RAT]	35.77	0.0128	4	1	1	1	1246	136.1	4.73	1.441
D4A3D5	Protein Fermt3 OS=Rattus norvegicus GN=Fermt3 PE=4 SV=1 - [D4A3D5_RAT]	0	0.0265	2	1	1	1	529	60.1	8.06	1.442
G5B1E6	DnaJ-like protein subfamily B member 6-B OS=Heterocephalus glaber GN=GW7_19727 PE=4 SV=1 - [G5B1E6_HETGA]	25.55	0.115	9	2	2	2	200	22.4	8.12	1.443
G3V7Z3	Nucleolar protein 3 OS=Rattus norvegicus GN=Nol3 PE=4 SV=1 - [G3V7Z3_RAT]	89	0.086	2	1	1	1	221	24.5	4.07	1.444
P36202	PDZ and LIM domain protein 4 OS=Rattus norvegicus GN=Pdlim4 PE=2 SV=2 - [PDLI4_RAT]	51.44	0.1545	1	4	4	5	330	35.5	8.25	1.444
O70257	Syntaxin-7 OS=Rattus norvegicus GN=Stx7 PE=1 SV=4 - [STX7_RAT]	138.11	0.2184	2	4	4	11	261	29.8	5.43	1.448
Q5BJT7	Coiled-coil domain-containing protein 93 OS=Rattus norvegicus GN=Ccdc93 PE=1 SV=1 - [CCD93_RAT]	45.8	0.0413	1	2	2	2	629	72.6	7.61	1.452
F1LR71	Protein Aspscr1 OS=Rattus norvegicus GN=Aspscr1 PE=4 SV=1 - [F1LR71_RAT]	51.83	0.067	2	2	2	2	448	49.1	8.48	1.453
Q5BJN2	Death-associated kinase 2 OS=Rattus norvegicus GN=Dapk2 PE=2 SV=1 - [Q5BJN2_RAT]	0	0.0791	2	1	1	1	215	25	8.02	1.458
B7SED5	NADH-ubiquinone oxidoreductase chain 4 OS=Rattus tanezumi PE=3 SV=1 - [B7SED5_RATTA]	76.33	0.085	9	1	2	2	459	51.6	9.51	1.461
G5C1Y0	Putative elongation factor 1-alpha-like 3 OS=Heterocephalus glaber GN=GW7_01318 PE=4 SV=1 - [G5C1Y0_HETGA]	216.21	0.2885	8	1	7	52	260	28.6	9.44	1.463
G3V946	AIP1, isoform CRA_a OS=Rattus norvegicus GN=Dpy30 PE=4 SV=1 - [G3V946_RAT]	116.06	0.4545	3	3	3	7	99	11.2	4.88	1.464
B2RZD6	Ndufa4 protein OS=Rattus norvegicus GN=Ndufa4 PE=4 SV=1 - [B2RZD6_RAT]	70.08	0.4756	1	5	5	10	82	9.3	9.52	1.47
Q5U2M4	DNA ligase OS=Rattus norvegicus GN=Lig3 PE=2 SV=1 - [Q5U2M4_RAT]	47.56	0.018	4	1	1	1	943	105.4	9.17	1.475
B0K010	Protein Txndc17 OS=Rattus norvegicus GN=Txndc17 PE=2 SV=1 - [B0K010_RAT]	97.41	0.252	1	2	3	9	123	14.1	4.93	1.479
D3ZHV9	Hypothetical LOC500797, isoform CRA_a OS=Rattus norvegicus GN=LOC500797 PE=4 SV=1 - [D3ZHV9_RAT]	23.01	0.02	1	1	1	1	651	72.8	6.35	1.489
B2RYW7	Protein Srp14 OS=Rattus norvegicus GN=Srp14 PE=4 SV=1 - [B2RYW7_RAT]	0	0.1273	1	1	1	1	110	12.5	10.17	1.503
Q9EQT5	Tubulointerstitial nephritis antigen-like OS=Rattus norvegicus GN=Tinagl1 PE=2 SV=1 - [TINAL_RAT]	179.03	0.2056	2	1	7	16	467	52.8	6.93	1.512
D4A849	Protein Galnt12 OS=Rattus norvegicus GN=Galnt12 PE=3 SV=1 - [D4A849_RAT]	58.09	0.0642	1	2	2	2	576	66.2	6.83	1.514
Q5GAM3	Ribonuclease 16 OS=Rattus norvegicus GN=LOC100361814 PE=3 SV=1 - [Q5GAM3_RAT]	0	0.0833	1	1	1	4	156	17.7	9.22	1.519
G5BL29	Fumarate hydratase, mitochondrial OS=Heterocephalus glaber GN=GW7_08604 PE=3 SV=1 - [G5BL29_HETGA]	233.6	0.2992	1	1	11	40	508	54.7	8.92	1.525
Q99PJ4	Diphosphomevalonate decarboxylase (Fragment) OS=Rattus norvegicus GN=Mvd PE=2 SV=1 - [Q99PJ4_RAT]	44.26	0.2258	3	1	1	2	62	6.5	5.14	1.528
F1LTN3	Uncharacterized protein (Fragment) OS=Rattus norvegicus PE=4 SV=1 - [F1LTN3_RAT]	145.38	0.119	1	1	1	4	126	14	7.24	1.539
D3ZVM5	Protein Hspa12b OS=Rattus norvegicus GN=Hspa12b PE=4 SV=1 - [D3ZVM5_RAT]	80.71	0.0365	1	1	1	2	685	76.1	8.41	1.546
Q4V8A7	Atp8b2 protein OS=Rattus norvegicus GN=Ubap2l PE=2 SV=1 - [Q4V8A7_RAT]	39.38	0.0328	4	2	2	2	580	62	6.89	1.553
Q6AYQ9	Peptidyl-prolyl cis-trans isomerase OS=Rattus norvegicus GN=Ppic PE=2 SV=1 - [Q6AYQ9_RAT]	30.5	0.1981	2	4	5	8	212	23	8.13	1.558
Q6AY72	UPF0449 protein C19orf25 homolog OS=Rattus norvegicus PE=2 SV=1 - [CS025_RAT]	0	0.1193	1	1	1	1	109	12.1	5.25	1.562
B4F789	Apolipoprotein B editing complex 2 (Predicted), isoform CRA_a OS=Rattus norvegicus GN=Apobec2 PE=2 SV=1 - [B4F789_RAT]	32.12	0.0625	1	1	1	1	224	25.6	4.79	1.564
D3ZY02	Protein Athl1 OS=Rattus norvegicus GN=Athl1 PE=4 SV=1 - [D3ZY02_RAT]	35.93	0.0262	1	1	1	1	686	75.8	5.02	1.58
P16228-2	Isoform 2 of Cathepsin E OS=Rattus norvegicus GN=Ctse - [CATE_RAT]	0	0.0329	3	1	1	1	365	39.4	4.91	1.581
Q6IMF3	Keratin, type II cytoskeletal 1 OS=Rattus norvegicus GN=Krt1 PE=2 SV=1 - [K2C1_RAT]	42.27	0.0576	8	1	4	18	625	64.8	7.87	1.588
G5C9D9	Secretogranin-3 OS=Heterocephalus glaber GN=GW7_04223 PE=4 SV=1 - [G5C9D9_HETGA]	39.23	0.0533	4	1	1	1	469	52.8	5.36	1.588
G5C8M4	UTP--glucose-1-phosphate uridylyltransferase OS=Heterocephalus glaber GN=GW7_04885 PE=4 SV=1 - [G5C8M4_HETGA]	326.81	0.3461	2	1	14	34	497	55.7	7.88	1.593
Q5PPI5	Rbm3 protein OS=Rattus norvegicus GN=Rbm3 PE=2 SV=1 - [Q5PPI5_RAT]	37.41	0.2162	5	1	1	8	148	16.1	7.94	1.594
Q3B8N9	Biphenyl hydrolase-like (Serine hydrolase) OS=Rattus norvegicus GN=Bphl PE=2 SV=1 - [Q3B8N9_RAT]	31.4	0.1306	1	3	3	4	291	32.8	8.79	1.595
F1M274	Protein RGD1561819 (Fragment) OS=Rattus norvegicus GN=Gzmbl1 PE=3 SV=1 - [F1M274_RAT]	37.57	0.0386	4	1	1	3	233	25.6	9.39	1.596
Q63349	Mucin (Fragment) OS=Rattus norvegicus PE=2 SV=1 - [Q63349_RAT]	57.7	0.1064	1	2	2	3	235	24.1	4.84	1.601
E9PT30	Protein Itln1 OS=Rattus norvegicus GN=Itln1 PE=4 SV=1 - [E9PT30_RAT]	180.89	0.1949	1	3	5	30	313	34.6	6.52	1.605
Q5BK20	Hematological and neurological expressed 1-like protein OS=Rattus norvegicus GN=Hn1l PE=2 SV=1 - [HN1L_RAT]	0	0.1474	3	2	2	2	190	20.1	8.76	1.614
G5B2J8	DENN domain-containing protein 4C OS=Heterocephalus glaber GN=GW7_00610 PE=4 SV=1 - [G5B2J8_HETGA]	55.86	0.0133	1	1	1	1	1732	191.3	6.09	1.632
Q5FVQ8	NLR family member X1 OS=Rattus norvegicus GN=Nlrx1 PE=2 SV=1 - [NLRX1_RAT]	62.19	0.0288	4	2	2	2	973	107.5	7.56	1.654
G5C5G6	COMM domain-containing protein 6 (Fragment) OS=Heterocephalus glaber GN=GW7_17827 PE=4 SV=1 - [G5C5G6_HETGA]	87.1	0.1343	2	1	1	4	67	7.7	8.76	1.655
G5C7K5	Ubiquitin-fold modifier 1 (Fragment) OS=Heterocephalus glaber GN=GW7_14988 PE=4 SV=1 - [G5C7K5_HETGA]	0	0.1786	2	1	1	3	84	9	9.31	1.67
D4A6G6	Uncharacterized protein OS=Rattus norvegicus GN=LOC100362339 PE=4 SV=1 - [D4A6G6_RAT]	385.96	0.4345	14	8	8	31	145	16.1	10.4	1.676
Q5UT85	MHC class II antigen OS=Rattus norvegicus GN=RT1-Ba PE=2 SV=1 - [Q5UT85_RAT]	33.51	0.1367	3	1	2	2	256	28.3	4.86	1.678
D3ZJS3	Protein Tomm6 OS=Rattus norvegicus GN=Tomm6 PE=4 SV=1 - [D3ZJS3_RAT]	72.27	0.1892	2	1	1	1	74	7.9	4.89	1.698
Q38PF8	AHNAK 1 (Fragment) OS=Rattus norvegicus GN=Ahnak PE=2 SV=1 - [Q38PF8_RAT]	889.49	0.7431	1	1	14	93	253	27.4	5.83	1.712
Q6PCU8	NADH dehydrogenase [ubiquinone] flavoprotein 3, mitochondrial OS=Rattus norvegicus GN=Ndufv3 PE=3 SV=1 - [NDUV3_RAT]	43.33	0.3333	1	1	2	4	108	11.9	9.41	1.72
G5BG09	Purkinje cell protein 4 (Fragment) OS=Heterocephalus glaber GN=GW7_06811 PE=4 SV=1 - [G5BG09_HETGA]	108.63	0.2712	3	1	1	4	59	6.5	6.71	1.724
G5BHR4	Fibronectin OS=Heterocephalus glaber GN=GW7_12277 PE=4 SV=1 - [G5BHR4_HETGA]	435.39	0.0969	2	2	18	44	2477	272.4	5.55	1.725
G5BN13	Ubiquitin-conjugating enzyme E2 B (Fragment) OS=Heterocephalus glaber GN=GW7_17079 PE=3 SV=1 - [G5BN13_HETGA]	0	0.087	2	1	1	1	138	15.6	4.55	1.743
G5BMJ7	FH2 domain-containing protein 1 OS=Heterocephalus glaber GN=GW7_21590 PE=4 SV=1 - [G5BMJ7_HETGA]	36.53	0.0093	1	1	1	1	969	107	8.87	1.763
P07936	Neuromodulin OS=Rattus norvegicus GN=Gap43 PE=1 SV=1 - [NEUM_RAT]	96.77	0.2434	1	3	3	7	226	23.6	4.7	1.766
Q8CJF2	Cytochrome P450 3A OS=Rattus norvegicus GN=Cyp3a62 PE=2 SV=1 - [Q8CJF2_RAT]	0	0.0262	1	1	1	1	497	57	8.9	1.81
P97621	Polyubiquitin (Fragment) OS=Rattus norvegicus GN=Uba52 PE=2 SV=1 - [P97621_RAT]	590.91	0.5854	3	1	3	38	41	4.6	4.82	1.827
D4A190	Eukaryotic translation initiation factor 3, subunit 12 (Predicted), isoform CRA_b OS=Rattus norvegicus GN=Eif3k PE=4 SV=1 - [D4A190_RAT]	38.85	0.1308	3	1	1	1	107	12.4	4.7	1.845
D4A7K2	Ubiquitin-conjugating enzyme E2 variant 2 OS=Rattus norvegicus GN=Ube2v2 PE=4 SV=1 - [D4A7K2_RAT]	329.79	0.5825	8	2	5	27	103	11.8	5.52	1.972
E9PT03	Protein Chchd2 OS=Rattus norvegicus GN=Chchd2 PE=4 SV=1 - [E9PT03_RAT]	65.97	0.1623	3	2	2	3	154	15.8	9.33	2.006
D3ZE63	Uncharacterized protein OS=Rattus norvegicus GN=LOC686548 PE=4 SV=1 - [D3ZE63_RAT]	198.19	0.1739	4	2	2	18	115	12.6	7.9	2.08
G5BUP0	Transketolase OS=Heterocephalus glaber GN=GW7_01625 PE=4 SV=1 - [G5BUP0_HETGA]	348.13	0.3205	1	1	15	55	599	65.1	7.01	2.207
Q6AXT0	39S ribosomal protein L37, mitochondrial OS=Rattus norvegicus GN=Mrpl37 PE=2 SV=1 - [RM37_RAT]	72.58	0.0331	1	1	1	1	423	48.3	8.92	2.215
D3ZL99	Uncharacterized protein OS=Rattus norvegicus PE=4 SV=1 - [D3ZL99_RAT]	32.37	0.0116	3	1	1	1	691	79.4	6.14	2.861
Q52KK3	Solute carrier family 25 member 51 OS=Rattus norvegicus GN=Slc25a51 PE=2 SV=1 - [S2551_RAT]	64.24	0.0638	2	1	1	1	298	33.8	9.72	2.906
D3ZUY9	Dihydroorotate dehydrogenase (quinone), mitochondrial OS=Rattus norvegicus GN=Dhodh PE=4 SV=1 - [D3ZUY9_RAT]	0	0.0436	2	1	1	1	321	34.4	9.52	3.255
P17708	S-adenosylmethionine decarboxylase proenzyme OS=Rattus norvegicus GN=Amd1 PE=2 SV=3 - [DCAM_RAT]	27.32	0.027	2	1	1	1	333	38.1	6	3.402
D3ZAV9	Uncharacterized protein OS=Rattus norvegicus PE=3 SV=1 - [D3ZAV9_RAT]	80.16	0.1784	1	1	5	12	213	24	9.96	4.082

## Sheet: combination of MS and CWRS
Accession	Description	Score	Coverage	# Proteins	# Unique Peptides	# Peptides	# PSMs	# AAs	MW [kDa]	calc. pI	JMX/JN
G5BXY1	Hemoglobin subunit alpha OS=Heterocephalus glaber GN=GW7_12998 PE=3 SV=1 - [G5BXY1_HETGA]	38.12	0.1268	6	1	3	17	142	15.3	8.7	0.213
D3ZP04	Uncharacterized protein OS=Rattus norvegicus GN=RGD1565928 PE=4 SV=1 - [D3ZP04_RAT]	46.91	0.4868	5	1	3	60	76	8.5	9.44	0.241
G5C4R2	PI-PLC X domain-containing protein 3 (Fragment) OS=Heterocephalus glaber GN=GW7_19763 PE=4 SV=1 - [G5C4R2_HETGA]	31.61	0.0976	2	1	1	1	287	32.6	6.46	0.27
G3V6X7	PEN-20 OS=Rattus norvegicus GN=Pcsk1n PE=4 SV=1 - [G3V6X7_RAT]	29.01	0.0269	2	1	1	2	260	27.5	5.59	0.353
F1M3T0	ARF GTPase-activating protein GIT1 (Fragment) OS=Rattus norvegicus GN=Git1 PE=4 SV=1 - [F1M3T0_RAT]	43.82	0.0188	4	1	1	1	745	82.4	6.74	0.368
P38659	Protein disulfide-isomerase A4 OS=Rattus norvegicus GN=Pdia4 PE=1 SV=2 - [PDIA4_RAT]	281.83	0.3608	2	1	20	41	643	72.7	5.12	0.378
D3ZAV9	Uncharacterized protein OS=Rattus norvegicus PE=3 SV=1 - [D3ZAV9_RAT]	80.16	0.1784	1	1	5	12	213	24	9.96	0.383
Q9EQT5	Tubulointerstitial nephritis antigen-like OS=Rattus norvegicus GN=Tinagl1 PE=2 SV=1 - [TINAL_RAT]	179.03	0.2056	2	1	7	16	467	52.8	6.93	0.389
G5C9Q2	60S ribosomal protein L34 OS=Heterocephalus glaber GN=GW7_19372 PE=4 SV=1 - [G5C9Q2_HETGA]	24.15	0.0946	6	1	1	1	74	8	11.55	0.39
F1LN88	Aldehyde dehydrogenase, mitochondrial OS=Rattus norvegicus GN=Aldh2 PE=3 SV=1 - [F1LN88_RAT]	1780.49	0.5376	2	1	20	180	519	56.4	7.31	0.422
Q4V8D5	NIF3 NGG1 interacting factor 3-like 1 (S. pombe) OS=Rattus norvegicus GN=Nif3l1 PE=2 SV=1 - [Q4V8D5_RAT]	55.97	0.0388	2	1	1	1	335	37.4	8.85	0.438
G5BJV4	Ectonucleoside triphosphate diphosphohydrolase 6 OS=Heterocephalus glaber GN=GW7_03734 PE=3 SV=1 - [G5BJV4_HETGA]	0	0.0485	1	1	1	1	474	51.6	8.44	0.443
D3ZK97	Histone H3 OS=Rattus norvegicus GN=H3f3c PE=3 SV=1 - [D3ZK97_RAT]	480.31	0.3897	17	1	4	42	136	15.3	11.27	0.446
D3ZT45	Protein Fam83e OS=Rattus norvegicus GN=Fam83e PE=4 SV=1 - [D3ZT45_RAT]	47.82	0.0395	1	1	1	1	481	52.5	8.19	0.461
P19014	Hemoglobin subunit alpha OS=Cricetomys gambianus GN=HBA PE=1 SV=2 - [HBA_CRIGA]	556.7	0.3028	7	1	5	45	142	15.2	8.22	0.463
G5C5X1	Polypyrimidine tract-binding protein 1 (Fragment) OS=Heterocephalus glaber GN=GW7_08108 PE=4 SV=1 - [G5C5X1_HETGA]	561.05	0.1971	5	1	6	52	548	58.7	9.25	0.487
G5B7U4	Ubiquitin-conjugating enzyme E2 N OS=Heterocephalus glaber GN=GW7_08077 PE=3 SV=1 - [G5B7U4_HETGA]	30.76	0.2763	3	1	4	9	152	17.3	8.13	0.51
Q63259	Receptor-type tyrosine-protein phosphatase-like N OS=Rattus norvegicus GN=Ptprn PE=2 SV=2 - [PTPRN_RAT]	36.9	0.0214	1	1	1	1	983	106.2	7.03	0.511
F1LU03	Glyceraldehyde-3-phosphate dehydrogenase (Fragment) OS=Rattus norvegicus PE=3 SV=1 - [F1LU03_RAT]	641.69	0.1933	8	1	5	94	326	35.2	7.72	0.512
B7SED5	NADH-ubiquinone oxidoreductase chain 4 OS=Rattus tanezumi PE=3 SV=1 - [B7SED5_RATTA]	76.33	0.085	9	1	2	2	459	51.6	9.51	0.512
P84079	ADP-ribosylation factor 1 OS=Rattus norvegicus GN=Arf1 PE=1 SV=2 - [ARF1_RAT]	619.87	0.6906	5	2	11	60	181	20.7	6.8	0.516
G5BS71	Calmodulin OS=Heterocephalus glaber GN=GW7_08941 PE=4 SV=1 - [G5BS71_HETGA]	84.75	0.4483	4	1	3	18	116	13	4.35	0.516
D3ZC66	Protein B3gnt6 OS=Rattus norvegicus GN=B3gnt6 PE=4 SV=1 - [D3ZC66_RAT]	82.26	0.102	2	3	4	8	392	44.5	7.9	0.52
P14272	Plasma kallikrein OS=Rattus norvegicus GN=Klkb1 PE=1 SV=1 - [KLKB1_RAT]	30.56	0.0172	2	1	1	1	638	71.2	8.07	0.546
P25304-3	Isoform 3 of Agrin OS=Rattus norvegicus GN=Agrn - [AGRIN_RAT]	46.9	0.018	13	2	2	2	1940	206.4	6.23	0.55
P97617	Glyceraldehyde 3-phosphate dehydrogenase (Fragment) OS=Rattus norvegicus GN=LOC499896 PE=2 SV=1 - [P97617_RAT]	22.52	0.4217	4	1	2	14	83	9.2	9.2	0.554
Q5U313	Ankyrin repeat domain 13a OS=Rattus norvegicus GN=Ankrd13a PE=2 SV=1 - [Q5U313_RAT]	0	0.0204	4	1	1	1	589	67.3	5.19	0.555
G5AKR6	Nicalin OS=Heterocephalus glaber GN=GW7_11327 PE=4 SV=1 - [G5AKR6_HETGA]	29.76	0.0249	2	1	1	1	563	62.9	6.58	0.557
O54922	Exocyst complex component 7 OS=Rattus norvegicus GN=Exoc7 PE=2 SV=1 - [EXOC7_RAT]	45.27	0.0398	4	1	1	1	653	75	6.71	0.558
B2RZ63	WD repeat domain 13 OS=Rattus norvegicus GN=Wdr13 PE=2 SV=1 - [B2RZ63_RAT]	0	0.0356	3	1	1	1	393	43	7.46	0.558
D3ZFX3	Protein Tor1b OS=Rattus norvegicus GN=Tor1b PE=4 SV=1 - [D3ZFX3_RAT]	63.65	0.0476	3	1	1	2	336	37.8	8.03	0.569
G5BUP0	Transketolase OS=Heterocephalus glaber GN=GW7_01625 PE=4 SV=1 - [G5BUP0_HETGA]	348.13	0.3205	1	1	15	55	599	65.1	7.01	0.573
G3V7V6	All-trans-13,14-dihydroretinol saturase, isoform CRA_b OS=Rattus norvegicus GN=Retsat PE=4 SV=1 - [G3V7V6_RAT]	77.7	0.1117	3	4	4	4	609	67.4	8.81	0.575
Q64232	Very-long-chain enoyl-CoA reductase OS=Rattus norvegicus GN=Tecr PE=2 SV=1 - [TECR_RAT]	74.99	0.0552	1	2	2	2	308	36.1	9.55	0.582
E9PTN4	Protein Srpk1 OS=Rattus norvegicus GN=Srpk1 PE=3 SV=1 - [E9PTN4_RAT]	0	0.0198	1	1	1	1	655	73.8	6.54	0.586
P84817-3	Isoform 3 of Mitochondrial fission 1 protein OS=Rattus norvegicus GN=Fis1 - [FIS1_RAT]	136.56	0.0759	3	1	1	5	145	16.2	9.25	0.596
D3Z8W0	RCG47968, isoform CRA_a OS=Rattus norvegicus GN=rCG_47968 PE=4 SV=1 - [D3Z8W0_RAT]	0	0.0301	1	1	1	1	531	58.8	5.15	0.599
G5B4Z3	Protein TEX261 OS=Heterocephalus glaber GN=GW7_04941 PE=4 SV=1 - [G5B4Z3_HETGA]	27.4	0.0561	2	1	1	1	196	22.5	7.11	0.6
F1MAE1	Uncharacterized protein OS=Rattus norvegicus PE=4 SV=1 - [F1MAE1_RAT]	79.06	0.0085	3	1	1	2	1414	163.4	6.43	0.602
O35077	Glycerol-3-phosphate dehydrogenase [NAD(+)], cytoplasmic OS=Rattus norvegicus GN=Gpd1 PE=1 SV=4 - [GPDA_RAT]	33.88	0.1232	2	1	2	5	349	37.4	6.6	0.613
Q70RH9	MHC class II antigen (Fragment) OS=Rattus norvegicus GN=RT1-Ba PE=2 SV=1 - [Q70RH9_RAT]	61.06	0.2381	4	3	4	9	252	27.9	5.01	0.618
Q6LED0	Histone H3.1 OS=Rattus norvegicus PE=1 SV=3 - [H31_RAT]	269.37	0.3897	15	1	4	26	136	15.4	11.12	0.621
Q52KK3	Solute carrier family 25 member 51 OS=Rattus norvegicus GN=Slc25a51 PE=2 SV=1 - [S2551_RAT]	64.24	0.0638	2	1	1	1	298	33.8	9.72	0.627
F1LQL5	Protein Hip1r (Fragment) OS=Rattus norvegicus GN=Hip1r PE=4 SV=1 - [F1LQL5_RAT]	0	0.0147	1	1	1	1	1085	121.1	6.64	0.63
Q63184	Interferon-induced, double-stranded RNA-activated protein kinase OS=Rattus norvegicus GN=Eif2ak2 PE=1 SV=1 - [E2AK2_RAT]	84.07	0.039	1	1	1	4	513	58.2	7.44	0.63
Q6AYQ4	Transmembrane protein 109 OS=Rattus norvegicus GN=Tmem109 PE=2 SV=1 - [TM109_RAT]	33.55	0.0494	1	1	1	1	243	26.2	9.77	0.642
G5C6F4	Poly(ADP-ribose) glycohydrolase ARH3 OS=Heterocephalus glaber GN=GW7_05405 PE=4 SV=1 - [G5C6F4_HETGA]	35.09	0.069	2	2	2	2	319	34.7	5.08	0.646
D3ZC96	Tetratricopeptide repeat protein 39B OS=Rattus norvegicus GN=Ttc39b PE=3 SV=1 - [TT39B_RAT]	21.86	0.0535	1	2	2	2	617	70.1	6.83	0.646
D3ZWV2	Glyceraldehyde-3-phosphate dehydrogenase OS=Rattus norvegicus PE=3 SV=1 - [D3ZWV2_RAT]	407.22	0.2143	8	1	5	59	322	34.5	8.65	0.649
G5BV28	Histone H3 OS=Heterocephalus glaber GN=GW7_16515 PE=3 SV=1 - [G5BV28_HETGA]	1938.04	0.509	26	3	11	144	222	25.1	11.33	0.649
G5BU99	Protein tyrosine phosphatase type IVA 2 OS=Heterocephalus glaber GN=GW7_09321 PE=4 SV=1 - [G5BU99_HETGA]	57.47	0.0898	3	1	1	1	167	19.1	8.37	0.649
F1LX81	Protein Slfn5 (Fragment) OS=Rattus norvegicus GN=Slfn5 PE=4 SV=1 - [F1LX81_RAT]	0	0.0309	1	1	1	1	485	55.5	6.62	0.649
F1M4I1	Uncharacterized protein (Fragment) OS=Rattus norvegicus GN=LOC100362857 PE=4 SV=1 - [F1M4I1_RAT]	64.4	0.1102	1	1	1	1	236	26.6	9.48	0.653
G5AW15	Vesicle-trafficking protein SEC22b OS=Heterocephalus glaber GN=GW7_13757 PE=4 SV=1 - [G5AW15_HETGA]	58.73	0.2551	1	1	4	4	247	28.2	8.82	0.654
O88884	A-kinase anchor protein 1, mitochondrial OS=Rattus norvegicus GN=Akap1 PE=2 SV=1 - [AKAP1_RAT]	20.38	0.0152	2	1	1	1	854	91.7	5.05	0.656
D3ZUY0	Protein Rdh14 OS=Rattus norvegicus GN=Rdh14 PE=3 SV=1 - [D3ZUY0_RAT]	47.28	0.0419	1	1	1	1	334	36.2	8.09	0.659
G5CA35	Ubiquitin-conjugating enzyme E2 N OS=Heterocephalus glaber GN=GW7_11153 PE=3 SV=1 - [G5CA35_HETGA]	181.95	0.3289	2	1	4	32	152	17.1	5.88	0.66
D3ZIR8	P2X purinoceptor OS=Rattus norvegicus GN=P2rx4 PE=3 SV=1 - [D3ZIR8_RAT]	40.75	0.0748	3	1	1	1	361	40.3	6.73	0.664
D3ZHR5	GPI transamidase component PIG-S OS=Rattus norvegicus GN=Pigs PE=4 SV=1 - [D3ZHR5_RAT]	26.21	0.038	3	1	1	1	553	61.4	6.54	0.672
P97612	Fatty-acid amide hydrolase 1 OS=Rattus norvegicus GN=Faah PE=1 SV=1 - [FAAH1_RAT]	0	0.0207	2	1	1	1	579	63.3	8.15	0.674
D4A1E0	Coiled-coil domain-containing protein 47 OS=Rattus norvegicus GN=Ccdc47 PE=4 SV=1 - [D4A1E0_RAT]	36.52	0.0586	3	2	2	3	478	54.9	4.73	0.675
D3ZJ00	Chitobiase, di-N-acetyl-, isoform CRA_b OS=Rattus norvegicus GN=Ctbs PE=3 SV=1 - [D3ZJ00_RAT]	0	0.0383	2	1	1	1	313	35.5	5.33	0.675
P33273	Cytochrome P450 2C55 OS=Rattus norvegicus GN=Cyp2c55 PE=2 SV=2 - [CP255_RAT]	119.9	0.1837	16	8	8	16	490	56	6.98	0.676
G5ART1	Ubiquitin carboxyl-terminal hydrolase isozyme L5 OS=Heterocephalus glaber GN=GW7_21569 PE=4 SV=1 - [G5ART1_HETGA]	23.13	0.2105	4	3	3	5	171	19.4	4.79	0.679
P15865	Histone H1.4 OS=Rattus norvegicus GN=Hist1h1e PE=1 SV=3 - [H14_RAT]	566.26	0.1963	6	5	6	43	219	22	11.11	0.68
Q4V8C2	Centromere/kinetochore protein zw10 homolog OS=Rattus norvegicus GN=Zw10 PE=2 SV=3 - [ZW10_RAT]	34.86	0.0129	1	1	1	1	777	87.9	6	0.68
Q3MIF4	Xylulose kinase OS=Rattus norvegicus GN=Xylb PE=2 SV=1 - [XYLB_RAT]	46.75	0.0373	2	1	1	1	536	57.9	6.4	0.681
Q5EB65	Exosc7 protein (Fragment) OS=Rattus norvegicus GN=Exosc7 PE=2 SV=1 - [Q5EB65_RAT]	52.7	0.0934	2	1	1	1	257	28	5.3	0.681
D3ZHD1	Annexin OS=Rattus norvegicus GN=Anxa13 PE=3 SV=1 - [D3ZHD1_RAT]	40.85	0.0502	2	1	2	5	319	36.1	6.04	0.684
D4A1Q8	Protein RGD1562344 OS=Rattus norvegicus GN=Bcl2l15 PE=4 SV=1 - [D4A1Q8_RAT]	83.65	0.253	1	3	3	5	166	18.2	4.7	0.694
G5BHB4	Beta-hexosaminidase subunit alpha (Fragment) OS=Heterocephalus glaber GN=GW7_06056 PE=4 SV=1 - [G5BHB4_HETGA]	50.32	0.0788	1	1	3	4	495	56.5	5.16	0.699
D4A3E8	Mitochondrial ribosomal protein S27 (Predicted), isoform CRA_b OS=Rattus norvegicus GN=Mrps27 PE=4 SV=1 - [D4A3E8_RAT]	56.43	0.0627	2	2	2	3	415	47.6	5.33	0.699
Q64550	UDP-glucuronosyltransferase 1-1 OS=Rattus norvegicus GN=Ugt1a1 PE=1 SV=1 - [UD11_RAT]	334.5	0.2262	13	3	8	22	535	59.6	8.48	0.701
Q921A4	Cytoglobin OS=Rattus norvegicus GN=Cygb PE=1 SV=1 - [CYGB_RAT]	32.75	0.2684	1	2	2	2	190	21.5	6.8	0.701
Q68FR5	Transmembrane protein 209 OS=Rattus norvegicus GN=Tmem209 PE=2 SV=1 - [TM209_RAT]	84.54	0.041	1	1	1	1	561	62.9	8.73	0.702
Q63619	Ubiquinone biosynthesis protein COQ7 homolog (Fragment) OS=Rattus norvegicus GN=Coq7 PE=2 SV=3 - [COQ7_RAT]	45.05	0.1453	2	1	1	2	179	20.1	5.99	0.703
G5CA40	Fibrillin-1 (Fragment) OS=Heterocephalus glaber GN=GW7_07412 PE=4 SV=1 - [G5CA40_HETGA]	399.27	0.1274	1	2	29	70	2825	306.8	4.89	0.704
Q6AYS4	Plasma alpha-L-fucosidase OS=Rattus norvegicus GN=Fuca2 PE=2 SV=1 - [FUCO2_RAT]	29.55	0.0414	2	2	2	2	459	53.2	6.48	0.704
Q6AXM8	Serum paraoxonase/arylesterase 2 OS=Rattus norvegicus GN=Pon2 PE=2 SV=1 - [PON2_RAT]	0	0.1554	1	3	3	6	354	39.6	5.53	0.704
G5BEW1	Mitogen-activated protein kinase 13 (Fragment) OS=Heterocephalus glaber GN=GW7_00635 PE=4 SV=1 - [G5BEW1_HETGA]	22.41	0.0646	23	1	2	6	325	37.5	7.58	0.705
Q5I0L3	Tyrosine--tRNA ligase, mitochondrial OS=Rattus norvegicus GN=Yars2 PE=2 SV=1 - [SYYM_RAT]	0	0.0403	1	1	1	2	471	52.6	9.23	0.707
D4A5W2	Protein Psme4 OS=Rattus norvegicus GN=Psme4 PE=4 SV=1 - [D4A5W2_RAT]	23.09	0.057	2	1	1	1	193	22	5.27	0.709
D3Z912	Uncharacterized protein OS=Rattus norvegicus PE=4 SV=1 - [D3Z912_RAT]	56.5	0.1278	1	1	3	4	352	38.8	7.42	0.715
P50408	V-type proton ATPase subunit F OS=Rattus norvegicus GN=Atp6v1f PE=1 SV=1 - [VATF_RAT]	204.98	0.3445	2	2	2	4	119	13.4	5.82	0.716
D3ZA14	Protein Efr3a OS=Rattus norvegicus GN=Efr3a PE=4 SV=1 - [D3ZA14_RAT]	44.81	0.02	3	1	1	1	802	90.9	6.95	0.718
Q5I0K3	Citrate lyase subunit beta-like protein, mitochondrial OS=Rattus norvegicus GN=Clybl PE=2 SV=2 - [CLYBL_RAT]	33.73	0.1538	3	2	3	6	338	37.3	7.97	0.719
Q562C4	Methyltransferase-like protein 7B OS=Rattus norvegicus GN=Mettl7b PE=1 SV=1 - [MET7B_RAT]	0	0.123	2	3	3	5	244	27.9	8.28	0.719
G5B6L5	39S ribosomal protein L49, mitochondrial OS=Heterocephalus glaber GN=GW7_20637 PE=4 SV=1 - [G5B6L5_HETGA]	41.53	0.0723	2	1	1	1	166	19.3	8.87	0.72
D3ZD33	Protein Srrm1 OS=Rattus norvegicus GN=Srrm1 PE=4 SV=1 - [D3ZD33_RAT]	0	0.0134	2	1	1	1	895	100.8	11.94	0.72
G5AQL3	Oligosaccharyltransferase complex subunit OSTC OS=Heterocephalus glaber GN=GW7_17860 PE=4 SV=1 - [G5AQL3_HETGA]	77.03	0.0833	2	1	1	4	144	16.3	9.17	0.721
D3ZBN0	Histone H1.5 OS=Rattus norvegicus GN=Hist1h1b PE=3 SV=1 - [H15_RAT]	91.51	0.1802	1	4	4	11	222	22.6	10.96	0.723
D4A7R0	Protein Srp72 OS=Rattus norvegicus GN=Srp72 PE=4 SV=1 - [D4A7R0_RAT]	36.52	0.0596	1	2	2	3	671	75.1	9.47	0.724
D3ZMK2	Uncharacterized protein OS=Rattus norvegicus PE=3 SV=1 - [D3ZMK2_RAT]	34.21	0.0522	11	1	1	2	134	14.1	7.05	0.726
D3ZF53	RCG35173 OS=Rattus norvegicus GN=LOC691277 PE=4 SV=1 - [D3ZF53_RAT]	0	0.0979	1	2	2	3	235	25	7.28	0.727
G5BTS8	Thymidylate synthase OS=Heterocephalus glaber GN=GW7_00898 PE=3 SV=1 - [G5BTS8_HETGA]	38.21	0.0489	2	1	1	1	225	25.6	6.21	0.731
Q810F4	Protein FAM3C OS=Rattus norvegicus GN=Fam3c PE=2 SV=1 - [FAM3C_RAT]	58.7	0.1278	1	2	2	2	227	24.7	8.29	0.733
Q5FVJ0	Protein RUFY3 OS=Rattus norvegicus GN=Rufy3 PE=1 SV=1 - [RUFY3_RAT]	25.06	0.0448	5	1	1	1	469	52.9	5.49	0.733
Q02874-2	Isoform 1 of Core histone macro-H2A.1 OS=Rattus norvegicus GN=H2afy - [H2AY_RAT]	135.56	0.3207	6	5	7	11	368	39	9.82	0.734
Q08851-2	Isoform 2 of Syntaxin-5 OS=Rattus norvegicus GN=Stx5 - [STX5_RAT]	33.27	0.0399	3	1	1	1	301	34.1	8.54	0.735
F1LN14	SHC-transforming protein 1 OS=Rattus norvegicus GN=Shc1 PE=4 SV=1 - [F1LN14_RAT]	47.99	0.0832	5	2	2	2	469	51.5	7.08	0.736
Q924C3-2	Isoform 1 of Ectonucleotide pyrophosphatase/phosphodiesterase family member 1 OS=Rattus norvegicus GN=Enpp1 - [ENPP1_RAT]	66.44	0.0729	3	4	4	5	905	102.8	6.55	0.738
D3ZLZ8	Band 4.1-like protein 1 OS=Rattus norvegicus GN=Epb41l1 PE=4 SV=1 - [D3ZLZ8_RAT]	29.92	0.0269	9	1	1	1	631	70.7	7.24	0.739
D3ZGL8	Uncharacterized protein OS=Rattus norvegicus PE=4 SV=1 - [D3ZGL8_RAT]	56.73	0.297	1	1	4	6	101	12	9.31	0.74
Q63362	NADH dehydrogenase [ubiquinone] 1 alpha subcomplex subunit 5 OS=Rattus norvegicus GN=Ndufa5 PE=1 SV=3 - [NDUA5_RAT]	68.84	0.4569	2	3	4	6	116	13.4	7.43	0.743
O70509	CD44 antigen, isoform CRA_f OS=Rattus norvegicus GN=Cd44 PE=2 SV=1 - [O70509_RAT]	42.35	0.0577	16	2	2	8	364	39.7	5.14	0.743
D3ZBP2	Protein Sin3a OS=Rattus norvegicus GN=Sin3a PE=4 SV=1 - [D3ZBP2_RAT]	46.14	0.0257	3	2	2	3	1129	127.7	6.61	0.743
D4ACM1	Uncharacterized protein OS=Rattus norvegicus GN=Elp3 PE=4 SV=1 - [D4ACM1_RAT]	34.84	0.0353	1	1	1	1	566	64	8.82	0.744
Q4KM74	Vesicle-trafficking protein SEC22b OS=Rattus norvegicus GN=Sec22b PE=1 SV=3 - [SC22B_RAT]	50.4	0.293	1	2	5	5	215	24.7	8.51	0.747
Q62651	Delta(3,5)-Delta(2,4)-dienoyl-CoA isomerase, mitochondrial OS=Rattus norvegicus GN=Ech1 PE=1 SV=2 - [ECH1_RAT]	138.38	0.4404	1	10	10	19	327	36.1	7.99	0.747
Q5YKG1	Galactosylceramidase OS=Rattus norvegicus GN=Galc PE=2 SV=1 - [Q5YKG1_RAT]	34.4	0.0344	2	1	1	1	668	75.2	6.09	0.747
Q64194	Lysosomal acid lipase/cholesteryl ester hydrolase OS=Rattus norvegicus GN=Lipa PE=2 SV=1 - [LICH_RAT]	75.04	0.1385	2	3	3	8	397	45.2	7.05	0.748
D4AE21	Protein Mansc1 OS=Rattus norvegicus GN=Mansc1 PE=4 SV=1 - [D4AE21_RAT]	39.09	0.0358	1	1	1	1	419	45.4	9.38	0.749
Q5M963	Cytidine monophosphate N-acetylneuraminic acid synthetase OS=Rattus norvegicus GN=Cmas PE=2 SV=1 - [Q5M963_RAT]	161.58	0.2083	3	9	9	26	432	48.1	8.22	0.752
Q4KLJ8	Phosducin-like protein 3 OS=Rattus norvegicus GN=Pdcl3 PE=2 SV=1 - [PDCL3_RAT]	37.81	0.0542	1	1	1	2	240	27.7	4.77	0.753
Q561R9	Beta-lactamase-like protein 2 OS=Rattus norvegicus GN=Lactb2 PE=2 SV=1 - [LACB2_RAT]	53.74	0.0694	1	1	1	2	288	32.5	6.33	0.754
P84100	60S ribosomal protein L19 OS=Rattus norvegicus GN=Rpl19 PE=1 SV=1 - [RL19_RAT]	29.49	0.0765	3	2	2	6	196	23.5	11.47	0.755
B2RYV1	Stim1 protein (Fragment) OS=Rattus norvegicus GN=Stim1 PE=2 SV=1 - [B2RYV1_RAT]	32.42	0.023	3	1	1	3	391	45.7	6.79	0.756
D4A132	Protein Ugt2b34 OS=Rattus norvegicus GN=Ugt2b10 PE=3 SV=1 - [D4A132_RAT]	214.34	0.1504	4	4	7	12	532	61.1	7.37	0.756
G5BJD5	Mitochondrial import inner membrane translocase subunit TIM50 OS=Heterocephalus glaber GN=GW7_14972 PE=4 SV=1 - [G5BJD5_HETGA]	88.16	0.0949	2	3	3	12	453	50.2	8.47	0.758
D3ZF54	Anoctamin OS=Rattus norvegicus GN=Ano10 PE=3 SV=1 - [D3ZF54_RAT]	91.44	0.0328	3	2	2	3	670	77	7.21	0.758
G3V786	Protein Akr1b8 OS=Rattus norvegicus GN=Akr1b8 PE=4 SV=1 - [G3V786_RAT]	325.43	0.6709	10	13	15	53	316	36.1	7.46	0.759
Q0D2L2	Similar to ribosomal protein, mitochondrial, S22 OS=Rattus norvegicus GN=LOC683519 PE=2 SV=1 - [Q0D2L2_RAT]	26.56	0.0418	1	1	1	1	359	41.2	8.31	0.759
F1M1J7	Uncharacterized protein (Fragment) OS=Rattus norvegicus PE=4 SV=1 - [F1M1J7_RAT]	66.93	0.1681	4	1	1	1	113	13	6.29	0.759
B5DFK8	Pdxdc1 protein OS=Rattus norvegicus GN=Pdxdc1 PE=2 SV=1 - [B5DFK8_RAT]	972.74	0.4674	6	25	25	75	783	86.7	5.31	0.76
G5BWI5	Ufm1-conjugating enzyme 1 OS=Heterocephalus glaber GN=GW7_00506 PE=4 SV=1 - [G5BWI5_HETGA]	0	0.0778	2	1	1	1	167	19.5	7.88	0.76
D4A3C0	Protein Abr OS=Rattus norvegicus GN=Abr PE=4 SV=1 - [D4A3C0_RAT]	64.08	0.0219	4	1	1	2	822	93.7	6.44	0.76
G3V8F4	Protein Scrn3 OS=Rattus norvegicus GN=Scrn3 PE=4 SV=1 - [G3V8F4_RAT]	109.87	0.0574	2	2	2	6	418	47.7	6.06	0.76
G3V7M0	Protein Cnot1 OS=Rattus norvegicus GN=Cnot1 PE=4 SV=1 - [G3V7M0_RAT]	46.32	0.0177	6	3	3	3	2376	266.7	7.11	0.761
D4AB95	Dolichyl-diphosphooligosaccharide--protein glycosyltransferase 48 kDa subunit OS=Rattus norvegicus GN=Ddost PE=4 SV=1 - [D4AB95_RAT]	134.73	0.1284	5	5	5	8	436	48	6.15	0.762
Q5RKH0	Putative oxidoreductase GLYR1 OS=Rattus norvegicus GN=Glyr1 PE=2 SV=1 - [GLYR1_RAT]	80.62	0.0598	2	3	3	4	552	60.4	9.13	0.763
Q6LDZ3	Leukocyte common antigen OS=Rattus norvegicus GN=Ptprc PE=2 SV=1 - [Q6LDZ3_RAT]	50.99	0.0385	7	2	2	2	962	109.9	6.61	0.763
G5AT76	Ras GTPase-activating protein 1 (Fragment) OS=Heterocephalus glaber GN=GW7_08019 PE=4 SV=1 - [G5AT76_HETGA]	34.68	0.0253	3	1	1	1	868	100.1	7.68	0.765
Q9ES40	PRA1 family protein 3 OS=Rattus norvegicus GN=Arl6ip5 PE=1 SV=1 - [PRAF3_RAT]	64.93	0.1064	1	2	2	4	188	21.5	9.61	0.765
G5BPG8	Succinate dehydrogenase [ubiquinone] flavoprotein subunit, mitochondrial OS=Heterocephalus glaber GN=GW7_14707 PE=4 SV=1 - [G5BPG8_HETGA]	203.33	0.1323	1	1	6	16	665	72.9	7.49	0.766
Q68FX1	Mannose-6-phosphate isomerase OS=Rattus norvegicus GN=Mpi PE=2 SV=1 - [MPI_RAT]	180.95	0.1442	2	4	4	11	423	46.4	6.02	0.767
D3ZU80	Ribosomal protein L15 OS=Rattus norvegicus GN=RGD1560501 PE=3 SV=1 - [D3ZU80_RAT]	93.69	0.1618	4	3	3	10	204	24.2	11.58	0.767
G5ATA7	Collagen alpha-1(VI) chain OS=Heterocephalus glaber GN=GW7_13731 PE=4 SV=1 - [G5ATA7_HETGA]	1275.83	0.1297	1	2	11	122	1033	109.1	5.54	0.767
F1M0Q4	Uncharacterized protein (Fragment) OS=Rattus norvegicus GN=LOC682397 PE=4 SV=1 - [F1M0Q4_RAT]	148.89	0.4286	3	1	5	48	84	9.5	9.35	0.768
D3ZNN0	Uncharacterized protein OS=Rattus norvegicus GN=Sbf1 PE=4 SV=1 - [D3ZNN0_RAT]	38.88	0.0095	1	1	1	1	1573	176.1	8.05	0.769
G5BJV2	Monoacylglycerol lipase ABHD12 (Fragment) OS=Heterocephalus glaber GN=GW7_03732 PE=4 SV=1 - [G5BJV2_HETGA]	53.32	0.0528	2	1	1	1	322	37.2	8.92	0.769
Q7TPB7	MAL2A OS=Rattus norvegicus GN=Mal2 PE=2 SV=1 - [Q7TPB7_RAT]	37.84	0.0625	1	1	1	2	176	19.2	6.48	0.77
G5BV71	Acyl carrier protein (Fragment) OS=Heterocephalus glaber GN=GW7_04707 PE=3 SV=1 - [G5BV71_HETGA]	85.66	0.21	3	3	3	22	100	11.4	4.37	0.77
D3ZRV0	DCN1, defective in cullin neddylation 1, domain containing 1 (S. cerevisiae) (Predicted), isoform CRA_a OS=Rattus norvegicus GN=Dcun1d1 PE=4 SV=1 - [D3ZRV0_RAT]	36.34	0.1449	2	2	2	2	207	24	5.57	0.77
F1M9Q5	Hydroxymethylglutaryl-CoA synthase, mitochondrial (Fragment) OS=Rattus norvegicus GN=Hmgcs2 PE=4 SV=1 - [F1M9Q5_RAT]	1143.71	0.5485	6	21	21	112	474	53	8.21	0.77
D3ZQB4	Serine/threonine-protein kinase 3 20kDa subunit OS=Rattus norvegicus GN=Stk3 PE=4 SV=1 - [D3ZQB4_RAT]	76.69	0.1208	5	1	4	4	447	50.8	4.87	0.771
Q5RJK6	Inositol polyphosphate-1-phosphatase OS=Rattus norvegicus GN=Inpp1 PE=2 SV=1 - [Q5RJK6_RAT]	114.46	0.0581	2	2	2	4	396	43.3	5.05	0.771
Q99P74	Ras-related protein Rab-27B OS=Rattus norvegicus GN=Rab27b PE=2 SV=3 - [RB27B_RAT]	148.46	0.0505	1	1	1	5	218	24.6	5.54	0.772
G5BZF1	Glycoprotein-N-acetylgalactosamine 3-beta-galactosyltransferase 1 OS=Heterocephalus glaber GN=GW7_11430 PE=4 SV=1 - [G5BZF1_HETGA]	43.51	0.0897	4	2	2	3	301	35.1	6.84	0.772
Q3KR95	UDP-N-acetyl-alpha-D-galactosamine:polypeptide N-acetylgalactosaminyltransferase 4 (GalNAc-T4) OS=Rattus norvegicus GN=Galnt4 PE=2 SV=1 - [Q3KR95_RAT]	47.63	0.0433	2	2	2	2	578	66.7	7.24	0.772
F1M2C2	Fragile X mental retardation syndrome-related protein 1 (Fragment) OS=Rattus norvegicus GN=Fxr1 PE=4 SV=1 - [F1M2C2_RAT]	74.92	0.0586	5	2	2	3	546	62.1	7.99	0.773
D3ZKL9	Myotubularin OS=Rattus norvegicus GN=Mtm1 PE=4 SV=1 - [D3ZKL9_RAT]	38.95	0.0289	4	1	1	1	554	63.9	7.58	0.774
Q499T2	Gamma-interferon-inducible lysosomal thiol reductase OS=Rattus norvegicus GN=Ifi30 PE=2 SV=1 - [GILT_RAT]	48.38	0.2177	1	3	3	6	248	27.6	4.81	0.774
E9PSV0	Protein C4-2 OS=Rattus norvegicus GN=C4-2 PE=4 SV=1 - [E9PSV0_RAT]	308.91	0.1526	3	2	15	22	1737	192.2	7.23	0.776
F1LVI8	N-acetylgalactosaminyltransferase 7 (Fragment) OS=Rattus norvegicus GN=Galnt7 PE=3 SV=1 - [F1LVI8_RAT]	87.48	0.1367	4	6	6	13	622	71.4	7.25	0.776
B2RYW9	Fumarylacetoacetate hydrolase domain-containing protein 2 OS=Rattus norvegicus GN=Fahd2 PE=1 SV=1 - [FAHD2_RAT]	38.43	0.2971	1	6	6	8	313	34.6	8.35	0.777
D3ZBL9	Protein RGD1304704 OS=Rattus norvegicus GN=RGD1304704 PE=4 SV=1 - [D3ZBL9_RAT]	173.41	0.332	4	6	6	12	244	28.2	6.89	0.78
P11884	Aldehyde dehydrogenase, mitochondrial OS=Rattus norvegicus GN=Aldh2 PE=1 SV=1 - [ALDH2_RAT]	2288.46	0.6146	2	3	22	215	519	56.5	7.05	0.781
D4ADX6	Protein Dopey2 OS=Rattus norvegicus GN=Dopey2 PE=4 SV=1 - [D4ADX6_RAT]	86.61	0.0174	2	3	3	3	2294	257.3	6.09	0.783
F1LMR0	Protein Itga2 (Fragment) OS=Rattus norvegicus GN=Itga2 PE=3 SV=1 - [F1LMR0_RAT]	75.07	0.0656	2	5	5	6	1159	126.9	5.2	0.783
B0K031	60S ribosomal protein L7 OS=Rattus norvegicus GN=Rpl7 PE=2 SV=1 - [B0K031_RAT]	270.17	0.4731	17	12	12	28	260	30.3	10.87	0.784
Q5M9I5	Cytochrome b-c1 complex subunit 6, mitochondrial OS=Rattus norvegicus GN=Uqcrh PE=2 SV=1 - [QCR6_RAT]	173.83	0.2022	1	1	1	4	89	10.4	4.97	0.784
F1LYQ0	Protein RGD1563581 (Fragment) OS=Rattus norvegicus GN=RGD1563581 PE=4 SV=1 - [F1LYQ0_RAT]	205.28	0.1667	2	1	1	10	96	11	5.45	0.786
D3ZPP2	Protein Arl8a OS=Rattus norvegicus GN=Arl8a PE=3 SV=1 - [D3ZPP2_RAT]	70.35	0.3817	4	4	5	12	186	21.4	7.77	0.787
G3V7T6	Protein Sf3b1 OS=Rattus norvegicus GN=Sf3b1 PE=4 SV=1 - [G3V7T6_RAT]	438.74	0.1066	8	10	10	24	1304	145.7	7.09	0.788
G3V6H2	Pre-mRNA processing factor 8, isoform CRA_a OS=Rattus norvegicus GN=Prpf8 PE=4 SV=1 - [G3V6H2_RAT]	55.05	0.0137	2	2	3	4	2335	273.4	8.84	0.788
Q66HP8	Mitochondrial carnitine/acylcarnitine carrier protein OS=Rattus norvegicus GN=Slc25a20 PE=2 SV=1 - [Q66HP8_RAT]	68.2	0.1395	3	3	3	3	301	33	9.41	0.788
D3ZU64	Protein Vps37b OS=Rattus norvegicus GN=Vps37b PE=4 SV=1 - [D3ZU64_RAT]	0	0.0596	1	1	1	1	285	31.1	7.05	0.788
Q5XIK2	Thioredoxin-related transmembrane protein 2 OS=Rattus norvegicus GN=Tmx2 PE=2 SV=1 - [TMX2_RAT]	75.82	0.0915	2	2	2	3	295	33.8	8.87	0.789
G5C4N6	Beta-1,4 N-acetylgalactosaminyltransferase 2 OS=Heterocephalus glaber GN=GW7_21754 PE=4 SV=1 - [G5C4N6_HETGA]	31.13	0.0309	1	2	2	2	551	61.8	8.5	0.789
B2RYN1	Fructosamine-3-kinase-related protein OS=Rattus norvegicus GN=Fn3krp PE=2 SV=1 - [B2RYN1_RAT]	57.9	0.0453	1	1	1	2	309	34.1	7.88	0.789
O55158	D6.1A protein OS=Rattus norvegicus GN=Tspan8 PE=2 SV=2 - [O55158_RAT]	355.28	0.1191	1	3	3	22	235	25.5	5.67	0.789
D3ZEL1	Uncharacterized protein OS=Rattus norvegicus PE=4 SV=1 - [D3ZEL1_RAT]	61.94	0.1624	1	1	1	1	117	12.6	6.48	0.789
E9PTX2	Protein Abcg3l1 OS=Rattus norvegicus GN=Abcg3l1 PE=4 SV=1 - [E9PTX2_RAT]	24.52	0.0155	8	1	1	3	645	73	6.95	0.79
Q66H59	N-acetylneuraminate lyase OS=Rattus norvegicus GN=Npl PE=2 SV=1 - [NPL_RAT]	0	0.0813	1	1	1	1	320	35.1	6.93	0.79
D3ZZW1	Protein Dock1 OS=Rattus norvegicus GN=Dock1 PE=4 SV=1 - [D3ZZW1_RAT]	41.24	0.0177	2	3	3	3	1864	214.8	7.53	0.79
Q920H8	Hephaestin OS=Rattus norvegicus GN=Heph PE=2 SV=1 - [HEPH_RAT]	0	0.0104	1	1	1	1	1157	129.5	6.15	0.79
O35796	Complement component 1 Q subcomponent-binding protein, mitochondrial OS=Rattus norvegicus GN=C1qbp PE=1 SV=2 - [C1QBP_RAT]	218.58	0.4659	2	7	7	25	279	31	4.87	0.791
F1M0S8	Protein Lrrc1 (Fragment) OS=Rattus norvegicus GN=Lrrc1 PE=4 SV=1 - [F1M0S8_RAT]	28.85	0.0628	3	1	1	1	478	53.6	4.97	0.791
F8WFI1	Guanine nucleotide-binding protein-like 1 OS=Rattus norvegicus GN=Gnl1 PE=4 SV=1 - [F8WFI1_RAT]	104.49	0.0233	3	1	1	2	429	47.2	4.93	0.791
F1LNV8	Protein Scn7a OS=Rattus norvegicus GN=Scn7a PE=3 SV=1 - [F1LNV8_RAT]	57.32	0.0363	6	4	4	4	1682	192.4	7.11	0.791
D3ZQT0	Uncharacterized protein OS=Rattus norvegicus PE=3 SV=1 - [D3ZQT0_RAT]	560.05	0.1506	6	1	4	56	332	35.8	8.81	0.792
D3ZCR2	Protein Tm9sf3 OS=Rattus norvegicus GN=Tm9sf3 PE=4 SV=1 - [D3ZCR2_RAT]	35.74	0.0418	3	2	2	4	383	44.2	6.54	0.792
G5C6K1	Transmembrane emp24 domain-containing protein 5 OS=Heterocephalus glaber GN=GW7_02745 PE=3 SV=1 - [G5C6K1_HETGA]	59.14	0.0526	3	1	1	2	228	26.1	4.91	0.792
D3ZKR8	Uncharacterized protein OS=Rattus norvegicus PE=4 SV=1 - [D3ZKR8_RAT]	33.88	0.15	3	1	1	2	60	6.7	8.78	0.792
D4A7R3	Nucleoporin 205kDa (Predicted) OS=Rattus norvegicus GN=Nup205 PE=4 SV=1 - [D4A7R3_RAT]	75.45	0.0309	2	3	3	5	2008	227.1	6.32	0.793
P04631	Protein S100-B OS=Rattus norvegicus GN=S100b PE=1 SV=2 - [S100B_RAT]	0	0.163	1	1	1	1	92	10.7	4.55	0.793
Q6P7P5	Basic leucine zipper and W2 domain-containing protein 1 OS=Rattus norvegicus GN=Bzw1 PE=2 SV=1 - [BZW1_RAT]	57.63	0.0811	3	4	4	10	419	48	5.92	0.794
Q6T5E8	RCG55639, isoform CRA_g OS=Rattus norvegicus GN=Ugt1a7c PE=2 SV=1 - [Q6T5E8_RAT]	328.99	0.2373	19	3	8	23	531	59.5	8.34	0.794
P70567	Tropomodulin-1 OS=Rattus norvegicus GN=Tmod1 PE=2 SV=1 - [TMOD1_RAT]	41.91	0.0919	3	2	3	5	359	40.5	5.05	0.795
G5CAZ4	Succinate dehydrogenase [ubiquinone] cytochrome b small subunit, mitochondrial OS=Heterocephalus glaber GN=GW7_04289 PE=4 SV=1 - [G5CAZ4_HETGA]	31.08	0.0579	4	1	1	3	121	12.7	8.5	0.795
F1LVZ9	Uncharacterized protein (Fragment) OS=Rattus norvegicus PE=4 SV=1 - [F1LVZ9_RAT]	51.27	0.0936	2	3	3	3	513	58.3	5.41	0.795
Q641Z9	Protein Sdhc OS=Rattus norvegicus GN=Sdhc PE=2 SV=1 - [Q641Z9_RAT]	0	0.1243	1	2	2	4	169	18.2	10.21	0.795
P05964	Protein S100-A6 OS=Rattus norvegicus GN=S100a6 PE=1 SV=3 - [S10A6_RAT]	85.44	0.3596	2	3	3	7	89	10	5.48	0.796
F1M6N8	cGMP-dependent 3',5'-cyclic phosphodiesterase (Fragment) OS=Rattus norvegicus GN=Pde2a PE=4 SV=1 - [F1M6N8_RAT]	37.34	0.0535	5	3	3	3	916	103.2	5.45	0.797
D3ZX47	Protein Rp2 OS=Rattus norvegicus GN=LOC100361788 PE=4 SV=1 - [D3ZX47_RAT]	46.61	0.0286	2	1	1	2	350	39.6	5.41	0.797
D3ZMQ9	Protein Hltf OS=Rattus norvegicus GN=Hltf PE=4 SV=1 - [D3ZMQ9_RAT]	31.68	0.0236	2	1	1	2	974	110	7.81	0.798
P62278	40S ribosomal protein S13 OS=Rattus norvegicus GN=Rps13 PE=1 SV=2 - [RS13_RAT]	39.69	0.2848	4	4	4	10	151	17.2	10.54	0.799
D3ZPU3	Estradiol 17-beta-dehydrogenase 12 OS=Rattus norvegicus GN=Hsd17b12 PE=3 SV=1 - [D3ZPU3_RAT]	100.8	0.0517	2	1	1	2	290	32.1	9.11	0.799
G5BAT1	Translocon-associated protein subunit alpha OS=Heterocephalus glaber GN=GW7_06446 PE=4 SV=1 - [G5BAT1_HETGA]	87.54	0.0909	4	2	2	7	253	28.1	4.41	0.799
P55281	Cadherin-17 OS=Rattus norvegicus GN=Cdh17 PE=2 SV=1 - [CAD17_RAT]	848.52	0.3954	1	7	24	83	827	91.8	4.88	0.799
P09495	Tropomyosin alpha-4 chain OS=Rattus norvegicus GN=Tpm4 PE=1 SV=3 - [TPM4_RAT]	1441.78	0.4032	3	5	15	159	248	28.5	4.69	0.8
F1LXC9	Uncharacterized protein (Fragment) OS=Rattus norvegicus GN=LOC686567 PE=4 SV=1 - [F1LXC9_RAT]	798.49	0.2427	2	1	12	52	923	103.7	6.09	0.8
G5B2V7	60 kDa heat shock protein, mitochondrial OS=Heterocephalus glaber GN=GW7_17339 PE=4 SV=1 - [G5B2V7_HETGA]	302.02	0.2665	1	1	11	45	409	43.6	5.41	0.802
G5BVX3	Thioredoxin-dependent peroxide reductase, mitochondrial (Fragment) OS=Heterocephalus glaber GN=GW7_15376 PE=4 SV=1 - [G5BVX3_HETGA]	88.33	0.0694	1	1	2	4	245	26.7	6.93	0.803
F1LUZ8	Glyceraldehyde-3-phosphate dehydrogenase (Fragment) OS=Rattus norvegicus PE=3 SV=1 - [F1LUZ8_RAT]	418.33	0.1273	6	1	3	36	322	34.7	6.9	0.803
Q62969	Prostacyclin synthase OS=Rattus norvegicus GN=Ptgis PE=2 SV=1 - [PTGIS_RAT]	112.96	0.3713	4	13	13	18	501	57.1	6.81	0.803
Q0QEW8	60S ribosomal protein L18 (Fragment) OS=Rattus norvegicus GN=Rpl18 PE=2 SV=1 - [Q0QEW8_RAT]	228.43	0.2485	3	4	4	11	165	18.9	11.88	0.804
D4A3K5	Histone H1.1 OS=Rattus norvegicus GN=Hist1h1a PE=3 SV=1 - [H11_RAT]	112.12	0.1822	1	2	3	10	214	22	10.99	0.804
B0K010	Protein Txndc17 OS=Rattus norvegicus GN=Txndc17 PE=2 SV=1 - [B0K010_RAT]	97.41	0.252	1	2	3	9	123	14.1	4.93	0.804
D3ZC93	Protein Pofut2 OS=Rattus norvegicus GN=Pofut2 PE=4 SV=1 - [D3ZC93_RAT]	20.56	0.0848	2	1	1	2	165	18.6	5.49	0.804
G5BZM9	Rho guanine nucleotide exchange factor 10-like protein OS=Heterocephalus glaber GN=GW7_09692 PE=4 SV=1 - [G5BZM9_HETGA]	105.46	0.0228	2	2	2	3	1271	139.6	5.74	0.804
D3ZE25	Protein RGD1565752 OS=Rattus norvegicus GN=RGD1565752 PE=4 SV=1 - [D3ZE25_RAT]	95.73	0.0693	3	1	1	2	303	34.7	9.28	0.804
P58775-2	Isoform 2 of Tropomyosin beta chain OS=Rattus norvegicus GN=Tpm2 - [TPM2_RAT]	3721.88	0.6479	8	11	26	346	284	32.9	4.67	0.805
G3V712	Keratin complex 2, basic, gene 7, isoform CRA_a OS=Rattus norvegicus GN=Krt7 PE=3 SV=1 - [G3V712_RAT]	382.04	0.2691	41	5	13	73	457	50.8	5.87	0.805
P97849	Long-chain fatty acid transport protein 1 OS=Rattus norvegicus GN=Slc27a1 PE=2 SV=1 - [S27A1_RAT]	74.13	0.0325	2	1	1	2	646	71.2	8.46	0.805
F1MAA3	Uncharacterized protein OS=Rattus norvegicus PE=4 SV=1 - [F1MAA3_RAT]	46.33	0.1477	7	7	7	9	596	69.3	8.18	0.805
Q78P75	Dynein light chain 2, cytoplasmic OS=Rattus norvegicus GN=Dynll2 PE=1 SV=1 - [DYL2_RAT]	66.17	0.4494	1	2	3	21	89	10.3	7.37	0.806
Q63537-2	Isoform IIb of Synapsin-2 OS=Rattus norvegicus GN=Syn2 - [SYN2_RAT]	29.13	0.1044	4	4	4	5	479	52.4	7.94	0.806
D3ZY09	Protein Uba7 OS=Rattus norvegicus GN=Uba7 PE=4 SV=1 - [D3ZY09_RAT]	35.51	0.025	2	1	1	1	880	97.2	5.78	0.806
P39052	Dynamin-2 OS=Rattus norvegicus GN=Dnm2 PE=1 SV=1 - [DYN2_RAT]	158.79	0.169	6	2	12	21	870	98.2	7.43	0.807
Q63610	Tropomyosin alpha-3 chain OS=Rattus norvegicus GN=Tpm3 PE=1 SV=2 - [TPM3_RAT]	1483.23	0.4395	8	3	15	134	248	29	4.78	0.807
D3ZG78	Protein Zzef1 OS=Rattus norvegicus GN=Zzef1 PE=4 SV=1 - [D3ZG78_RAT]	64.72	0.0188	1	3	3	3	2924	327.9	5.96	0.807
Q8VID1	Dehydrogenase/reductase SDR family member 4 OS=Rattus norvegicus GN=Dhrs4 PE=2 SV=2 - [DHRS4_RAT]	134.11	0.0609	1	1	1	3	279	29.8	9.55	0.807
F1LXR8	Casein kinase I isoform delta (Fragment) OS=Rattus norvegicus GN=Csnk1d PE=4 SV=1 - [F1LXR8_RAT]	61.23	0.0545	11	1	1	1	220	25	9.14	0.807
F1LYQ8	Protein Farp1 (Fragment) OS=Rattus norvegicus GN=Farp1 PE=4 SV=1 - [F1LYQ8_RAT]	81.48	0.0252	1	2	2	4	992	112.7	8.13	0.808
G5AS28	Retinal dehydrogenase 1 OS=Heterocephalus glaber GN=GW7_17324 PE=3 SV=1 - [G5AS28_HETGA]	58.42	0.1138	6	1	6	21	501	54.8	7.09	0.808
D4AA35	Acetylserotonin O-methyltransferase-like (Predicted), isoform CRA_b OS=Rattus norvegicus GN=Asmtl PE=4 SV=1 - [D4AA35_RAT]	48.96	0.3415	1	1	1	1	41	4.4	6.51	0.808
D3ZNG3	Protein Sppl2a OS=Rattus norvegicus GN=Sppl2a PE=4 SV=1 - [D3ZNG3_RAT]	52.25	0.0268	1	1	1	2	523	57.9	6.61	0.808
G5B451	Laminin subunit gamma-1 OS=Heterocephalus glaber GN=GW7_02156 PE=4 SV=1 - [G5B451_HETGA]	163.38	0.0623	1	1	7	15	1573	174	5.11	0.809
G5BCD1	Putative phospholipid-transporting ATPase IC OS=Heterocephalus glaber GN=GW7_03771 PE=4 SV=1 - [G5BCD1_HETGA]	40.42	0.0103	2	1	1	1	1257	144.5	7.81	0.809
F1LLW7	Dehydrogenase/reductase SDR family member 9 OS=Rattus norvegicus GN=Dhrs9 PE=3 SV=1 - [F1LLW7_RAT]	32.34	0.0627	2	1	1	2	319	35.1	8.63	0.809
Q3B8P5	Psmd8 protein (Fragment) OS=Rattus norvegicus GN=Psmd8 PE=2 SV=1 - [Q3B8P5_RAT]	114.22	0.1158	4	3	3	5	285	32.3	6.38	0.81
D4A5U9	Interferon-induced GTP-binding protein Mx2 OS=Rattus norvegicus GN=Mx2 PE=3 SV=1 - [D4A5U9_RAT]	34.41	0.0336	12	1	1	1	417	46.4	4.92	0.81
Q6AXX5	Protein Rdh11 OS=Rattus norvegicus GN=Rdh11 PE=2 SV=1 - [Q6AXX5_RAT]	0	0.0348	2	1	1	1	316	35.1	8.97	0.81
Q498R3	DnaJ homolog subfamily C member 10 OS=Rattus norvegicus GN=Dnajc10 PE=2 SV=2 - [DJC10_RAT]	0	0.0252	1	1	1	1	793	90.7	7.14	0.811
D3ZGG7	Epithelial-splicing regulatory protein 1 OS=Rattus norvegicus GN=Esrp1 PE=4 SV=1 - [D3ZGG7_RAT]	62.11	0.0954	8	4	4	6	608	67.6	6.87	0.811
F1M1M6	Uncharacterized protein (Fragment) OS=Rattus norvegicus PE=3 SV=1 - [F1M1M6_RAT]	57.24	0.034	1	1	1	1	471	53	6.46	0.811
Q3B7U9	Peptidyl-prolyl cis-trans isomerase FKBP8 OS=Rattus norvegicus GN=Fkbp8 PE=2 SV=1 - [FKBP8_RAT]	37.87	0.0372	1	1	1	1	403	43.5	5.21	0.812
Q5RKJ9	RAB10, member RAS oncogene family OS=Rattus norvegicus GN=Rab10 PE=2 SV=1 - [Q5RKJ9_RAT]	333.56	0.265	32	3	5	36	200	22.5	8.38	0.813
D3ZDS1	Uncharacterized protein OS=Rattus norvegicus PE=3 SV=1 - [D3ZDS1_RAT]	603.21	0.2086	3	1	5	60	302	32.7	6.54	0.813
G5BGK3	Myosin-Ib OS=Heterocephalus glaber GN=GW7_01409 PE=4 SV=1 - [G5BGK3_HETGA]	127.5	0.0333	9	1	4	15	1292	148.4	9.25	0.813
G5B820	Beta-catenin-like protein 1 (Fragment) OS=Heterocephalus glaber GN=GW7_21245 PE=4 SV=1 - [G5B820_HETGA]	0	0.0288	4	2	2	3	556	64.3	5.1	0.813
D3ZQB6	Cat eye syndrome chromosome region, candidate 5 homolog (Human) (Predicted) OS=Rattus norvegicus GN=Cecr5 PE=4 SV=1 - [D3ZQB6_RAT]	37.19	0.0263	1	1	1	1	419	46.4	7.37	0.813
P07340	Sodium/potassium-transporting ATPase subunit beta-1 OS=Rattus norvegicus GN=Atp1b1 PE=1 SV=1 - [AT1B1_RAT]	316.72	0.3059	1	9	9	50	304	35.2	8.65	0.814
G5BMY7	ADP-ribosylation factor 2 OS=Heterocephalus glaber GN=GW7_07670 PE=3 SV=1 - [G5BMY7_HETGA]	500.31	0.5414	6	1	9	46	181	20.7	6.58	0.814
Q6P734	Plasma protease C1 inhibitor OS=Rattus norvegicus GN=Serping1 PE=2 SV=1 - [IC1_RAT]	0	0.0575	1	2	2	3	504	55.6	5.83	0.814
G5AT27	40S ribosomal protein S23 (Fragment) OS=Heterocephalus glaber GN=GW7_17137 PE=3 SV=1 - [G5AT27_HETGA]	0	0.2378	3	3	3	4	143	15.8	10.49	0.815
B0BNG3	Lman2 protein OS=Rattus norvegicus GN=Lman2 PE=2 SV=1 - [B0BNG3_RAT]	47.28	0.2067	2	4	4	4	358	40.4	6.95	0.815
P97584	Prostaglandin reductase 1 OS=Rattus norvegicus GN=Ptgr1 PE=2 SV=3 - [PTGR1_RAT]	175.11	0.3313	1	8	8	19	329	35.7	8.02	0.815
D3Z9A9	Uncharacterized protein OS=Rattus norvegicus PE=4 SV=1 - [D3Z9A9_RAT]	783.3	0.3879	3	1	8	77	281	30.4	8.28	0.816
B2GUX7	Cellular repressor of E1A-stimulated genes (Predicted), isoform CRA_b OS=Rattus norvegicus GN=Creg1 PE=2 SV=1 - [B2GUX7_RAT]	30.71	0.0636	1	1	1	1	220	24.4	6.42	0.816
P06685	Sodium/potassium-transporting ATPase subunit alpha-1 OS=Rattus norvegicus GN=Atp1a1 PE=1 SV=1 - [AT1A1_RAT]	2128.45	0.437	16	25	39	192	1023	113	5.45	0.817
D3ZX57	Protein Scfd2 OS=Rattus norvegicus GN=Scfd2 PE=4 SV=1 - [D3ZX57_RAT]	28.18	0.0191	2	1	1	1	523	57.1	6.52	0.817
P10252	CD48 antigen OS=Rattus norvegicus GN=Cd48 PE=1 SV=1 - [CD48_RAT]	91.11	0.1875	1	3	3	6	240	27.7	7.83	0.817
F1M5U1	Protein Gcom1 (Fragment) OS=Rattus norvegicus GN=Gcom1 PE=4 SV=1 - [F1M5U1_RAT]	0	0.0563	4	2	2	2	444	51.8	6.28	0.817
Q62935	von Willebrand factor (Fragment) OS=Rattus norvegicus GN=Vwf PE=2 SV=2 - [VWF_RAT]	52.56	0.086	3	3	3	4	430	48.1	6.7	0.817
Q3T1J1	Eukaryotic translation initiation factor 5A-1 OS=Rattus norvegicus GN=Eif5a PE=1 SV=3 - [IF5A1_RAT]	422.56	0.5195	3	7	7	43	154	16.8	5.24	0.819
G3V7Y9	Alpha-mannosidase 2 OS=Rattus norvegicus GN=Man2a1 PE=4 SV=1 - [G3V7Y9_RAT]	0	0.0305	2	3	3	3	1148	131.2	8.32	0.819
F1LLZ5	Peptide-N(4)-(N-acetyl-beta-glucosaminyl)asparagine amidase (Fragment) OS=Rattus norvegicus GN=Ngly1 PE=4 SV=1 - [F1LLZ5_RAT]	54.74	0.0598	4	2	2	3	569	65.8	8.21	0.819
F1M648	Uncharacterized protein (Fragment) OS=Rattus norvegicus PE=3 SV=1 - [F1M648_RAT]	30.45	0.0652	1	1	1	2	353	38.7	6.74	0.819
D4A964	Protein Tial1 OS=Rattus norvegicus GN=Tial1 PE=4 SV=1 - [D4A964_RAT]	47.15	0.0489	4	1	1	1	368	41	8.19	0.82
D4AB20	Protein B3galt5 OS=Rattus norvegicus GN=B3galt5 PE=4 SV=1 - [D4AB20_RAT]	179.13	0.3052	2	6	6	12	308	35.8	8.51	0.82
P35704	Peroxiredoxin-2 OS=Rattus norvegicus GN=Prdx2 PE=1 SV=3 - [PRDX2_RAT]	590.72	0.4394	2	9	9	47	198	21.8	5.59	0.821
P97531	Cdc42-interacting protein 4 OS=Rattus norvegicus GN=Trip10 PE=1 SV=3 - [CIP4_RAT]	61.72	0.0512	2	2	2	2	547	62.8	5.41	0.821
F1M591	Ras-related protein Rab-4B (Fragment) OS=Rattus norvegicus GN=Rab4b PE=3 SV=1 - [F1M591_RAT]	81.52	0.1269	28	1	2	6	197	21.4	5.68	0.822
P70496-3	Isoform PLD1C of Phospholipase D1 OS=Rattus norvegicus GN=Pld1 - [PLD1_RAT]	22.03	0.0203	5	1	1	1	590	68.3	9.26	0.822
F1LM66	Protein Eftud2 OS=Rattus norvegicus GN=Eftud2 PE=4 SV=1 - [F1LM66_RAT]	134.67	0.1029	3	5	6	9	972	109.4	5	0.822
A2RUV9	Adipocyte enhancer-binding protein 1 OS=Rattus norvegicus GN=Aebp1 PE=2 SV=1 - [AEBP1_RAT]	39.66	0.0142	1	1	1	1	1128	128	5.2	0.822
P47728	Calretinin OS=Rattus norvegicus GN=Calb2 PE=1 SV=1 - [CALB2_RAT]	133.07	0.2657	4	6	6	16	271	31.4	5.02	0.822
F1LQN9	Protein Sec3l1 (Fragment) OS=Rattus norvegicus GN=Sec3l1 PE=4 SV=1 - [F1LQN9_RAT]	77.2	0.0295	5	1	1	2	543	60.7	5.11	0.822
F1LLX8	Lysosome-associated membrane glycoprotein 2 OS=Rattus norvegicus GN=Lamp2 PE=4 SV=1 - [F1LLX8_RAT]	229.67	0.0949	3	3	3	18	411	45.1	7.88	0.823
P23562-2	Isoform Kidney of Band 3 anion transport protein OS=Rattus norvegicus GN=Slc4a1 - [B3AT_RAT]	70.84	0.0212	4	1	1	2	848	94.1	6.64	0.823
G5BE83	Retinol-binding protein 4 (Fragment) OS=Heterocephalus glaber GN=GW7_06242 PE=3 SV=1 - [G5BE83_HETGA]	26.01	0.0532	2	1	1	1	188	21.7	6.34	0.823
P21707	Synaptotagmin-1 OS=Rattus norvegicus GN=Syt1 PE=1 SV=3 - [SYT1_RAT]	24.61	0.019	2	1	1	1	421	47.4	8.41	0.824
Q4FZY0	EF-hand domain-containing protein D2 OS=Rattus norvegicus GN=Efhd2 PE=1 SV=1 - [EFHD2_RAT]	82.29	0.3222	4	7	7	18	239	26.7	5.07	0.824
F1LPX4	Protein Phkb OS=Rattus norvegicus GN=Phkb PE=4 SV=1 - [F1LPX4_RAT]	45.23	0.011	5	1	1	1	1086	124.1	7.31	0.824
Q5U1Z9	Metaxin 2 OS=Rattus norvegicus GN=Mtx2 PE=2 SV=1 - [Q5U1Z9_RAT]	165.29	0.2776	1	4	4	10	263	29.7	5.34	0.824
Q569C9	Golgi phosphoprotein 3 OS=Rattus norvegicus GN=Golph3 PE=2 SV=1 - [Q569C9_RAT]	127.97	0.1913	3	3	4	9	298	33.7	6.44	0.825
P12711	Alcohol dehydrogenase class-3 OS=Rattus norvegicus GN=Adh5 PE=1 SV=2 - [ADHX_RAT]	449.53	0.6952	7	19	19	55	374	39.6	7.49	0.825
P61621	Protein transport protein Sec61 subunit alpha isoform 1 OS=Rattus norvegicus GN=Sec61a1 PE=2 SV=2 - [S61A1_RAT]	277.76	0.1513	3	2	4	12	476	52.2	8.06	0.826
Q6AYS8	Estradiol 17-beta-dehydrogenase 11 OS=Rattus norvegicus GN=Hsd17b11 PE=2 SV=1 - [DHB11_RAT]	113.1	0.3658	6	8	8	9	298	32.9	8.63	0.826
G5BDD7	Phosphomevalonate kinase OS=Heterocephalus glaber GN=GW7_05187 PE=4 SV=1 - [G5BDD7_HETGA]	0	0.0417	2	1	1	1	192	21.9	6.6	0.826
G5BLI6	FACT complex subunit SSRP1 OS=Heterocephalus glaber GN=GW7_13221 PE=4 SV=1 - [G5BLI6_HETGA]	28.56	0.0212	3	2	2	4	709	80.9	7.03	0.826
F1M4C0	2'-5'-oligoadenylate synthase 1A (Fragment) OS=Rattus norvegicus GN=Oas1a PE=4 SV=1 - [F1M4C0_RAT]	0	0.0493	6	1	1	1	223	26.1	8.94	0.826
Q8CFN2	Cell division control protein 42 homolog OS=Rattus norvegicus GN=Cdc42 PE=1 SV=2 - [CDC42_RAT]	478.3	0.5707	8	8	8	47	191	21.2	6.55	0.827
G5ASE4	Spectrin alpha chain, brain OS=Heterocephalus glaber GN=GW7_01914 PE=4 SV=1 - [G5ASE4_HETGA]	1362.75	0.3469	3	1	68	159	2482	285.7	5.34	0.827
F1M2K9	Uncharacterized protein (Fragment) OS=Rattus norvegicus PE=4 SV=1 - [F1M2K9_RAT]	43.07	0.1368	3	1	1	1	117	13	4.77	0.827
B2RYG6	Ubiquitin thioesterase OTUB1 OS=Rattus norvegicus GN=Otub1 PE=1 SV=1 - [OTUB1_RAT]	119.39	0.1661	3	4	4	18	271	31.3	4.94	0.828
Q78P65	RCG36947 OS=Rattus norvegicus GN=Rap2a PE=2 SV=1 - [Q78P65_RAT]	0	0.1429	4	1	1	1	105	11.9	5.52	0.828
D3ZA87	Protein Rprd1b OS=Rattus norvegicus GN=Rprd1b PE=4 SV=1 - [D3ZA87_RAT]	0	0.1384	3	2	2	3	224	25.3	5.92	0.828
Q62930	Complement component C9 OS=Rattus norvegicus GN=C9 PE=2 SV=1 - [CO9_RAT]	169.93	0.1715	2	7	7	16	554	62.2	5.69	0.828
P16086	Spectrin alpha chain, non-erythrocytic 1 OS=Rattus norvegicus GN=Sptan1 PE=1 SV=2 - [SPTN1_RAT]	1741.68	0.4672	5	1	88	208	2472	284.5	5.33	0.83
O35821	Myb-binding protein 1A OS=Rattus norvegicus GN=Mybbp1a PE=2 SV=2 - [MBB1A_RAT]	118.72	0.09	1	8	8	11	1344	152.2	8.95	0.83
Q66H74	Golgi phosphoprotein 3-like OS=Rattus norvegicus GN=Golph3l PE=2 SV=1 - [GLP3L_RAT]	120.99	0.2772	2	4	5	10	285	32.9	5.99	0.83
B5DEY8	Protein Snx6 OS=Rattus norvegicus GN=Snx6 PE=2 SV=1 - [B5DEY8_RAT]	103.39	0.0616	3	2	2	4	406	46.6	6.16	0.831
D4ABP4	Rab3 GTPase-activating protein non-catalytic subunit OS=Rattus norvegicus GN=Rab3gap2 PE=4 SV=1 - [D4ABP4_RAT]	36.53	0.0168	3	2	2	3	1367	152.1	6.15	0.831
Q6AYG5	Ethylmalonyl-CoA decarboxylase OS=Rattus norvegicus GN=Echdc1 PE=1 SV=1 - [ECHD1_RAT]	96.65	0.087	1	2	2	3	299	32.6	7.03	0.831
G5AYD5	Dedicator of cytokinesis protein 10 OS=Heterocephalus glaber GN=GW7_12214 PE=4 SV=1 - [G5AYD5_HETGA]	23.69	0.0076	4	1	1	1	2108	240.5	7.21	0.831
G3V7I0	Peroxiredoxin 3 OS=Rattus norvegicus GN=Prdx3 PE=4 SV=1 - [G3V7I0_RAT]	119.13	0.1128	2	2	3	7	257	28.3	7.55	0.832
D3ZUL3	Protein Col6a1 OS=Rattus norvegicus GN=Col6a1 PE=4 SV=1 - [D3ZUL3_RAT]	6020.9	0.3941	9	22	31	432	1025	108.7	5.36	0.832
A4L9P7	Sister chromatid cohesion protein PDS5 homolog A OS=Rattus norvegicus GN=Pds5a PE=2 SV=1 - [PDS5A_RAT]	31.47	0.0188	2	1	1	1	1333	150.2	7.93	0.832
Q3SWT7	Nuclear receptor binding protein OS=Rattus norvegicus GN=Nrbp PE=2 SV=1 - [Q3SWT7_RAT]	0	0.028	2	1	1	1	535	59.8	5.08	0.832
Q08877-9	Isoform 8 of Dynamin-3 OS=Rattus norvegicus GN=Dnm3 - [DYN3_RAT]	71.27	0.0649	33	1	5	5	848	95.5	7.77	0.833
G5C4R6	5'-AMP-activated protein kinase catalytic subunit alpha-1 (Fragment) OS=Heterocephalus glaber GN=GW7_19767 PE=4 SV=1 - [G5C4R6_HETGA]	28.59	0.0603	3	1	3	3	547	62.9	7.56	0.833
Q32PY9	Probable gluconokinase OS=Rattus norvegicus GN=Idnk PE=2 SV=1 - [GNTK_RAT]	45.31	0.0757	1	1	1	1	185	20.2	6.39	0.833
O55159	Epithelial cell adhesion molecule OS=Rattus norvegicus GN=Epcam PE=1 SV=1 - [EPCAM_RAT]	500.25	0.327	1	5	6	72	315	35.2	6.42	0.833
F1LVL9	Deleted in malignant brain tumors 1 protein (Fragment) OS=Rattus norvegicus GN=Dmbt1 PE=4 SV=1 - [F1LVL9_RAT]	0	0.0151	4	1	1	2	996	110.2	5.81	0.833
Q5M918	Glucosamine (N-acetyl)-6-sulfatase OS=Rattus norvegicus GN=Gns PE=2 SV=1 - [Q5M918_RAT]	43.33	0.1098	3	4	4	5	519	57.7	6.77	1.2
F1M2M2	Uncharacterized protein (Fragment) OS=Rattus norvegicus PE=4 SV=1 - [F1M2M2_RAT]	264.61	0.2368	8	2	2	9	114	12.6	9.41	1.2
D4A4D5	Uncharacterized protein OS=Rattus norvegicus GN=LOC498555 PE=4 SV=1 - [D4A4D5_RAT]	956.43	0.6783	5	5	5	63	115	11.7	4.54	1.201
F1M8K6	Muscleblind-like protein 2 OS=Rattus norvegicus GN=Mbnl2 PE=4 SV=1 - [F1M8K6_RAT]	0	0.0565	5	2	2	6	354	38.1	8.82	1.201
D3ZVL3	Protein Srp68 OS=Rattus norvegicus GN=Srp68 PE=4 SV=1 - [D3ZVL3_RAT]	61.21	0.0818	3	3	3	3	587	65.9	7.27	1.202
P25409	Alanine aminotransferase 1 OS=Rattus norvegicus GN=Gpt PE=1 SV=2 - [ALAT1_RAT]	35.75	0.0847	2	4	4	5	496	55.1	6.46	1.202
Q6AY09	Heterogeneous nuclear ribonucleoprotein H2 OS=Rattus norvegicus GN=Hnrnph2 PE=1 SV=1 - [HNRH2_RAT]	188.75	0.2316	2	2	7	28	449	49.3	6.3	1.203
O70352	CD82 antigen OS=Rattus norvegicus GN=Cd82 PE=1 SV=1 - [CD82_RAT]	25.46	0.0451	2	1	1	1	266	29.5	5.39	1.203
F1LTQ2	Uncharacterized protein (Fragment) OS=Rattus norvegicus PE=3 SV=1 - [F1LTQ2_RAT]	2382.38	0.2857	1	3	6	334	308	34.4	5.5	1.204
F1M265	Uncharacterized protein (Fragment) OS=Rattus norvegicus PE=4 SV=1 - [F1M265_RAT]	416.6	0.2283	8	17	17	64	1082	116.8	6.15	1.204
Q63768	Adapter molecule crk OS=Rattus norvegicus GN=Crk PE=1 SV=1 - [CRK_RAT]	194.58	0.25	4	7	7	16	304	33.8	5.55	1.204
F1LQN8	ER lumen protein retaining receptor OS=Rattus norvegicus GN=Kdelr2 PE=3 SV=1 - [F1LQN8_RAT]	27.91	0.0829	3	1	1	1	205	23.7	8.24	1.204
P39069	Adenylate kinase isoenzyme 1 OS=Rattus norvegicus GN=Ak1 PE=1 SV=3 - [KAD1_RAT]	199.55	0.4639	2	7	7	15	194	21.6	7.9	1.205
F1LPH1	Uncharacterized protein OS=Rattus norvegicus GN=Cast PE=4 SV=1 - [F1LPH1_RAT]	128.65	0.1655	13	8	8	11	713	77.2	5.2	1.205
Q8CJD3	Zymogen granule membrane protein 16 OS=Rattus norvegicus GN=Zg16 PE=2 SV=1 - [ZG16_RAT]	85.08	0.515	1	5	5	14	167	18.2	9.06	1.205
E9PTI1	Protein Atp6v1h OS=Rattus norvegicus GN=Atp6v1h PE=4 SV=1 - [E9PTI1_RAT]	21.29	0.093	4	3	3	3	441	50.8	6.68	1.206
P02091	Hemoglobin subunit beta-1 OS=Rattus norvegicus GN=Hbb PE=1 SV=3 - [HBB1_RAT]	5837.48	0.8912	7	2	14	451	147	16	8.07	1.206
F1M6R8	Polymeric immunoglobulin receptor (Fragment) OS=Rattus norvegicus GN=Pigr PE=4 SV=1 - [F1M6R8_RAT]	128.92	0.1199	4	7	7	12	717	80.1	4.88	1.207
D4A7K2	Ubiquitin-conjugating enzyme E2 variant 2 OS=Rattus norvegicus GN=Ube2v2 PE=4 SV=1 - [D4A7K2_RAT]	329.79	0.5825	8	2	5	27	103	11.8	5.52	1.209
Q6QBQ4	Phospholipid scramblase 3 OS=Rattus norvegicus GN=Plscr3 PE=2 SV=1 - [PLS3_RAT]	46	0.0676	1	1	1	1	296	31.6	6.64	1.209
Q9ERD1	Clusterin (Fragment) OS=Rattus norvegicus GN=Clu PE=2 SV=1 - [Q9ERD1_RAT]	40.94	0.2018	7	3	3	5	218	24.9	5.07	1.209
D3ZY02	Protein Athl1 OS=Rattus norvegicus GN=Athl1 PE=4 SV=1 - [D3ZY02_RAT]	35.93	0.0262	1	1	1	1	686	75.8	5.02	1.21
A2VCX1	TIP41-like protein OS=Rattus norvegicus GN=Tiprl PE=2 SV=1 - [TIPRL_RAT]	49.46	0.1292	2	2	2	3	271	31.2	5.52	1.21
B0BN93	26S proteasome non-ATPase regulatory subunit 13 OS=Rattus norvegicus GN=Psmd13 PE=1 SV=1 - [PSD13_RAT]	314.68	0.1702	2	5	5	18	376	42.8	5.83	1.211
A2RUW1	Toll-interacting protein OS=Rattus norvegicus GN=Tollip PE=2 SV=1 - [TOLIP_RAT]	42.99	0.1022	1	2	2	3	274	30.3	5.17	1.211
F1LPG5	Protein Ndufb4 OS=Rattus norvegicus GN=LOC688963 PE=4 SV=1 - [F1LPG5_RAT]	35.62	0.2713	1	2	2	3	129	15.1	9.82	1.211
Q5U1X1	Oligoribonuclease, mitochondrial OS=Rattus norvegicus GN=Rexo2 PE=2 SV=1 - [ORN_RAT]	89.06	0.1983	3	4	4	5	237	26.7	7.15	1.212
Q9WU49	Calcium-regulated heat stable protein 1 OS=Rattus norvegicus GN=Carhsp1 PE=1 SV=1 - [CHSP1_RAT]	340.85	0.1088	2	1	1	10	147	15.9	8.21	1.212
B5DES0	Protein Snrpd2 OS=Rattus norvegicus GN=Snrpd2 PE=4 SV=1 - [B5DES0_RAT]	43.49	0.3983	3	4	4	10	118	13.5	9.91	1.213
B0BNM9	Glycolipid transfer protein OS=Rattus norvegicus GN=GLTP PE=2 SV=1 - [GLTP_RAT]	30.3	0.0526	1	1	1	1	209	23.7	7.39	1.213
F1LZX9	Uncharacterized protein (Fragment) OS=Rattus norvegicus PE=3 SV=1 - [F1LZX9_RAT]	56.8	0.0978	1	6	8	9	982	108.9	5.62	1.214
Q6JE36	Protein NDRG1 OS=Rattus norvegicus GN=Ndrg1 PE=1 SV=1 - [NDRG1_RAT]	237.1	0.203	2	5	5	15	394	42.9	6.19	1.214
P02767	Transthyretin OS=Rattus norvegicus GN=Ttr PE=1 SV=1 - [TTHY_RAT]	196.64	0.4694	7	6	6	19	147	15.7	6.16	1.214
D3ZJF3	Gasdermin-C OS=Rattus norvegicus GN=Gsdmc PE=4 SV=1 - [D3ZJF3_RAT]	48.76	0.1392	2	4	4	7	467	52.4	5.4	1.214
B0BMY7	Protein tyrosine kinase 9-like (A6-related protein) (Predicted), isoform CRA_b OS=Rattus norvegicus GN=LOC684352 PE=2 SV=1 - [B0BMY7_RAT]	83.73	0.2292	2	4	5	9	349	39.4	6.8	1.215
F1M6Q3	Protein Col4a2 (Fragment) OS=Rattus norvegicus GN=Col4a2 PE=4 SV=1 - [F1M6Q3_RAT]	223.95	0.0704	2	8	8	31	1647	161.3	7.91	1.215
Q5FVI3	Leucine-rich repeat-containing protein 57 OS=Rattus norvegicus GN=Lrrc57 PE=2 SV=1 - [LRC57_RAT]	0	0.046	3	1	1	1	239	26.7	8.44	1.215
D3ZVU4	Protein Rbks OS=Rattus norvegicus GN=Rbks PE=3 SV=1 - [D3ZVU4_RAT]	19.1	0.1517	1	3	3	3	323	34	6.06	1.216
D4A4R1	RCG48622, isoform CRA_a OS=Rattus norvegicus GN=LOC100362920 PE=4 SV=1 - [D4A4R1_RAT]	70.47	0.0268	1	1	1	1	897	95.7	7.23	1.216
P15429	Beta-enolase OS=Rattus norvegicus GN=Eno3 PE=1 SV=3 - [ENOB_RAT]	1972.43	0.3041	4	1	10	160	434	47	7.44	1.217
F1LZJ4	Uncharacterized protein (Fragment) OS=Rattus norvegicus GN=Hyi PE=4 SV=1 - [F1LZJ4_RAT]	95.33	0.3786	2	3	3	6	140	15.4	5.22	1.218
Q499U7	Protein Fcgbpl1 (Fragment) OS=Rattus norvegicus GN=Fcgbpl1 PE=2 SV=1 - [Q499U7_RAT]	169.25	0.0345	1	2	7	20	1914	205.9	6	1.218
G5B212	Microtubule-associated protein 1B OS=Heterocephalus glaber GN=GW7_19015 PE=4 SV=1 - [G5B212_HETGA]	60.91	0.0197	4	2	3	4	2390	262.8	4.81	1.219
G5BMH1	Filamin-B OS=Heterocephalus glaber GN=GW7_03972 PE=4 SV=1 - [G5BMH1_HETGA]	3284.18	0.2388	1	1	47	237	2634	281.5	5.63	1.219
P01946	Hemoglobin subunit alpha-1/2 OS=Rattus norvegicus GN=Hba1 PE=1 SV=3 - [HBA_RAT]	1776.65	0.7183	6	7	11	250	142	15.3	7.97	1.22
D3ZH98	Uncharacterized protein OS=Rattus norvegicus PE=3 SV=1 - [D3ZH98_RAT]	162.59	0.1172	2	1	7	36	623	68.8	5.76	1.22
D3ZDR3	Protein Ubxn7 OS=Rattus norvegicus GN=Ubxn7 PE=4 SV=1 - [D3ZDR3_RAT]	58.16	0.0577	2	2	2	2	468	52.2	5.03	1.22
Q5XI07	Lipoma-preferred partner homolog OS=Rattus norvegicus GN=Lpp PE=1 SV=1 - [LPP_RAT]	469.2	0.4415	6	18	19	95	632	68.2	7.66	1.22
D4A539	Protein Ehbp1l1 OS=Rattus norvegicus GN=Ehbp1l1 PE=4 SV=1 - [D4A539_RAT]	0	0.0077	1	1	1	1	1697	182.1	4.94	1.22
P42346	Serine/threonine-protein kinase mTOR OS=Rattus norvegicus GN=Mtor PE=1 SV=1 - [MTOR_RAT]	55.21	0.011	1	2	2	2	2549	288.6	7.17	1.221
Q38PF9	AHNAK 1 (Fragment) OS=Rattus norvegicus GN=Ahnak PE=2 SV=1 - [Q38PF9_RAT]	157.22	0.636	3	10	14	26	261	28.1	8.51	1.221
D4AEE5	Protein Cul2 OS=Rattus norvegicus GN=Cul2 PE=3 SV=1 - [D4AEE5_RAT]	41.53	0.017	4	1	1	1	706	82.3	6.92	1.221
D4A4X4	Protein Cgn OS=Rattus norvegicus GN=Cgn PE=4 SV=1 - [D4A4X4_RAT]	42.87	0.0394	2	4	4	5	1193	136.3	5.68	1.221
Q32PX7	Far upstream element-binding protein 1 OS=Rattus norvegicus GN=Fubp1 PE=1 SV=1 - [FUBP1_RAT]	105.42	0.1236	5	6	9	20	639	67.2	7.61	1.222
E9PTU4	Myosin-11 OS=Rattus norvegicus GN=Myh11 PE=4 SV=1 - [E9PTU4_RAT]	50245.9	0.6106	7	1	138	3286	1939	223.7	5.78	1.223
F1M566	Uncharacterized protein (Fragment) OS=Rattus norvegicus PE=4 SV=1 - [F1M566_RAT]	2548.55	0.2842	1	11	66	222	3673	393.5	6.47	1.223
D3ZN29	Protein Ahnak OS=Rattus norvegicus GN=Ahnak PE=4 SV=1 - [D3ZN29_RAT]	438.28	0.5078	2	16	16	34	516	53.4	5.77	1.224
F1LM37	Protein Sf1 OS=Rattus norvegicus GN=Sf1 PE=4 SV=1 - [F1LM37_RAT]	169.42	0.1387	5	4	4	13	548	59.7	9.5	1.224
P21531	60S ribosomal protein L3 OS=Rattus norvegicus GN=Rpl3 PE=1 SV=3 - [RL3_RAT]	116.81	0.1985	4	2	7	12	403	46.1	10.21	1.225
D3ZYS7	Protein G3bp1 OS=Rattus norvegicus GN=G3bp1 PE=4 SV=1 - [D3ZYS7_RAT]	128.79	0.1742	4	6	6	14	465	51.8	5.59	1.225
D3ZY11	Protein Pin1 OS=Rattus norvegicus GN=Pin1 PE=4 SV=1 - [D3ZY11_RAT]	58.77	0.125	3	1	1	1	160	17.9	8.82	1.225
G5C4T6	Splicing factor, arginine/serine-rich 11 (Fragment) OS=Heterocephalus glaber GN=GW7_08728 PE=4 SV=1 - [G5C4T6_HETGA]	62.7	0.1327	7	4	4	6	452	51.1	10.51	1.227
D3ZEZ9	Uncharacterized protein OS=Rattus norvegicus PE=4 SV=1 - [D3ZEZ9_RAT]	141.53	0.1504	3	23	24	38	2167	242.1	6.89	1.227
B4F793	Tnxb protein (Fragment) OS=Rattus norvegicus GN=Tnxa PE=2 SV=1 - [B4F793_RAT]	249.79	0.1664	10	14	14	29	1460	158.8	5.14	1.227
D4A857	Protein Ipo9 OS=Rattus norvegicus GN=Ipo9 PE=4 SV=1 - [D4A857_RAT]	91.33	0.0488	2	2	2	4	1046	116.6	4.83	1.228
G5AYH1	Neuroblast differentiation-associated protein AHNAK OS=Heterocephalus glaber GN=GW7_01765 PE=4 SV=1 - [G5AYH1_HETGA]	850.12	0.2176	2	12	24	90	2955	314.2	6.37	1.228
G5AWE5	Scribble-like protein (Fragment) OS=Heterocephalus glaber GN=GW7_21481 PE=4 SV=1 - [G5AWE5_HETGA]	61.14	0.0136	4	1	1	1	1615	173.8	5.05	1.228
P86182	Coiled-coil domain-containing protein 22 OS=Rattus norvegicus GN=Ccdc22 PE=1 SV=2 - [CCD22_RAT]	38.55	0.0175	1	1	1	1	627	70.8	6.11	1.229
P14841	Cystatin-C OS=Rattus norvegicus GN=Cst3 PE=1 SV=2 - [CYTC_RAT]	50.05	0.2	1	2	2	4	140	15.4	9.22	1.229
Q5RKG9	Eukaryotic translation initiation factor 4B OS=Rattus norvegicus GN=Eif4b PE=2 SV=1 - [Q5RKG9_RAT]	90.9	0.1326	4	6	6	8	611	69	5.81	1.23
Q9Z270	Vesicle-associated membrane protein-associated protein A OS=Rattus norvegicus GN=Vapa PE=1 SV=3 - [VAPA_RAT]	227.28	0.2369	1	4	5	28	249	27.8	8.4	1.23
D4A7G9	Protein RGD1564804 OS=Rattus norvegicus GN=RGD1564804 PE=4 SV=1 - [D4A7G9_RAT]	0	0.0804	2	1	1	1	199	21.9	5.94	1.23
F1M865	Uncharacterized protein (Fragment) OS=Rattus norvegicus PE=4 SV=1 - [F1M865_RAT]	565.8	0.3716	6	21	21	65	740	83	7.64	1.231
F1M274	Protein RGD1561819 (Fragment) OS=Rattus norvegicus GN=Gzmbl1 PE=3 SV=1 - [F1M274_RAT]	37.57	0.0386	4	1	1	3	233	25.6	9.39	1.231
Q9WUH4	Four and a half LIM domains protein 1 OS=Rattus norvegicus GN=Fhl1 PE=2 SV=1 - [FHL1_RAT]	851.1	0.5821	8	14	14	72	280	31.9	8.37	1.233
Q5XI97	Alanyl-tRNA editing protein Aarsd1 OS=Rattus norvegicus GN=Aarsd1 PE=2 SV=1 - [AASD1_RAT]	80.82	0.0801	2	2	2	2	412	45.1	6.48	1.235
P51952	Cyclin-dependent kinase 7 (Fragment) OS=Rattus norvegicus GN=Cdk7 PE=2 SV=2 - [CDK7_RAT]	0	0.0608	2	1	1	1	329	37.1	7.24	1.235
G5C1B9	Mitochondrial import inner membrane translocase subunit Tim8 A OS=Heterocephalus glaber GN=GW7_02514 PE=4 SV=1 - [G5C1B9_HETGA]	0	0.3854	6	3	3	3	96	11	4.84	1.236
F1M790	Prostaglandin F2 receptor negative regulator (Fragment) OS=Rattus norvegicus GN=Ptgfrn PE=4 SV=1 - [F1M790_RAT]	95.59	0.0568	2	3	3	4	862	96.8	6.48	1.236
F1LR92	Serine protease inhibitor A3M (Fragment) OS=Rattus norvegicus GN=Serpina3m PE=3 SV=1 - [F1LR92_RAT]	146.06	0.1046	2	2	3	10	411	46	5.66	1.236
G5AZK8	NADH dehydrogenase [ubiquinone] iron-sulfur protein 7, mitochondrial OS=Heterocephalus glaber GN=GW7_17067 PE=3 SV=1 - [G5AZK8_HETGA]	207.83	0.3871	3	5	5	12	217	23.8	9.88	1.237
P34926	Microtubule-associated protein 1A OS=Rattus norvegicus GN=Map1a PE=1 SV=1 - [MAP1A_RAT]	56.54	0.0195	6	3	4	5	2774	299.3	4.94	1.237
D3ZWU5	Protein Gpr97 OS=Rattus norvegicus GN=Gpr97 PE=4 SV=1 - [D3ZWU5_RAT]	45.51	0.0277	1	1	1	1	541	60.2	7.25	1.237
D3ZF77	Protein Akr1cl1 OS=Rattus norvegicus GN=Akr1cl PE=4 SV=1 - [D3ZF77_RAT]	46.88	0.3889	1	9	9	13	324	37.2	7.46	1.237
G3V686	Protein Retnlg OS=Rattus norvegicus GN=Retnlg PE=4 SV=1 - [G3V686_RAT]	23.71	0.2342	2	2	2	3	111	11.8	7.42	1.238
Q5BJU0	Protein Rras2 OS=Rattus norvegicus GN=Rras2 PE=2 SV=1 - [Q5BJU0_RAT]	170.75	0.1912	3	1	3	10	204	23.4	6.01	1.239
G5C0Q7	Protein QIL1 OS=Heterocephalus glaber GN=GW7_20494 PE=4 SV=1 - [G5C0Q7_HETGA]	44.8	0.2373	1	2	2	2	118	13.3	9.44	1.239
Q6QI48	LRRGT00160 OS=Rattus norvegicus GN=Scp2 PE=2 SV=1 - [Q6QI48_RAT]	161.12	0.0747	2	1	5	15	643	72.5	8.1	1.239
D3ZFA8	Uncharacterized protein OS=Rattus norvegicus GN=LOC100364909 PE=3 SV=1 - [D3ZFA8_RAT]	90.59	0.4889	7	4	4	11	135	15.5	9.77	1.239
G3V913	Heat shock 27kDa protein 1 OS=Rattus norvegicus GN=Hspb1 PE=3 SV=1 - [G3V913_RAT]	716.89	0.8495	4	13	13	88	206	22.8	6.21	1.24
F1LQA2	Nuclear pore complex protein Nup93 (Fragment) OS=Rattus norvegicus GN=Nup93 PE=4 SV=1 - [F1LQA2_RAT]	44.24	0.0439	2	2	2	2	661	75.4	6.57	1.24
F1M4A0	Protein Tjp1 (Fragment) OS=Rattus norvegicus GN=Tjp1 PE=4 SV=1 - [F1M4A0_RAT]	105.98	0.0693	2	7	7	11	1745	195.3	6.58	1.24
Q68FT3	Pyridine nucleotide-disulfide oxidoreductase domain-containing protein 2 OS=Rattus norvegicus GN=Pyroxd2 PE=2 SV=1 - [PYRD2_RAT]	0	0.0327	1	1	1	2	581	62.8	8.18	1.24
Q6J4T4	Epithelial protein lost in neoplasm isoform beta (Fragment) OS=Rattus norvegicus GN=Lima1 PE=2 SV=1 - [Q6J4T4_RAT]	31.25	0.0671	3	1	1	2	149	16.5	9.03	1.241
A1L1J4	Protein phosphatase 2C, magnesium dependent, catalytic subunit OS=Rattus norvegicus GN=Pdp1 PE=2 SV=1 - [A1L1J4_RAT]	29.1	0.0632	5	3	3	3	538	61.1	6.67	1.242
Q6AYA6	Uncharacterized protein C17orf62 homolog OS=Rattus norvegicus PE=2 SV=1 - [CQ062_RAT]	94.48	0.0535	1	1	1	3	187	20.9	8.59	1.242
G5CBR0	Exocyst complex component 6B OS=Heterocephalus glaber GN=GW7_03302 PE=4 SV=1 - [G5CBR0_HETGA]	0	0.0278	1	1	1	1	683	79.9	6.93	1.244
G5BEP3	60S ribosomal protein L30 OS=Heterocephalus glaber GN=GW7_12821 PE=4 SV=1 - [G5BEP3_HETGA]	129.07	0.2979	5	1	2	8	94	10.5	9.25	1.246
F1LPC7	Hepatoma-derived growth factor OS=Rattus norvegicus GN=Hdgf PE=4 SV=1 - [F1LPC7_RAT]	141.04	0.3742	3	5	6	19	163	18.4	6.01	1.248
G5C5Y3	Calponin-2 OS=Heterocephalus glaber GN=GW7_08120 PE=4 SV=1 - [G5C5Y3_HETGA]	81.56	0.1726	2	4	6	9	307	33.5	8.31	1.248
Q05175	Brain acid soluble protein 1 OS=Rattus norvegicus GN=Basp1 PE=1 SV=2 - [BASP1_RAT]	160.42	0.4864	2	7	7	14	220	21.8	4.51	1.248
Q4G006	Inpp5b protein (Fragment) OS=Rattus norvegicus GN=Inpp5b PE=2 SV=1 - [Q4G006_RAT]	44.75	0.0238	3	1	1	1	757	86.4	6.32	1.248
D3ZXL1	Protein Arih1 OS=Rattus norvegicus GN=Arih1 PE=4 SV=1 - [D3ZXL1_RAT]	46.96	0.0468	3	2	2	3	555	64	5.08	1.249
P02650	Apolipoprotein E OS=Rattus norvegicus GN=Apoe PE=1 SV=2 - [APOE_RAT]	128.37	0.2308	2	7	7	14	312	35.7	5.27	1.25
D4A202	Uncharacterized protein OS=Rattus norvegicus GN=LOC100361629 PE=4 SV=1 - [D4A202_RAT]	35.71	0.1189	1	1	1	1	185	21.2	5.39	1.25
Q08290	Calponin-1 OS=Rattus norvegicus GN=Cnn1 PE=2 SV=1 - [CNN1_RAT]	2316.84	0.6801	3	4	18	258	297	33.3	8.82	1.251
G3V7I8	RCG57812, isoform CRA_b OS=Rattus norvegicus GN=Slk PE=4 SV=1 - [G3V7I8_RAT]	44.05	0.0283	2	2	2	2	1203	137.6	5.02	1.251
P52944	PDZ and LIM domain protein 1 OS=Rattus norvegicus GN=Pdlim1 PE=2 SV=4 - [PDLI1_RAT]	170.81	0.2813	3	6	6	26	327	35.6	7.24	1.252
P07151	Beta-2-microglobulin OS=Rattus norvegicus GN=B2m PE=1 SV=1 - [B2MG_RAT]	158.86	0.3866	1	4	4	24	119	13.7	8	1.252
G5BSH5	Parafibromin OS=Heterocephalus glaber GN=GW7_13466 PE=4 SV=1 - [G5BSH5_HETGA]	0	0.0377	4	1	1	1	451	51.6	9.1	1.253
G3V763	Collagen alpha-1(V) chain OS=Rattus norvegicus GN=Col5a1 PE=4 SV=1 - [G3V763_RAT]	72.34	0.0103	3	1	1	2	1840	183.9	4.98	1.254
Q63521	TAP2 OS=Rattus norvegicus GN=Tap2 PE=2 SV=1 - [Q63521_RAT]	80.6	0.0484	8	2	2	2	703	77.7	7.72	1.254
Q5U2M4	DNA ligase OS=Rattus norvegicus GN=Lig3 PE=2 SV=1 - [Q5U2M4_RAT]	47.56	0.018	4	1	1	1	943	105.4	9.17	1.254
Q80ZG1	Synembryn-A OS=Rattus norvegicus GN=Ric8a PE=1 SV=2 - [RIC8A_RAT]	56.1	0.0529	2	2	2	3	529	59.8	6.37	1.255
Q5XI21	Protein Tom1 OS=Rattus norvegicus GN=Tom1 PE=2 SV=1 - [Q5XI21_RAT]	49.67	0.0955	3	3	3	7	492	54.1	4.96	1.256
O08839-6	Isoform AMPH2-6 of Myc box-dependent-interacting protein 1 OS=Rattus norvegicus GN=Bin1 - [BIN1_RAT]	55.36	0.1302	10	3	3	4	407	45.5	5.34	1.257
G5B9C2	Ribonucleoside-diphosphate reductase (Fragment) OS=Heterocephalus glaber GN=GW7_12630 PE=3 SV=1 - [G5B9C2_HETGA]	36.16	0.0241	2	1	1	1	787	89.5	6.6	1.257
G5BP94	Splicing factor 45 OS=Heterocephalus glaber GN=GW7_20016 PE=4 SV=1 - [G5BP94_HETGA]	81.98	0.0198	2	1	1	2	405	45.3	5.82	1.257
Q9WUB5	Nuclear receptor corepressor 1 (Fragment) OS=Rattus norvegicus GN=Ncor1 PE=2 SV=1 - [NCOR1_RAT]	50.7	0.0338	6	1	1	1	533	57.8	7.21	1.257
P50411	Protein phosphatase inhibitor 2 OS=Rattus norvegicus GN=Ppp1r2 PE=2 SV=2 - [IPP2_RAT]	0	0.0732	1	1	1	1	205	23.1	4.84	1.257
Q9JHY1	Junctional adhesion molecule A OS=Rattus norvegicus GN=F11r PE=1 SV=1 - [JAM1_RAT]	40.99	0.04	1	1	1	1	300	32.3	6.57	1.257
D4AB14	Uncharacterized protein OS=Rattus norvegicus PE=4 SV=1 - [D4AB14_RAT]	0	0.1121	1	1	1	1	116	12.7	8.27	1.257
G5BI78	Actin, cytoplasmic 1 OS=Heterocephalus glaber GN=GW7_16883 PE=3 SV=1 - [G5BI78_HETGA]	11837.8	0.8027	10	1	27	1504	375	41.7	5.48	1.258
D3ZFU3	Protein Sdr39u1 OS=Rattus norvegicus GN=Sdr39u1 PE=4 SV=1 - [D3ZFU3_RAT]	45.32	0.0646	2	1	1	2	294	31.6	8.19	1.258
D3ZFC0	H/ACA ribonucleoprotein complex subunit 1 OS=Rattus norvegicus GN=Gar1 PE=4 SV=1 - [D3ZFC0_RAT]	14.9	0.1222	2	2	2	4	221	22.4	10.92	1.258
G5AJT7	Calponin-1 OS=Heterocephalus glaber GN=GW7_01724 PE=4 SV=1 - [G5AJT7_HETGA]	2033.9	0.686	2	1	16	201	293	32.8	8.97	1.26
Q9QY17-4	Isoform 4 of Protein kinase C and casein kinase substrate in neurons 2 protein OS=Rattus norvegicus GN=Pacsin2 - [PACN2_RAT]	37.89	0.1258	6	5	5	6	445	51.3	5.39	1.261
F1LW91	Protein Numa1 (Fragment) OS=Rattus norvegicus GN=Numa1 PE=4 SV=1 - [F1LW91_RAT]	58.26	0.0515	3	9	9	10	2078	233.3	5.71	1.262
G5BQ54	Stathmin OS=Heterocephalus glaber GN=GW7_04589 PE=3 SV=1 - [G5BQ54_HETGA]	41.14	0.0616	7	1	1	2	146	16.9	5.97	1.262
B2RYW4	Mitochondrial ribosomal protein L53 OS=Rattus norvegicus GN=Mrpl53 PE=4 SV=1 - [B2RYW4_RAT]	0	0.1092	1	1	1	1	119	12.7	9.85	1.262
F1LPX9	Glutathione peroxidase OS=Rattus norvegicus GN=Gpx2 PE=3 SV=1 - [F1LPX9_RAT]	92.1	0.3947	2	6	6	10	190	21.9	8.06	1.262
Q6VPP3	Parturition-related protein PRP3 OS=Rattus norvegicus GN=Clca4 PE=2 SV=1 - [Q6VPP3_RAT]	41.7	0.0379	1	3	3	4	923	101.8	5.66	1.262
D4A3R1	Acyl-coenzyme A oxidase OS=Rattus norvegicus GN=Acox3 PE=3 SV=1 - [D4A3R1_RAT]	0	0.0162	4	1	1	1	678	75.8	7.4	1.263
D4A5L9	Uncharacterized protein OS=Rattus norvegicus GN=LOC679794 PE=3 SV=1 - [D4A5L9_RAT]	671.85	0.619	11	3	8	77	105	11.6	9.58	1.264
Q6AXW2	Protein Tmod3 OS=Rattus norvegicus GN=Tmod3 PE=2 SV=1 - [Q6AXW2_RAT]	78.83	0.2188	1	5	6	12	352	39.4	4.89	1.265
F1LM55	Protein RGD1309922 OS=Rattus norvegicus GN=RGD1309922 PE=4 SV=1 - [F1LM55_RAT]	40.88	0.0575	1	4	4	4	922	102.7	5.16	1.265
D4A2C6	LSM4 homolog, U6 small nuclear RNA associated (S. cerevisiae) (Predicted), isoform CRA_a OS=Rattus norvegicus GN=Lsm4 PE=4 SV=1 - [D4A2C6_RAT]	0	0.1304	1	2	2	4	138	15.2	10.05	1.266
Q38PG1	AHNAK 1 (Fragment) OS=Rattus norvegicus GN=Ahnak PE=2 SV=1 - [Q38PG1_RAT]	252.6	0.2652	2	9	14	36	543	58.7	5.45	1.266
B0K030	DnaJ (Hsp40) homolog, subfamily B, member 1 (Predicted), isoform CRA_b OS=Rattus norvegicus GN=Dnajb1 PE=2 SV=1 - [B0K030_RAT]	69.01	0.1088	3	2	3	4	340	38.1	8.63	1.266
D3ZD54	CAP-Gly domain-containing linker protein 2 OS=Rattus norvegicus GN=Clip2 PE=4 SV=1 - [D3ZD54_RAT]	34.02	0.0257	4	2	2	2	1012	111.7	6.61	1.266
F8WFF1	von Willebrand factor A domain-containing protein 1 OS=Rattus norvegicus GN=Vwa1 PE=4 SV=1 - [F8WFF1_RAT]	39.83	0.1618	3	4	4	5	414	44.8	6.87	1.266
Q6MG71	Choline transporter-like protein 4 OS=Rattus norvegicus GN=Slc44a4 PE=2 SV=1 - [CTL4_RAT]	27.07	0.0226	2	1	1	2	707	78.7	8.72	1.267
Q4KLL0	Transcription elongation factor A protein 1 OS=Rattus norvegicus GN=Tcea1 PE=2 SV=1 - [TCEA1_RAT]	125.21	0.206	2	4	4	6	301	33.9	8.38	1.268
P48284	Carbonic anhydrase 4 OS=Rattus norvegicus GN=Ca4 PE=1 SV=1 - [CAH4_RAT]	0	0.0518	1	1	1	1	309	35.1	6.8	1.268
B2RYS9	Protein RGD1309710 OS=Rattus norvegicus GN=Trmt112 PE=2 SV=1 - [B2RYS9_RAT]	0	0.104	1	1	1	1	125	14.1	5.27	1.27
F1LT49	Protein Lrrc47 (Fragment) OS=Rattus norvegicus GN=Lrrc47 PE=4 SV=1 - [F1LT49_RAT]	37.48	0.1205	1	5	5	5	581	63.6	8.24	1.27
F1M9A2	Sodium/calcium exchanger 2 OS=Rattus norvegicus GN=Slc8a2 PE=4 SV=1 - [F1M9A2_RAT]	69.93	0.0467	4	2	2	2	921	100.4	5.24	1.271
E9PTX9	Protein Slc12a2 OS=Rattus norvegicus GN=Slc12a2 PE=4 SV=1 - [E9PTX9_RAT]	166.05	0.0615	4	5	5	9	1203	130.3	6.52	1.271
Q9QUR2-2	Isoform 2 of Dynactin subunit 4 OS=Rattus norvegicus GN=Dctn4 - [DCTN4_RAT]	31.14	0.0391	17	2	2	2	460	52.2	7.69	1.272
D4A3D5	Protein Fermt3 OS=Rattus norvegicus GN=Fermt3 PE=4 SV=1 - [D4A3D5_RAT]	0	0.0265	2	1	1	1	529	60.1	8.06	1.272
D4A5E5	Protein Sgcb OS=Rattus norvegicus GN=Sgcb PE=4 SV=1 - [D4A5E5_RAT]	0	0.0531	1	1	1	2	320	34.9	8.76	1.273
D3ZSE0	40S ribosomal protein S21 OS=Rattus norvegicus GN=LOC100363012 PE=3 SV=1 - [D3ZSE0_RAT]	66.26	0.3133	5	3	3	8	83	9.1	8.51	1.274
D3ZHI8	Protein RGD1309765 OS=Rattus norvegicus GN=Trappc11 PE=4 SV=1 - [D3ZHI8_RAT]	66	0.045	1	2	2	2	1133	128.3	7.71	1.275
P18437	Non-histone chromosomal protein HMG-17 OS=Rattus norvegicus GN=Hmgn2 PE=1 SV=2 - [HMGN2_RAT]	55.7	0.1333	1	1	1	6	90	9.4	9.88	1.275
D3ZZU9	Ribulose-phosphate 3-epimerase OS=Rattus norvegicus GN=Rpe PE=3 SV=1 - [D3ZZU9_RAT]	91.91	0.2061	2	2	3	5	228	24.9	5.41	1.276
P35433	Amidophosphoribosyltransferase OS=Rattus norvegicus GN=Ppat PE=1 SV=1 - [PUR1_RAT]	26.72	0.0193	1	1	1	1	517	57.4	7.14	1.276
Q68FV1	Trimeric intracellular cation channel type B OS=Rattus norvegicus GN=Tmem38b PE=2 SV=1 - [TM38B_RAT]	21.19	0.0687	1	1	1	1	291	32.4	9.11	1.276
D3Z9B0	Protein Glod5 OS=Rattus norvegicus GN=Glod5 PE=4 SV=1 - [D3Z9B0_RAT]	38.25	0.5068	1	6	6	7	148	16.6	5.9	1.277
A1A5Q1	Parp9 protein OS=Rattus norvegicus GN=Parp9 PE=2 SV=1 - [A1A5Q1_RAT]	44.79	0.0446	2	2	2	2	830	92.2	6.93	1.278
Q0H8B9	C-type lectin domain family 2 member D11 OS=Rattus norvegicus GN=Clec2d11 PE=2 SV=1 - [CL2DB_RAT]	28.11	0.0531	2	1	1	2	207	23.5	8.43	1.278
Q3B8N9	Biphenyl hydrolase-like (Serine hydrolase) OS=Rattus norvegicus GN=Bphl PE=2 SV=1 - [Q3B8N9_RAT]	31.4	0.1306	1	3	3	4	291	32.8	8.79	1.279
D3ZUU6	RCG25681 OS=Rattus norvegicus GN=LOC100912012 PE=4 SV=1 - [D3ZUU6_RAT]	221.35	0.1188	1	2	2	8	202	22.3	5.44	1.279
Q3SYP9	Grsf1 protein (Fragment) OS=Rattus norvegicus GN=Grsf1 PE=2 SV=1 - [Q3SYP9_RAT]	54.59	0.1549	3	1	1	4	142	16	5.53	1.28
E9PTD6	Protein Samd9l OS=Rattus norvegicus GN=Samd9l PE=4 SV=1 - [E9PTD6_RAT]	38.71	0.0109	1	1	1	1	1556	179.8	7.31	1.281
J7NUQ1	Interferon-gamma-inducible GTPase Ifggd3 protein OS=Rattus norvegicus GN=Ifggd3 PE=4 SV=1 - [J7NUQ1_RAT]	65.38	0.0532	2	1	1	1	395	44.6	7.84	1.281
D4A054	Protein Ranbp2 OS=Rattus norvegicus GN=Ranbp2 PE=1 SV=1 - [D4A054_RAT]	34.44	0.0344	2	7	7	7	3055	340.8	5.99	1.284
F1M272	Protein Nat13 (Fragment) OS=Rattus norvegicus GN=Nat13 PE=4 SV=1 - [F1M272_RAT]	31.05	0.0775	8	1	1	1	129	14.9	8.57	1.284
G3V9Y1	Myosin, heavy polypeptide 10, non-muscle, isoform CRA_b OS=Rattus norvegicus GN=Myh10 PE=4 SV=1 - [G3V9Y1_RAT]	7491.54	0.1483	7	3	27	577	1976	228.9	5.54	1.285
P02764	Alpha-1-acid glycoprotein OS=Rattus norvegicus GN=Orm1 PE=2 SV=1 - [A1AG_RAT]	44.33	0.122	1	2	2	5	205	23.6	5.91	1.285
Q9EQP5	Prolargin OS=Rattus norvegicus GN=Prelp PE=2 SV=1 - [PRELP_RAT]	1432.1	0.5703	2	20	20	172	377	43.2	9.45	1.287
D3ZMF8	Rho guanine nucleotide exchange factor 1 OS=Rattus norvegicus GN=Arhgef1 PE=4 SV=1 - [D3ZMF8_RAT]	92.17	0.1021	8	6	6	7	979	108.8	6.49	1.287
Q9Z118	Polypyrimidine tract-binding protein 3 OS=Rattus norvegicus GN=Ptbp3 PE=2 SV=1 - [PTBP3_RAT]	284.1	0.1549	5	3	5	23	523	56.7	9.13	1.288
Q78ZR5	Homeodomain-only protein OS=Rattus norvegicus GN=Hopx PE=2 SV=1 - [HOP_RAT]	0	0.3562	1	2	2	2	73	8.3	4.88	1.29
D3ZA22	Protein Trim47 OS=Rattus norvegicus GN=Trim47 PE=4 SV=1 - [D3ZA22_RAT]	0	0.0732	2	3	3	3	642	70	6.27	1.29
P83941	Transcription elongation factor B polypeptide 1 OS=Rattus norvegicus GN=Tceb1 PE=1 SV=1 - [ELOC_RAT]	71.97	0.3125	4	2	3	5	112	12.5	4.78	1.291
Q5PQQ2	WW domain-binding protein 11 OS=Rattus norvegicus GN=Wbp11 PE=2 SV=1 - [WBP11_RAT]	0	0.0281	2	2	2	2	641	70	8.09	1.292
Q923V4	F-box only protein 6 OS=Rattus norvegicus GN=Fbxo6 PE=2 SV=1 - [FBX6_RAT]	51.89	0.088	1	1	1	2	284	32.8	6.86	1.292
D4A2Q7	COMM domain containing 4 (Predicted), isoform CRA_b OS=Rattus norvegicus GN=Commd4 PE=4 SV=1 - [D4A2Q7_RAT]	32.41	0.0847	3	1	1	1	177	19.5	6.52	1.293
Q5RJM3	Insulin-like growth factor binding protein 7 OS=Rattus norvegicus GN=Igfbp7 PE=2 SV=1 - [Q5RJM3_RAT]	37.76	0.0676	2	1	1	2	281	28.9	8.02	1.293
Q9ESH6	Glutaredoxin-1 OS=Rattus norvegicus GN=Glrx PE=2 SV=3 - [GLRX1_RAT]	216.91	0.4953	3	4	4	18	107	11.9	8.62	1.294
G3V6T7	Protein disulfide isomerase associated 4 OS=Rattus norvegicus GN=Pdia4 PE=3 SV=1 - [G3V6T7_RAT]	312.12	0.3608	2	2	21	43	643	72.7	5.15	1.294
Q6P756	Adaptin ear-binding coat-associated protein 2 OS=Rattus norvegicus GN=Necap2 PE=1 SV=2 - [NECP2_RAT]	0	0.1559	2	2	2	2	263	28.4	7.94	1.294
F1LY02	Uncharacterized protein (Fragment) OS=Rattus norvegicus PE=4 SV=1 - [F1LY02_RAT]	0	0.0567	1	1	1	1	494	53.8	9.25	1.294
F1M8X9	Protein Gbf1 (Fragment) OS=Rattus norvegicus GN=Gbf1 PE=4 SV=1 - [F1M8X9_RAT]	41.32	0.0221	2	2	3	4	1807	200.2	5.74	1.295
F1LXP3	Uncharacterized protein (Fragment) OS=Rattus norvegicus PE=4 SV=1 - [F1LXP3_RAT]	48.21	0.047	1	1	1	1	447	49.1	7.39	1.295
B2RYW7	Protein Srp14 OS=Rattus norvegicus GN=Srp14 PE=4 SV=1 - [B2RYW7_RAT]	0	0.1273	1	1	1	1	110	12.5	10.17	1.296
I6L9H8	Stub1 protein OS=Rattus norvegicus GN=Stub1 PE=2 SV=1 - [I6L9H8_RAT]	0	0.1071	3	2	2	2	224	25.4	7.15	1.296
D3Z9K4	Protein Plekho2 OS=Rattus norvegicus GN=Plekho2 PE=4 SV=1 - [D3Z9K4_RAT]	0	0.0324	1	1	1	1	494	53.9	5.24	1.298
Q99PF5	Far upstream element-binding protein 2 OS=Rattus norvegicus GN=Khsrp PE=1 SV=1 - [FUBP2_RAT]	209.3	0.1956	3	12	14	24	721	74.2	6.86	1.299
Q9Z1H9	Protein kinase C delta-binding protein OS=Rattus norvegicus GN=Prkcdbp PE=1 SV=1 - [PRDBP_RAT]	59.68	0.3498	1	7	7	20	263	27.9	6.1	1.299
Q4KM38	FUS interacting protein (Serine-arginine rich) 1 OS=Rattus norvegicus GN=Srsf10 PE=2 SV=1 - [Q4KM38_RAT]	59.83	0.0976	4	1	1	2	164	20	10.51	1.299
P62628	Dynein light chain roadblock-type 1 OS=Rattus norvegicus GN=Dynlrb1 PE=1 SV=3 - [DLRB1_RAT]	191.25	0.7292	3	4	4	10	96	11	7.25	1.3
G3V681	Protein Mcm4 OS=Rattus norvegicus GN=Mcm4 PE=3 SV=1 - [G3V681_RAT]	58.02	0.0406	2	2	2	2	862	96.5	7.23	1.301
O35987	NSFL1 cofactor p47 OS=Rattus norvegicus GN=Nsfl1c PE=1 SV=1 - [NSF1C_RAT]	123.21	0.1946	4	5	5	9	370	40.7	5.15	1.301
Q38PG2	AHNAK 1 (Fragment) OS=Rattus norvegicus GN=Ahnak PE=2 SV=1 - [Q38PG2_RAT]	940.16	0.8073	1	2	15	94	301	32.6	6.06	1.304
Q5XHX3	Enabled homolog (Drosophila) OS=Rattus norvegicus GN=Enah PE=2 SV=1 - [Q5XHX3_RAT]	0	0.076	5	4	4	7	526	58.8	8	1.304
D3ZEB8	40S ribosomal protein S12 OS=Rattus norvegicus PE=3 SV=1 - [D3ZEB8_RAT]	91.11	0.2602	1	1	2	6	123	13.5	6.32	1.304
G5BHY2	Acyl-protein thioesterase 2 OS=Heterocephalus glaber GN=GW7_07492 PE=4 SV=1 - [G5BHY2_HETGA]	226.3	0.329	2	4	4	16	231	24.7	7.23	1.305
Q9R066-2	Isoform 2 of Coxsackievirus and adenovirus receptor homolog OS=Rattus norvegicus GN=Cxadr - [CXAR_RAT]	38.02	0.0682	2	1	1	1	352	38.8	6.96	1.305
Q561R0	Plasma cell-induced resident endoplasmic reticulum protein OS=Rattus norvegicus GN=Pacap PE=2 SV=1 - [PERP1_RAT]	87.93	0.4415	1	5	5	6	188	20.7	5.52	1.306
P08081-2	Isoform Non-brain of Clathrin light chain A OS=Rattus norvegicus GN=Clta - [CLCA_RAT]	106.09	0.2064	4	4	4	5	218	23.6	4.5	1.308
F1M0X7	Protein Ckap5 (Fragment) OS=Rattus norvegicus GN=Ckap5 PE=4 SV=1 - [F1M0X7_RAT]	76.93	0.0338	4	4	4	6	1718	189.8	8.09	1.308
Q2PS20	Junctophilin-2 OS=Rattus norvegicus GN=Jph2 PE=2 SV=1 - [JPH2_RAT]	70.32	0.1185	2	4	5	7	692	74.2	8.37	1.309
G3V7C6	Protein Tubb2c OS=Rattus norvegicus GN=Tubb4b PE=3 SV=1 - [G3V7C6_RAT]	2350.73	0.7079	7	3	22	266	445	49.8	4.89	1.31
Q1JU69	ZH11 protein OS=Rattus norvegicus GN=Cops7a PE=2 SV=1 - [Q1JU69_RAT]	35.35	0.048	4	1	1	1	229	25.3	8.24	1.31
Q9JJ19	Na(+)/H(+) exchange regulatory cofactor NHE-RF1 OS=Rattus norvegicus GN=Slc9a3r1 PE=1 SV=3 - [NHRF1_RAT]	58.02	0.1713	1	6	6	9	356	38.8	6	1.31
G5C5L9	INO80 complex subunit D OS=Heterocephalus glaber GN=GW7_17582 PE=4 SV=1 - [G5C5L9_HETGA]	25.97	0.0077	1	1	1	1	1033	113.6	7.25	1.311
D4A0E1	PRKC apoptosis WT1 regulator protein OS=Rattus norvegicus GN=Pawr PE=4 SV=1 - [D4A0E1_RAT]	39.72	0.1007	3	2	2	2	288	30.9	8.35	1.312
G3V7Z3	Nucleolar protein 3 OS=Rattus norvegicus GN=Nol3 PE=4 SV=1 - [G3V7Z3_RAT]	89	0.086	2	1	1	1	221	24.5	4.07	1.313
D4A7U1	Protein Zyx OS=Rattus norvegicus GN=Zyx PE=4 SV=1 - [D4A7U1_RAT]	196.51	0.2039	3	7	8	24	564	60.3	6.47	1.314
B2RZ27	Protein Sh3bgrl3 OS=Rattus norvegicus GN=Sh3bgrl3 PE=4 SV=1 - [B2RZ27_RAT]	31.01	0.3118	2	3	3	3	93	10.5	5.14	1.314
A9UMV9	Ndufa7 protein OS=Rattus norvegicus GN=Ndufa7 PE=4 SV=1 - [A9UMV9_RAT]	120.08	0.5179	2	6	6	14	112	12.5	10.48	1.315
D3ZC23	Protein Tom1l2 OS=Rattus norvegicus GN=Tom1l2 PE=4 SV=1 - [D3ZC23_RAT]	28.43	0.0455	4	1	1	1	286	31.7	5.2	1.315
G3V9E3	Caldesmon 1, isoform CRA_b OS=Rattus norvegicus GN=Cald1 PE=4 SV=1 - [G3V9E3_RAT]	446.69	0.322	3	15	18	77	531	60.6	6.58	1.316
O35353	Guanine nucleotide-binding protein subunit beta-4 OS=Rattus norvegicus GN=Gnb4 PE=2 SV=4 - [GBB4_RAT]	117.54	0.1	4	1	2	9	340	37.3	6.16	1.317
F1LP08	Pyrroline-5-carboxylate reductase 3 OS=Rattus norvegicus GN=Pycrl PE=4 SV=1 - [F1LP08_RAT]	0	0.1022	2	2	2	2	274	28.8	7.06	1.317
D4A1V2	Protein Fam3b OS=Rattus norvegicus GN=Fam3b PE=4 SV=1 - [D4A1V2_RAT]	26.76	0.0386	1	1	1	1	233	26	8.75	1.317
D3ZXH7	Protein Thoc4 OS=Rattus norvegicus GN=Thoc4 PE=4 SV=1 - [D3ZXH7_RAT]	309.19	0.2487	3	3	3	11	189	19.9	9.86	1.318
Q9EPX0	Heat shock protein beta-8 OS=Rattus norvegicus GN=Hspb8 PE=1 SV=1 - [HSPB8_RAT]	89.89	0.2857	2	4	4	10	196	21.6	5.02	1.318
Q3KRE2	Methyltransferase like 7A OS=Rattus norvegicus GN=Mettl7a PE=2 SV=1 - [Q3KRE2_RAT]	75.04	0.2213	3	4	4	9	244	28.1	8.46	1.319
B2RYJ7	ARP1 actin-related protein 1 homolog B (Yeast) OS=Rattus norvegicus GN=Actr1b PE=2 SV=1 - [B2RYJ7_RAT]	238.1	0.3351	2	3	8	23	376	42.3	6.4	1.32
Q6MG10	Mitochondrial ribosomal protein S18B OS=Rattus norvegicus GN=Mrps18b PE=2 SV=1 - [Q6MG10_RAT]	39.14	0.166	2	3	3	3	253	28.7	8.91	1.325
Q99PJ4	Diphosphomevalonate decarboxylase (Fragment) OS=Rattus norvegicus GN=Mvd PE=2 SV=1 - [Q99PJ4_RAT]	44.26	0.2258	3	1	1	2	62	6.5	5.14	1.327
P84850	D-2-hydroxyglutarate dehydrogenase, mitochondrial OS=Rattus norvegicus GN=D2hgdh PE=3 SV=1 - [D2HDH_RAT]	0	0.0393	1	1	1	1	535	58.8	8.13	1.327
P16228-2	Isoform 2 of Cathepsin E OS=Rattus norvegicus GN=Ctse - [CATE_RAT]	0	0.0329	3	1	1	1	365	39.4	4.91	1.327
B4F789	Apolipoprotein B editing complex 2 (Predicted), isoform CRA_a OS=Rattus norvegicus GN=Apobec2 PE=2 SV=1 - [B4F789_RAT]	32.12	0.0625	1	1	1	1	224	25.6	4.79	1.329
B2RYS2	Protein Uqcrb OS=Rattus norvegicus GN=Uqcrb PE=4 SV=1 - [B2RYS2_RAT]	38.91	0.4234	1	6	6	10	111	13.5	9.31	1.331
P36201	Cysteine-rich protein 2 OS=Rattus norvegicus GN=Crip2 PE=2 SV=1 - [CRIP2_RAT]	36.69	0.1875	1	2	2	5	208	22.7	8.63	1.331
D3ZRZ8	Phosphatidylinositol 3,4,5-trisphosphate 5-phosphatase 1 OS=Rattus norvegicus GN=Inpp5d PE=4 SV=1 - [D3ZRZ8_RAT]	67.24	0.0146	4	1	1	3	959	108.5	6.81	1.332
G5BBC9	U6 snRNA-associated Sm-like protein LSm7 OS=Heterocephalus glaber GN=GW7_07327 PE=4 SV=1 - [G5BBC9_HETGA]	79.12	0.4951	1	3	3	7	103	11.6	5.27	1.336
P20762	Ig gamma-2C chain C region OS=Rattus norvegicus PE=2 SV=1 - [IGG2C_RAT]	42.96	0.0517	1	1	1	2	329	36.5	8.22	1.336
F1LMW7	Myristoylated alanine-rich C-kinase substrate OS=Rattus norvegicus GN=Marcks PE=4 SV=1 - [F1LMW7_RAT]	309.02	0.3819	2	5	5	12	309	29.8	4.34	1.336
P20650	Protein phosphatase 1A OS=Rattus norvegicus GN=Ppm1a PE=1 SV=1 - [PPM1A_RAT]	44.3	0.1099	2	2	3	3	382	42.4	5.36	1.337
P11662	NADH-ubiquinone oxidoreductase chain 2 OS=Rattus norvegicus GN=Mtnd2 PE=2 SV=2 - [NU2M_RAT]	0	0.0696	9	1	1	2	345	38.5	9.89	1.337
B5DEM0	Matr3 protein (Fragment) OS=Rattus norvegicus GN=Matr3 PE=2 SV=1 - [B5DEM0_RAT]	114.37	0.1935	3	2	5	9	491	54.9	9.04	1.341
G5BTR9	Small nuclear ribonucleoprotein Sm D1 (Fragment) OS=Heterocephalus glaber GN=GW7_00889 PE=4 SV=1 - [G5BTR9_HETGA]	39.93	0.1739	2	1	1	2	115	12.8	11.56	1.342
Q32Q55	Protein Ces2h OS=Rattus norvegicus GN=Ces2h PE=2 SV=1 - [Q32Q55_RAT]	0	0.0251	4	1	1	1	558	62.4	6.34	1.342
P07936	Neuromodulin OS=Rattus norvegicus GN=Gap43 PE=1 SV=1 - [NEUM_RAT]	96.77	0.2434	1	3	3	7	226	23.6	4.7	1.343
D3ZIJ8	Thymosin alpha OS=Rattus norvegicus GN=Ptma PE=4 SV=1 - [D3ZIJ8_RAT]	118.12	0.1373	2	2	2	8	102	11.2	3.93	1.346
F1LQB5	Microtubule-associated protein OS=Rattus norvegicus GN=Map4 PE=4 SV=1 - [F1LQB5_RAT]	86.43	0.1277	7	10	10	13	1057	110.4	4.75	1.347
P37285-2	Isoform A of Kinesin light chain 1 OS=Rattus norvegicus GN=Klc1 - [KLC1_RAT]	20.03	0.0775	10	4	4	4	542	61.6	5.76	1.349
P11030	Acyl-CoA-binding protein OS=Rattus norvegicus GN=Dbi PE=1 SV=3 - [ACBP_RAT]	116.08	0.4598	4	3	3	27	87	10	8.82	1.349
Q6AYB6	Protein Syap1 OS=Rattus norvegicus GN=Syap1 PE=2 SV=1 - [Q6AYB6_RAT]	37.64	0.0521	1	1	1	1	326	36.7	4.79	1.351
Q8R511-7	Isoform 7 of Formin-binding protein 1 OS=Rattus norvegicus GN=Fnbp1 - [FNBP1_RAT]	34.16	0.083	11	5	5	5	554	64.5	5.3	1.352
Q63528	Replication protein A 32 kDa subunit OS=Rattus norvegicus GN=Rpa2 PE=2 SV=2 - [RFA2_RAT]	23.95	0.1296	2	2	2	2	270	29.3	5.76	1.352
G5BR16	Deoxyuridine 5'-triphosphate nucleotidohydrolase, mitochondrial (Fragment) OS=Heterocephalus glaber GN=GW7_20848 PE=4 SV=1 - [G5BR16_HETGA]	0	0.1043	3	1	1	1	115	12.6	5.1	1.354
P80299	Bifunctional epoxide hydrolase 2 OS=Rattus norvegicus GN=Ephx2 PE=1 SV=1 - [HYES_RAT]	84.2	0.1625	4	6	6	6	554	62.3	6.19	1.354
Q8VHJ0	AHNAK-related protein (Fragment) OS=Rattus norvegicus GN=Ahnak PE=2 SV=1 - [Q8VHJ0_RAT]	490.03	0.6354	1	1	5	39	96	10.3	4.86	1.355
G5C000	WD repeat, SAM and U-box domain-containing protein 1 OS=Heterocephalus glaber GN=GW7_16831 PE=4 SV=1 - [G5C000_HETGA]	0	0.0147	2	1	1	1	476	52.4	6.47	1.356
P14056	Serine/threonine-protein kinase A-Raf OS=Rattus norvegicus GN=Araf PE=2 SV=1 - [ARAF_RAT]	0	0.0298	2	1	1	1	604	67.5	9.11	1.357
D3ZIA3	LIM and SH3 domain protein 1 OS=Rattus norvegicus GN=Lasp1 PE=4 SV=1 - [D3ZIA3_RAT]	85.44	0.27	4	6	6	13	263	29.9	7.03	1.358
F1M1G3	Uncharacterized protein (Fragment) OS=Rattus norvegicus PE=4 SV=1 - [F1M1G3_RAT]	0	0.1651	2	1	1	2	109	11.9	6.6	1.359
G5BG09	Purkinje cell protein 4 (Fragment) OS=Heterocephalus glaber GN=GW7_06811 PE=4 SV=1 - [G5BG09_HETGA]	108.63	0.2712	3	1	1	4	59	6.5	6.71	1.36
Q9WUW3	Complement factor I OS=Rattus norvegicus GN=Cfi PE=2 SV=1 - [CFAI_RAT]	63	0.0844	2	3	3	3	604	67.3	7.42	1.36
P04550	Parathymosin OS=Rattus norvegicus GN=Ptms PE=1 SV=2 - [PTMS_RAT]	80.26	0.2255	2	3	3	4	102	11.6	4.2	1.362
F1LTN3	Uncharacterized protein (Fragment) OS=Rattus norvegicus PE=4 SV=1 - [F1LTN3_RAT]	145.38	0.119	1	1	1	4	126	14	7.24	1.362
G5B1W1	Heterogeneous nuclear ribonucleoprotein A0 OS=Heterocephalus glaber GN=GW7_18994 PE=4 SV=1 - [G5B1W1_HETGA]	0	0.1648	4	1	3	16	176	18.9	8.18	1.364
G5C6F6	Trafficking protein particle complex subunit 3 OS=Heterocephalus glaber GN=GW7_05407 PE=4 SV=1 - [G5C6F6_HETGA]	0	0.1667	2	2	2	3	180	20.3	4.96	1.366
G5B286	NEDD8 (Fragment) OS=Heterocephalus glaber GN=GW7_11958 PE=4 SV=1 - [G5B286_HETGA]	150.17	0.5263	3	5	5	12	76	8.5	6.06	1.366
Q7M082	Metallothionein 1 (Fragments) OS=Rattus norvegicus GN=LOC100362769 PE=4 SV=1 - [Q7M082_RAT]	39.82	0.2308	3	1	1	1	52	5	8.13	1.366
P53809	Phosphatidylcholine transfer protein OS=Rattus norvegicus GN=Pctp PE=2 SV=2 - [PPCT_RAT]	0	0.0467	1	1	1	1	214	24.7	8.16	1.367
Q66H09	Protein Ttc1 OS=Rattus norvegicus GN=Ttc1 PE=2 SV=1 - [Q66H09_RAT]	28.13	0.0445	1	1	1	1	292	33.3	4.87	1.37
G3V644	NADH dehydrogenase (Ubiquinone) flavoprotein 3-like, isoform CRA_a OS=Rattus norvegicus GN=Ndufv3 PE=4 SV=1 - [G3V644_RAT]	43.33	0.131	2	2	3	4	458	49.3	8.84	1.37
F1M0K4	Uncharacterized protein (Fragment) OS=Rattus norvegicus PE=4 SV=1 - [F1M0K4_RAT]	35.13	0.0938	1	1	1	1	128	15	9.28	1.371
G5BNN5	39S ribosomal protein L14, mitochondrial OS=Heterocephalus glaber GN=GW7_19158 PE=3 SV=1 - [G5BNN5_HETGA]	40.18	0.0621	2	1	1	1	145	15.8	10.59	1.373
D3ZRE7	Protein Swap70 OS=Rattus norvegicus GN=Swap70 PE=4 SV=1 - [D3ZRE7_RAT]	21.93	0.0342	2	2	2	2	585	68.7	6.04	1.373
Q9QZQ5	Protein NOV homolog OS=Rattus norvegicus GN=Nov PE=1 SV=1 - [NOV_RAT]	44.11	0.0826	1	2	2	3	351	38.5	7.64	1.373
Q66HS7-2	Isoform 2 of PDZ and LIM domain protein 3 OS=Rattus norvegicus GN=Pdlim3 - [PDLI3_RAT]	617.18	0.5446	3	2	10	37	314	34.1	7.87	1.375
D4A788	Phosphopantothenoylcysteine decarboxylase (Predicted), isoform CRA_b OS=Rattus norvegicus GN=Ppcdc PE=4 SV=1 - [D4A788_RAT]	42.78	0.0784	2	1	1	1	204	22.4	6.1	1.378
G5BUH8	Dynamin-2 OS=Heterocephalus glaber GN=GW7_13280 PE=3 SV=1 - [G5BUH8_HETGA]	158.79	0.1724	2	1	11	20	870	98.1	7.42	1.381
G5CAA4	Isocitrate dehydrogenase [NADP] OS=Heterocephalus glaber GN=GW7_08829 PE=3 SV=1 - [G5CAA4_HETGA]	1057.59	0.4204	1	1	16	103	452	50.8	8.75	1.384
P68370	Tubulin alpha-1A chain OS=Rattus norvegicus GN=Tuba1a PE=1 SV=1 - [TBA1A_RAT]	3540.02	0.6807	15	2	24	301	451	50.1	5.06	1.387
F1LYS7	Protein Sgcd (Fragment) OS=Rattus norvegicus GN=Sgcd PE=4 SV=1 - [F1LYS7_RAT]	36.59	0.1633	1	1	1	1	98	10.5	8.07	1.387
Q9EPH2	MARCKS-related protein OS=Rattus norvegicus GN=Marcksl1 PE=2 SV=3 - [MRP_RAT]	70.69	0.0754	1	1	1	1	199	19.8	4.65	1.389
P85971	6-phosphogluconolactonase OS=Rattus norvegicus GN=Pgls PE=1 SV=1 - [6PGL_RAT]	590.64	0.786	3	12	12	40	257	27.2	5.85	1.391
G5C7E8	DnaJ-like protein subfamily B member 11 OS=Heterocephalus glaber GN=GW7_19047 PE=4 SV=1 - [G5C7E8_HETGA]	28.3	0.1042	3	2	2	3	259	29	5.02	1.393
D3ZP47	Phosphohistidine phosphatase 1 (Predicted), isoform CRA_a OS=Rattus norvegicus GN=Phpt1 PE=4 SV=1 - [D3ZP47_RAT]	57.54	0.2903	2	3	3	9	124	14	5.53	1.395
P02651	Apolipoprotein A-IV OS=Rattus norvegicus GN=Apoa4 PE=2 SV=2 - [APOA4_RAT]	43.32	0.2046	1	7	7	7	391	44.4	5.22	1.395
D3ZVN7	Protein Ppox OS=Rattus norvegicus GN=Ppox PE=4 SV=1 - [D3ZVN7_RAT]	31.82	0.0608	1	1	1	1	477	50.8	8.37	1.396
Q5BK20	Hematological and neurological expressed 1-like protein OS=Rattus norvegicus GN=Hn1l PE=2 SV=1 - [HN1L_RAT]	0	0.1474	3	2	2	2	190	20.1	8.76	1.396
P97541	Heat shock protein beta-6 OS=Rattus norvegicus GN=Hspb6 PE=1 SV=1 - [HSPB6_RAT]	97.92	0.6481	1	7	7	17	162	17.5	6.52	1.396
F1LUK7	Peptidyl-prolyl cis-trans isomerase (Fragment) OS=Rattus norvegicus GN=Ppil1 PE=3 SV=1 - [F1LUK7_RAT]	0	0.0667	1	1	1	1	165	18.2	8.43	1.396
E9PU07	Uncharacterized protein OS=Rattus norvegicus PE=3 SV=1 - [E9PU07_RAT]	44.04	0.1523	4	2	2	5	151	16.9	9.07	1.397
D3ZVM5	Protein Hspa12b OS=Rattus norvegicus GN=Hspa12b PE=4 SV=1 - [D3ZVM5_RAT]	80.71	0.0365	1	1	1	2	685	76.1	8.41	1.398
D4A834	Protein Prg3 OS=Rattus norvegicus GN=Prg3 PE=4 SV=1 - [D4A834_RAT]	0	0.12	1	2	2	3	225	25.5	6.6	1.399
Q02293	Protein farnesyltransferase subunit beta OS=Rattus norvegicus GN=Fntb PE=1 SV=1 - [FNTB_RAT]	0	0.0366	1	1	1	1	437	48.6	5.9	1.403
B5DFI1	Cog1 protein (Fragment) OS=Rattus norvegicus GN=Cog1 PE=2 SV=1 - [B5DFI1_RAT]	0	0.0235	3	2	2	2	979	108.5	7.3	1.405
G3V6K0	COMM domain containing 5, isoform CRA_a OS=Rattus norvegicus GN=Commd5 PE=4 SV=1 - [G3V6K0_RAT]	26	0.0759	2	1	1	1	224	24.5	7.18	1.406
G3V8J9	Protein Smtn OS=Rattus norvegicus GN=Smtn PE=4 SV=1 - [G3V8J9_RAT]	705.83	0.2015	3	1	17	60	923	100	8.87	1.412
D3ZHC4	Heme binding protein 2 (Predicted), isoform CRA_b OS=Rattus norvegicus GN=Hebp2 PE=4 SV=1 - [D3ZHC4_RAT]	39.65	0.1379	1	2	2	2	203	22.9	4.58	1.413
Q5M7V8	Thyroid hormone receptor-associated protein 3 OS=Rattus norvegicus GN=Thrap3 PE=1 SV=1 - [TR150_RAT]	27.58	0.0095	1	1	1	1	951	108.2	10.15	1.418
G5BUL0	Monoacylglycerol lipase ABHD6 OS=Heterocephalus glaber GN=GW7_01595 PE=4 SV=1 - [G5BUL0_HETGA]	59.04	0.0445	2	1	1	1	337	38.5	7.91	1.418
O70500	Mast cell protease 1 OS=Rattus norvegicus GN=Mcpt1 PE=2 SV=1 - [O70500_RAT]	283.17	0.3927	5	6	6	35	247	27.3	7.03	1.419
P62832	60S ribosomal protein L23 OS=Rattus norvegicus GN=Rpl23 PE=2 SV=1 - [RL23_RAT]	155.31	0.4429	2	5	5	17	140	14.9	10.51	1.422
G5BL29	Fumarate hydratase, mitochondrial OS=Heterocephalus glaber GN=GW7_08604 PE=3 SV=1 - [G5BL29_HETGA]	233.6	0.2992	1	1	11	40	508	54.7	8.92	1.424
Q9JHW0	Proteasome subunit beta type-7 OS=Rattus norvegicus GN=Psmb7 PE=1 SV=1 - [PSB7_RAT]	85.53	0.213	2	4	4	8	277	29.9	7.97	1.428
P36202	PDZ and LIM domain protein 4 OS=Rattus norvegicus GN=Pdlim4 PE=2 SV=2 - [PDLI4_RAT]	51.44	0.1545	1	4	4	5	330	35.5	8.25	1.428
B1WC28	Histone H2A OS=Rattus norvegicus GN=H2afy2 PE=2 SV=1 - [B1WC28_RAT]	73.97	0.1478	2	1	3	5	372	40.1	9.69	1.429
Q8R424	STAM-binding protein OS=Rattus norvegicus GN=Stambp PE=2 SV=1 - [STABP_RAT]	0	0.0283	1	1	1	1	424	48.5	6.87	1.43
G5ANC2	39S ribosomal protein L50, mitochondrial OS=Heterocephalus glaber GN=GW7_09256 PE=4 SV=1 - [G5ANC2_HETGA]	0	0.0823	2	1	1	1	158	18.1	6.68	1.431
D3ZD09	Cytochrome c oxidase subunit 6B1 OS=Rattus norvegicus GN=LOC681754 PE=4 SV=1 - [D3ZD09_RAT]	262.03	0.5349	1	5	5	31	86	10.1	8.72	1.434
D3ZKZ1	Protein C8a OS=Rattus norvegicus GN=C8a PE=4 SV=1 - [D3ZKZ1_RAT]	42.84	0.0484	2	1	1	2	579	65.4	5.66	1.436
D3ZAQ4	Protein Psmg2 OS=Rattus norvegicus GN=Psmg2 PE=4 SV=1 - [D3ZAQ4_RAT]	32.62	0.072	1	1	2	2	264	29.6	6.06	1.438
Q568Y2	Diphthamide biosynthesis protein 2 OS=Rattus norvegicus GN=Dph2 PE=2 SV=1 - [DPH2_RAT]	85.39	0.045	1	1	1	3	489	52.3	5.35	1.438
D3ZNH7	Lymphocyte specific 1, isoform CRA_b OS=Rattus norvegicus GN=Lsp1 PE=4 SV=1 - [D3ZNH7_RAT]	76.41	0.2188	2	6	6	12	329	36.4	5.03	1.44
D4AAX7	Protein Tns1 OS=Rattus norvegicus GN=Tns1 PE=4 SV=1 - [D4AAX7_RAT]	78.07	0.433	1	1	6	17	224	25.1	8.46	1.443
D3ZZQ4	Protein RGD1561459 OS=Rattus norvegicus GN=RGD1561459 PE=4 SV=1 - [D3ZZQ4_RAT]	28.37	0.2258	3	3	3	5	124	13.5	8.46	1.445
B2RYV8	Mitochondrial ribosomal protein L52 (Predicted), isoform CRA_c OS=Rattus norvegicus GN=Mrpl52 PE=2 SV=1 - [B2RYV8_RAT]	62.19	0.1311	1	1	1	3	122	13.7	11.15	1.45
G5C844	Transcription factor BTF3-like protein 4 OS=Heterocephalus glaber GN=GW7_19899 PE=4 SV=1 - [G5C844_HETGA]	0	0.3796	2	1	1	1	108	11.8	4.61	1.451
D4A197	Methylmalonyl CoA epimerase (Predicted), isoform CRA_d OS=Rattus norvegicus GN=Mcee PE=4 SV=1 - [D4A197_RAT]	128.99	0.5337	2	5	5	9	178	18.8	8.82	1.451
P97595	Mast cell protease 9 (Fragment) OS=Rattus norvegicus GN=Mcpt9 PE=2 SV=1 - [P97595_RAT]	131.85	0.2594	3	4	5	24	239	26.3	9.16	1.451
Q31270	Rat MHC RT1 class II E-beta chain (Fragment) OS=Rattus norvegicus PE=2 SV=1 - [Q31270_RAT]	0	0.049	9	1	1	1	245	28.1	9.14	1.452
D3ZPS5	Uncharacterized protein OS=Rattus norvegicus GN=LOC685385 PE=4 SV=1 - [D3ZPS5_RAT]	71.67	0.3729	1	1	2	5	59	6.7	5	1.453
P62859	40S ribosomal protein S28 OS=Rattus norvegicus GN=Rps28 PE=1 SV=1 - [RS28_RAT]	156	0.3043	2	2	2	12	69	7.8	10.7	1.457
D4A6W2	Uncharacterized protein OS=Rattus norvegicus GN=LOC100360628 PE=4 SV=1 - [D4A6W2_RAT]	29.54	0.1864	7	2	2	2	118	13	8.94	1.457
Q02589	[Protein ADP-ribosylarginine] hydrolase OS=Rattus norvegicus GN=Adprh PE=1 SV=2 - [ADPRH_RAT]	55.66	0.1105	1	2	2	2	362	39.9	6	1.461
F1M9J9	Uncharacterized protein (Fragment) OS=Rattus norvegicus PE=3 SV=1 - [F1M9J9_RAT]	909.48	0.2251	11	1	5	102	311	33.9	7.08	1.464
D3ZKH5	Protein Cog8 OS=Rattus norvegicus GN=Cog8 PE=4 SV=1 - [D3ZKH5_RAT]	124.36	0.024	2	1	1	3	624	69.8	5.07	1.466
G5AYU8	60S ribosomal protein L3 OS=Heterocephalus glaber GN=GW7_02595 PE=3 SV=1 - [G5AYU8_HETGA]	94.44	0.1384	4	1	6	10	419	47.7	10.24	1.469
O54772	SWI/SNF-related matrix-associated actin-dependent regulator of chromatin subfamily D member 2 OS=Rattus norvegicus GN=Smarcd2 PE=2 SV=3 - [SMRD2_RAT]	31.77	0.0546	7	2	2	2	531	59.1	9.64	1.469
Q5FVQ8	NLR family member X1 OS=Rattus norvegicus GN=Nlrx1 PE=2 SV=1 - [NLRX1_RAT]	62.19	0.0288	4	2	2	2	973	107.5	7.56	1.475
D4AA31	Protein Prcp OS=Rattus norvegicus GN=Prcp PE=4 SV=1 - [D4AA31_RAT]	55.79	0.0426	1	1	1	3	493	55.5	7.06	1.475
G5C7K5	Ubiquitin-fold modifier 1 (Fragment) OS=Heterocephalus glaber GN=GW7_14988 PE=4 SV=1 - [G5C7K5_HETGA]	0	0.1786	2	1	1	3	84	9	9.31	1.476
Q4V8N0	Lipocalin 7, isoform CRA_a OS=Rattus norvegicus GN=Tinagl1 PE=2 SV=1 - [Q4V8N0_RAT]	240.78	0.2056	2	1	7	18	467	52.7	6.86	1.479
Q9Z269	Vesicle-associated membrane protein-associated protein B OS=Rattus norvegicus GN=Vapb PE=1 SV=3 - [VAPB_RAT]	108.9	0.2346	2	2	4	13	243	26.9	7.78	1.485
Q6IMF3	Keratin, type II cytoskeletal 1 OS=Rattus norvegicus GN=Krt1 PE=2 SV=1 - [K2C1_RAT]	42.27	0.0576	8	1	4	18	625	64.8	7.87	1.491
D3ZRQ7	Protein Fam21c OS=Rattus norvegicus GN=Fam21c PE=4 SV=1 - [D3ZRQ7_RAT]	35.77	0.0128	4	1	1	1	1246	136.1	4.73	1.494
Q5U3Z5	Bri3 binding protein OS=Rattus norvegicus GN=Bri3bp PE=2 SV=1 - [Q5U3Z5_RAT]	35.61	0.0751	1	1	1	1	253	28.3	8.92	1.495
D4ADS2	Paralemmin, isoform CRA_b OS=Rattus norvegicus GN=Palm PE=4 SV=1 - [D4ADS2_RAT]	0	0.0708	2	2	2	3	339	37	4.92	1.499
P04166	Cytochrome b5 type B OS=Rattus norvegicus GN=Cyb5b PE=1 SV=2 - [CYB5B_RAT]	79.99	0.3219	2	2	2	3	146	16.3	5.06	1.505
D4A262	Protein Uaca OS=Rattus norvegicus GN=Uaca PE=4 SV=1 - [D4A262_RAT]	43.59	0.0272	2	2	2	2	1140	129.9	6.84	1.508
D3Z8U9	Uncharacterized protein OS=Rattus norvegicus PE=4 SV=1 - [D3Z8U9_RAT]	0	0.0285	3	2	2	3	1019	108.5	5.15	1.512
G3V7H3	Complement factor D OS=Rattus norvegicus GN=Cfd PE=3 SV=1 - [G3V7H3_RAT]	52.95	0.1597	2	2	2	2	263	28.5	7.25	1.516
D3ZWD1	Uncharacterized protein OS=Rattus norvegicus PE=4 SV=1 - [D3ZWD1_RAT]	20.7	0.0278	2	1	1	1	683	75.2	6.84	1.519
P61459	Pterin-4-alpha-carbinolamine dehydratase OS=Rattus norvegicus GN=Pcbd1 PE=1 SV=2 - [PHS_RAT]	51.48	0.1538	2	1	1	2	104	12	6.8	1.523
Q63691	Monocyte differentiation antigen CD14 OS=Rattus norvegicus GN=Cd14 PE=2 SV=2 - [CD14_RAT]	58.19	0.1263	1	2	2	2	372	40	5.52	1.524
Q6GQY2	Multiple coagulation factor deficiency 2 OS=Rattus norvegicus GN=Mcfd2 PE=2 SV=1 - [Q6GQY2_RAT]	82.08	0.1655	2	1	1	1	145	16.2	4.68	1.524
D3ZZW2	Protein Ccdc72 OS=Rattus norvegicus GN=Tma7 PE=4 SV=1 - [D3ZZW2_RAT]	0	0.1094	2	1	1	1	64	7.1	9.99	1.528
P08932	T-kininogen 2 OS=Rattus norvegicus PE=1 SV=2 - [KNT2_RAT]	130.88	0.2651	1	3	10	18	430	47.7	6.35	1.528
F1LU24	Uncharacterized protein (Fragment) OS=Rattus norvegicus PE=4 SV=1 - [F1LU24_RAT]	60.93	0.13	11	1	1	5	100	10.9	8.03	1.53
F1LUP1	Uncharacterized protein (Fragment) OS=Rattus norvegicus PE=4 SV=1 - [F1LUP1_RAT]	0	0.1111	5	1	1	1	108	11.7	8	1.536
G3V9Q4	Protein Stk38 OS=Rattus norvegicus GN=Stk38 PE=4 SV=1 - [G3V9Q4_RAT]	0	0.0538	3	1	2	2	465	54.1	7.34	1.539
D4A1G6	DnaJ homolog subfamily C member 8 OS=Rattus norvegicus GN=Dnajc8 PE=4 SV=1 - [D4A1G6_RAT]	0	0.0608	4	1	1	1	181	21.1	5.82	1.542
P20759	Ig gamma-1 chain C region OS=Rattus norvegicus PE=1 SV=1 - [IGHG1_RAT]	215.22	0.1564	5	1	4	24	326	35.9	6.89	1.552
D4ABY4	Uncharacterized protein OS=Rattus norvegicus GN=Ube2j1 PE=4 SV=1 - [D4ABY4_RAT]	0	0.0605	4	1	1	1	248	27.9	7.66	1.552
Q1HAQ0	Lysophosphatidylcholine acyltransferase 1 OS=Rattus norvegicus GN=Lpcat1 PE=2 SV=2 - [PCAT1_RAT]	70.94	0.0412	1	1	1	1	534	59.7	6.25	1.553
G3V6G1	Immunoglobulin joining chain OS=Rattus norvegicus GN=Igj PE=4 SV=1 - [G3V6G1_RAT]	192.46	0.1824	1	2	2	10	159	17.8	5.34	1.559
D4ACQ9	GA repeat binding protein, alpha (Predicted) OS=Rattus norvegicus GN=Gabpa PE=3 SV=1 - [D4ACQ9_RAT]	42.32	0.0264	2	1	1	2	454	51.2	4.97	1.56
G5B3P5	Keratin, type II cytoskeletal 75 OS=Heterocephalus glaber GN=GW7_11364 PE=3 SV=1 - [G5B3P5_HETGA]	161.78	0.0389	3	1	2	24	540	58.4	6.87	1.562
D3Z8F5	ELKS/Rab6-interacting/CAST family member 1 OS=Rattus norvegicus GN=Erc1 PE=4 SV=1 - [D3Z8F5_RAT]	0	0.0082	1	1	1	1	1094	125.1	5.95	1.566
D3ZWL9	Uncharacterized protein OS=Rattus norvegicus PE=4 SV=1 - [D3ZWL9_RAT]	33.02	0.0066	1	1	1	1	2256	246.7	7.74	1.567
D4A702	Protein Synpo2 OS=Rattus norvegicus GN=Synpo2 PE=4 SV=1 - [D4A702_RAT]	746.31	0.2476	2	21	21	70	1252	134.9	8.6	1.579
Q5U3Y8	Basic transcription factor 3 OS=Rattus norvegicus GN=Btf3 PE=2 SV=1 - [Q5U3Y8_RAT]	142.92	0.2963	7	3	3	5	162	17.7	7.5	1.583
G5BHR4	Fibronectin OS=Heterocephalus glaber GN=GW7_12277 PE=4 SV=1 - [G5BHR4_HETGA]	435.39	0.0969	2	2	18	44	2477	272.4	5.55	1.583
D4A6G6	Uncharacterized protein OS=Rattus norvegicus GN=LOC100362339 PE=4 SV=1 - [D4A6G6_RAT]	385.96	0.4345	14	8	8	31	145	16.1	10.4	1.586
Q4V8A7	Atp8b2 protein OS=Rattus norvegicus GN=Ubap2l PE=2 SV=1 - [Q4V8A7_RAT]	39.38	0.0328	4	2	2	2	580	62	6.89	1.589
D4ABA5	Protein Smtn OS=Rattus norvegicus GN=Smtn PE=4 SV=1 - [D4ABA5_RAT]	698.11	0.2172	3	1	17	60	921	99.8	8.72	1.589
P62982	Ubiquitin-40S ribosomal protein S27a OS=Rattus norvegicus GN=Rps27a PE=1 SV=2 - [RS27A_RAT]	880.9	0.4615	21	2	7	98	156	17.9	9.64	1.604
Q04631	Protein farnesyltransferase/geranylgeranyltransferase type-1 subunit alpha OS=Rattus norvegicus GN=Fnta PE=1 SV=1 - [FNTA_RAT]	0	0.0849	3	2	2	2	377	44	4.93	1.608
P21571	ATP synthase-coupling factor 6, mitochondrial OS=Rattus norvegicus GN=Atp5j PE=1 SV=1 - [ATP5J_RAT]	163.22	0.5	1	5	5	9	108	12.5	9.44	1.611
G5C9D9	Secretogranin-3 OS=Heterocephalus glaber GN=GW7_04223 PE=4 SV=1 - [G5C9D9_HETGA]	39.23	0.0533	4	1	1	1	469	52.8	5.36	1.613
F1LQ00	Protein Col5a2 (Fragment) OS=Rattus norvegicus GN=Col5a2 PE=4 SV=1 - [F1LQ00_RAT]	44.9	0.0136	1	1	1	3	1467	141.8	6.98	1.623
G5C8M4	UTP--glucose-1-phosphate uridylyltransferase OS=Heterocephalus glaber GN=GW7_04885 PE=4 SV=1 - [G5C8M4_HETGA]	326.81	0.3461	2	1	14	34	497	55.7	7.88	1.629
Q5QD51-3	Isoform 3 of A-kinase anchor protein 12 OS=Rattus norvegicus GN=Akap12 - [AKA12_RAT]	52.06	0.0341	5	4	4	4	1582	170.1	4.41	1.63
D3ZUY9	Dihydroorotate dehydrogenase (quinone), mitochondrial OS=Rattus norvegicus GN=Dhodh PE=4 SV=1 - [D3ZUY9_RAT]	0	0.0436	2	1	1	1	321	34.4	9.52	1.631
Q63011	Zero beta-globin (Fragment) OS=Rattus norvegicus GN=MGC72973 PE=2 SV=1 - [Q63011_RAT]	2561.38	0.8767	4	1	12	170	146	15.9	7.3	1.633
F1LPR6	Uncharacterized protein (Fragment) OS=Rattus norvegicus PE=4 SV=1 - [F1LPR6_RAT]	162.3	0.4145	1	1	8	24	345	37.5	5.07	1.641
Q5GAM3	Ribonuclease 16 OS=Rattus norvegicus GN=LOC100361814 PE=3 SV=1 - [Q5GAM3_RAT]	0	0.0833	1	1	1	4	156	17.7	9.22	1.646
D3ZW57	Uncharacterized protein OS=Rattus norvegicus GN=LOC100365156 PE=3 SV=1 - [D3ZW57_RAT]	0	0.1471	6	1	1	1	68	7.9	10.01	1.648
Q63400	Claudin-3 OS=Rattus norvegicus GN=Cldn3 PE=2 SV=2 - [CLD3_RAT]	0	0.137	1	2	2	2	219	23.3	7.77	1.65
Q6TA48	Mucosal pentraxin OS=Rattus norvegicus GN=Mptx PE=2 SV=1 - [MPTX_RAT]	214.84	0.274	1	5	5	16	219	24.3	5.39	1.65
E2S0E7	Glyceraldehyde-3-phosphate dehydrogenase (Fragment) OS=Heterocephalus glaber GN=GAPDH PE=2 SV=1 - [E2S0E7_HETGA]	3312.48	0.5556	14	2	9	205	225	23.6	8.25	1.657
Q5BJT7	Coiled-coil domain-containing protein 93 OS=Rattus norvegicus GN=Ccdc93 PE=1 SV=1 - [CCD93_RAT]	45.8	0.0413	1	2	2	2	629	72.6	7.61	1.66
G5BWR7	Hydroxysteroid dehydrogenase-like protein 2 OS=Heterocephalus glaber GN=GW7_09555 PE=4 SV=1 - [G5BWR7_HETGA]	0	0.0263	1	1	1	1	418	45.3	8.6	1.684
Q5BK16	Protein Trex1 OS=Rattus norvegicus GN=Trex1 PE=2 SV=1 - [Q5BK16_RAT]	65.56	0.0475	1	1	1	1	316	33.6	7.71	1.686
Q5XID1	Anamorsin OS=Rattus norvegicus GN=Ciapin1 PE=2 SV=1 - [CPIN1_RAT]	66.77	0.0809	1	1	1	1	309	33	5.44	1.69
D3ZIL6	Enoyl Coenzyme A hydratase domain containing 2 (Predicted), isoform CRA_a OS=Rattus norvegicus GN=Echdc2 PE=3 SV=1 - [D3ZIL6_RAT]	123.74	0.1081	3	2	2	4	296	31.8	9.33	1.69
O70257	Syntaxin-7 OS=Rattus norvegicus GN=Stx7 PE=1 SV=4 - [STX7_RAT]	138.11	0.2184	2	4	4	11	261	29.8	5.43	1.695
Q920G0	Src kinase-associated phosphoprotein 2 OS=Rattus norvegicus GN=Skap2 PE=2 SV=1 - [SKAP2_RAT]	72.46	0.0419	1	1	1	1	358	40.7	4.65	1.697
G5BNT8	IST1-like protein OS=Heterocephalus glaber GN=GW7_16421 PE=4 SV=1 - [G5BNT8_HETGA]	65.48	0.0523	2	1	1	1	363	39.5	5.54	1.702
F1LSJ2	Protein M6prbp1 (Fragment) OS=Rattus norvegicus GN=Plin3 PE=4 SV=1 - [F1LSJ2_RAT]	64.55	0.0798	1	1	1	1	351	38.4	5.54	1.706
D4A4H7	26S proteasome non-ATPase regulatory subunit 9 OS=Rattus norvegicus GN=Psmd9 PE=4 SV=1 - [D4A4H7_RAT]	63.35	0.1005	5	2	2	4	219	24.1	5.62	1.711
D3ZR06	Keratin, type I cytoskeletal 10 OS=Rattus norvegicus GN=Krt10 PE=3 SV=1 - [D3ZR06_RAT]	29.02	0.0345	19	1	2	3	464	49.7	5.11	1.732
Q38PF8	AHNAK 1 (Fragment) OS=Rattus norvegicus GN=Ahnak PE=2 SV=1 - [Q38PF8_RAT]	889.49	0.7431	1	1	14	93	253	27.4	5.83	1.746
Q6AY72	UPF0449 protein C19orf25 homolog OS=Rattus norvegicus PE=2 SV=1 - [CS025_RAT]	0	0.1193	1	1	1	1	109	12.1	5.25	1.749
P97621	Polyubiquitin (Fragment) OS=Rattus norvegicus GN=Uba52 PE=2 SV=1 - [P97621_RAT]	590.91	0.5854	3	1	3	38	41	4.6	4.82	1.765
D4ADW7	Uncharacterized protein OS=Rattus norvegicus GN=LOC100360601 PE=3 SV=1 - [D4ADW7_RAT]	261.48	0.1769	2	1	4	15	277	30.6	7.68	1.769
D4A465	Protein Robld3 OS=Rattus norvegicus GN=Lamtor2 PE=4 SV=1 - [D4A465_RAT]	51.5	0.216	2	2	2	2	125	13.5	5.4	1.77
D3ZHV9	Hypothetical LOC500797, isoform CRA_a OS=Rattus norvegicus GN=LOC500797 PE=4 SV=1 - [D3ZHV9_RAT]	23.01	0.02	1	1	1	1	651	72.8	6.35	1.775
Q63349	Mucin (Fragment) OS=Rattus norvegicus PE=2 SV=1 - [Q63349_RAT]	57.7	0.1064	1	2	2	3	235	24.1	4.84	1.777
D3Z8G2	Glyceraldehyde-3-phosphate dehydrogenase OS=Rattus norvegicus PE=3 SV=1 - [D3Z8G2_RAT]	95.38	0.0456	1	1	1	1	263	27.7	7.9	1.779
Q6PCU8	NADH dehydrogenase [ubiquinone] flavoprotein 3, mitochondrial OS=Rattus norvegicus GN=Ndufv3 PE=3 SV=1 - [NDUV3_RAT]	43.33	0.3333	1	1	2	4	108	11.9	9.41	1.782
B2RZD6	Ndufa4 protein OS=Rattus norvegicus GN=Ndufa4 PE=4 SV=1 - [B2RZD6_RAT]	70.08	0.4756	1	5	5	10	82	9.3	9.52	1.802
Q6MGC4	H2-K region expressed gene 2, rat orthologue OS=Rattus norvegicus GN=Pfdn6 PE=2 SV=1 - [Q6MGC4_RAT]	59.25	0.2047	2	2	2	3	127	14.5	8.88	1.811
B1WC42	LOC686323 protein OS=Rattus norvegicus GN=LOC686323 PE=2 SV=1 - [B1WC42_RAT]	38.58	0.0542	1	1	1	1	480	50.9	7.42	1.82
G5BN13	Ubiquitin-conjugating enzyme E2 B (Fragment) OS=Heterocephalus glaber GN=GW7_17079 PE=3 SV=1 - [G5BN13_HETGA]	0	0.087	2	1	1	1	138	15.6	4.55	1.839
G3V946	AIP1, isoform CRA_a OS=Rattus norvegicus GN=Dpy30 PE=4 SV=1 - [G3V946_RAT]	116.06	0.4545	3	3	3	7	99	11.2	4.88	1.845
Q925P0	SEL1L (Fragment) OS=Rattus norvegicus GN=Sel1l PE=2 SV=1 - [Q925P0_RAT]	0	0.0927	4	1	1	1	151	16.7	9.25	1.845
E9PT03	Protein Chchd2 OS=Rattus norvegicus GN=Chchd2 PE=4 SV=1 - [E9PT03_RAT]	65.97	0.1623	3	2	2	3	154	15.8	9.33	1.865
F1LWN4	Uncharacterized protein (Fragment) OS=Rattus norvegicus PE=4 SV=1 - [F1LWN4_RAT]	73.74	0.1228	1	1	1	2	114	12.5	5.08	1.88
Q6DV77	Protein Retnlb OS=Rattus norvegicus GN=Retnlb PE=4 SV=1 - [Q6DV77_RAT]	55.85	0.2762	1	2	2	2	105	11.4	8.24	1.906
G5BKW4	Paraspeckle component 1 OS=Heterocephalus glaber GN=GW7_03914 PE=4 SV=1 - [G5BKW4_HETGA]	88.5	0.1038	3	1	2	2	289	33.7	7.96	1.911
Q63ZV7	DNA repair protein SWI5 homolog OS=Rattus norvegicus GN=Swi5 PE=2 SV=1 - [SWI5_RAT]	29.5	0.1348	1	1	1	1	89	10.3	4.45	1.927
D3ZCA3	Protein Med12 OS=Rattus norvegicus GN=Med12 PE=4 SV=1 - [D3ZCA3_RAT]	0	0.0059	1	1	1	1	2186	243.7	7.21	1.927
G5B1E6	DnaJ-like protein subfamily B member 6-B OS=Heterocephalus glaber GN=GW7_19727 PE=4 SV=1 - [G5B1E6_HETGA]	25.55	0.115	9	2	2	2	200	22.4	8.12	1.936
D3Z975	MAGUK p55 subfamily member 7 OS=Rattus norvegicus GN=Mpp7 PE=4 SV=1 - [D3Z975_RAT]	0	0.0166	2	1	1	1	302	33.8	5.87	1.945
P70600-2	Isoform 2 of Protein-tyrosine kinase 2-beta OS=Rattus norvegicus GN=Ptk2b - [FAK2_RAT]	41.91	0.084	3	1	1	1	238	26.8	5.29	1.989
D4A190	Eukaryotic translation initiation factor 3, subunit 12 (Predicted), isoform CRA_b OS=Rattus norvegicus GN=Eif3k PE=4 SV=1 - [D4A190_RAT]	38.85	0.1308	3	1	1	1	107	12.4	4.7	2.004
P0C0R5	Phosphoinositide 3-kinase regulatory subunit 4 OS=Rattus norvegicus GN=Pik3r4 PE=3 SV=2 - [PI3R4_RAT]	0	0.0236	1	2	2	2	1358	152.4	7.18	2.056
D3ZJS3	Protein Tomm6 OS=Rattus norvegicus GN=Tomm6 PE=4 SV=1 - [D3ZJS3_RAT]	72.27	0.1892	2	1	1	1	74	7.9	4.89	2.205
Q5PPI5	Rbm3 protein OS=Rattus norvegicus GN=Rbm3 PE=2 SV=1 - [Q5PPI5_RAT]	37.41	0.2162	5	1	1	8	148	16.1	7.94	2.24
P01048	T-kininogen 1 OS=Rattus norvegicus GN=Map1 PE=1 SV=2 - [KNT1_RAT]	868.76	0.2163	3	5	8	55	430	47.7	6.52	2.314
Q8CJF2	Cytochrome P450 3A OS=Rattus norvegicus GN=Cyp3a62 PE=2 SV=1 - [Q8CJF2_RAT]	0	0.0262	1	1	1	1	497	57	8.9	2.402
Q4G063	Cysteine-rich with EGF-like domain protein 2 OS=Rattus norvegicus GN=Creld2 PE=1 SV=1 - [CREL2_RAT]	45.61	0.0774	1	2	2	2	349	38.2	4.56	2.508
D3ZE63	Uncharacterized protein OS=Rattus norvegicus GN=LOC686548 PE=4 SV=1 - [D3ZE63_RAT]	198.19	0.1739	4	2	2	18	115	12.6	7.9	2.547
Q6AXT0	39S ribosomal protein L37, mitochondrial OS=Rattus norvegicus GN=Mrpl37 PE=2 SV=1 - [RM37_RAT]	72.58	0.0331	1	1	1	1	423	48.3	8.92	2.578
D3ZPY8	Protein Akr1c12 OS=Rattus norvegicus GN=Akr1c12 PE=4 SV=1 - [D3ZPY8_RAT]	135.29	0.4087	7	9	10	13	323	36.9	7.39	2.604
P17256	Mevalonate kinase OS=Rattus norvegicus GN=Mvk PE=1 SV=1 - [KIME_RAT]	40.07	0.0532	1	1	1	1	395	42	7.02	2.644
G5C5G6	COMM domain-containing protein 6 (Fragment) OS=Heterocephalus glaber GN=GW7_17827 PE=4 SV=1 - [G5C5G6_HETGA]	87.1	0.1343	2	1	1	4	67	7.7	8.76	2.859
D3ZL99	Uncharacterized protein OS=Rattus norvegicus PE=4 SV=1 - [D3ZL99_RAT]	32.37	0.0116	3	1	1	1	691	79.4	6.14	2.959
Q5UT85	MHC class II antigen OS=Rattus norvegicus GN=RT1-Ba PE=2 SV=1 - [Q5UT85_RAT]	33.51	0.1367	3	1	2	2	256	28.3	4.86	3.16
G5BMJ7	FH2 domain-containing protein 1 OS=Heterocephalus glaber GN=GW7_21590 PE=4 SV=1 - [G5BMJ7_HETGA]	36.53	0.0093	1	1	1	1	969	107	8.87	4.07
E9PT30	Protein Itln1 OS=Rattus norvegicus GN=Itln1 PE=4 SV=1 - [E9PT30_RAT]	180.89	0.1949	1	3	5	30	313	34.6	6.52	5.363
P17708	S-adenosylmethionine decarboxylase proenzyme OS=Rattus norvegicus GN=Amd1 PE=2 SV=3 - [DCAM_RAT]	27.32	0.027	2	1	1	1	333	38.1	6	10.268
