# Supplementary material for: Comparative proteomic analysis of the brain and colon in three rat models of irritable bowel syndrome
Source: Proteome Sci. 2020 Feb 24;18:1. doi: 10.1186/s12953-020-0157-9 (PMC7041085; doi:10.1186/s12953-020-0157-9)
Supplement: Supplementary file 3 — Additional file 3: Table S2. Detailed information of differentially expressed proteins in brain of three groups. [file 12953_2020_157_MOESM3_ESM.xlsx]

## Sheet: maternal separation 
Accession	Description	Score	Coverage	# Proteins	# Unique Peptides	# Peptides	# PSMs	# AAs	MW [kDa]	calc. pI	NS/NN
Q27I67	Thymosin beta 4 (Fragment) OS=Bathyergus suillus PE=2 SV=1 - [Q27I67_BATSU]	32.55	0.3421	7	2	2	12	38	4.4	5.31	0.059
B2RYS2	Protein Uqcrb OS=Rattus norvegicus GN=Uqcrb PE=4 SV=1 - [B2RYS2_RAT]	62.48	0.5135	4	7	7	17	111	13.5	9.31	0.135
F1M5I8	Glyceraldehyde-3-phosphate dehydrogenase (Fragment) OS=Rattus norvegicus PE=3 SV=1 - [F1M5I8_RAT]	129.39	0.1468	26	1	5	23	327	35.6	7.44	0.141
F1MA05	Uncharacterized protein (Fragment) OS=Rattus norvegicus PE=3 SV=1 - [F1MA05_RAT]	533.1	0.1869	24	2	5	80	198	21.5	8.21	0.144
P11030	Acyl-CoA-binding protein OS=Rattus norvegicus GN=Dbi PE=1 SV=3 - [ACBP_RAT]	195.63	0.5287	4	4	4	41	87	10	8.82	0.16
D3ZE63	Uncharacterized protein OS=Rattus norvegicus GN=LOC686548 PE=4 SV=1 - [D3ZE63_RAT]	534.96	0.1739	4	2	2	41	115	12.6	7.9	0.164
G3V946	AIP1, isoform CRA_a OS=Rattus norvegicus GN=Dpy30 PE=4 SV=1 - [G3V946_RAT]	239.24	0.3636	3	2	2	16	99	11.2	4.88	0.168
P21571	ATP synthase-coupling factor 6, mitochondrial OS=Rattus norvegicus GN=Atp5j PE=1 SV=1 - [ATP5J_RAT]	216.32	0.5	1	5	5	20	108	12.5	9.44	0.168
G3V6X7	PEN-20 OS=Rattus norvegicus GN=Pcsk1n PE=4 SV=1 - [G3V6X7_RAT]	258.93	0.2962	2	6	6	32	260	27.5	5.59	0.174
G5AQB1	Cytochrome c OS=Heterocephalus glaber GN=GW7_15223 PE=3 SV=1 - [G5AQB1_HETGA]	40.6	0.225	1	1	1	8	80	9	8.59	0.188
G5AL69	Cytochrome c oxidase subunit 5A, mitochondrial (Fragment) OS=Heterocephalus glaber GN=GW7_01865 PE=4 SV=1 - [G5AL69_HETGA]	501	0.7436	3	11	11	116	117	13.3	5.31	0.207
P37361	Metallothionein-3 OS=Rattus norvegicus GN=Mt3 PE=2 SV=1 - [MT3_RAT]	108.65	0.3636	1	3	3	14	66	6.8	7.68	0.21
Q6PCU8	NADH dehydrogenase [ubiquinone] flavoprotein 3, mitochondrial OS=Rattus norvegicus GN=Ndufv3 PE=3 SV=1 - [NDUV3_RAT]	36.24	0.463	1	2	4	17	108	11.9	9.41	0.215
P31399	ATP synthase subunit d, mitochondrial OS=Rattus norvegicus GN=Atp5h PE=1 SV=3 - [ATP5H_RAT]	389.84	0.8012	6	11	11	110	161	18.8	6.6	0.222
Q5PQU1	Kininogen 1 OS=Rattus norvegicus GN=Kng1 PE=2 SV=1 - [Q5PQU1_RAT]	0	0.0372	1	1	1	1	430	47.7	6.74	0.224
B1WC83	Pcp4l1 protein OS=Rattus norvegicus GN=Pcp4l1 PE=4 SV=1 - [B1WC83_RAT]	35.88	0.4853	3	2	2	3	68	7.5	5.52	0.236
G5AXC2	Neurosecretory protein VGF OS=Heterocephalus glaber GN=GW7_12458 PE=4 SV=1 - [G5AXC2_HETGA]	95.36	0.1313	1	1	5	10	533	58.2	4.84	0.242
D3ZS11	Protein Arpp21 OS=Rattus norvegicus GN=Arpp21 PE=4 SV=1 - [D3ZS11_RAT]	0	0.0235	1	1	2	2	810	88.3	7.24	0.244
F1LVV7	Uncharacterized protein (Fragment) OS=Rattus norvegicus PE=3 SV=1 - [F1LVV7_RAT]	1670.57	0.1957	7	1	6	225	322	34.6	8.35	0.248
P04550	Parathymosin OS=Rattus norvegicus GN=Ptms PE=1 SV=2 - [PTMS_RAT]	164.46	0.2255	2	3	3	13	102	11.6	4.2	0.248
P62501	TSC22 domain family protein 1 OS=Rattus norvegicus GN=Tsc22d1 PE=2 SV=1 - [T22D1_RAT]	36.29	0.5105	7	2	4	6	143	15.6	5.2	0.249
G5C0H6	Calmodulin OS=Heterocephalus glaber GN=GW7_11005 PE=4 SV=1 - [G5C0H6_HETGA]	134.77	0.6778	6	1	5	61	90	10.1	4.37	0.253
P62076	Mitochondrial import inner membrane translocase subunit Tim13 OS=Rattus norvegicus GN=Timm13 PE=2 SV=1 - [TIM13_RAT]	247.21	0.3684	3	3	3	12	95	10.5	8.18	0.255
P0CG51	Polyubiquitin-B OS=Rattus norvegicus GN=Ubb PE=1 SV=1 - [UBB_RAT]	844.72	0.7738	22	5	7	122	305	34.3	7.53	0.255
P08932	T-kininogen 2 OS=Rattus norvegicus PE=1 SV=2 - [KNT2_RAT]	0	0.0302	1	1	1	1	430	47.7	6.35	0.255
P60841	Alpha-endosulfine OS=Rattus norvegicus GN=Ensa PE=1 SV=1 - [ENSA_RAT]	460.55	0.5868	2	6	7	45	121	13.3	7.24	0.258
D3ZD09	Cytochrome c oxidase subunit 6B1 OS=Rattus norvegicus GN=LOC681754 PE=4 SV=1 - [D3ZD09_RAT]	634.33	0.5349	1	5	5	68	86	10.1	8.72	0.26
P29419	ATP synthase subunit e, mitochondrial OS=Rattus norvegicus GN=Atp5i PE=1 SV=3 - [ATP5I_RAT]	196.71	0.5211	1	4	4	31	71	8.2	9.35	0.26
D3ZSC3	Uncharacterized protein OS=Rattus norvegicus PE=4 SV=1 - [D3ZSC3_RAT]	39.25	0.1377	6	1	4	16	276	30.6	8.84	0.264
G3V714	C-terminal peptide OS=Rattus norvegicus GN=Scg5 PE=4 SV=1 - [G3V714_RAT]	250.31	0.481	3	4	4	18	210	23.7	5.81	0.264
B2GV96	Coiled-coil domain containing 115 OS=Rattus norvegicus GN=Ccdc115 PE=2 SV=1 - [B2GV96_RAT]	0	0.0667	1	1	1	1	180	19.8	8.84	0.267
D4ACB6	Pleckstrin and Sec7 domain containing 2 (Predicted) OS=Rattus norvegicus GN=Psd2 PE=4 SV=1 - [D4ACB6_RAT]	47.09	0.0156	2	1	1	1	771	84.5	5.19	0.268
Q6MGC4	H2-K region expressed gene 2, rat orthologue OS=Rattus norvegicus GN=Pfdn6 PE=2 SV=1 - [Q6MGC4_RAT]	58.21	0.1575	1	2	2	3	127	14.5	8.88	0.27
D3Z8T2	Protein Mrps36 OS=Rattus norvegicus GN=Mrps36 PE=4 SV=1 - [D3Z8T2_RAT]	53.57	0.1386	2	2	2	3	101	11.2	10.77	0.275
Q62669	Protein Hbb-b1 OS=Rattus norvegicus GN=MGC72973 PE=2 SV=1 - [Q62669_RAT]	2298.05	0.7891	2	1	12	178	147	16	8.19	0.287
P62628	Dynein light chain roadblock-type 1 OS=Rattus norvegicus GN=Dynlrb1 PE=1 SV=3 - [DLRB1_RAT]	215.92	0.7292	3	4	4	15	96	11	7.25	0.288
Q9R1T1	Barrier-to-autointegration factor OS=Rattus norvegicus GN=Banf1 PE=1 SV=1 - [BAF_RAT]	208.03	0.4831	2	3	3	12	89	10	6.09	0.288
G5BS71	Calmodulin OS=Heterocephalus glaber GN=GW7_08941 PE=4 SV=1 - [G5BS71_HETGA]	132.19	0.4483	4	1	3	40	116	13	4.35	0.289
D3ZG07	Protein Lsm6 OS=Rattus norvegicus GN=Lsm6 PE=4 SV=1 - [D3ZG07_RAT]	58.4	0.325	1	1	1	1	80	9.1	9.58	0.29
G3V7X2	Secretogranin 2, isoform CRA_a OS=Rattus norvegicus GN=Scg2 PE=4 SV=1 - [G3V7X2_RAT]	208.96	0.273	5	12	12	40	619	71	4.78	0.29
D3ZVW3	Uncharacterized protein OS=Rattus norvegicus PE=4 SV=1 - [D3ZVW3_RAT]	44.47	0.0098	3	1	1	1	1221	131.6	6.52	0.293
P13668	Stathmin OS=Rattus norvegicus GN=Stmn1 PE=1 SV=2 - [STMN1_RAT]	506.05	0.4899	13	10	10	48	149	17.3	5.97	0.295
Q00981	Ubiquitin carboxyl-terminal hydrolase isozyme L1 OS=Rattus norvegicus GN=Uchl1 PE=1 SV=2 - [UCHL1_RAT]	563.72	0.7309	3	12	13	185	223	24.8	5.24	0.298
P84087	Complexin-2 OS=Rattus norvegicus GN=Cplx2 PE=1 SV=1 - [CPLX2_RAT]	390.47	0.5373	1	4	6	60	134	15.4	5.08	0.299
D4A3Q3	Protein Ncoa1 OS=Rattus norvegicus GN=Ncoa1 PE=4 SV=1 - [D4A3Q3_RAT]	29.17	0.0165	4	1	1	2	1397	151.5	6.2	0.303
P63041	Complexin-1 OS=Rattus norvegicus GN=Cplx1 PE=1 SV=1 - [CPLX1_RAT]	270.29	0.5746	2	4	6	62	134	15.1	4.97	0.31
F1LUV9	Neural cell adhesion molecule 1 (Fragment) OS=Rattus norvegicus GN=Ncam1 PE=4 SV=1 - [F1LUV9_RAT]	2422.54	0.4152	3	7	33	225	1108	118.5	4.81	0.31
D4A9C9	Protein Psmd4 OS=Rattus norvegicus GN=Psmd4 PE=4 SV=1 - [D4A9C9_RAT]	180.79	0.2698	3	1	7	18	367	39.3	5.17	0.31
P63249	cAMP-dependent protein kinase inhibitor alpha OS=Rattus norvegicus GN=Pkia PE=1 SV=2 - [IPKA_RAT]	202.73	0.6974	2	3	3	14	76	8	4.54	0.311
A9UMV9	Ndufa7 protein OS=Rattus norvegicus GN=Ndufa7 PE=4 SV=1 - [A9UMV9_RAT]	260.43	0.5268	2	7	7	36	112	12.5	10.48	0.312
G5BB86	Myosin light chain 6B (Fragment) OS=Heterocephalus glaber GN=GW7_15765 PE=4 SV=1 - [G5BB86_HETGA]	76.13	0.2105	2	1	3	8	190	20.6	8.53	0.312
P26772	10 kDa heat shock protein, mitochondrial OS=Rattus norvegicus GN=Hspe1 PE=1 SV=3 - [CH10_RAT]	1119.18	0.7745	3	10	10	132	102	10.9	8.92	0.313
Q4KM73	UMP-CMP kinase OS=Rattus norvegicus GN=Cmpk1 PE=1 SV=2 - [KCY_RAT]	222.79	0.5204	3	8	8	36	196	22.2	5.83	0.314
B0BMY2	LOC684097 protein OS=Rattus norvegicus GN=Snx3 PE=2 SV=1 - [B0BMY2_RAT]	220.23	0.4122	3	6	8	29	131	15.2	9.31	0.316
D3ZBR8	TSC22 domain family protein 3 OS=Rattus norvegicus GN=Tsc22d3 PE=4 SV=1 - [D3ZBR8_RAT]	36.29	0.3455	6	1	3	5	110	12.2	4.74	0.316
D3ZTB5	Protein S100a13 OS=Rattus norvegicus GN=S100a13 PE=4 SV=1 - [D3ZTB5_RAT]	165.49	0.3069	2	3	3	10	101	11.5	8.37	0.318
P60192	SNARE-associated protein Snapin OS=Rattus norvegicus GN=Snapin PE=1 SV=1 - [SNAPN_RAT]	45.53	0.2794	2	2	2	2	136	14.9	9.31	0.321
D3Z8G2	Glyceraldehyde-3-phosphate dehydrogenase OS=Rattus norvegicus PE=3 SV=1 - [D3Z8G2_RAT]	517.39	0.076	3	1	2	14	263	27.7	7.9	0.321
D3ZH05	Myelin basic protein S OS=Rattus norvegicus GN=Mbp PE=4 SV=1 - [D3ZH05_RAT]	2803.74	0.4728	8	1	10	344	184	20.2	11.02	0.322
Q5M9I5	Cytochrome b-c1 complex subunit 6, mitochondrial OS=Rattus norvegicus GN=Uqcrh PE=2 SV=1 - [QCR6_RAT]	373.87	0.2022	1	1	1	12	89	10.4	4.97	0.322
P08081	Clathrin light chain A OS=Rattus norvegicus GN=Clta PE=1 SV=1 - [CLCA_RAT]	246.28	0.4274	4	2	10	48	248	27	4.5	0.323
Q6IUR5	Neudesin OS=Rattus norvegicus GN=Nenf PE=2 SV=1 - [NENF_RAT]	142.85	0.462	1	5	5	13	171	19	5.44	0.323
D4AA63	Protein Ubqln2 OS=Rattus norvegicus GN=Ubqln2 PE=4 SV=1 - [D4AA63_RAT]	1012.92	0.2665	1	2	11	73	638	67.2	5.22	0.326
P97576	GrpE protein homolog 1, mitochondrial OS=Rattus norvegicus GN=Grpel1 PE=1 SV=2 - [GRPE1_RAT]	157.59	0.2488	2	4	4	10	217	24.3	8.38	0.326
D3ZX38	Prefoldin 1 (Predicted) OS=Rattus norvegicus GN=Pfdn1 PE=4 SV=1 - [D3ZX38_RAT]	0	0.1475	1	2	2	3	122	14.2	6.81	0.327
G5C1B9	Mitochondrial import inner membrane translocase subunit Tim8 A OS=Heterocephalus glaber GN=GW7_02514 PE=4 SV=1 - [G5C1B9_HETGA]	213.2	0.3854	7	3	3	12	96	11	4.84	0.328
P62859	40S ribosomal protein S28 OS=Rattus norvegicus GN=Rps28 PE=1 SV=1 - [RS28_RAT]	142.55	0.3043	2	2	2	10	69	7.8	10.7	0.329
F1LW91	Protein Numa1 (Fragment) OS=Rattus norvegicus GN=Numa1 PE=4 SV=1 - [F1LW91_RAT]	45.15	0.0082	1	1	1	1	2078	233.3	5.71	0.33
G5B286	NEDD8 (Fragment) OS=Heterocephalus glaber GN=GW7_11958 PE=4 SV=1 - [G5B286_HETGA]	767.93	0.3684	3	3	3	46	76	8.5	6.06	0.331
G5BW34	Sorting nexin-12 OS=Heterocephalus glaber GN=GW7_10721 PE=4 SV=1 - [G5BW34_HETGA]	146.48	0.3272	3	5	7	23	162	18.9	8.44	0.334
G5BG09	Purkinje cell protein 4 (Fragment) OS=Heterocephalus glaber GN=GW7_06811 PE=4 SV=1 - [G5BG09_HETGA]	767.03	0.4576	3	3	3	55	59	6.5	6.71	0.335
D4A2G9	Protein RGD1565297 OS=Rattus norvegicus GN=Ranbp1 PE=4 SV=1 - [D4A2G9_RAT]	118.88	0.3005	2	5	5	18	203	23.6	5.22	0.338
P34926	Microtubule-associated protein 1A OS=Rattus norvegicus GN=Map1a PE=1 SV=1 - [MAP1A_RAT]	3682.51	0.4211	6	2	91	383	2774	299.3	4.94	0.339
P02625	Parvalbumin alpha OS=Rattus norvegicus GN=Pvalb PE=1 SV=2 - [PRVA_RAT]	486.91	0.6545	3	8	8	56	110	11.9	5.19	0.339
F1LPG5	Protein Ndufb4 OS=Rattus norvegicus GN=LOC688963 PE=4 SV=1 - [F1LPG5_RAT]	83.53	0.6279	8	6	6	19	129	15.1	9.82	0.34
O88767	Protein DJ-1 OS=Rattus norvegicus GN=Park7 PE=1 SV=1 - [PARK7_RAT]	2234.69	0.7884	3	13	13	172	189	20	6.77	0.341
D4A2C6	LSM4 homolog, U6 small nuclear RNA associated (S. cerevisiae) (Predicted), isoform CRA_a OS=Rattus norvegicus GN=Lsm4 PE=4 SV=1 - [D4A2C6_RAT]	0	0.2174	2	3	3	5	138	15.2	10.05	0.344
D3ZVI9	Parkinson disease 7 domain containing 1 (Predicted), isoform CRA_a OS=Rattus norvegicus GN=Pddc1 PE=4 SV=1 - [D3ZVI9_RAT]	169.93	0.1318	1	2	2	7	220	23.2	6.84	0.345
D4A0T0	Protein Ndufb10 OS=Rattus norvegicus GN=Ndufb10 PE=4 SV=1 - [D4A0T0_RAT]	309.77	0.6761	2	10	10	39	176	20.8	7.69	0.345
F8WG76	Ubiquitin-conjugating enzyme E2 variant 2 OS=Rattus norvegicus GN=Ube2v2 PE=4 SV=1 - [F8WG76_RAT]	1420.38	0.4759	7	1	6	70	145	16.4	8.07	0.346
D4ADF5	Protein Pdcd5 OS=Rattus norvegicus GN=Pdcd5 PE=4 SV=1 - [D4ADF5_RAT]	44.1	0.288	4	3	3	4	125	14.2	5.68	0.347
P05065	Fructose-bisphosphate aldolase A OS=Rattus norvegicus GN=Aldoa PE=1 SV=2 - [ALDOA_RAT]	5133.76	0.8269	9	20	27	836	364	39.3	8.09	0.348
G5B2V7	60 kDa heat shock protein, mitochondrial OS=Heterocephalus glaber GN=GW7_17339 PE=4 SV=1 - [G5B2V7_HETGA]	609.96	0.2738	1	1	12	82	409	43.6	5.41	0.349
B4F7F1	Cstf2 protein OS=Rattus norvegicus GN=Cstf2 PE=2 SV=1 - [B4F7F1_RAT]	224.48	0.1791	3	3	6	11	575	60.8	6.81	0.349
Q712U5-2	Isoform ARPP-16 of cAMP-regulated phosphoprotein 19 OS=Rattus norvegicus GN=Arpp19 - [ARP19_RAT]	36.78	0.4688	5	3	4	17	96	10.6	9.7	0.35
P85971	6-phosphogluconolactonase OS=Rattus norvegicus GN=Pgls PE=1 SV=1 - [6PGL_RAT]	403.19	0.7043	3	10	10	35	257	27.2	5.85	0.351
D3ZQL7	Protein Tppp OS=Rattus norvegicus GN=Tppp PE=4 SV=1 - [D3ZQL7_RAT]	2627.13	0.4312	2	8	9	170	218	23.5	9.41	0.353
B0BNC1	Acp1 protein OS=Rattus norvegicus GN=Acp1 PE=2 SV=1 - [B0BNC1_RAT]	247.49	0.5127	2	1	5	24	158	17.9	6.32	0.353
D4AB01	Histidine triad nucleotide binding protein 2 (Predicted), isoform CRA_a OS=Rattus norvegicus GN=Hint2 PE=4 SV=1 - [D4AB01_RAT]	328.24	0.4969	2	7	7	34	163	17.4	9.42	0.353
Q9JI56	Synaptosomal-associated protein OS=Rattus norvegicus GN=Snap29 PE=2 SV=1 - [Q9JI56_RAT]	41.37	0.1751	2	3	3	4	257	29.1	5.48	0.353
F1LMZ7	RNA-binding protein Nova-1 OS=Rattus norvegicus GN=Nova1 PE=4 SV=1 - [F1LMZ7_RAT]	185.29	0.2616	6	4	8	15	474	48.4	8.27	0.353
Q156J1	Bcl-2-interacting death suppressor OS=Rattus norvegicus GN=Bag3 PE=2 SV=1 - [Q156J1_RAT]	47.84	0.0714	2	2	2	3	574	61.5	7.01	0.354
Q6PDW1	40S ribosomal protein S12 OS=Rattus norvegicus GN=LOC100359593 PE=2 SV=1 - [Q6PDW1_RAT]	206.76	0.5379	10	1	6	22	132	14.5	7.21	0.355
P12075	Cytochrome c oxidase subunit 5B, mitochondrial OS=Rattus norvegicus GN=Cox5b PE=1 SV=2 - [COX5B_RAT]	569.54	0.5039	1	6	6	67	129	13.9	7.78	0.355
Q9EQX9	Ubiquitin-conjugating enzyme E2 N OS=Rattus norvegicus GN=Ube2n PE=1 SV=1 - [UBE2N_RAT]	476.71	0.7632	14	10	10	72	152	17.1	6.57	0.357
Q5M827	Pirin OS=Rattus norvegicus GN=Pir PE=1 SV=1 - [PIR_RAT]	76.58	0.1478	2	3	3	5	291	32.2	6.7	0.357
D3ZIT5	Protein Dip2a OS=Rattus norvegicus GN=Dip2a PE=4 SV=1 - [D3ZIT5_RAT]	57.21	0.021	2	1	1	2	1523	165.1	7.61	0.359
B0BN94	Protein FAM136A OS=Rattus norvegicus GN=Fam136a PE=2 SV=1 - [F136A_RAT]	87.26	0.3696	1	5	5	6	138	15.6	7.61	0.359
P47727	Carbonyl reductase [NADPH] 1 OS=Rattus norvegicus GN=Cbr1 PE=1 SV=2 - [CBR1_RAT]	430.43	0.6137	4	12	14	49	277	30.6	8.06	0.361
P84586	RNA-binding motif protein, X chromosome retrogene-like OS=Rattus norvegicus GN=Rbmxrtl PE=3 SV=1 - [RMXRL_RAT]	162.94	0.1521	4	1	6	19	388	42.2	9.99	0.362
F1M0K2	Aconitate hydratase, mitochondrial (Fragment) OS=Rattus norvegicus GN=Aco2 PE=4 SV=1 - [F1M0K2_RAT]	3857.96	0.5096	3	35	36	390	779	85.1	7.69	0.363
Q9Z327-3	Isoform 3 of Synaptopodin OS=Rattus norvegicus GN=Synpo - [SYNPO_RAT]	517.58	0.4436	5	16	16	55	692	74.3	9.19	0.365
Q9R063-2	Isoform Cytoplasmic+peroxisomal of Peroxiredoxin-5, mitochondrial OS=Rattus norvegicus GN=Prdx5 - [PRDX5_RAT]	2136.87	0.7407	3	2	13	168	162	17	7.24	0.368
P36201	Cysteine-rich protein 2 OS=Rattus norvegicus GN=Crip2 PE=2 SV=1 - [CRIP2_RAT]	235.81	0.399	1	5	5	20	208	22.7	8.63	0.368
D3ZY11	Protein Pin1 OS=Rattus norvegicus GN=Pin1 PE=4 SV=1 - [D3ZY11_RAT]	263.45	0.4	3	5	5	21	160	17.9	8.82	0.368
O35814	Stress-induced-phosphoprotein 1 OS=Rattus norvegicus GN=Stip1 PE=1 SV=1 - [STIP1_RAT]	867.26	0.5433	2	28	28	110	543	62.5	6.8	0.369
G5C2X4	Protein LBH OS=Heterocephalus glaber GN=GW7_01679 PE=4 SV=1 - [G5C2X4_HETGA]	68.3	0.3429	2	2	2	3	105	12.2	4.31	0.369
D3ZWV2	Glyceraldehyde-3-phosphate dehydrogenase OS=Rattus norvegicus PE=3 SV=1 - [D3ZWV2_RAT]	1043.49	0.1957	1	1	4	150	322	34.5	8.65	0.37
D4AD77	Uncharacterized protein OS=Rattus norvegicus PE=4 SV=1 - [D4AD77_RAT]	286.76	0.1769	1	1	4	37	294	32	7.94	0.37
F1LS40	Collagen alpha-2(I) chain OS=Rattus norvegicus GN=Col1a2 PE=4 SV=1 - [F1LS40_RAT]	48.72	0.019	2	2	2	4	1372	129.5	9.29	0.37
D4A4D5	Uncharacterized protein OS=Rattus norvegicus GN=LOC498555 PE=4 SV=1 - [D4A4D5_RAT]	713.66	0.7478	5	6	6	48	115	11.7	4.54	0.37
Q5XII9	Protein FAM54B OS=Rattus norvegicus GN=Fam54b PE=2 SV=1 - [FA54B_RAT]	118.91	0.2007	24	4	5	11	289	31.7	6.1	0.37
P23928	Alpha-crystallin B chain OS=Rattus norvegicus GN=Cryab PE=1 SV=1 - [CRYAB_RAT]	76.85	0.3943	5	4	4	6	175	20.1	7.33	0.371
P62959	Histidine triad nucleotide-binding protein 1 OS=Rattus norvegicus GN=Hint1 PE=1 SV=5 - [HINT1_RAT]	338.12	0.4841	3	5	5	51	126	13.8	6.87	0.372
G5BLJ2	Mitochondrial import inner membrane translocase subunit Tim10 OS=Heterocephalus glaber GN=GW7_13227 PE=4 SV=1 - [G5BLJ2_HETGA]	258.62	0.4333	2	3	3	13	90	10.4	6.29	0.372
P14408-2	Isoform Cytoplasmic of Fumarate hydratase, mitochondrial OS=Rattus norvegicus GN=Fh - [FUMH_RAT]	1309.54	0.6467	4	23	23	115	467	50.1	8.19	0.373
Q8R2H0	ATPase, H+ transporting, V1 subunit G isoform 2 OS=Rattus norvegicus GN=Atp6v1g2 PE=4 SV=1 - [Q8R2H0_RAT]	566.08	0.4407	4	3	3	41	118	13.7	10.26	0.373
P29418	ATP synthase subunit epsilon, mitochondrial OS=Rattus norvegicus GN=Atp5e PE=1 SV=2 - [ATP5E_RAT]	0	0.2941	2	2	2	9	51	5.8	10.01	0.373
P62775	Myotrophin OS=Rattus norvegicus GN=Mtpn PE=1 SV=2 - [MTPN_RAT]	195.02	0.3814	2	3	3	18	118	12.9	5.52	0.374
P35745	Acylphosphatase-2 OS=Rattus norvegicus GN=Acyp2 PE=1 SV=2 - [ACYP2_RAT]	330.45	0.5361	4	5	5	22	97	10.9	9.26	0.374
D4A5L9	Uncharacterized protein OS=Rattus norvegicus GN=LOC679794 PE=3 SV=1 - [D4A5L9_RAT]	1427.43	0.619	11	3	8	138	105	11.6	9.58	0.375
F1M7V4	Protein piccolo OS=Rattus norvegicus GN=Pclo PE=4 SV=1 - [F1M7V4_RAT]	672.04	0.1351	4	2	41	75	4226	463.1	5.9	0.375
Q9WU49	Calcium-regulated heat stable protein 1 OS=Rattus norvegicus GN=Carhsp1 PE=1 SV=1 - [CHSP1_RAT]	287.18	0.2381	2	3	3	12	147	15.9	8.21	0.375
Q63610	Tropomyosin alpha-3 chain OS=Rattus norvegicus GN=Tpm3 PE=1 SV=2 - [TPM3_RAT]	661.97	0.4113	5	3	14	51	248	29	4.78	0.376
P31044	Phosphatidylethanolamine-binding protein 1 OS=Rattus norvegicus GN=Pebp1 PE=1 SV=3 - [PEBP1_RAT]	2340.6	0.7326	1	11	11	331	187	20.8	5.8	0.376
D4A8C2	Neuronal cell adhesion molecule OS=Rattus norvegicus GN=Nrcam PE=4 SV=1 - [D4A8C2_RAT]	846.3	0.3314	5	1	26	104	1186	131.1	6.23	0.377
P02688	Myelin basic protein S OS=Rattus norvegicus GN=Mbp PE=1 SV=3 - [MBP_RAT]	2809.96	0.4615	8	1	10	369	195	21.5	11.24	0.379
D4ADD7	Glutaredoxin 5 homolog (S. cerevisiae) (Predicted), isoform CRA_b OS=Rattus norvegicus GN=Glrx5 PE=4 SV=1 - [D4ADD7_RAT]	93.1	0.3487	1	5	5	16	152	16.4	7.28	0.379
D4A4W6	RCG20695, isoform CRA_b OS=Rattus norvegicus GN=Slirp PE=4 SV=1 - [D4A4W6_RAT]	36.79	0.1982	1	2	2	4	111	12.6	7.65	0.379
D3ZYS7	Protein G3bp1 OS=Rattus norvegicus GN=G3bp1 PE=4 SV=1 - [D3ZYS7_RAT]	82.18	0.1548	4	4	5	10	465	51.8	5.59	0.379
G5BMF7	Small ubiquitin-related modifier 3 (Fragment) OS=Heterocephalus glaber GN=GW7_13899 PE=4 SV=1 - [G5BMF7_HETGA]	85.88	0.5116	7	2	2	7	86	9.8	5.45	0.38
P0C5H9	Mesencephalic astrocyte-derived neurotrophic factor OS=Rattus norvegicus GN=Manf PE=1 SV=1 - [MANF_RAT]	66.55	0.2849	2	5	5	8	179	20.4	8.25	0.381
D3ZIJ8	Thymosin alpha OS=Rattus norvegicus GN=Ptma PE=4 SV=1 - [D3ZIJ8_RAT]	44.42	0.1373	2	2	2	3	102	11.2	3.93	0.383
G3V6L0	Melanin-concentrating hormone OS=Rattus norvegicus GN=Pmch PE=4 SV=1 - [G3V6L0_RAT]	25.8	0.2	2	2	2	2	165	18.5	7.28	0.383
G8JLR7	Palmitoyl-protein thioesterase 1 (Fragment) OS=Rattus norvegicus GN=Ppt1 PE=4 SV=1 - [G8JLR7_RAT]	291.01	0.2652	3	6	6	25	279	31.5	7.09	0.385
D4AAF6	TSC22 domain family protein 4 OS=Rattus norvegicus GN=LOC100362783 PE=4 SV=1 - [D4AAF6_RAT]	59.21	0.0883	6	1	3	5	385	39.8	6.42	0.387
P09495	Tropomyosin alpha-4 chain OS=Rattus norvegicus GN=Tpm4 PE=1 SV=3 - [TPM4_RAT]	197.33	0.3065	1	3	10	22	248	28.5	4.69	0.387
G3V8R0	Protein RGD1311703 OS=Rattus norvegicus GN=RGD1311703 PE=4 SV=1 - [G3V8R0_RAT]	79.96	0.1271	1	1	1	2	181	19.9	4.84	0.387
Q5M814	R3hdm2 protein (Fragment) OS=Rattus norvegicus GN=R3hdm2 PE=2 SV=1 - [Q5M814_RAT]	24.41	0.0897	6	2	2	2	312	32.9	9.07	0.387
P0DJJ3	SH3-containing GRB2-like protein 3-interacting protein 1 OS=Rattus norvegicus GN=Sgip1 PE=1 SV=1 - [SGIP1_RAT]	619.47	0.4486	9	6	23	78	827	88.5	8.03	0.388
P52555	Endoplasmic reticulum resident protein 29 OS=Rattus norvegicus GN=Erp29 PE=1 SV=2 - [ERP29_RAT]	476.98	0.5808	3	12	12	52	260	28.6	6.62	0.389
D4AB07	PEST proteolytic signal-containing nuclear protein OS=Rattus norvegicus GN=Pcnp PE=4 SV=1 - [D4AB07_RAT]	0	0.0843	2	1	1	1	178	19	7.49	0.39
F1M7U8	Protein-L-isoaspartate O-methyltransferase (Fragment) OS=Rattus norvegicus GN=Pcmt1 PE=3 SV=1 - [F1M7U8_RAT]	791.59	0.6154	3	10	10	65	208	22.5	6.89	0.39
Q9JJ19	Na(+)/H(+) exchange regulatory cofactor NHE-RF1 OS=Rattus norvegicus GN=Slc9a3r1 PE=1 SV=3 - [NHRF1_RAT]	117.49	0.2725	2	9	9	24	356	38.8	6	0.39
O08839-5	Isoform AMPH2-5 of Myc box-dependent-interacting protein 1 OS=Rattus norvegicus GN=Bin1 - [BIN1_RAT]	1543.48	0.6341	12	3	22	150	440	49.1	5.67	0.391
Q6PW35	Neuronal cell adhesion molecule long isoform Nc7 OS=Rattus norvegicus GN=Nrcam PE=2 SV=1 - [Q6PW35_RAT]	865.15	0.3275	13	1	26	107	1194	131.9	6.01	0.391
P13803	Electron transfer flavoprotein subunit alpha, mitochondrial OS=Rattus norvegicus GN=Etfa PE=1 SV=4 - [ETFA_RAT]	616.49	0.6547	2	15	15	54	333	34.9	8.38	0.391
F1M185	40S ribosomal protein S12 (Fragment) OS=Rattus norvegicus PE=3 SV=1 - [F1M185_RAT]	205.2	0.5379	6	1	6	21	132	14.7	7.94	0.392
P80254	D-dopachrome decarboxylase OS=Rattus norvegicus GN=Ddt PE=1 SV=3 - [DOPD_RAT]	759.31	0.8898	1	8	8	75	118	13.1	6.54	0.392
D3ZU08	Protein Napg OS=Rattus norvegicus GN=Napg PE=4 SV=1 - [D3ZU08_RAT]	817.18	0.4487	4	13	14	85	312	34.6	5.41	0.393
Q5RKG9	Eukaryotic translation initiation factor 4B OS=Rattus norvegicus GN=Eif4b PE=2 SV=1 - [Q5RKG9_RAT]	288.59	0.2488	3	12	12	32	611	69	5.81	0.393
B2RZA9	Ube2l3 protein OS=Rattus norvegicus GN=Ube2l3 PE=2 SV=1 - [B2RZA9_RAT]	689.1	0.7273	8	8	9	77	154	17.9	8.51	0.394
P62994	Growth factor receptor-bound protein 2 OS=Rattus norvegicus GN=Grb2 PE=1 SV=1 - [GRB2_RAT]	163.19	0.4977	4	8	8	26	217	25.2	6.32	0.394
Q76MV3	Cytochrome C oxidase assembly protein COX17 OS=Rattus norvegicus GN=Cox17 PE=2 SV=1 - [Q76MV3_RAT]	42.78	0.254	1	1	1	1	63	6.8	7.69	0.395
P04797	Glyceraldehyde-3-phosphate dehydrogenase OS=Rattus norvegicus GN=Gapdh PE=1 SV=3 - [G3P_RAT]	16389.6	0.7808	61	1	20	1277	333	35.8	8.03	0.396
O35244	Peroxiredoxin-6 OS=Rattus norvegicus GN=Prdx6 PE=1 SV=3 - [PRDX6_RAT]	1784.18	0.7545	5	16	16	196	224	24.8	5.94	0.396
P01946	Hemoglobin subunit alpha-1/2 OS=Rattus norvegicus GN=Hba1 PE=1 SV=3 - [HBA_RAT]	1796.86	0.9155	9	10	12	269	142	15.3	7.97	0.397
Q4KLJ1	RCG61762, isoform CRA_a OS=Rattus norvegicus GN=Srsf7 PE=2 SV=1 - [Q4KLJ1_RAT]	77.63	0.2675	7	3	4	12	157	17.9	9.31	0.397
G5C7K5	Ubiquitin-fold modifier 1 (Fragment) OS=Heterocephalus glaber GN=GW7_14988 PE=4 SV=1 - [G5C7K5_HETGA]	28.53	0.5952	3	3	3	7	84	9	9.31	0.397
Q5RJT0	Ashwin OS=Rattus norvegicus PE=2 SV=1 - [ASHWN_RAT]	0	0.1121	1	1	1	1	232	25.8	9.66	0.399
Q5PPN5	Tubulin polymerization-promoting protein family member 3 OS=Rattus norvegicus GN=Tppp3 PE=2 SV=1 - [TPPP3_RAT]	355.92	0.375	2	5	6	24	176	19	9.11	0.399
Q498E0	Thioredoxin domain-containing protein 12 OS=Rattus norvegicus GN=Txndc12 PE=2 SV=2 - [TXD12_RAT]	76.79	0.1941	3	3	3	6	170	19	5.4	0.4
D4A6X4	Acylphosphatase OS=Rattus norvegicus GN=Acyp1 PE=3 SV=1 - [D4A6X4_RAT]	89.5	0.4848	1	5	5	12	99	11.3	9.31	0.4
D4AC65	Protein RGD1305274 OS=Rattus norvegicus GN=Selrc1 PE=4 SV=1 - [D4AC65_RAT]	35.71	0.0433	2	1	1	1	231	25.7	6.07	0.4
Q02765	Cathepsin S OS=Rattus norvegicus GN=Ctss PE=2 SV=1 - [CATS_RAT]	41.65	0.0394	2	1	1	4	330	36.8	6.09	0.401
Q5XIF3	NADH dehydrogenase [ubiquinone] iron-sulfur protein 4, mitochondrial OS=Rattus norvegicus GN=Ndufs4 PE=1 SV=1 - [NDUS4_RAT]	437.11	0.44	2	7	7	43	175	19.7	10.14	0.402
Q03344	ATPase inhibitor, mitochondrial OS=Rattus norvegicus GN=Atpif1 PE=2 SV=2 - [ATIF1_RAT]	32.68	0.1495	2	3	3	10	107	12.2	9.6	0.402
Q8VI04	L-asparaginase OS=Rattus norvegicus GN=Asrgl1 PE=1 SV=1 - [ASGL1_RAT]	661.74	0.4835	1	13	13	64	333	34.4	7.88	0.402
Q63910	Alpha globin OS=Rattus norvegicus GN=LOC287167 PE=3 SV=2 - [Q63910_RAT]	73.65	0.1268	7	1	3	20	142	15.5	8.22	0.402
P19234	NADH dehydrogenase [ubiquinone] flavoprotein 2, mitochondrial OS=Rattus norvegicus GN=Ndufv2 PE=1 SV=2 - [NDUV2_RAT]	1377.79	0.5847	2	13	13	99	248	27.4	6.68	0.403
Q9Z2L0	Voltage-dependent anion-selective channel protein 1 OS=Rattus norvegicus GN=Vdac1 PE=1 SV=4 - [VDAC1_RAT]	10671.1	0.7597	5	7	16	718	283	30.7	8.54	0.404
P10818	Cytochrome c oxidase subunit 6A1, mitochondrial OS=Rattus norvegicus GN=Cox6a1 PE=1 SV=2 - [CX6A1_RAT]	781.19	0.5946	3	3	3	68	111	12.3	9.32	0.404
Q6MG60	N(G),N(G)-dimethylarginine dimethylaminohydrolase 2 OS=Rattus norvegicus GN=Ddah2 PE=1 SV=1 - [DDAH2_RAT]	543.92	0.6877	2	11	12	42	285	29.7	6.01	0.404
Q9ESH6	Glutaredoxin-1 OS=Rattus norvegicus GN=Glrx PE=2 SV=3 - [GLRX1_RAT]	253.01	0.5607	3	5	5	17	107	11.9	8.62	0.405
Q9JKS6-2	Isoform 2 of Protein piccolo OS=Rattus norvegicus GN=Pclo - [PCLO_RAT]	840.25	0.1529	3	11	51	90	4880	529.8	6.38	0.405
G3V984	Protein bassoon OS=Rattus norvegicus GN=Bsn PE=4 SV=1 - [G3V984_RAT]	2372.84	0.2934	3	2	74	186	3933	417.8	7.59	0.405
G5BHY2	Acyl-protein thioesterase 2 OS=Heterocephalus glaber GN=GW7_07492 PE=4 SV=1 - [G5BHY2_HETGA]	275.16	0.3853	2	6	6	28	231	24.7	7.23	0.406
P29117	Peptidyl-prolyl cis-trans isomerase F, mitochondrial OS=Rattus norvegicus GN=Ppif PE=1 SV=2 - [PPIF_RAT]	43.47	0.1505	3	4	5	6	206	21.8	9.14	0.406
B5DF52	C1q and tumor necrosis factor related protein 4 OS=Rattus norvegicus GN=C1qtnf4 PE=2 SV=1 - [B5DF52_RAT]	31.67	0.1166	1	3	3	3	326	35.2	8.98	0.407
D3ZXR3	Na(+)/H(+) exchange regulatory cofactor NHE-RF2 OS=Rattus norvegicus GN=Slc9a3r2 PE=4 SV=1 - [D3ZXR3_RAT]	0	0.0665	3	1	1	2	316	35.2	8.13	0.408
F1M6Q3	Protein Col4a2 (Fragment) OS=Rattus norvegicus GN=Col4a2 PE=4 SV=1 - [F1M6Q3_RAT]	49.8	0.0134	2	2	2	5	1647	161.3	7.91	0.408
G3V616	Divalent cation tolerant protein CUTA, isoform CRA_b OS=Rattus norvegicus GN=Cuta PE=4 SV=1 - [G3V616_RAT]	306.33	0.2599	3	4	4	25	177	18.7	7.34	0.409
F1LQ55	Non-specific lipid-transfer protein OS=Rattus norvegicus GN=Scp2 PE=4 SV=1 - [F1LQ55_RAT]	524.27	0.3242	5	15	16	51	546	58.6	7.21	0.409
B0BN18	Prefoldin subunit 2 OS=Rattus norvegicus GN=Pfdn2 PE=2 SV=1 - [PFD2_RAT]	230.22	0.5455	1	7	7	19	154	16.6	6.58	0.41
E9PTT4	Protein Epb49 OS=Rattus norvegicus GN=Epb49 PE=4 SV=1 - [E9PTT4_RAT]	223.61	0.3728	5	11	11	40	405	45.5	8.41	0.41
G5BJ75	Uncharacterized protein OS=Heterocephalus glaber GN=GW7_04090 PE=4 SV=1 - [G5BJ75_HETGA]	21.25	0.1196	2	1	1	4	92	10.5	9.41	0.41
Q06647	ATP synthase subunit O, mitochondrial OS=Rattus norvegicus GN=Atp5o PE=1 SV=1 - [ATPO_RAT]	1046.26	0.6995	2	15	15	122	213	23.4	10.02	0.411
F1LZA2	Uncharacterized protein (Fragment) OS=Rattus norvegicus PE=4 SV=1 - [F1LZA2_RAT]	175.17	0.4432	1	2	2	12	88	9.1	4.03	0.411
D3ZL34	Protein Sfrs3 OS=Rattus norvegicus GN=Sfrs3 PE=4 SV=1 - [D3ZL34_RAT]	95.9	0.2419	4	2	3	11	124	14.2	10.08	0.412
D4ABY0	Protein Cplx3 OS=Rattus norvegicus GN=Cplx3 PE=4 SV=1 - [D4ABY0_RAT]	87	0.3165	1	2	2	3	158	17.6	4.89	0.412
D4AC14	Protein Pabpc4 OS=Rattus norvegicus GN=Pabpc4 PE=4 SV=1 - [D4AC14_RAT]	210.99	0.1363	10	2	6	21	631	69.6	9.54	0.412
G5AKP1	Coiled-coil domain-containing protein 40 (Fragment) OS=Heterocephalus glaber GN=GW7_12724 PE=4 SV=1 - [G5AKP1_HETGA]	51.93	0.0094	1	1	1	2	956	110.2	6.15	0.412
F1LW86	Uncharacterized protein (Fragment) OS=Rattus norvegicus PE=4 SV=1 - [F1LW86_RAT]	49.67	0.0377	1	1	1	1	504	53.5	9.35	0.413
D4A2P3	Prostaglandin reductase 2 OS=Rattus norvegicus GN=Ptgr2 PE=4 SV=1 - [D4A2P3_RAT]	209.74	0.4114	5	10	10	23	316	34.5	5.67	0.414
B0BNJ4	Ethylmalonic encephalopathy 1 OS=Rattus norvegicus GN=Ethe1 PE=2 SV=1 - [B0BNJ4_RAT]	135.18	0.1772	1	4	4	8	254	27.7	7.06	0.414
Q6P756	Adaptin ear-binding coat-associated protein 2 OS=Rattus norvegicus GN=Necap2 PE=1 SV=2 - [NECP2_RAT]	43.96	0.2357	3	3	4	5	263	28.4	7.94	0.414
B4F7C7	Hebp1 protein OS=Rattus norvegicus GN=Hebp1 PE=2 SV=1 - [B4F7C7_RAT]	103.74	0.6053	2	6	6	15	190	21.1	5.43	0.414
G5C9F2	Arf-GAP domain and FG repeats-containing protein 1 (Fragment) OS=Heterocephalus glaber GN=GW7_08962 PE=4 SV=1 - [G5C9F2_HETGA]	46.96	0.0909	4	4	4	6	528	54.5	8.03	0.415
Q6KC51	Actin-binding LIM protein 2 OS=Rattus norvegicus GN=Ablim2 PE=2 SV=1 - [ABLM2_RAT]	45.59	0.1242	8	5	5	6	612	68	7.94	0.415
G5CAX4	Heat shock cognate 71 kDa protein OS=Heterocephalus glaber GN=GW7_21369 PE=3 SV=1 - [G5CAX4_HETGA]	673.11	0.2073	3	1	10	83	521	57.6	5.99	0.416
Q80XF7	Gap junction gamma-2 protein OS=Rattus norvegicus GN=Gjc2 PE=1 SV=2 - [CXG2_RAT]	68.02	0.05	1	1	1	1	440	47	7.12	0.416
B0K008	Eukaryotic translation initiation factor 1 OS=Rattus norvegicus GN=Eif1 PE=4 SV=1 - [B0K008_RAT]	68.68	0.3894	7	2	4	5	113	12.7	7.44	0.417
D3ZSE0	40S ribosomal protein S21 OS=Rattus norvegicus GN=LOC100363012 PE=3 SV=1 - [D3ZSE0_RAT]	56.1	0.3133	5	3	3	9	83	9.1	8.51	0.417
Q792I0	Protein lin-7 homolog C OS=Rattus norvegicus GN=Lin7c PE=1 SV=1 - [LIN7C_RAT]	47.36	0.533	2	5	10	22	197	21.8	8.43	0.419
F8WG14	Uncharacterized protein OS=Rattus norvegicus GN=Eif4h PE=4 SV=1 - [F8WG14_RAT]	355.24	0.4474	3	6	6	33	228	25.2	8.07	0.419
P24368	Peptidyl-prolyl cis-trans isomerase B OS=Rattus norvegicus GN=Ppib PE=2 SV=3 - [PPIB_RAT]	217.11	0.3843	1	9	10	40	216	23.8	9.5	0.419
Q6AZ50	Ubiquitin-like-conjugating enzyme ATG3 OS=Rattus norvegicus GN=Atg3 PE=2 SV=1 - [ATG3_RAT]	90.81	0.0828	2	2	2	4	314	35.8	4.74	0.419
D3ZXF8	Uncharacterized protein OS=Rattus norvegicus PE=4 SV=1 - [D3ZXF8_RAT]	46.31	0.0679	1	1	1	1	162	18	9.35	0.419
Q63754	Beta-synuclein OS=Rattus norvegicus GN=Sncb PE=1 SV=1 - [SYUB_RAT]	2152.42	0.562	2	5	9	157	137	14.5	4.48	0.419
Q5RJL0	Ermin OS=Rattus norvegicus GN=Ermn PE=1 SV=1 - [ERMIN_RAT]	135.81	0.4184	3	6	7	11	282	32.2	4.7	0.419
Q99PF5	Far upstream element-binding protein 2 OS=Rattus norvegicus GN=Khsrp PE=1 SV=1 - [FUBP2_RAT]	261.32	0.3329	3	17	19	31	721	74.2	6.86	0.42
P56571	ES1 protein homolog, mitochondrial OS=Rattus norvegicus PE=1 SV=2 - [ES1_RAT]	306.11	0.5977	2	10	10	60	266	28.2	8.92	0.42
P48500	Triosephosphate isomerase OS=Rattus norvegicus GN=Tpi1 PE=1 SV=2 - [TPIS_RAT]	2403.92	0.8755	3	19	19	283	249	26.8	7.24	0.42
P10111	Peptidyl-prolyl cis-trans isomerase A OS=Rattus norvegicus GN=Ppia PE=1 SV=2 - [PPIA_RAT]	4309.76	0.622	6	13	14	488	164	17.9	8.16	0.421
D3ZN39	Ubiquitin carboxyl-terminal hydrolase OS=Rattus norvegicus GN=Usp8 PE=3 SV=1 - [D3ZN39_RAT]	56.83	0.0174	1	1	1	2	1092	123.8	8.62	0.421
F1M2U5	Glyceraldehyde-3-phosphate dehydrogenase (Fragment) OS=Rattus norvegicus PE=3 SV=1 - [F1M2U5_RAT]	1455.64	0.3969	5	1	9	234	320	34.4	6.86	0.421
Q63560	Microtubule-associated protein 6 OS=Rattus norvegicus GN=Map6 PE=1 SV=1 - [MAP6_RAT]	1295.77	0.5998	4	40	40	162	952	100.4	9.44	0.421
G5ANS5	U6 snRNA-associated Sm-like protein LSm3 (Fragment) OS=Heterocephalus glaber GN=GW7_05987 PE=4 SV=1 - [G5ANS5_HETGA]	38.74	0.125	2	1	1	2	96	11.2	4.94	0.421
G5CAR8	Gamma-enolase OS=Heterocephalus glaber GN=GW7_12127 PE=3 SV=1 - [G5CAR8_HETGA]	14113.5	0.5991	3	1	15	971	434	47.1	5.11	0.422
D3ZKA4	Uncharacterized protein OS=Rattus norvegicus PE=4 SV=1 - [D3ZKA4_RAT]	194.28	0.1407	3	1	4	8	533	57	7.02	0.422
P09951	Synapsin-1 OS=Rattus norvegicus GN=Syn1 PE=1 SV=3 - [SYN1_RAT]	8082.39	0.7074	5	29	31	708	704	73.9	9.8	0.423
G5C0S8	Leukotriene A-4 hydrolase OS=Heterocephalus glaber GN=GW7_00736 PE=4 SV=1 - [G5C0S8_HETGA]	239.55	0.1097	1	1	5	22	611	69	6.37	0.423
D3ZSZ2	Protein Cugbp2 OS=Rattus norvegicus GN=Cugbp2 PE=4 SV=1 - [D3ZSZ2_RAT]	168.28	0.1451	6	6	7	19	455	48.2	8.97	0.423
P08082	Clathrin light chain B OS=Rattus norvegicus GN=Cltb PE=1 SV=1 - [CLCB_RAT]	550.58	0.3755	3	10	10	78	229	25.1	4.63	0.424
B5DF03	Peptidyl-prolyl cis-trans isomerase (Fragment) OS=Rattus norvegicus GN=Fkbp3 PE=2 SV=1 - [B5DF03_RAT]	104.67	0.3409	4	6	6	11	220	24.8	9.28	0.424
F1LM82	Heterogeneous nuclear ribonucleoproteins A2/B1 (Fragment) OS=Rattus norvegicus GN=Hnrnpa2b1 PE=4 SV=1 - [F1LM82_RAT]	1715.03	0.5897	13	14	17	128	312	33.8	9.14	0.424
Q9WUC4	Copper transport protein ATOX1 OS=Rattus norvegicus GN=Atox1 PE=1 SV=1 - [ATOX1_RAT]	154.61	0.5882	1	4	4	13	68	7.3	7.24	0.424
D4A4L4	Protein Map7d2 OS=Rattus norvegicus GN=Map7d2 PE=4 SV=1 - [D4A4L4_RAT]	220.9	0.1573	3	9	9	22	712	80	8.28	0.424
Q5M7A7	CB1 cannabinoid receptor-interacting protein 1 OS=Rattus norvegicus GN=Cnrip1 PE=1 SV=1 - [CNRP1_RAT]	523.39	0.7012	3	8	8	67	164	18.6	7.85	0.424
Q9EPH8	Polyadenylate-binding protein 1 OS=Rattus norvegicus GN=Pabpc1 PE=2 SV=1 - [PABP1_RAT]	381.19	0.3192	13	14	19	59	636	70.7	9.5	0.425
P51635	Alcohol dehydrogenase [NADP(+)] OS=Rattus norvegicus GN=Akr1a1 PE=1 SV=2 - [AK1A1_RAT]	838.17	0.6277	3	16	16	81	325	36.5	7.31	0.425
Q9QX80	CArG-binding factor A OS=Rattus norvegicus GN=Hnrnpab PE=2 SV=1 - [Q9QX80_RAT]	310.41	0.2982	7	7	8	40	285	30.8	7.91	0.425
D3ZQV3	Muscleblind-like 3 (Drosophila) (Predicted) OS=Rattus norvegicus GN=Mbnl3 PE=4 SV=1 - [D3ZQV3_RAT]	0	0.0233	1	1	1	1	343	37.6	8.87	0.425
D3ZXK4	Protein Abhd11 OS=Rattus norvegicus GN=Abhd11l1 PE=4 SV=1 - [D3ZXK4_RAT]	138.24	0.1694	1	3	3	7	307	33.2	9.31	0.425
D3ZS58	NADH dehydrogenase [ubiquinone] 1 alpha subcomplex subunit 2 OS=Rattus norvegicus GN=Ndufa2 PE=3 SV=1 - [D3ZS58_RAT]	81.28	0.3505	1	4	4	16	97	10.8	9.72	0.426
D4A8C7	Ubiquilin-1 OS=Rattus norvegicus GN=Ubqln1 PE=4 SV=1 - [D4A8C7_RAT]	898.96	0.2315	5	5	9	74	553	58.6	5.06	0.426
Q3SWT2	LOC500420 protein (Fragment) OS=Rattus norvegicus GN=Tstd3 PE=2 SV=1 - [Q3SWT2_RAT]	110.62	0.3245	2	4	4	9	151	16.8	7.87	0.426
P11517	Hemoglobin subunit beta-2 OS=Rattus norvegicus PE=1 SV=2 - [HBB2_RAT]	4254.05	0.7619	7	2	14	293	147	16	8.79	0.427
F1LU03	Glyceraldehyde-3-phosphate dehydrogenase (Fragment) OS=Rattus norvegicus PE=3 SV=1 - [F1LU03_RAT]	1092.77	0.2147	18	1	6	262	326	35.2	7.72	0.427
D4A4U3	Protein Mdp1 OS=Rattus norvegicus GN=Mdp1 PE=4 SV=1 - [D4A4U3_RAT]	131.11	0.5976	2	5	5	9	164	18.6	6.19	0.427
F1LRG5	Galectin-1 OS=Rattus norvegicus GN=Lgals1 PE=4 SV=1 - [F1LRG5_RAT]	88.22	0.3111	3	4	4	7	135	14.8	5.26	0.428
A1A5P0	Cdc42 effector protein 1 OS=Rattus norvegicus GN=Cdc42ep1 PE=2 SV=1 - [BORG5_RAT]	35.28	0.0361	1	1	1	1	388	41	7.36	0.428
F1MAQ5	Microtubule-associated protein OS=Rattus norvegicus GN=Map2 PE=4 SV=1 - [F1MAQ5_RAT]	8810.55	0.6275	4	61	86	714	1828	198.7	4.84	0.429
F1MAL9	Collagen alpha-1(I) chain OS=Rattus norvegicus GN=Col1a1 PE=4 SV=1 - [F1MAL9_RAT]	84.85	0.0449	3	4	4	10	1226	117.8	5.8	0.431
F1M614	Protein Lama2 (Fragment) OS=Rattus norvegicus GN=Lama2 PE=4 SV=1 - [F1M614_RAT]	53.6	0.0097	1	2	2	2	3085	339.8	6.14	0.431
Q4KMA2	UV excision repair protein RAD23 homolog B OS=Rattus norvegicus GN=Rad23b PE=1 SV=1 - [RD23B_RAT]	712.59	0.3831	3	10	12	50	415	43.5	4.83	0.432
F1LLV7	Alpha-synuclein OS=Rattus norvegicus GN=Snca PE=4 SV=1 - [F1LLV7_RAT]	3350.93	0.6833	6	6	9	224	120	12.2	9.03	0.432
D3Z995	Protein Cetn2 OS=Rattus norvegicus GN=Cetn2 PE=4 SV=1 - [D3Z995_RAT]	83.79	0.3841	4	3	3	4	164	18.9	4.81	0.433
D4A478	Protein RGD1306192 OS=Rattus norvegicus GN=Ntpcr PE=3 SV=1 - [D4A478_RAT]	59.99	0.1042	1	1	1	1	192	20.8	9.83	0.433
Q5HZA7	Bin1 protein OS=Rattus norvegicus GN=Bin1 PE=2 SV=1 - [Q5HZA7_RAT]	1466.28	0.6195	7	1	20	140	410	45.8	5.41	0.436
D4ACB0	Gamma-synuclein OS=Rattus norvegicus GN=Sncg PE=4 SV=1 - [D4ACB0_RAT]	301.45	0.8211	4	8	9	23	123	13	4.7	0.436
D3ZJD3	Uncharacterized protein OS=Rattus norvegicus GN=LOC100362069 PE=4 SV=1 - [D3ZJD3_RAT]	0	0.0803	4	1	1	1	137	15.6	11.93	0.437
D3ZVA6	Protein Bola2 OS=Rattus norvegicus GN=Bola2 PE=3 SV=1 - [D3ZVA6_RAT]	74.82	0.5233	3	3	3	5	86	10.2	5.78	0.437
P50503	Hsc70-interacting protein OS=Rattus norvegicus GN=St13 PE=1 SV=1 - [F10A1_RAT]	243.26	0.2772	3	11	11	37	368	41.3	5.39	0.437
Q9JJ54-4	Isoform 4 of Heterogeneous nuclear ribonucleoprotein D0 OS=Rattus norvegicus GN=Hnrnpd - [HNRPD_RAT]	301.68	0.3404	8	9	10	50	285	30.5	8.41	0.437
B2RZD6	Ndufa4 protein OS=Rattus norvegicus GN=Ndufa4 PE=4 SV=1 - [B2RZD6_RAT]	432.6	0.561	2	6	6	42	82	9.3	9.52	0.438
Q32PX7	Far upstream element-binding protein 1 OS=Rattus norvegicus GN=Fubp1 PE=1 SV=1 - [FUBP1_RAT]	122.11	0.2081	5	9	12	21	639	67.2	7.61	0.438
D4ABU5	Regulating synaptic membrane exocytosis 2, isoform CRA_g OS=Rattus norvegicus GN=Rims2 PE=4 SV=1 - [D4ABU5_RAT]	24.06	0.0062	14	1	1	1	1292	147	9.06	0.438
Q4QQW3	Hydroxyacid-oxoacid transhydrogenase, mitochondrial OS=Rattus norvegicus GN=Adhfe1 PE=1 SV=1 - [HOT_RAT]	48.28	0.1242	1	4	4	5	467	50.2	7.55	0.439
F1M4H5	Protein Nova2 (Fragment) OS=Rattus norvegicus GN=Nova2 PE=4 SV=1 - [F1M4H5_RAT]	209.54	0.2364	2	4	8	16	516	51.3	8	0.439
D3ZCZ9	RCG41951, isoform CRA_a OS=Rattus norvegicus GN=LOC679739 PE=4 SV=1 - [D3ZCZ9_RAT]	355.16	0.6207	3	7	7	35	116	13	9.22	0.44
D4A5G3	Leucine-rich repeat flightless-interacting protein 2 OS=Rattus norvegicus GN=Lrrfip2 PE=4 SV=1 - [D4A5G3_RAT]	70.37	0.0825	4	2	3	3	400	45.5	5.45	0.44
F1M6D0	Uncharacterized protein (Fragment) OS=Rattus norvegicus GN=LOC100360017 PE=4 SV=1 - [F1M6D0_RAT]	0	0.1048	1	1	1	2	124	14.2	9.33	0.44
D3ZJ21	Uncharacterized protein OS=Rattus norvegicus PE=4 SV=1 - [D3ZJ21_RAT]	0	0.1239	2	2	2	3	226	23.8	6.37	0.44
Q62785	28 kDa heat- and acid-stable phosphoprotein OS=Rattus norvegicus GN=Pdap1 PE=1 SV=1 - [HAP28_RAT]	320.55	0.3867	2	7	7	23	181	20.6	7.39	0.441
D3ZQT0	Uncharacterized protein OS=Rattus norvegicus PE=3 SV=1 - [D3ZQT0_RAT]	1014.71	0.1657	22	1	5	130	332	35.8	8.81	0.442
Q812D3	Peptidyl-prolyl cis-trans isomerase-like 3 OS=Rattus norvegicus GN=Ppil3 PE=2 SV=1 - [PPIL3_RAT]	46.06	0.118	1	1	1	1	161	18.1	6.79	0.442
B5DFN4	Prefoldin 5 (Predicted), isoform CRA_a OS=Rattus norvegicus GN=Pfdn5 PE=2 SV=1 - [B5DFN4_RAT]	133.18	0.4026	2	4	4	13	154	17.3	6.33	0.443
Q6P7Q4	Lactoylglutathione lyase OS=Rattus norvegicus GN=Glo1 PE=1 SV=3 - [LGUL_RAT]	910.69	0.5489	2	11	11	93	184	20.8	5.31	0.444
G5AKH0	Mitotic checkpoint protein BUB3 OS=Heterocephalus glaber GN=GW7_05703 PE=4 SV=1 - [G5AKH0_HETGA]	77.31	0.0432	4	1	1	2	324	36.7	6.84	0.445
Q63083	Nucleobindin-1 OS=Rattus norvegicus GN=Nucb1 PE=1 SV=1 - [NUCB1_RAT]	536.4	0.3399	4	11	11	36	459	53.5	5.12	0.445
P04094	Proenkephalin-A OS=Rattus norvegicus GN=Penk PE=1 SV=1 - [PENK_RAT]	0	0.2528	1	4	4	9	269	30.9	5.53	0.445
F1M7Y5	Protein kinase C iota type OS=Rattus norvegicus GN=Prkci PE=1 SV=1 - [KPCI_RAT]	0	0.0369	1	1	1	1	596	68.2	5.85	0.446
G5BEC7	Protein deltex-3 OS=Heterocephalus glaber GN=GW7_04680 PE=4 SV=1 - [G5BEC7_HETGA]	0	0.0378	3	1	1	1	291	32.2	8.54	0.447
P16617	Phosphoglycerate kinase 1 OS=Rattus norvegicus GN=Pgk1 PE=1 SV=2 - [PGK1_RAT]	2124.97	0.741	6	29	29	271	417	44.5	7.9	0.447
D3ZFB6	Protein RGD1564195 OS=Rattus norvegicus GN=Prrt2 PE=4 SV=1 - [D3ZFB6_RAT]	93.13	0.2442	1	3	3	13	344	35.8	4.63	0.447
B2GUV5	ATPase, H transporting, lysosomal V1 subunit G1 OS=Rattus norvegicus GN=Atp6v1g1 PE=4 SV=1 - [B2GUV5_RAT]	25.28	0.2966	1	1	1	2	118	13.7	7.28	0.447
D3ZRQ2	Tumor protein D52-like 2, isoform CRA_h OS=Rattus norvegicus GN=Tpd52l2 PE=4 SV=1 - [D3ZRQ2_RAT]	311.31	0.3883	5	7	7	19	206	22.4	5.68	0.448
Q6PDW8	Glutathione peroxidase OS=Rattus norvegicus GN=Gpx1 PE=2 SV=1 - [Q6PDW8_RAT]	83.65	0.5379	2	6	6	17	145	16.5	7.25	0.448
G3V7K6	Single-stranded DNA-binding protein OS=Rattus norvegicus GN=Ssbp1 PE=3 SV=1 - [G3V7K6_RAT]	241.05	0.4797	5	6	6	16	148	17.2	9.83	0.448
D3ZPK0	Lysophosphatidylcholine acyltransferase 2B OS=Rattus norvegicus GN=Lpcat2b PE=4 SV=1 - [D3ZPK0_RAT]	24.01	0.0226	1	1	1	1	443	46.9	10.13	0.448
G3V644	NADH dehydrogenase (Ubiquinone) flavoprotein 3-like, isoform CRA_a OS=Rattus norvegicus GN=Ndufv3 PE=4 SV=1 - [G3V644_RAT]	66.66	0.3428	2	9	11	17	458	49.3	8.84	0.448
D3ZHV3	Metallothionein OS=Rattus norvegicus GN=LOC100362623 PE=3 SV=1 - [D3ZHV3_RAT]	0	0.2131	3	1	1	1	61	6.1	7.85	0.448
A1L108	Actin-related protein 2/3 complex subunit 5-like protein OS=Rattus norvegicus GN=Arpc5l PE=1 SV=2 - [ARP5L_RAT]	199.64	0.5817	4	6	6	16	153	17	6.8	0.449
Q923W4	Hepatoma-derived growth factor-related protein 3 OS=Rattus norvegicus GN=Hdgfrp3 PE=2 SV=1 - [HDGR3_RAT]	51.48	0.2376	4	4	5	12	202	22.4	8.4	0.449
Q9JHU0	Dihydropyrimidinase-related protein 5 OS=Rattus norvegicus GN=Dpysl5 PE=1 SV=1 - [DPYL5_RAT]	701.8	0.5071	4	24	24	91	564	61.5	7.08	0.451
D3ZXF9	Protein Mrpl12 OS=Rattus norvegicus GN=Mrpl12 PE=4 SV=1 - [D3ZXF9_RAT]	295.23	0.3551	2	7	7	17	276	29.4	9.66	0.451
D3ZK51	UBX domain-containing protein 1 OS=Rattus norvegicus GN=Ubxn1 PE=4 SV=1 - [D3ZK51_RAT]	39.19	0.3092	2	5	5	9	262	29.9	5.38	0.451
F1LW01	WAS/WASL-interacting protein family member 3 (Fragment) OS=Rattus norvegicus GN=Wipf3 PE=4 SV=1 - [F1LW01_RAT]	104.19	0.2043	5	5	5	11	421	42.4	10.86	0.451
P60825	Cold-inducible RNA-binding protein OS=Rattus norvegicus GN=Cirbp PE=2 SV=1 - [CIRBP_RAT]	373.71	0.3314	3	4	4	18	172	18.6	9.61	0.453
P02091	Hemoglobin subunit beta-1 OS=Rattus norvegicus GN=Hbb PE=1 SV=3 - [HBB1_RAT]	5136.09	0.8027	7	2	14	430	147	16	8.07	0.453
E9PTJ4	Glycine cleavage system H protein, mitochondrial OS=Rattus norvegicus GN=Gcsh PE=3 SV=1 - [E9PTJ4_RAT]	524.23	0.4061	3	4	4	31	165	18.2	6.04	0.453
D3ZLX2	Protein RGD1311783 OS=Rattus norvegicus GN=RGD1311783 PE=4 SV=1 - [D3ZLX2_RAT]	0	0.283	1	2	2	3	106	11.7	6.79	0.453
Q68G33	Golgi reassembly stacking protein 2 OS=Rattus norvegicus GN=Gorasp2 PE=2 SV=1 - [Q68G33_RAT]	152.98	0.1498	2	4	4	10	454	47.3	4.87	0.454
D4A1Q2	Microtubule-associated protein OS=Rattus norvegicus GN=Mapt PE=4 SV=1 - [D4A1Q2_RAT]	944.14	0.3061	8	1	17	142	686	71.7	5.73	0.454
Q8CHN5	Epididymal secretory protein 1 OS=Rattus norvegicus GN=Npc2 PE=2 SV=1 - [Q8CHN5_RAT]	0	0.2013	1	2	2	2	149	16.4	7.64	0.454
Q5U2U2	Crk-like protein OS=Rattus norvegicus GN=Crkl PE=1 SV=1 - [CRKL_RAT]	138.72	0.538	2	11	11	27	303	33.8	6.74	0.455
Q5M860	Protein Arhgdib OS=Rattus norvegicus GN=Arhgdib PE=2 SV=1 - [Q5M860_RAT]	36.72	0.34	1	3	3	6	200	22.9	5.11	0.455
P62078	Mitochondrial import inner membrane translocase subunit Tim8 B OS=Rattus norvegicus GN=Timm8b PE=2 SV=1 - [TIM8B_RAT]	29.03	0.1325	1	1	1	2	83	9.3	5.12	0.456
G5AYH1	Neuroblast differentiation-associated protein AHNAK OS=Heterocephalus glaber GN=GW7_01765 PE=4 SV=1 - [G5AYH1_HETGA]	93.83	0.0443	1	1	4	6	2955	314.2	6.37	0.456
D3ZM24	Uncharacterized protein OS=Rattus norvegicus PE=3 SV=1 - [D3ZM24_RAT]	31.71	0.0649	1	1	2	4	308	34.2	8.9	0.457
Q6PDU1	Serine/arginine-rich splicing factor 2 OS=Rattus norvegicus GN=Srsf2 PE=1 SV=3 - [SRSF2_RAT]	485.3	0.1719	3	4	4	19	221	25.5	11.85	0.458
F1M953	Stress-70 protein, mitochondrial OS=Rattus norvegicus GN=Hspa9 PE=3 SV=1 - [F1M953_RAT]	2458.06	0.5096	8	31	32	199	679	73.7	6.16	0.458
F1LWL0	Uncharacterized protein (Fragment) OS=Rattus norvegicus PE=4 SV=1 - [F1LWL0_RAT]	143.97	0.0884	6	1	5	21	441	47.7	7.8	0.458
D4A807	Uncharacterized protein OS=Rattus norvegicus GN=Selm PE=4 SV=1 - [D4A807_RAT]	156.01	0.3034	1	3	3	7	145	16.3	7.28	0.458
F1LTF8	Uncharacterized protein (Fragment) OS=Rattus norvegicus PE=4 SV=1 - [F1LTF8_RAT]	82.05	0.0241	1	2	2	2	1580	175.8	6.62	0.458
D3ZT16	Protein Map6d1 OS=Rattus norvegicus GN=Map6d1 PE=4 SV=1 - [D3ZT16_RAT]	73.74	0.3717	1	4	4	6	191	20.4	9.88	0.458
P63039	60 kDa heat shock protein, mitochondrial OS=Rattus norvegicus GN=Hspd1 PE=1 SV=1 - [CH60_RAT]	14533.6	0.7487	5	19	36	673	573	60.9	6.18	0.459
D3ZY47	Protein RGD1559896 OS=Rattus norvegicus GN=RGD1559896 PE=4 SV=1 - [D3ZY47_RAT]	79.94	0.25	2	6	6	8	324	35.6	5.07	0.459
Q4G079	Protein Aimp1 OS=Rattus norvegicus GN=Aimp1 PE=2 SV=1 - [Q4G079_RAT]	280.23	0.4667	4	10	10	22	315	34.6	8.29	0.459
B5DFD8	SH3 domain-binding glutamic acid-rich-like protein OS=Rattus norvegicus GN=Sh3bgrl PE=3 SV=1 - [B5DFD8_RAT]	47.53	0.7281	2	6	6	8	114	12.8	5.07	0.46
B2RZ79	Iron-sulfur cluster scaffold homolog (E. coli) OS=Rattus norvegicus GN=Iscu PE=2 SV=1 - [B2RZ79_RAT]	88.86	0.3054	2	4	4	9	167	18	9.29	0.461
B2RZ27	Protein Sh3bgrl3 OS=Rattus norvegicus GN=Sh3bgrl3 PE=4 SV=1 - [B2RZ27_RAT]	85.72	0.3118	2	3	3	9	93	10.5	5.14	0.461
D3ZN95	Protein Hcfc1 OS=Rattus norvegicus GN=Hcfc1 PE=4 SV=1 - [D3ZN95_RAT]	0	0.0069	2	1	1	1	2034	209	7.01	0.463
G5BBN2	Ankyrin repeat domain-containing protein 34A OS=Heterocephalus glaber GN=GW7_07979 PE=4 SV=1 - [G5BBN2_HETGA]	40.96	0.0283	2	1	1	4	494	52.3	9.33	0.463
D3Z9V7	Protein Uros OS=Rattus norvegicus GN=Uros PE=4 SV=1 - [D3Z9V7_RAT]	51.09	0.1453	2	1	1	2	172	18.5	5.4	0.464
F1MA90	Uncharacterized protein (Fragment) OS=Rattus norvegicus GN=LOC312502 PE=4 SV=1 - [F1MA90_RAT]	51.22	0.0614	1	2	4	5	1172	123.6	4.96	0.464
Q9WUB5	Nuclear receptor corepressor 1 (Fragment) OS=Rattus norvegicus GN=Ncor1 PE=2 SV=1 - [NCOR1_RAT]	52.07	0.0338	6	1	1	1	533	57.8	7.21	0.464
Q8K417	Glyceraldehyde-3-phosphate dehydrogenase (Fragment) OS=Sigmodon hispidus GN=GAPDH PE=2 SV=1 - [Q8K417_SIGHI]	2588.53	0.3724	26	2	8	146	290	30.8	8.38	0.465
D3ZHC4	Heme binding protein 2 (Predicted), isoform CRA_b OS=Rattus norvegicus GN=Hebp2 PE=4 SV=1 - [D3ZHC4_RAT]	21.14	0.1379	1	2	2	2	203	22.9	4.58	0.465
D3ZPN3	Myeloid leukemia factor 2 (Predicted), isoform CRA_a OS=Rattus norvegicus GN=Mlf2 PE=4 SV=1 - [D3ZPN3_RAT]	110.68	0.2996	2	5	5	11	247	28	6.98	0.466
G5C9G0	Excitatory amino acid transporter 1 OS=Heterocephalus glaber GN=GW7_08002 PE=4 SV=1 - [G5C9G0_HETGA]	2273.97	0.1531	3	1	5	82	542	59.4	7.84	0.466
O35314	Secretogranin-1 OS=Rattus norvegicus GN=Chgb PE=1 SV=2 - [SCG1_RAT]	95.92	0.0533	1	3	3	6	675	77.5	5.03	0.466
P12346	Serotransferrin OS=Rattus norvegicus GN=Tf PE=1 SV=3 - [TRFE_RAT]	711.25	0.4814	4	2	27	96	698	76.3	7.28	0.467
D3ZWA1	Protein Fam63b OS=Rattus norvegicus GN=Fam63b PE=4 SV=1 - [D3ZWA1_RAT]	0	0.0234	1	1	1	1	599	65.6	4.63	0.467
D3ZFY8	Protein Tmem189 OS=Rattus norvegicus GN=Tmem189 PE=4 SV=1 - [D3ZFY8_RAT]	1420.6	0.4694	8	1	6	69	147	16.3	7.96	0.468
Q99MZ8	LIM and SH3 domain protein 1 OS=Rattus norvegicus GN=Lasp1 PE=1 SV=1 - [LASP1_RAT]	311.83	0.384	4	10	10	38	263	30	7.05	0.468
G5BDW7	Proteasomal ubiquitin receptor ADRM1 OS=Heterocephalus glaber GN=GW7_16325 PE=4 SV=1 - [G5BDW7_HETGA]	149.12	0.172	3	5	5	12	407	42.1	5.07	0.468
P29410-2	Isoform 2 of Adenylate kinase 2, mitochondrial OS=Rattus norvegicus GN=Ak2 - [KAD2_RAT]	131.09	0.3276	3	5	5	7	232	25.5	6.8	0.469
P25093	Fumarylacetoacetase OS=Rattus norvegicus GN=Fah PE=1 SV=1 - [FAAA_RAT]	433.73	0.42	4	12	12	28	419	45.9	7.17	0.469
D3ZN76	Uncharacterized protein OS=Rattus norvegicus PE=4 SV=1 - [D3ZN76_RAT]	38.11	0.0119	2	2	2	2	2346	253.1	5.81	0.469
P07151	Beta-2-microglobulin OS=Rattus norvegicus GN=B2m PE=1 SV=1 - [B2MG_RAT]	0	0.3866	1	3	3	4	119	13.7	8	0.469
F1LUF4	Uncharacterized protein (Fragment) OS=Rattus norvegicus PE=4 SV=1 - [F1LUF4_RAT]	28.29	0.0741	1	1	1	1	108	12.4	10.67	0.469
Q38PG1	AHNAK 1 (Fragment) OS=Rattus norvegicus GN=Ahnak PE=2 SV=1 - [Q38PG1_RAT]	31.55	0.0497	1	1	3	6	543	58.7	5.45	0.47
O35964	Endophilin-A2 OS=Rattus norvegicus GN=Sh3gl1 PE=1 SV=1 - [SH3G1_RAT]	522.11	0.4375	2	10	12	46	368	41.5	5.6	0.47
Q6JE36	Protein NDRG1 OS=Rattus norvegicus GN=Ndrg1 PE=1 SV=1 - [NDRG1_RAT]	244.81	0.3376	2	8	8	20	394	42.9	6.19	0.47
Q6J4I0	Protein phosphatase 1 regulatory subunit 1B OS=Rattus norvegicus GN=Ppp1r1b PE=2 SV=1 - [PPR1B_RAT]	219.9	0.4341	3	7	7	25	205	22.9	4.6	0.47
D3ZGE6	Cortactin, isoform CRA_c OS=Rattus norvegicus GN=Cttn PE=4 SV=1 - [D3ZGE6_RAT]	203.05	0.1813	6	9	9	25	546	61	5.31	0.471
D4A1B2	Protein RGD1311021 OS=Rattus norvegicus GN=RGD1311021 PE=4 SV=1 - [D4A1B2_RAT]	44.46	0.0575	1	1	1	1	226	25.2	5.2	0.471
P14841	Cystatin-C OS=Rattus norvegicus GN=Cst3 PE=1 SV=2 - [CYTC_RAT]	298.49	0.5429	1	6	6	26	140	15.4	9.22	0.471
Q9Z173-5	Isoform 5 of Latrophilin-3 OS=Rattus norvegicus GN=Lphn3 - [LPHN3_RAT]	311.48	0.0764	14	7	7	20	1230	137.9	6.99	0.472
F1M7S2	Proteasome inhibitor PI31 subunit OS=Rattus norvegicus GN=Psmf1 PE=4 SV=1 - [F1M7S2_RAT]	35.33	0.0775	3	2	2	2	271	29.9	5.36	0.472
G5BG62	Malate dehydrogenase OS=Heterocephalus glaber GN=GW7_08880 PE=3 SV=1 - [G5BG62_HETGA]	3367.39	0.3912	1	1	12	235	363	38.9	8.5	0.473
Q6LDS4	Superoxide dismutase [Cu-Zn] OS=Rattus norvegicus GN=Sod1 PE=2 SV=1 - [Q6LDS4_RAT]	1513.93	0.5263	5	7	7	103	152	15.7	6.35	0.473
P09117	Fructose-bisphosphate aldolase C OS=Rattus norvegicus GN=Aldoc PE=1 SV=3 - [ALDOC_RAT]	4021.99	0.719	6	19	24	425	363	39.3	7.12	0.474
D3ZT98	Protein Bola3 OS=Rattus norvegicus GN=Bola3 PE=3 SV=1 - [D3ZT98_RAT]	65.7	0.2455	2	2	2	2	110	12.3	9.25	0.474
F1LWK6	HBS1-like protein (Fragment) OS=Rattus norvegicus GN=Hbs1l PE=4 SV=1 - [F1LWK6_RAT]	61.83	0.0313	3	1	1	2	575	62.3	6.79	0.475
F1MAA7	Protein Lamc1 OS=Rattus norvegicus GN=Lamc1 PE=4 SV=1 - [F1MAA7_RAT]	195.2	0.1226	3	14	14	22	1607	177.3	5.22	0.475
Q6AYH5	Dynactin subunit 2 OS=Rattus norvegicus GN=Dctn2 PE=1 SV=1 - [DCTN2_RAT]	1041.42	0.5647	2	18	18	87	402	44.1	5.26	0.476
P13084	Nucleophosmin OS=Rattus norvegicus GN=Npm1 PE=1 SV=1 - [NPM_RAT]	671.7	0.387	14	11	11	47	292	32.5	4.77	0.476
O88600	Heat shock 70 kDa protein 4 OS=Rattus norvegicus GN=Hspa4 PE=1 SV=1 - [HSP74_RAT]	1411.73	0.6036	2	1	37	142	840	94	5.21	0.476
Q4KM41	Ewing sarcoma breakpoint region 1 OS=Rattus norvegicus GN=Ewsr1 PE=2 SV=1 - [Q4KM41_RAT]	35.14	0.0726	6	2	2	5	317	33.1	9.91	0.476
Q6QGW5	Steroid receptor RNA activator 1 OS=Rattus norvegicus GN=Sra1 PE=1 SV=1 - [SRA1_RAT]	46.09	0.2814	3	2	2	2	231	25.2	6.01	0.476
Q63610-2	Isoform 2 of Tropomyosin alpha-3 chain OS=Rattus norvegicus GN=Tpm3 - [TPM3_RAT]	472.67	0.4073	6	1	13	45	248	28.7	4.72	0.477
P08081-2	Isoform Non-brain of Clathrin light chain A OS=Rattus norvegicus GN=Clta - [CLCA_RAT]	203.1	0.3486	3	1	9	33	218	23.6	4.5	0.477
Q63259	Receptor-type tyrosine-protein phosphatase-like N OS=Rattus norvegicus GN=Ptprn PE=2 SV=2 - [PTPRN_RAT]	108.66	0.0783	2	5	5	8	983	106.2	7.03	0.477
D3ZX62	Protein Atxn2l OS=Rattus norvegicus GN=Atxn2l PE=4 SV=1 - [D3ZX62_RAT]	41.85	0.0686	4	6	6	8	1049	110.7	8.85	0.478
O35820	Deoxyribonucleoside 5'-monophosphate N-glycosidase OS=Rattus norvegicus GN=Rcl PE=1 SV=1 - [RCL_RAT]	101.34	0.1534	1	2	2	5	163	17.8	5.05	0.478
Q68FX9	NAD-dependent protein deacylase sirtuin-5, mitochondrial OS=Rattus norvegicus GN=Sirt5 PE=2 SV=1 - [SIR5_RAT]	208.01	0.3548	1	7	7	14	310	34.1	8.75	0.478
G5B3G2	NEDD8-conjugating enzyme Ubc12 (Fragment) OS=Heterocephalus glaber GN=GW7_16379 PE=3 SV=1 - [G5B3G2_HETGA]	179.52	0.415	2	6	6	22	147	17	5.17	0.48
F1LVA8	Breast cancer anti-estrogen resistance protein 1 (Fragment) OS=Rattus norvegicus GN=Bcar1 PE=4 SV=1 - [F1LVA8_RAT]	59.51	0.0206	7	1	1	1	873	94.2	5.68	0.48
A1L1K8	Hyaluronan binding protein 4 OS=Rattus norvegicus GN=Habp4 PE=2 SV=1 - [A1L1K8_RAT]	138.28	0.2433	1	6	6	6	411	45.8	6.84	0.48
P11598	Protein disulfide-isomerase A3 OS=Rattus norvegicus GN=Pdia3 PE=1 SV=2 - [PDIA3_RAT]	913.93	0.5941	2	31	31	128	505	56.6	6.21	0.481
F1M3L5	Protein Etl4 (Fragment) OS=Rattus norvegicus GN=Etl4 PE=4 SV=1 - [F1M3L5_RAT]	59.79	0.1188	2	4	4	7	421	44	9.31	0.481
F8WFT3	NADPH:adrenodoxin oxidoreductase, mitochondrial OS=Rattus norvegicus GN=Fdxr PE=3 SV=1 - [F8WFT3_RAT]	128.87	0.1197	2	4	4	11	493	54.2	9.23	0.481
F1M5P4	Uncharacterized protein (Fragment) OS=Rattus norvegicus PE=3 SV=1 - [F1M5P4_RAT]	51.03	0.1613	3	1	2	24	310	34.1	8.03	0.483
D3ZP04	Uncharacterized protein OS=Rattus norvegicus GN=RGD1565928 PE=4 SV=1 - [D3ZP04_RAT]	68.34	0.4868	5	1	4	115	76	8.5	9.44	0.483
Q6IZA3	SH3-containing GRB2-like protein 3-interacting protein 1 OS=Psammomys obesus GN=SGIP1 PE=1 SV=1 - [SGIP1_PSAOB]	555.06	0.3519	2	1	18	68	827	88.4	7.66	0.485
G5BAW6	Thioredoxin, mitochondrial OS=Heterocephalus glaber GN=GW7_03688 PE=4 SV=1 - [G5BAW6_HETGA]	66.52	0.3675	3	3	3	11	166	18.4	8.46	0.485
P19804	Nucleoside diphosphate kinase B OS=Rattus norvegicus GN=Nme2 PE=1 SV=1 - [NDKB_RAT]	648.16	0.7961	4	5	11	149	152	17.3	7.44	0.485
Q5PQK2	Fusion, derived from t(12;16) malignant liposarcoma (Human) OS=Rattus norvegicus GN=Fus PE=2 SV=1 - [Q5PQK2_RAT]	167.51	0.1004	4	3	7	30	518	52.6	9.36	0.485
P97534	Peptidyl-prolyl cis-trans isomerase FKBP1B OS=Rattus norvegicus GN=Fkbp1b PE=1 SV=3 - [FKB1B_RAT]	124.96	0.25	1	2	2	5	108	11.8	8.47	0.485
D4ACQ0	Uncharacterized protein OS=Rattus norvegicus GN=LOC100360986 PE=4 SV=1 - [D4ACQ0_RAT]	952.2	0.375	36	10	12	76	320	34.4	9.35	0.486
P39069	Adenylate kinase isoenzyme 1 OS=Rattus norvegicus GN=Ak1 PE=1 SV=3 - [KAD1_RAT]	1474.35	0.5773	1	12	15	121	194	21.6	7.9	0.486
Q6DGG0	Peptidyl-prolyl cis-trans isomerase D OS=Rattus norvegicus GN=Ppid PE=1 SV=3 - [PPID_RAT]	472.31	0.627	9	21	22	67	370	40.7	7.17	0.486
D3ZKL0	Uncharacterized protein OS=Rattus norvegicus PE=4 SV=1 - [D3ZKL0_RAT]	112.93	0.2857	1	3	3	11	133	14.3	8.85	0.486
G3V9U2	3-ketoacyl-CoA thiolase, mitochondrial OS=Rattus norvegicus GN=Acaa2 PE=3 SV=1 - [G3V9U2_RAT]	377.26	0.3904	4	10	10	29	397	41.9	8.15	0.487
G5B5X9	Craniofacial development protein 1 OS=Heterocephalus glaber GN=GW7_15476 PE=4 SV=1 - [G5B5X9_HETGA]	0	0.0465	2	1	1	1	215	23.7	4.64	0.488
Q63042	FAD-linked sulfhydryl oxidase ALR OS=Rattus norvegicus GN=Gfer PE=1 SV=2 - [ALR_RAT]	0	0.0606	2	1	1	1	198	22.8	7.91	0.488
P62963	Profilin-1 OS=Rattus norvegicus GN=Pfn1 PE=1 SV=2 - [PROF1_RAT]	941.01	0.6714	1	6	9	90	140	14.9	8.28	0.489
P21913	Succinate dehydrogenase [ubiquinone] iron-sulfur subunit, mitochondrial OS=Rattus norvegicus GN=Sdhb PE=2 SV=2 - [DHSB_RAT]	425.27	0.461	2	13	13	52	282	31.8	8.68	0.489
F1LP08	Pyrroline-5-carboxylate reductase 3 OS=Rattus norvegicus GN=Pycrl PE=4 SV=1 - [F1LP08_RAT]	103.69	0.2664	4	5	5	8	274	28.8	7.06	0.489
P27321-6	Isoform 6 of Calpastatin OS=Rattus norvegicus GN=Cast - [ICAL_RAT]	102.04	0.1017	12	5	5	8	639	69.1	5.01	0.49
P97617	Glyceraldehyde 3-phosphate dehydrogenase (Fragment) OS=Rattus norvegicus GN=LOC499896 PE=2 SV=1 - [P97617_RAT]	39.89	0.5904	4	1	3	92	83	9.2	9.2	0.49
D3Z9N6	Versican core protein OS=Rattus norvegicus GN=Vcan PE=4 SV=1 - [D3Z9N6_RAT]	153.31	0.0611	8	2	8	26	1621	179.5	4.96	0.49
F1LPC7	Hepatoma-derived growth factor OS=Rattus norvegicus GN=Hdgf PE=4 SV=1 - [F1LPC7_RAT]	56.24	0.3681	2	4	5	8	163	18.4	6.01	0.491
D3ZS15	Uncharacterized protein OS=Rattus norvegicus PE=3 SV=1 - [D3ZS15_RAT]	21.66	0.0667	1	1	1	3	105	11.7	9.92	0.491
D3ZJG9	Clathrin coat assembly protein AP180 OS=Rattus norvegicus GN=Snap91 PE=4 SV=1 - [D3ZJG9_RAT]	1576.01	0.2823	9	16	19	118	836	86	5.17	0.492
F1LRV4	Heat shock 70 kDa protein 4 OS=Rattus norvegicus GN=Hspa4 PE=3 SV=1 - [F1LRV4_RAT]	1411.73	0.6036	1	1	37	143	840	94	5.21	0.492
G3V949	CAP-Gly domain-containing linker protein 2 OS=Rattus norvegicus GN=Clip2 PE=4 SV=1 - [G3V949_RAT]	385.34	0.2397	5	10	20	38	1047	115.7	6.54	0.493
E9PT48	Microtubule-associated protein OS=Rattus norvegicus GN=Mapt PE=4 SV=1 - [E9PT48_RAT]	835.19	0.4919	3	1	13	112	372	38.8	8.65	0.493
Q9WV97	Mitochondrial import inner membrane translocase subunit Tim9 OS=Rattus norvegicus GN=Timm9 PE=1 SV=3 - [TIM9_RAT]	0	0.1236	1	1	1	1	89	10.4	7.21	0.493
P69682	Adaptin ear-binding coat-associated protein 1 OS=Rattus norvegicus GN=Necap1 PE=1 SV=1 - [NECP1_RAT]	658.75	0.3791	2	8	9	43	277	29.8	6.38	0.494
Q5U2Q3	Ester hydrolase C11orf54 homolog OS=Rattus norvegicus PE=1 SV=1 - [CK054_RAT]	97.28	0.2159	1	5	5	10	315	35	6.62	0.494
P62634	Cellular nucleic acid-binding protein OS=Rattus norvegicus GN=Cnbp PE=2 SV=1 - [CNBP_RAT]	74.9	0.209	2	1	3	5	177	19.4	7.71	0.495
Q6P6G9	Hnrpa1 protein OS=Rattus norvegicus GN=Hnrnpa1 PE=2 SV=1 - [Q6P6G9_RAT]	698.69	0.4505	26	9	13	67	313	33.6	9.23	0.495
G5BX47	Nuclear ubiquitous casein and cyclin-dependent kinases substrate (Fragment) OS=Heterocephalus glaber GN=GW7_13772 PE=4 SV=1 - [G5BX47_HETGA]	134.86	0.1224	2	3	3	5	237	26.5	5	0.495
D4A1T2	Protein Myef2 OS=Rattus norvegicus GN=Myef2 PE=4 SV=1 - [D4A1T2_RAT]	163.37	0.169	5	9	9	26	574	61.7	8.87	0.496
Q71RR7	Guanylate kinase OS=Rattus norvegicus GN=Guk1 PE=2 SV=1 - [Q71RR7_RAT]	98.13	0.4343	3	6	6	18	198	21.9	5.64	0.496
Q63569	26S protease regulatory subunit 6A OS=Rattus norvegicus GN=Psmc3 PE=2 SV=1 - [PRS6A_RAT]	779.22	0.697	6	22	22	66	439	49.1	5.24	0.497
D3ZUL1	Protein Ccdc124 OS=Rattus norvegicus GN=Ccdc124 PE=4 SV=1 - [D3ZUL1_RAT]	66.87	0.1567	1	2	2	3	217	25.3	9.61	0.497
F1M4G6	Uncharacterized protein (Fragment) OS=Rattus norvegicus PE=3 SV=1 - [F1M4G6_RAT]	658.99	0.1285	4	1	3	89	319	34	7.87	0.498
Q9Z136	Hamartin OS=Rattus norvegicus GN=Tsc1 PE=1 SV=1 - [TSC1_RAT]	58.1	0.0353	1	3	3	3	1163	128.9	6.32	0.498
P20156	Neurosecretory protein VGF OS=Rattus norvegicus GN=Vgf PE=1 SV=3 - [VGF_RAT]	185.65	0.2917	2	8	12	22	617	68.1	4.73	0.498
P04636	Malate dehydrogenase, mitochondrial OS=Rattus norvegicus GN=Mdh2 PE=1 SV=2 - [MDHM_RAT]	7667.5	0.6302	2	6	17	427	338	35.7	8.68	0.499
D3ZEB8	40S ribosomal protein S12 OS=Rattus norvegicus PE=3 SV=1 - [D3ZEB8_RAT]	71.34	0.2602	1	1	2	8	123	13.5	6.32	0.499
Q6P4Z9	COP9 signalosome complex subunit 8 OS=Rattus norvegicus GN=Cops8 PE=2 SV=1 - [CSN8_RAT]	200.42	0.6172	3	7	7	25	209	23.2	5.2	0.5
Q1EG89	Myocardial ischemic preconditioning associated protein 7 OS=Rattus norvegicus GN=Pxn PE=2 SV=1 - [Q1EG89_RAT]	60.24	0.0628	4	2	2	2	557	60.9	6.3	0.5
O88794	Pyridoxine-5'-phosphate oxidase OS=Rattus norvegicus GN=Pnpo PE=1 SV=1 - [PNPO_RAT]	90.52	0.5096	2	9	10	26	261	30.2	8.41	0.5
Q497A9	Eukaryotic translation initiation factor 4E binding protein 2 OS=Rattus norvegicus GN=Eif4ebp2 PE=2 SV=1 - [Q497A9_RAT]	64.79	0.2583	1	1	1	2	120	12.9	6.52	0.5
Q568Z1	Protein FAM131B OS=Rattus norvegicus GN=Fam131b PE=2 SV=1 - [F131B_RAT]	46.68	0.1114	4	3	3	3	332	35.9	4.45	0.501
O35987	NSFL1 cofactor p47 OS=Rattus norvegicus GN=Nsfl1c PE=1 SV=1 - [NSF1C_RAT]	645.22	0.4108	5	11	11	38	370	40.7	5.15	0.501
Q9QXY2-2	Isoform 2 of SRC kinase signaling inhibitor 1 OS=Rattus norvegicus GN=Srcin1 - [SRCN1_RAT]	893.25	0.4007	6	35	35	95	1173	127	9.36	0.502
P50430	Arylsulfatase B OS=Rattus norvegicus GN=Arsb PE=2 SV=2 - [ARSB_RAT]	29.29	0.1383	2	7	7	12	528	58.9	6.6	0.502
Q3KR80	Arylsulfatase A OS=Rattus norvegicus GN=Arsa PE=2 SV=1 - [Q3KR80_RAT]	46.15	0.1006	2	3	3	3	497	52.5	5.33	0.502
Q6AXS5-2	Isoform 2 of Plasminogen activator inhibitor 1 RNA-binding protein OS=Rattus norvegicus GN=Serbp1 - [PAIRB_RAT]	263.1	0.2015	3	7	7	21	392	43	8.44	0.504
D4A7H4	Protein Tia1 OS=Rattus norvegicus GN=Tia1 PE=4 SV=1 - [D4A7H4_RAT]	61.92	0.0641	4	1	1	1	281	31	8.84	0.504
G5BZ33	CUG-BP-and ETR-3-like factor 4 OS=Heterocephalus glaber GN=GW7_05381 PE=4 SV=1 - [G5BZ33_HETGA]	28.81	0.0598	3	3	5	5	702	75.1	7.97	0.504
E2S0E7	Glyceraldehyde-3-phosphate dehydrogenase (Fragment) OS=Heterocephalus glaber GN=GAPDH PE=2 SV=1 - [E2S0E7_HETGA]	13089.7	0.72	34	3	12	804	225	23.6	8.25	0.505
Q63011	Zero beta-globin (Fragment) OS=Rattus norvegicus GN=MGC72973 PE=2 SV=1 - [Q63011_RAT]	2246.62	0.8767	4	1	12	154	146	15.9	7.3	0.505
Q6P686	Osteoclast-stimulating factor 1 OS=Rattus norvegicus GN=Ostf1 PE=1 SV=1 - [OSTF1_RAT]	78.38	0.1121	1	2	2	5	214	23.7	5.68	0.505
Q4V898	RNA-binding motif protein, X chromosome OS=Rattus norvegicus GN=Rbmx PE=1 SV=1 - [RBMX_RAT]	162.29	0.1513	5	1	6	15	390	42.2	10.05	0.505
D4A311	NADH dehydrogenase (Ubiquinone) 1 alpha subcomplex, 8 OS=Rattus norvegicus GN=Ndufa8 PE=4 SV=1 - [D4A311_RAT]	348.99	0.3953	3	6	6	30	172	20	8.29	0.506
P17136	Small nuclear ribonucleoprotein-associated protein B (Fragment) OS=Rattus norvegicus GN=Snrpb PE=2 SV=1 - [RSMB_RAT]	165.23	0.1449	8	4	4	9	214	21.6	10.87	0.506
Q5BJN5	Mitochondrial intermembrane space import and assembly protein 40 OS=Rattus norvegicus GN=Chchd4 PE=2 SV=1 - [MIA40_RAT]	48.04	0.3237	2	3	3	4	139	15.5	4.32	0.506
G3V8V8	ProSAP-interacting protein 1 OS=Rattus norvegicus GN=Prosapip1 PE=4 SV=1 - [G3V8V8_RAT]	76.39	0.074	3	4	4	4	703	75.1	6.99	0.506
A2RUW1	Toll-interacting protein OS=Rattus norvegicus GN=Tollip PE=2 SV=1 - [TOLIP_RAT]	172.18	0.4635	3	8	8	25	274	30.3	5.17	0.507
P29266	3-hydroxyisobutyrate dehydrogenase, mitochondrial OS=Rattus norvegicus GN=Hibadh PE=1 SV=3 - [3HIDH_RAT]	388.77	0.4328	2	10	10	34	335	35.3	8.47	0.507
P29534	Vascular cell adhesion protein 1 OS=Rattus norvegicus GN=Vcam1 PE=2 SV=1 - [VCAM1_RAT]	0	0.0203	1	1	1	2	739	81.2	5.24	0.507
B1WBP6	P76 protein (Fragment) OS=Rattus norvegicus GN=Plbd2 PE=2 SV=1 - [B1WBP6_RAT]	65.87	0.0971	2	2	2	3	309	34.8	6.23	0.508
D4ACS0	Protein phosphatase 1 regulatory subunit 12A OS=Rattus norvegicus GN=Ppp1r12a PE=4 SV=1 - [D4ACS0_RAT]	252.77	0.0802	9	5	6	11	972	108.9	5.59	0.508
D3ZV07	Protein Gga3 OS=Rattus norvegicus GN=Gga3 PE=4 SV=1 - [D3ZV07_RAT]	22.64	0.0992	5	3	3	4	645	70.6	5.81	0.508
P18297	Sepiapterin reductase OS=Rattus norvegicus GN=Spr PE=1 SV=1 - [SPRE_RAT]	365.47	0.4847	2	7	7	21	262	28.1	5.71	0.509
Q5EB49	Enolase 1, (Alpha) OS=Rattus norvegicus GN=Eno1 PE=2 SV=1 - [Q5EB49_RAT]	14400.7	0.6613	11	12	24	874	434	47.1	6.57	0.51
Q05982	Nucleoside diphosphate kinase A OS=Rattus norvegicus GN=Nme1 PE=1 SV=1 - [NDKA_RAT]	476.4	0.8947	4	7	13	106	152	17.2	6.33	0.51
Q06C60	BolA-like 1 (E. coli) (Predicted) OS=Rattus norvegicus GN=Bola1 PE=2 SV=1 - [Q06C60_RAT]	96.38	0.2117	2	2	2	5	137	14.4	9.2	0.51
D3ZH75	AKT1 substrate 1 (Proline-rich) (Predicted), isoform CRA_d OS=Rattus norvegicus GN=Akt1s1 PE=4 SV=1 - [D3ZH75_RAT]	90.69	0.1712	2	3	3	5	257	27.6	4.82	0.511
D3ZG88	Mammary tumor virus receptor 2, isoform CRA_a OS=Rattus norvegicus GN=Sssca1 PE=4 SV=1 - [D3ZG88_RAT]	35.58	0.0854	1	1	1	2	199	21.3	5.12	0.511
O08651	D-3-phosphoglycerate dehydrogenase OS=Rattus norvegicus GN=Phgdh PE=1 SV=3 - [SERA_RAT]	761.49	0.4409	3	9	19	77	533	56.5	6.71	0.512
P01041	Cystatin-B OS=Rattus norvegicus GN=Cstb PE=1 SV=1 - [CYTB_RAT]	212.18	0.1837	1	2	2	20	98	11.2	6.3	0.512
Q9ERB4-3	Isoform Vint of Versican core protein OS=Rattus norvegicus GN=Vcan - [CSPG2_RAT]	202.29	0.0457	10	3	9	31	2712	296.7	4.55	0.512
P07323	Gamma-enolase OS=Rattus norvegicus GN=Eno2 PE=1 SV=2 - [ENOG_RAT]	16963.8	0.712	4	8	21	1255	434	47.1	5.16	0.513
E9PTZ4	Protein Rbm4 OS=Rattus norvegicus GN=Rbm4 PE=4 SV=1 - [E9PTZ4_RAT]	137.64	0.2204	5	11	11	14	667	69.3	9.61	0.513
D4A8Y0	Protein Cldn12 OS=Rattus norvegicus GN=Cldn12 PE=4 SV=1 - [D4A8Y0_RAT]	42.88	0.0615	1	1	1	1	244	27	8.59	0.513
Q9QX74-6	Isoform 6 of SH3 and multiple ankyrin repeat domains protein 2 OS=Rattus norvegicus GN=Shank2 - [SHAN2_RAT]	196.58	0.2184	9	18	18	29	1250	134	5.85	0.513
Q9Z2X5	Homer protein homolog 3 OS=Rattus norvegicus GN=Homer3 PE=2 SV=2 - [HOME3_RAT]	0	0.0978	1	2	3	4	358	39.9	5.36	0.514
F1LYI8	Uncharacterized protein (Fragment) OS=Rattus norvegicus PE=4 SV=1 - [F1LYI8_RAT]	0	0.0874	2	1	1	1	103	11.4	9.8	0.514
P55770	NHP2-like protein 1 OS=Rattus norvegicus GN=Nhp2l1 PE=2 SV=4 - [NH2L1_RAT]	25.53	0.3125	1	2	2	2	128	14.2	8.46	0.515
G3V990	Septin 5, isoform CRA_c OS=Rattus norvegicus GN=Gp1bb PE=3 SV=1 - [G3V990_RAT]	513.91	0.5745	6	1	16	82	369	42.8	6.67	0.515
P07895	Superoxide dismutase [Mn], mitochondrial OS=Rattus norvegicus GN=Sod2 PE=1 SV=2 - [SODM_RAT]	1418.5	0.518	3	10	10	177	222	24.7	8.81	0.515
F1M9J9	Uncharacterized protein (Fragment) OS=Rattus norvegicus PE=3 SV=1 - [F1M9J9_RAT]	1578.46	0.2058	3	1	4	215	311	33.9	7.08	0.515
D3ZHY7	Microtubule-associated protein OS=Rattus norvegicus GN=Map4 PE=4 SV=1 - [D3ZHY7_RAT]	471.59	0.3584	1	13	23	53	904	95	8.65	0.515
P52759	Ribonuclease UK114 OS=Rattus norvegicus GN=Hrsp12 PE=1 SV=3 - [UK114_RAT]	342.33	0.7153	2	7	7	28	137	14.3	8.1	0.515
D3ZCA0	Proline synthetase co-transcribed (Predicted) OS=Rattus norvegicus GN=Prosc PE=3 SV=1 - [D3ZCA0_RAT]	160.9	0.6036	2	10	10	26	275	30.1	7.93	0.515
F1M1V0	Breast carcinoma-amplified sequence 1 homolog (Fragment) OS=Rattus norvegicus GN=Bcas1 PE=4 SV=1 - [F1M1V0_RAT]	440.32	0.275	9	2	14	44	600	63.6	7.74	0.515
G3V836	Clusterin OS=Rattus norvegicus GN=Clu PE=3 SV=1 - [G3V836_RAT]	171.47	0.1857	7	7	7	16	447	51.4	5.81	0.515
D4A197	Methylmalonyl CoA epimerase (Predicted), isoform CRA_d OS=Rattus norvegicus GN=Mcee PE=4 SV=1 - [D4A197_RAT]	100.65	0.4101	2	4	4	8	178	18.8	8.82	0.515
P97532	3-mercaptopyruvate sulfurtransferase OS=Rattus norvegicus GN=Mpst PE=1 SV=3 - [THTM_RAT]	119.31	0.3131	1	6	6	18	297	32.9	6.32	0.516
F1M820	Uncharacterized protein (Fragment) OS=Rattus norvegicus PE=4 SV=1 - [F1M820_RAT]	354.39	0.1434	6	14	14	22	1290	143.3	8.22	0.516
Q642E6	Tripeptidyl peptidase I OS=Rattus norvegicus GN=Tpp1 PE=2 SV=1 - [Q642E6_RAT]	24.43	0.0373	2	1	1	1	563	61.3	6.64	0.516
Q9JHZ4-2	Isoform 2 of GRIP1-associated protein 1 OS=Rattus norvegicus GN=Gripap1 - [GRAP1_RAT]	279.98	0.2702	6	15	15	26	792	90.9	5.19	0.516
D4A0X3	Lysophosphatidylcholine acyltransferase 2B OS=Rattus norvegicus GN=LOC100364240 PE=4 SV=1 - [D4A0X3_RAT]	45.92	0.0548	2	3	3	5	967	103.5	8.66	0.516
F1LVX3	Protein Nebl (Fragment) OS=Rattus norvegicus GN=Nebl PE=4 SV=1 - [F1LVX3_RAT]	198.02	0.515	4	6	6	20	167	19	6.39	0.517
P97685	Neurofascin OS=Rattus norvegicus GN=Nfasc PE=1 SV=2 - [NFASC_RAT]	1205.92	0.3234	1	1	30	133	1240	137.9	6.13	0.518
P37805	Transgelin-3 OS=Rattus norvegicus GN=Tagln3 PE=1 SV=2 - [TAGL3_RAT]	1540.46	0.6734	3	11	12	113	199	22.5	7.33	0.518
B5DFG2	Hnrnpl protein (Fragment) OS=Rattus norvegicus GN=Hnrnpl PE=2 SV=1 - [B5DFG2_RAT]	711.37	0.296	9	10	10	44	571	61.9	7.12	0.518
P55053	Fatty acid-binding protein, epidermal OS=Rattus norvegicus GN=Fabp5 PE=1 SV=3 - [FABP5_RAT]	249.64	0.5407	2	7	7	32	135	15	7.18	0.518
P20767	Ig lambda-2 chain C region OS=Rattus norvegicus PE=4 SV=1 - [LAC2_RAT]	120.9	0.1923	1	1	1	2	104	11.3	5.99	0.518
Q9JLP1	KH domain-containing, RNA-binding, signal transduction-associated protein 3 OS=Rattus norvegicus GN=Khdrbs3 PE=1 SV=1 - [KHDR3_RAT]	35.59	0.0751	7	1	3	7	346	38.8	8.1	0.519
D3ZF26	Protein Tnks1bp1 OS=Rattus norvegicus GN=Tnks1bp1 PE=4 SV=1 - [D3ZF26_RAT]	136.52	0.1226	1	13	13	17	1705	179.9	4.79	0.519
D3ZEB7	Mitochondrial ribosomal protein L11 OS=Rattus norvegicus GN=mrpl11 PE=3 SV=1 - [D3ZEB7_RAT]	49.78	0.0625	2	1	1	1	192	20.7	9.96	0.519
F1LUA1	Protein Eea1 (Fragment) OS=Rattus norvegicus GN=Eea1 PE=4 SV=1 - [F1LUA1_RAT]	304.14	0.2367	3	26	26	41	1411	161	5.78	0.52
D4A7Q6	Protein Zfp428 OS=Rattus norvegicus GN=Zfp428 PE=4 SV=1 - [D4A7Q6_RAT]	32.8	0.2647	2	3	3	3	170	18.6	5.3	0.52
Q38PF8	AHNAK 1 (Fragment) OS=Rattus norvegicus GN=Ahnak PE=2 SV=1 - [Q38PF8_RAT]	176.95	0.498	1	1	7	17	253	27.4	5.83	0.521
D3ZR01	Protein Gm2a OS=Rattus norvegicus GN=Gm2a PE=4 SV=1 - [D3ZR01_RAT]	98.45	0.1658	3	2	2	6	193	20.8	6.52	0.521
G5BPE1	Uncharacterized protein OS=Heterocephalus glaber GN=GW7_07161 PE=4 SV=1 - [G5BPE1_HETGA]	285.54	0.3545	2	14	14	30	505	55.2	7.23	0.522
D3ZZS4	Membrane-associated guanylate kinase, WW and PDZ domain-containing protein 2 OS=Rattus norvegicus GN=Magi2 PE=4 SV=1 - [D3ZZS4_RAT]	123.82	0.0727	8	5	5	7	1100	121.1	5.94	0.522
F1LR07	Secretogranin-3 OS=Rattus norvegicus GN=Scg3 PE=4 SV=1 - [F1LR07_RAT]	59.5	0.104	4	3	3	4	471	53.4	5.4	0.522
Q9EPC6	Profilin-2 OS=Rattus norvegicus GN=Pfn2 PE=1 SV=3 - [PROF2_RAT]	2190.98	0.4786	4	5	5	229	140	15	6.99	0.523
Q6AYB6	Protein Syap1 OS=Rattus norvegicus GN=Syap1 PE=2 SV=1 - [Q6AYB6_RAT]	77.58	0.2086	1	4	4	6	326	36.7	4.79	0.523
Q38PG2	AHNAK 1 (Fragment) OS=Rattus norvegicus GN=Ahnak PE=2 SV=1 - [Q38PG2_RAT]	197.9	0.5216	3	2	7	19	301	32.6	6.06	0.523
Q8VIL3	ZW10 interactor OS=Rattus norvegicus GN=Zwint PE=1 SV=1 - [ZWINT_RAT]	84.86	0.4436	2	7	7	14	266	30.1	6.1	0.523
F1LU97	Uncharacterized protein (Fragment) OS=Rattus norvegicus GN=RGD1566017 PE=4 SV=1 - [F1LU97_RAT]	29.6	0.011	2	1	1	1	1185	130.7	6.79	0.523
G5BID0	Protein phosphatase 1 regulatory subunit 1A OS=Heterocephalus glaber GN=GW7_04405 PE=4 SV=1 - [G5BID0_HETGA]	43.31	0.2105	2	3	3	4	171	18.7	5.14	0.523
F8WFV0	Protein Sfrs5 OS=Rattus norvegicus GN=Srsf5 PE=4 SV=1 - [F8WFV0_RAT]	79.38	0.2276	3	3	4	6	268	30.8	11.52	0.524
B2GV74	Kinesin light chain 2 (Predicted), isoform CRA_b OS=Rattus norvegicus GN=Klc2 PE=2 SV=1 - [B2GV74_RAT]	257.92	0.2878	4	8	13	25	622	68.6	7.03	0.524
P26284	Pyruvate dehydrogenase E1 component subunit alpha, somatic form, mitochondrial OS=Rattus norvegicus GN=Pdha1 PE=1 SV=2 - [ODPA_RAT]	1021.64	0.5564	6	22	23	114	390	43.2	8.19	0.525
P37397	Calponin-3 OS=Rattus norvegicus GN=Cnn3 PE=1 SV=1 - [CNN3_RAT]	292.04	0.3788	1	9	9	23	330	36.4	5.72	0.527
G3V9P0	26S proteasome non-ATPase regulatory subunit 9 OS=Rattus norvegicus GN=Psmd9 PE=4 SV=1 - [G3V9P0_RAT]	49.95	0.3649	5	7	7	16	222	24.8	6.89	0.527
D4A3P1	Protein Ubqln4 OS=Rattus norvegicus GN=Ubqln4 PE=4 SV=1 - [D4A3P1_RAT]	611.05	0.1916	1	4	6	48	595	63.5	5.03	0.527
O08557	N(G),N(G)-dimethylarginine dimethylaminohydrolase 1 OS=Rattus norvegicus GN=Ddah1 PE=1 SV=3 - [DDAH1_RAT]	417.43	0.6526	3	12	13	53	285	31.4	6.13	0.528
P15800	Laminin subunit beta-2 OS=Rattus norvegicus GN=Lamb2 PE=2 SV=1 - [LAMB2_RAT]	77.93	0.08	3	11	11	18	1801	196.3	6.79	0.528
Q9WVK7	Hydroxyacyl-coenzyme A dehydrogenase, mitochondrial OS=Rattus norvegicus GN=Hadh PE=2 SV=1 - [HCDH_RAT]	87.52	0.2229	2	5	6	11	314	34.4	8.76	0.529
G5BW97	Profilin OS=Heterocephalus glaber GN=GW7_04611 PE=3 SV=1 - [G5BW97_HETGA]	173.72	0.5429	1	1	5	28	140	14.9	8.28	0.53
Q4KM38	FUS interacting protein (Serine-arginine rich) 1 OS=Rattus norvegicus GN=Srsf10 PE=2 SV=1 - [Q4KM38_RAT]	63.05	0.1646	4	2	2	7	164	20	10.51	0.53
D4A4D8	Uncharacterized protein OS=Rattus norvegicus PE=4 SV=1 - [D4A4D8_RAT]	187.97	0.1941	1	5	6	12	376	42	5.07	0.531
B2RYQ5	Enhancer of rudimentary homolog OS=Rattus norvegicus GN=Erh PE=3 SV=1 - [B2RYQ5_RAT]	59.24	0.2692	3	2	2	3	104	12.3	5.92	0.532
Q62658	Peptidyl-prolyl cis-trans isomerase FKBP1A OS=Rattus norvegicus GN=Fkbp1a PE=1 SV=3 - [FKB1A_RAT]	992.5	0.7685	14	7	7	96	108	11.9	8.16	0.532
O88339	Epsin-1 OS=Rattus norvegicus GN=Epn1 PE=1 SV=1 - [EPN1_RAT]	525.45	0.2226	2	3	7	27	575	60.1	4.81	0.532
B0BNF5	Qk protein OS=Rattus norvegicus GN=Qk PE=2 SV=1 - [B0BNF5_RAT]	102.31	0.3231	6	7	7	12	325	36	6.19	0.533
D3Z9A9	Uncharacterized protein OS=Rattus norvegicus PE=4 SV=1 - [D3Z9A9_RAT]	2973.51	0.4555	3	1	10	285	281	30.4	8.28	0.533
P24090	Alpha-2-HS-glycoprotein OS=Rattus norvegicus GN=Ahsg PE=1 SV=2 - [FETUA_RAT]	51.77	0.2557	3	4	4	9	352	38	6.51	0.533
D3ZMS0	RCG29815, isoform CRA_a OS=Rattus norvegicus GN=Grcc10 PE=4 SV=1 - [D3ZMS0_RAT]	35.89	0.2857	2	2	2	2	126	13.2	5.14	0.534
D4A7U1	Protein Zyx OS=Rattus norvegicus GN=Zyx PE=4 SV=1 - [D4A7U1_RAT]	144.91	0.156	3	5	5	9	564	60.3	6.47	0.534
P62161	Calmodulin OS=Rattus norvegicus GN=Calm1 PE=1 SV=2 - [CALM_RAT]	9730.57	0.3826	12	1	7	405	149	16.8	4.22	0.535
P70470	Acyl-protein thioesterase 1 OS=Rattus norvegicus GN=Lypla1 PE=1 SV=1 - [LYPA1_RAT]	119.21	0.3783	2	5	5	11	230	24.7	6.51	0.535
Q68A21	Transcriptional activator protein Pur-beta OS=Rattus norvegicus GN=Purb PE=1 SV=3 - [PURB_RAT]	547.23	0.7333	1	1	16	51	315	33.4	5.43	0.535
P70582	Nuclear pore complex protein Nup54 OS=Rattus norvegicus GN=Nup54 PE=1 SV=1 - [NUP54_RAT]	26.02	0.0667	2	2	2	2	510	55.7	7.02	0.535
F1M8P6	Uncharacterized protein (Fragment) OS=Rattus norvegicus PE=3 SV=1 - [F1M8P6_RAT]	38.27	0.1552	25	1	4	10	277	30	7.01	0.536
Q157S1	CREB-regulated transcription coactivator 1 OS=Rattus norvegicus GN=Crtc1 PE=1 SV=1 - [CRTC1_RAT]	48.41	0.0905	3	3	3	11	630	66.9	6.07	0.536
D3ZLA0	WW domain-binding protein 2 OS=Rattus norvegicus GN=Wbp2 PE=4 SV=1 - [D3ZLA0_RAT]	174.98	0.1843	5	4	4	23	217	23.4	6.79	0.537
D3ZCL6	Protein Tns3 OS=Rattus norvegicus GN=Tns3 PE=4 SV=1 - [D3ZCL6_RAT]	17.11	0.0364	8	2	2	2	550	58.8	7.53	0.538
F1M5W6	AP2-associated protein kinase 1 (Fragment) OS=Rattus norvegicus GN=Aak1 PE=4 SV=1 - [F1M5W6_RAT]	979.12	0.5316	11	1	27	89	903	97.7	6.49	0.538
F1M3H8	Uncharacterized protein (Fragment) OS=Rattus norvegicus PE=4 SV=1 - [F1M3H8_RAT]	63.91	0.2216	4	2	4	14	194	20.4	7.85	0.538
P18420	Proteasome subunit alpha type-1 OS=Rattus norvegicus GN=Psma1 PE=1 SV=2 - [PSA1_RAT]	127.44	0.4715	3	9	10	33	263	29.5	6.61	0.539
D3Z8T3	RNA binding protein fox-1 homolog OS=Rattus norvegicus GN=A2bp1 PE=3 SV=1 - [D3Z8T3_RAT]	59.44	0.1164	13	2	3	8	378	40.6	6.54	0.539
D3ZFZ3	Protein Wbscr27 OS=Rattus norvegicus GN=Wbscr27 PE=4 SV=1 - [D3ZFZ3_RAT]	38.95	0.0766	2	1	1	1	222	24.2	5.27	0.539
D4A4I9	Interleukin 16 (Mapped) OS=Rattus norvegicus GN=Il16 PE=4 SV=1 - [D4A4I9_RAT]	28.65	0.006	2	1	1	1	1323	141.5	7.59	0.539
Q5HZA4	LysM and putative peptidoglycan-binding domain-containing protein 1 OS=Rattus norvegicus GN=Lysmd1 PE=2 SV=1 - [LYSM1_RAT]	0	0.2467	1	4	4	4	227	24.9	8.88	0.539
Q4FZU0	Acid phosphatase 6, lysophosphatidic OS=Rattus norvegicus GN=Acp6 PE=2 SV=1 - [Q4FZU0_RAT]	50.65	0.0944	1	3	3	5	413	47.3	7.75	0.54
D3ZEG5	Protein Gprin1 OS=Rattus norvegicus GN=Gprin1 PE=4 SV=1 - [D3ZEG5_RAT]	602.32	0.274	1	21	21	68	938	96.1	6.54	0.54
D3ZZM9	Protein RGD1563235 OS=Rattus norvegicus GN=Ccsap PE=4 SV=1 - [D3ZZM9_RAT]	49.76	0.1032	1	2	2	3	252	28.4	9.23	0.54
Q66H09	Protein Ttc1 OS=Rattus norvegicus GN=Ttc1 PE=2 SV=1 - [Q66H09_RAT]	89.35	0.2466	2	5	5	9	292	33.3	4.87	0.54
D4ABK7	Heterogeneous nuclear ribonucleoprotein H3 (2H9) (Predicted), isoform CRA_c OS=Rattus norvegicus GN=Hnrnph3 PE=4 SV=1 - [D4ABK7_RAT]	0	0.1358	2	3	4	5	346	36.8	6.87	0.541
D3ZJ34	Glycylpeptide N-tetradecanoyltransferase OS=Rattus norvegicus GN=Nmt2 PE=3 SV=1 - [D3ZJ34_RAT]	62.28	0.0724	5	1	3	4	497	56.9	8.94	0.542
D4A040	Protein Mrps11 OS=Rattus norvegicus GN=Mrps11 PE=3 SV=1 - [D4A040_RAT]	0	0.0524	1	1	1	1	191	20.2	10.8	0.542
G3V758	Contactin 2 OS=Rattus norvegicus GN=Cntn2 PE=4 SV=1 - [G3V758_RAT]	336	0.2721	3	21	21	41	1040	113	7.65	0.544
G5CBQ6	Rab11 family-interacting protein 5 (Fragment) OS=Heterocephalus glaber GN=GW7_03298 PE=4 SV=1 - [G5CBQ6_HETGA]	39.9	0.0186	1	1	1	1	645	69.6	9.39	0.544
D3ZUD3	Protein Wipf2 OS=Rattus norvegicus GN=Wipf2 PE=4 SV=1 - [D3ZUD3_RAT]	0	0.05	2	2	2	2	440	46.3	10.99	0.544
D3ZE85	Protein Epb4.1l4b OS=Rattus norvegicus GN=Frrs1l PE=4 SV=1 - [D3ZE85_RAT]	27.48	0.041	2	1	1	2	293	32.4	5.43	0.544
Q5I0D1	Glyoxalase domain-containing protein 4 OS=Rattus norvegicus GN=Glod4 PE=1 SV=1 - [GLOD4_RAT]	169.11	0.4966	3	14	14	41	298	33.2	5.27	0.545
B1WC33	CDC42 effector protein (Rho GTPase binding) 4 (Predicted), isoform CRA_a OS=Rattus norvegicus GN=Cdc42ep4 PE=2 SV=1 - [B1WC33_RAT]	281	0.2229	2	5	6	13	350	37.9	5.62	0.546
F1M3L7	Protein Eps8 (Fragment) OS=Rattus norvegicus GN=Eps8 PE=4 SV=1 - [F1M3L7_RAT]	35.65	0.0205	1	1	1	1	828	92.5	7.94	0.546
Q3SWU3	Heterogeneous nuclear ribonucleoprotein D-like OS=Rattus norvegicus GN=Hnrpdl PE=2 SV=1 - [HNRDL_RAT]	158.04	0.2981	6	7	9	30	322	35.3	9.07	0.547
F1LSM6	Geranylgeranyl transferase type-2 subunit beta (Fragment) OS=Rattus norvegicus GN=Rabggtb PE=4 SV=1 - [F1LSM6_RAT]	52.48	0.0846	7	2	2	2	331	36.8	5.16	0.547
F1MA98	Protein Tpr OS=Rattus norvegicus GN=Tpr PE=4 SV=1 - [F1MA98_RAT]	35.22	0.0182	2	3	3	3	2360	267.1	5	0.548
B5DF65	Biliverdin reductase B (Flavin reductase (NADPH)) OS=Rattus norvegicus GN=LOC681468 PE=2 SV=1 - [B5DF65_RAT]	815.31	0.801	2	11	11	70	206	22.1	6.8	0.548
Q5U206	Calmodulin-like protein 3 OS=Rattus norvegicus GN=Calml3 PE=2 SV=1 - [CALL3_RAT]	219.99	0.3758	2	1	4	39	149	16.8	4.31	0.548
G5AVH9	Frataxin, mitochondrial OS=Heterocephalus glaber GN=GW7_17411 PE=4 SV=1 - [G5AVH9_HETGA]	40.36	0.1704	1	1	2	2	135	14.9	4.79	0.548
P31232	Transgelin OS=Rattus norvegicus GN=Tagln PE=1 SV=2 - [TAGL_RAT]	135.18	0.4527	2	8	8	25	201	22.6	8.84	0.549
D4AE06	Peptidyl-prolyl cis-trans isomerase OS=Rattus norvegicus GN=Fkbp15 PE=4 SV=1 - [D4AE06_RAT]	36.64	0.0123	2	1	1	1	1215	133	5.19	0.549
D3ZAL7	Growth factor receptor bound protein 2-associated protein 1 (Predicted), isoform CRA_a OS=Rattus norvegicus GN=Gab1 PE=4 SV=1 - [D3ZAL7_RAT]	46.08	0.0476	2	3	3	3	694	76.7	6.02	0.549
D3ZYW2	Protein Hnrph1 OS=Rattus norvegicus GN=Hnrph1 PE=4 SV=1 - [D3ZYW2_RAT]	371.71	0.296	8	2	9	38	429	47	6.34	0.55
D3ZE49	Protein Ttc15 OS=Rattus norvegicus GN=Ttc15 PE=4 SV=1 - [D3ZE49_RAT]	75.79	0.0339	1	2	2	3	797	87.5	4.78	0.55
P20760	Ig gamma-2A chain C region OS=Rattus norvegicus GN=Igg-2a PE=1 SV=1 - [IGG2A_RAT]	60.59	0.2609	11	5	5	9	322	35.2	7.68	0.551
F1M269	Glyceraldehyde-3-phosphate dehydrogenase (Fragment) OS=Rattus norvegicus PE=3 SV=1 - [F1M269_RAT]	152.7	0.4664	5	3	6	27	253	26.7	6.4	0.551
P63281	SUMO-conjugating enzyme UBC9 OS=Rattus norvegicus GN=Ube2i PE=1 SV=1 - [UBC9_RAT]	0	0.0759	2	1	1	2	158	18	8.66	0.552
Q80VL0	Interactor protein for cytohesin exchange factors 1 OS=Rattus norvegicus GN=Ipcef1 PE=1 SV=1 - [ICEF1_RAT]	29.84	0.1084	3	4	4	5	406	45.7	7.61	0.552
G5BD24	Prefoldin subunit 3 (Fragment) OS=Heterocephalus glaber GN=GW7_15183 PE=4 SV=1 - [G5BD24_HETGA]	37.3	0.0723	1	1	1	1	166	19.4	7.14	0.552
Q4KLG9	AN1-type zinc finger protein 2B OS=Rattus norvegicus GN=Zfand2b PE=2 SV=1 - [ZFN2B_RAT]	37.8	0.1284	2	2	2	3	257	27.9	6.98	0.552
D3ZHL1	Protein Ksr1 OS=Rattus norvegicus GN=Ksr1 PE=4 SV=1 - [D3ZHL1_RAT]	113.38	0.0255	2	2	2	4	864	95.8	8.54	0.553
G3V9S6	NADH dehydrogenase (Ubiquinone) 1 alpha subcomplex, 1 (Predicted) OS=Rattus norvegicus GN=Ndufa1 PE=4 SV=1 - [G3V9S6_RAT]	0	0.0775	1	1	1	1	129	14.3	9.58	0.553
Q4L1J4-2	Isoform 2 of Membrane-associated guanylate kinase, WW and PDZ domain-containing protein 1 OS=Rattus norvegicus GN=Magi1 - [MAGI1_RAT]	34.87	0.0394	4	3	3	4	1016	110.5	5.52	0.553
D3ZLK9	ATP-dependent (S)-NAD(P)H-hydrate dehydratase OS=Rattus norvegicus GN=Carkd PE=3 SV=1 - [D3ZLK9_RAT]	89.76	0.2446	3	5	5	10	327	34.9	7.94	0.554
D3ZGY2	OTU domain containing 6B (Predicted), isoform CRA_b OS=Rattus norvegicus GN=Otud6b PE=4 SV=1 - [D3ZGY2_RAT]	42.67	0.142	1	3	3	3	324	37.1	6.27	0.554
D4A964	Protein Tial1 OS=Rattus norvegicus GN=Tial1 PE=4 SV=1 - [D4A964_RAT]	77.26	0.0978	4	2	2	4	368	41	8.19	0.554
G5BBZ7	Actin-like protein 6B OS=Heterocephalus glaber GN=GW7_08029 PE=3 SV=1 - [G5BBZ7_HETGA]	61.91	0.0869	2	2	2	5	426	46.9	5.71	0.554
F1M0N1	Protein Abl2 (Fragment) OS=Rattus norvegicus GN=Abl2 PE=4 SV=1 - [F1M0N1_RAT]	38.78	0.0212	2	1	1	1	660	70	9.48	0.554
Q5XWE9	FE65 (Fragment) OS=Rattus rattus PE=2 SV=1 - [Q5XWE9_RATRT]	0	0.0284	5	1	1	1	668	73.6	4.73	0.554
P07936	Neuromodulin OS=Rattus norvegicus GN=Gap43 PE=1 SV=1 - [NEUM_RAT]	1600.44	0.7168	1	16	16	160	226	23.6	4.7	0.555
Q920Q0	Paralemmin-1 OS=Rattus norvegicus GN=Palm PE=1 SV=1 - [PALM_RAT]	771	0.4413	3	17	18	61	383	41.9	4.91	0.555
G5C5V9	Ubiquitin-conjugating enzyme E2 R1 (Fragment) OS=Heterocephalus glaber GN=GW7_08096 PE=3 SV=1 - [G5C5V9_HETGA]	0	0.0311	2	1	1	1	225	25.3	4.63	0.555
Q6AY09	Heterogeneous nuclear ribonucleoprotein H2 OS=Rattus norvegicus GN=Hnrnph2 PE=1 SV=1 - [HNRH2_RAT]	329.67	0.3073	2	4	10	37	449	49.3	6.3	0.556
Q9WUS0	Adenylate kinase isoenzyme 4, mitochondrial OS=Rattus norvegicus GN=Ak4 PE=2 SV=1 - [KAD4_RAT]	118.16	0.4305	4	9	9	24	223	25.2	8.02	0.557
Q64548	Reticulon-1 OS=Rattus norvegicus GN=Rtn1 PE=2 SV=1 - [RTN1_RAT]	548.33	0.2278	1	8	13	54	777	83	4.61	0.557
O35355	Guanine nucleotide-binding protein subunit gamma (Fragment) OS=Rattus norvegicus GN=Gng2 PE=2 SV=1 - [O35355_RAT]	36.96	0.8333	3	2	2	4	36	3.9	7.18	0.558
D3Z8U7	Microtubule-associated protein OS=Rattus norvegicus GN=Map4 PE=4 SV=1 - [D3Z8U7_RAT]	329.31	0.2979	2	1	23	54	1081	113	4.87	0.558
D3ZCE6	Protein Tceal3 OS=Rattus norvegicus GN=LOC679974 PE=4 SV=1 - [D3ZCE6_RAT]	43.72	0.1357	1	3	3	6	199	22.3	5.52	0.558
O88954	MAGUK p55 subfamily member 3 OS=Rattus norvegicus GN=Mpp3 PE=1 SV=3 - [MPP3_RAT]	184.64	0.1419	3	6	6	12	585	66.5	6.51	0.558
Q5FWY5	AH receptor-interacting protein OS=Rattus norvegicus GN=Aip PE=1 SV=1 - [AIP_RAT]	88.01	0.2758	1	7	7	12	330	37.6	6.54	0.559
E9PTN6	Glyceraldehyde-3-phosphate dehydrogenase OS=Rattus norvegicus GN=RGD1564688 PE=3 SV=1 - [E9PTN6_RAT]	3024.01	0.5135	43	4	17	420	333	36	8.03	0.56
Q4FZT0	Stomatin-like protein 2 OS=Rattus norvegicus GN=Stoml2 PE=1 SV=1 - [STML2_RAT]	726.45	0.3909	3	10	10	34	353	38.4	8.63	0.56
F1M894	Uncharacterized protein (Fragment) OS=Rattus norvegicus GN=LOC681140 PE=4 SV=1 - [F1M894_RAT]	23.95	0.142	1	1	1	4	162	18.2	5.01	0.56
B2RZ08	Protein RGD1563325 OS=Rattus norvegicus GN=RGD1563325 PE=4 SV=1 - [B2RZ08_RAT]	52.83	0.4087	3	3	3	3	115	11.5	9.32	0.561
G5APJ0	Synapsin-2 OS=Heterocephalus glaber GN=GW7_10966 PE=4 SV=1 - [G5APJ0_HETGA]	2461.63	0.2473	1	1	10	116	558	61.4	7.33	0.561
P06761	78 kDa glucose-regulated protein OS=Rattus norvegicus GN=Hspa5 PE=1 SV=1 - [GRP78_RAT]	2330.83	0.5076	3	27	30	200	654	72.3	5.16	0.561
Q9JHL4-3	Isoform 3 of Drebrin-like protein OS=Rattus norvegicus GN=Dbnl - [DBNL_RAT]	318.49	0.3843	5	11	11	36	432	48.2	4.92	0.561
D4A7G9	Protein RGD1564804 OS=Rattus norvegicus GN=RGD1564804 PE=4 SV=1 - [D4A7G9_RAT]	46.86	0.0804	1	1	1	1	199	21.9	5.94	0.562
G5AVY3	Sickle tail protein-like protein (Fragment) OS=Heterocephalus glaber GN=GW7_05912 PE=4 SV=1 - [G5AVY3_HETGA]	210.83	0.0409	2	6	6	13	1809	197	7.01	0.562
Q91Y78	Ubiquitin carboxyl-terminal hydrolase isozyme L3 OS=Rattus norvegicus GN=Uchl3 PE=1 SV=1 - [UCHL3_RAT]	120.18	0.3826	5	6	6	7	230	26.1	5.11	0.563
Q6AXU6	Hematological and neurological expressed 1 protein OS=Rattus norvegicus GN=Hn1 PE=2 SV=3 - [HN1_RAT]	35.59	0.2886	3	3	3	6	149	15.6	5.12	0.563
D3ZZM2	Protein Arhgap12 OS=Rattus norvegicus GN=Arhgap12 PE=4 SV=1 - [D3ZZM2_RAT]	0	0.0185	2	1	1	1	813	92.6	7.96	0.563
Q63716	Peroxiredoxin-1 OS=Rattus norvegicus GN=Prdx1 PE=1 SV=1 - [PRDX1_RAT]	714.53	0.4975	4	11	11	79	199	22.1	8.13	0.564
Q6P2A5	Adenylate kinase OS=Rattus norvegicus GN=Ak3 PE=2 SV=1 - [Q6P2A5_RAT]	141.15	0.467	3	8	8	13	227	25.5	8.85	0.564
P02767	Transthyretin OS=Rattus norvegicus GN=Ttr PE=1 SV=1 - [TTHY_RAT]	57.32	0.1088	1	2	2	4	147	15.7	6.16	0.564
Q99MC0	Protein phosphatase 1 regulatory subunit 14A OS=Rattus norvegicus GN=Ppp1r14a PE=2 SV=1 - [PP14A_RAT]	258.3	0.2857	1	2	2	12	147	16.7	8.02	0.564
D3ZVP2	Protein Tpd52 OS=Rattus norvegicus GN=Tpd52 PE=4 SV=1 - [D3ZVP2_RAT]	189.38	0.4413	10	10	10	35	247	26.9	4.96	0.565
Q6AY21	GTPase activating protein (SH3 domain) binding protein 2 OS=Rattus norvegicus GN=G3bp2 PE=2 SV=1 - [Q6AY21_RAT]	82.06	0.2784	4	7	8	18	449	50.7	5.43	0.565
F1M823	Intersectin-1 OS=Rattus norvegicus GN=Itsn1 PE=4 SV=1 - [F1M823_RAT]	149.47	0.1487	5	1	10	14	1217	137	7.68	0.565
H7C5X0	Sulfurtransferase OS=Rattus norvegicus GN=Tst PE=4 SV=1 - [H7C5X0_RAT]	175.68	0.2331	3	7	7	25	296	33.3	7.85	0.565
Q498E2	Uncharacterized protein C8orf42 homolog OS=Rattus norvegicus PE=2 SV=2 - [CH042_RAT]	0	0.1484	1	2	2	2	182	20.2	5.76	0.565
Q499Q2	Protein Tpd52l1 OS=Rattus norvegicus GN=Tpd52l1 PE=2 SV=1 - [Q499Q2_RAT]	92.03	0.2883	2	4	4	5	163	18.3	6.4	0.567
D4A5P9	Immunoglobulin superfamily member 1 OS=Rattus norvegicus GN=Igsf1 PE=4 SV=1 - [D4A5P9_RAT]	45.39	0.0197	3	1	1	1	762	86.2	7.09	0.567
Q6AYL5	Splicing factor 3B subunit 4 OS=Rattus norvegicus GN=Sf3b4 PE=2 SV=1 - [SF3B4_RAT]	36.53	0.0873	3	2	2	7	424	44.3	8.56	0.568
P17764	Acetyl-CoA acetyltransferase, mitochondrial OS=Rattus norvegicus GN=Acat1 PE=1 SV=1 - [THIL_RAT]	1161.18	0.5448	2	17	17	106	424	44.7	8.76	0.568
D3ZZC1	RCG43947 OS=Rattus norvegicus GN=Txndc5 PE=3 SV=1 - [D3ZZC1_RAT]	158.71	0.1655	2	4	4	6	417	46.3	5.88	0.568
G5C3G4	U6 snRNA-associated Sm-like protein LSm2 (Fragment) OS=Heterocephalus glaber GN=GW7_04794 PE=4 SV=1 - [G5C3G4_HETGA]	82.37	0.2021	2	1	1	4	94	10.7	6.52	0.568
Q9JKC9-3	Isoform 3 of Synergin gamma OS=Rattus norvegicus GN=Synrg - [SYNRG_RAT]	89.98	0.0984	8	9	9	11	1138	121.8	5.01	0.568
G5AY59	Cytochrome c, somatic OS=Heterocephalus glaber GN=GW7_17635 PE=3 SV=1 - [G5AY59_HETGA]	1158.38	0.5429	6	1	6	98	105	11.7	9.58	0.569
F1LXA0	Protein Ndufa12 (Fragment) OS=Rattus norvegicus GN=Ndufa12 PE=4 SV=1 - [F1LXA0_RAT]	174.17	0.5811	3	7	7	27	148	17.6	9.8	0.569
Q5U318	Astrocytic phosphoprotein PEA-15 OS=Rattus norvegicus GN=Pea15 PE=1 SV=1 - [PEA15_RAT]	281.78	0.6154	1	7	7	34	130	15	5.02	0.57
Q6RJR6	Reticulon-3 OS=Rattus norvegicus GN=Rtn3 PE=1 SV=1 - [RTN3_RAT]	751.5	0.2947	11	19	21	59	940	101.5	5.11	0.57
F1LQW3	Protein Sfpq (Fragment) OS=Rattus norvegicus GN=Sfpq PE=4 SV=1 - [F1LQW3_RAT]	293.04	0.2888	4	13	14	38	606	65.7	8.81	0.57
B0BNB9	HtrA serine peptidase 2 OS=Rattus norvegicus GN=Htra2 PE=2 SV=1 - [B0BNB9_RAT]	71.29	0.2031	2	7	7	10	458	49.1	9.5	0.57
D4A435	Protein Icam5 OS=Rattus norvegicus GN=Icam5 PE=4 SV=1 - [D4A435_RAT]	688.62	0.2203	2	15	15	55	917	96.8	6.2	0.57
G5BAF6	Lin-7-like protein B OS=Heterocephalus glaber GN=GW7_13614 PE=4 SV=1 - [G5BAF6_HETGA]	28.65	0.1888	2	1	5	11	196	21.8	8.65	0.571
G3V7U2	MAP1 light chain LC2 OS=Rattus norvegicus GN=Map1a PE=4 SV=1 - [G3V7U2_RAT]	3848.9	0.4207	9	2	91	398	2776	299.5	4.94	0.571
Q5U2R0	Methionine adenosyltransferase 2 subunit beta OS=Rattus norvegicus GN=Mat2b PE=2 SV=1 - [MAT2B_RAT]	101.11	0.1347	4	4	4	8	334	37.4	6.95	0.571
Q4KLH4	Paraspeckle component 1 OS=Rattus norvegicus GN=Pspc1 PE=2 SV=1 - [PSPC1_RAT]	146.78	0.2854	2	11	12	19	522	58.7	6.67	0.571
Q5U2R7	LDLR chaperone MESD OS=Rattus norvegicus GN=Mesdc2 PE=2 SV=1 - [MESD_RAT]	36.93	0.1875	2	4	4	5	224	25.2	5.66	0.572
Q6MG74	B-factor, properdin OS=Rattus norvegicus GN=Cfb PE=2 SV=1 - [Q6MG74_RAT]	0	0.0184	4	1	1	2	761	85.1	6.96	0.572
D4A8D5	Filamin, beta (Predicted) OS=Rattus norvegicus GN=Flnb PE=4 SV=1 - [D4A8D5_RAT]	183.81	0.0357	3	5	6	9	2578	275.1	5.73	0.573
B2RYS9	Protein RGD1309710 OS=Rattus norvegicus GN=Trmt112 PE=2 SV=1 - [B2RYS9_RAT]	48.31	0.216	2	2	2	4	125	14.1	5.27	0.573
D4ADD8	Dynactin 6 (Predicted), isoform CRA_b OS=Rattus norvegicus GN=Dctn6 PE=4 SV=1 - [D4ADD8_RAT]	137.96	0.0737	2	1	1	5	190	20.7	6.67	0.573
Q9Z214-2	Isoform 2 of Homer protein homolog 1 OS=Rattus norvegicus GN=Homer1 - [HOME1_RAT]	326.26	0.3616	7	12	13	39	354	40.1	5.44	0.574
P36202	PDZ and LIM domain protein 4 OS=Rattus norvegicus GN=Pdlim4 PE=2 SV=2 - [PDLI4_RAT]	0	0.1182	1	3	3	3	330	35.5	8.25	0.574
P50408	V-type proton ATPase subunit F OS=Rattus norvegicus GN=Atp6v1f PE=1 SV=1 - [VATF_RAT]	1080.22	0.6891	3	6	6	76	119	13.4	5.82	0.575
G5C1K5	Phosphoglycerate mutase 1 OS=Heterocephalus glaber GN=GW7_01437 PE=3 SV=1 - [G5C1K5_HETGA]	138.68	0.1944	1	1	2	14	144	16.2	8.6	0.577
G5BNL4	Kinesin light chain 4 OS=Heterocephalus glaber GN=GW7_19137 PE=4 SV=1 - [G5BNL4_HETGA]	72.52	0.0889	4	1	4	6	619	68.6	6.23	0.577
Q497C3	UPF0585 protein C16orf13 homolog OS=Rattus norvegicus PE=2 SV=2 - [CP013_RAT]	102.1	0.0882	1	1	1	2	204	22.6	7.31	0.577
F1LUC3	Tyrosine-protein kinase receptor TYRO3 (Fragment) OS=Rattus norvegicus GN=Tyro3 PE=4 SV=1 - [F1LUC3_RAT]	36.71	0.0352	3	1	1	1	824	89.9	6.11	0.577
P28841	Neuroendocrine convertase 2 OS=Rattus norvegicus GN=Pcsk2 PE=1 SV=1 - [NEC2_RAT]	34.04	0.0597	1	3	3	4	637	70.7	6.34	0.579
G5BHK1	RING finger protein 214 OS=Heterocephalus glaber GN=GW7_18645 PE=4 SV=1 - [G5BHK1_HETGA]	171.64	0.0824	1	1	5	7	704	77.8	6.55	0.579
D4A3W5	Glyceraldehyde-3-phosphate dehydrogenase OS=Rattus norvegicus PE=3 SV=1 - [D4A3W5_RAT]	1500.95	0.2817	19	1	7	205	323	34.8	7.96	0.58
D3ZIY0	Uncharacterized protein OS=Rattus norvegicus PE=3 SV=1 - [D3ZIY0_RAT]	1516.15	0.2143	29	1	7	205	322	34.9	5.91	0.58
Q5XHX3	Enabled homolog (Drosophila) OS=Rattus norvegicus GN=Enah PE=2 SV=1 - [Q5XHX3_RAT]	160.54	0.1312	5	4	4	8	526	58.8	8	0.58
G5BPC0	ADP-ribosylation factor GTPase-activating protein 2 (Fragment) OS=Heterocephalus glaber GN=GW7_11251 PE=4 SV=1 - [G5BPC0_HETGA]	56.21	0.0545	3	2	2	2	514	55.9	7.74	0.58
F1M9K1	Uncharacterized protein (Fragment) OS=Rattus norvegicus GN=Tp53bp1 PE=4 SV=1 - [F1M9K1_RAT]	0	0.0172	6	2	2	2	1916	207	4.6	0.58
Q9R1B1	Mitochondrial import inner membrane translocase subunit Tim9 B OS=Rattus norvegicus GN=Fxc1 PE=2 SV=1 - [TIM9B_RAT]	36.61	0.19	1	1	1	1	100	11.3	7.15	0.581
F1LRI7	AP2-associated protein kinase 1 (Fragment) OS=Rattus norvegicus GN=Aak1 PE=4 SV=1 - [F1LRI7_RAT]	1046.55	0.5281	11	1	27	89	907	98.2	6.49	0.582
G3V829	Protein Fubp3 OS=Rattus norvegicus GN=Fubp3 PE=4 SV=1 - [G3V829_RAT]	43.9	0.0685	2	3	4	5	569	61.4	8.06	0.582
B5DFF7	Dusp3 protein OS=Rattus norvegicus GN=Dusp3 PE=2 SV=1 - [B5DFF7_RAT]	379.98	0.4595	3	7	7	33	185	20.5	6.54	0.582
D4A2N8	Ataxin 2 (Predicted) OS=Rattus norvegicus GN=Atxn2 PE=4 SV=1 - [D4A2N8_RAT]	41.55	0.0827	5	2	2	2	399	42.4	10.11	0.582
Q03555-6	Isoform 5 of Gephyrin OS=Rattus norvegicus GN=Gphn - [GEPH_RAT]	689.85	0.5598	9	2	25	70	736	79.7	5.43	0.582
Q63092	CaM kinase-like vesicle-associated protein OS=Rattus norvegicus GN=Camkv PE=1 SV=1 - [CAMKV_RAT]	751.43	0.5615	2	1	20	63	504	54.1	5.54	0.582
D3ZDY1	Neuronal-specific septin-3 OS=Rattus norvegicus GN=Sept3 PE=3 SV=1 - [D3ZDY1_RAT]	512.2	0.4362	8	13	13	69	337	38.7	6.81	0.583
Q6AYT0	Quinone oxidoreductase OS=Rattus norvegicus GN=Cryz PE=2 SV=1 - [QOR_RAT]	100.53	0.0851	1	2	2	5	329	35	8.22	0.583
Q3ZB99	Tight junction protein 2 OS=Rattus norvegicus GN=Tjp2 PE=2 SV=1 - [Q3ZB99_RAT]	60.75	0.0722	6	8	8	11	1164	131.3	6.73	0.583
D3ZG60	Protein Eif4g3 OS=Rattus norvegicus GN=Eif4g3 PE=4 SV=1 - [D3ZG60_RAT]	123.32	0.0932	7	8	9	13	1577	174.8	5.64	0.583
D3ZJR1	Protein Eps15l1 OS=Rattus norvegicus GN=Eps15l1 PE=4 SV=1 - [D3ZJR1_RAT]	240.37	0.2233	6	13	13	26	909	99.4	5.02	0.583
P50411	Protein phosphatase inhibitor 2 OS=Rattus norvegicus GN=Ppp1r2 PE=2 SV=2 - [IPP2_RAT]	108.26	0.3463	2	5	5	8	205	23.1	4.84	0.583
P37285-2	Isoform A of Kinesin light chain 1 OS=Rattus norvegicus GN=Klc1 - [KLC1_RAT]	139.3	0.3745	12	1	15	22	542	61.6	5.76	0.584
F1M6T3	Protein RGD1562037 (Fragment) OS=Rattus norvegicus GN=RGD1562037 PE=4 SV=1 - [F1M6T3_RAT]	80	0.046	3	4	4	4	1239	135.8	6.48	0.584
P02770	Serum albumin OS=Rattus norvegicus GN=Alb PE=1 SV=2 - [ALBU_RAT]	1970.3	0.5148	2	28	28	241	608	68.7	6.48	0.585
D4A9L2	Protein Sfrs1 OS=Rattus norvegicus GN=Srsf1 PE=4 SV=1 - [D4A9L2_RAT]	289.78	0.3669	2	11	11	31	248	27.7	10.36	0.585
G5B244	NudC domain-containing protein 2 OS=Heterocephalus glaber GN=GW7_06328 PE=4 SV=1 - [G5B244_HETGA]	47.26	0.242	2	3	3	4	157	17.6	5.07	0.585
Q920J4	Thioredoxin-like protein 1 OS=Rattus norvegicus GN=Txnl1 PE=1 SV=3 - [TXNL1_RAT]	237.2	0.6955	3	13	13	40	289	32.2	4.96	0.585
D4AA84	Protein Cisd3 OS=Rattus norvegicus GN=Cisd3 PE=4 SV=1 - [D4AA84_RAT]	29.8	0.2	3	3	3	3	135	15	10.14	0.585
P16975	SPARC OS=Rattus norvegicus GN=Sparc PE=1 SV=4 - [SPRC_RAT]	46.2	0.1296	2	3	3	11	301	34.3	4.89	0.585
G5C5I6	RNA-binding protein Musashi-like protein 2 OS=Heterocephalus glaber GN=GW7_16451 PE=4 SV=1 - [G5C5I6_HETGA]	54.67	0.2138	2	2	2	4	145	16	8.48	0.585
Q4V8K6	Heterogeneous nuclear ribonucleoprotein C (C1/C2) OS=Rattus norvegicus GN=Hnrnpc PE=2 SV=1 - [Q4V8K6_RAT]	331.87	0.3758	2	1	10	25	298	32.8	5	0.586
F1LSL1	Transcriptional activator protein Pur-beta OS=Rattus norvegicus GN=Purb PE=4 SV=1 - [F1LSL1_RAT]	544.18	0.735	1	1	16	51	317	33.5	5.43	0.587
F1LTL5	Uncharacterized protein (Fragment) OS=Rattus norvegicus PE=4 SV=1 - [F1LTL5_RAT]	144.33	0.1667	1	1	2	31	252	27	5.11	0.587
D4A927	Protein Tacc1 OS=Rattus norvegicus GN=Tacc1 PE=4 SV=1 - [D4A927_RAT]	0	0.0298	3	1	2	2	772	84.2	5.02	0.588
F1LTP6	Enolase (Fragment) OS=Rattus norvegicus PE=3 SV=1 - [F1LTP6_RAT]	6156.66	0.3636	3	2	10	453	352	38.5	7.36	0.588
F1LR71	Protein Aspscr1 OS=Rattus norvegicus GN=Aspscr1 PE=4 SV=1 - [F1LR71_RAT]	64.65	0.154	2	4	4	6	448	49.1	8.48	0.588
G5BD78	Hepatitis B virus X-interacting protein-like protein OS=Heterocephalus glaber GN=GW7_07813 PE=4 SV=1 - [G5BD78_HETGA]	0	0.4396	2	2	2	5	91	9.6	4.87	0.588
F1LQI1	Hydroxyacylglutathione hydrolase OS=Rattus norvegicus GN=Hagh PE=3 SV=1 - [F1LQI1_RAT]	62.23	0.2077	3	5	5	15	260	28.9	7.12	0.588
D3ZUH5	Protein RGD1566084 OS=Rattus norvegicus GN=RGD1566084 PE=4 SV=1 - [D3ZUH5_RAT]	68.84	0.051	2	3	3	5	1000	100.4	10.2	0.588
E9PU28	Inosine-5'-monophosphate dehydrogenase 2 OS=Rattus norvegicus GN=Impdh2 PE=3 SV=1 - [IMDH2_RAT]	52.28	0.0914	3	3	3	4	514	55.8	7.28	0.59
D4AAB5	Protein Pm20d2 OS=Rattus norvegicus GN=Pm20d2 PE=4 SV=1 - [D4AAB5_RAT]	43.52	0.0464	1	1	1	1	431	46.7	5.57	0.59
F5GTJ3	Actin-1 (Fragment) OS=Angiostrongylus cantonensis PE=2 SV=1 - [F5GTJ3_9BILA]	1466.24	0.617	5	1	11	218	235	26	5.45	0.591
D3ZDB9	NmrA-like family domain-containing protein 1 OS=Rattus norvegicus GN=Nmral1 PE=4 SV=1 - [D3ZDB9_RAT]	103.23	0.3333	5	6	6	12	309	34.5	6.8	0.591
G5AK48	Vacuolar protein sorting-associated protein 4A (Fragment) OS=Heterocephalus glaber GN=GW7_20943 PE=3 SV=1 - [G5AK48_HETGA]	53.29	0.1462	6	3	6	7	431	48.2	7.8	0.592
D3ZCN6	Disks large homolog 1 OS=Rattus norvegicus GN=Dlg1 PE=4 SV=1 - [D3ZCN6_RAT]	294.01	0.2744	5	13	16	48	893	99.3	6.1	0.592
Q9JLU4-2	Isoform 1 of SH3 and multiple ankyrin repeat domains protein 3 OS=Rattus norvegicus GN=Shank3 - [SHAN3_RAT]	451.92	0.2054	7	22	22	40	1806	192.3	8.88	0.592
D3Z9H2	Hyaluronan and proteoglycan link protein 4 (Predicted) OS=Rattus norvegicus GN=Hapln4 PE=4 SV=1 - [D3Z9H2_RAT]	454.16	0.42	3	11	12	32	400	42.7	8.85	0.592
G3V8Q9	Adenomatosis polyposis coli, isoform CRA_a OS=Rattus norvegicus GN=Apc PE=4 SV=1 - [G3V8Q9_RAT]	25.91	0.0169	3	3	3	3	2842	310.3	7.37	0.593
D3ZUX5	Coiled-coil-helix-coiled-coil-helix domain containing 3 (Predicted), isoform CRA_a OS=Rattus norvegicus GN=Chchd3 PE=4 SV=1 - [D3ZUX5_RAT]	82.61	0.2863	3	7	7	12	227	26.4	8.13	0.593
P47875	Cysteine and glycine-rich protein 1 OS=Rattus norvegicus GN=Csrp1 PE=2 SV=2 - [CSRP1_RAT]	137.17	0.4145	2	5	5	8	193	20.6	8.57	0.594
D3ZTQ5	A-kinase anchor protein 2 OS=Rattus norvegicus GN=Akap2 PE=4 SV=1 - [D3ZTQ5_RAT]	54.06	0.1019	7	6	6	9	883	97.3	5.2	0.594
D4A830	Protein Ppa2 OS=Rattus norvegicus GN=Ppa2 PE=4 SV=1 - [D4A830_RAT]	204.22	0.3	1	8	8	19	330	37.8	7.17	0.594
B0BNN3	Carbonic anhydrase 1 OS=Rattus norvegicus GN=Ca1 PE=1 SV=1 - [CAH1_RAT]	195.54	0.0996	1	2	2	7	261	28.3	7.42	0.594
D3ZBU7	Protein RGD1310819 OS=Rattus norvegicus GN=RGD1310819 PE=4 SV=1 - [D3ZBU7_RAT]	121.73	0.4047	3	9	12	19	551	58.7	9.67	0.594
D3ZND2	Uncharacterized protein OS=Rattus norvegicus PE=4 SV=1 - [D3ZND2_RAT]	239.88	0.1229	3	3	6	10	659	73	7.36	0.594
G3V864	Lipid phosphate phosphatase-related protein type 4 OS=Rattus norvegicus GN=Lppr4 PE=4 SV=1 - [G3V864_RAT]	108.65	0.0561	3	3	3	4	766	83.3	8.84	0.595
Q6P9U2	Similar to RIKEN cDNA 2410002F23 OS=Rattus norvegicus GN=Fv1 PE=2 SV=1 - [Q6P9U2_RAT]	52.32	0.0526	2	1	1	1	247	28	5.85	0.595
Q5RJR9	Serine (Or cysteine) proteinase inhibitor, clade H, member 1, isoform CRA_b OS=Rattus norvegicus GN=Serpinh1 PE=2 SV=1 - [Q5RJR9_RAT]	224.88	0.2902	3	8	8	18	417	46.5	8.82	0.595
G3V6S3	RCG28015, isoform CRA_b OS=Rattus norvegicus GN=Calu PE=4 SV=1 - [G3V6S3_RAT]	67.61	0.2	4	4	4	6	315	37	4.67	0.595
F1LPR1	Transcription elongation factor B polypeptide 2 (Fragment) OS=Rattus norvegicus GN=Tceb2 PE=4 SV=1 - [F1LPR1_RAT]	69.41	0.8462	6	7	7	20	117	13	5.01	0.595
F1LYA6	Protein Abi2 (Fragment) OS=Rattus norvegicus GN=Abi2 PE=4 SV=1 - [F1LYA6_RAT]	78.21	0.204	6	5	8	15	446	49.2	6.32	0.595
P13086	Succinyl-CoA ligase [ADP/GDP-forming] subunit alpha, mitochondrial OS=Rattus norvegicus GN=Suclg1 PE=2 SV=2 - [SUCA_RAT]	599	0.578	3	12	12	75	346	36.1	9.48	0.596
E9PT03	Protein Chchd2 OS=Rattus norvegicus GN=Chchd2 PE=4 SV=1 - [E9PT03_RAT]	72.72	0.2468	3	2	2	4	154	15.8	9.33	0.596
F1LPS8	Transcriptional activator protein Pur-alpha OS=Rattus norvegicus GN=Pura PE=4 SV=1 - [F1LPS8_RAT]	1032.84	0.6137	8	15	17	105	321	34.9	6.44	0.598
D3ZVA0	SH3 and multiple ankyrin repeat domains protein 1 OS=Rattus norvegicus GN=Shank1 PE=4 SV=1 - [D3ZVA0_RAT]	117.47	0.1019	10	12	12	19	1943	202.8	8.35	0.598
Q68FS4-2	Isoform 2 of Cytosol aminopeptidase OS=Rattus norvegicus GN=Lap3 - [AMPL_RAT]	611.03	0.5492	5	19	19	60	488	52.7	6.64	0.599
D3Z8Q0	Protein Rab11fip2 OS=Rattus norvegicus GN=Rab11fip2 PE=4 SV=1 - [D3Z8Q0_RAT]	48.52	0.0756	7	3	3	3	529	60	9.23	0.599
D3ZL93	Band 4.1-like protein 1 OS=Rattus norvegicus GN=Epb41l1 PE=4 SV=1 - [D3ZL93_RAT]	1266.66	0.2495	9	27	29	151	1551	171	5.34	0.599
B2GV72	Carbonyl reductase 3 OS=Rattus norvegicus GN=Cbr3 PE=2 SV=1 - [B2GV72_RAT]	45.14	0.1913	1	3	4	10	277	30.8	6.9	0.6
Q9QZM5	Abl interactor 1 OS=Rattus norvegicus GN=Abi1 PE=2 SV=3 - [ABI1_RAT]	106.78	0.3025	6	7	10	15	476	51.7	7.06	0.6
D3ZNS1	Pleckstrin homology-like domain family B member 1 OS=Rattus norvegicus GN=Phldb1 PE=4 SV=1 - [D3ZNS1_RAT]	49.93	0.0285	5	2	2	2	1370	149.9	8.94	0.6
D3ZET9	Protein Kab OS=Rattus norvegicus GN=Kab PE=4 SV=1 - [D3ZET9_RAT]	140.68	0.0888	5	9	10	14	1588	174.9	7.17	0.6
P41498	Low molecular weight phosphotyrosine protein phosphatase OS=Rattus norvegicus GN=Acp1 PE=1 SV=3 - [PPAC_RAT]	306.62	0.5127	2	3	7	30	158	18.1	6.52	0.601
G5ARZ3	U2 small nuclear ribonucleoprotein A (Fragment) OS=Heterocephalus glaber GN=GW7_19284 PE=4 SV=1 - [G5ARZ3_HETGA]	82.11	0.2143	3	3	3	4	210	23.3	9.76	0.601
Q66HI5	Ferritin OS=Rattus norvegicus GN=Fth1 PE=2 SV=2 - [Q66HI5_RAT]	61.75	0.2637	9	3	3	5	182	21.1	6.01	0.601
O70441	Synapsin-3 OS=Rattus norvegicus GN=Syn3 PE=1 SV=1 - [SYN3_RAT]	100.41	0.2038	2	5	9	25	579	63.3	9.44	0.601
Q5XFX0	Transgelin-2 OS=Rattus norvegicus GN=Tagln2 PE=1 SV=1 - [TAGL2_RAT]	307.61	0.603	6	7	8	23	199	22.4	8.25	0.603
F1M8B8	Protein RGD1306556 (Fragment) OS=Rattus norvegicus GN=RGD1306556 PE=4 SV=1 - [F1M8B8_RAT]	35.69	0.1062	1	2	2	4	292	32.4	5.91	0.603
F1MA82	Protein Map7 (Fragment) OS=Rattus norvegicus GN=Map7 PE=4 SV=1 - [F1MA82_RAT]	0	0.0182	1	1	1	1	713	80.4	9.67	0.603
F1LYU0	Uncharacterized protein (Fragment) OS=Rattus norvegicus GN=LOC100362814 PE=4 SV=1 - [F1LYU0_RAT]	31.13	0.0107	1	1	1	1	1677	180.3	9.25	0.604
P97603	Neogenin (Fragment) OS=Rattus norvegicus GN=Neo1 PE=2 SV=1 - [NEO1_RAT]	42.06	0.0254	4	2	2	3	1377	150.5	6.27	0.604
P07483	Fatty acid-binding protein, heart OS=Rattus norvegicus GN=Fabp3 PE=1 SV=2 - [FABPH_RAT]	266.18	0.6692	2	8	8	22	133	14.8	6.33	0.605
B2RYF7	WAS protein family homolog 1 OS=Rattus norvegicus GN=Wash1 PE=2 SV=1 - [WASH1_RAT]	102.79	0.1263	3	2	2	2	475	51.3	5.52	0.605
G3V798	Protein Sfrs4 OS=Rattus norvegicus GN=Srsf4 PE=4 SV=1 - [G3V798_RAT]	84.6	0.0451	3	1	2	4	488	55.6	11.33	0.605
G3V7L8	ATPase, H+ transporting, V1 subunit E isoform 1, isoform CRA_a OS=Rattus norvegicus GN=Atp6v1e1 PE=3 SV=1 - [G3V7L8_RAT]	2425.26	0.5177	5	13	13	139	226	26.1	8.43	0.606
Q4V8A7	Atp8b2 protein OS=Rattus norvegicus GN=Ubap2l PE=2 SV=1 - [Q4V8A7_RAT]	68.14	0.1517	4	4	4	7	580	62	6.89	0.606
D4A6V9	Protein Lmo7 OS=Rattus norvegicus GN=Lmo7 PE=4 SV=1 - [D4A6V9_RAT]	89.75	0.0696	6	8	8	9	1696	192.1	6.76	0.606
D3ZXH5	Protein Thoc4 OS=Rattus norvegicus GN=Thoc4 PE=4 SV=1 - [D3ZXH5_RAT]	56.5	0.2344	3	4	4	4	256	27	11.15	0.607
Q6AYQ8	Acylpyruvase FAHD1, mitochondrial OS=Rattus norvegicus GN=Fahd1 PE=2 SV=1 - [FAHD1_RAT]	147.64	0.3213	2	5	5	10	221	24.5	7.74	0.607
P20059	Hemopexin OS=Rattus norvegicus GN=Hpx PE=1 SV=3 - [HEMO_RAT]	84.29	0.2609	2	9	9	16	460	51.3	7.65	0.607
A1L1I3	Numb-like protein OS=Rattus norvegicus GN=Numbl PE=1 SV=1 - [NUMBL_RAT]	127.45	0.1303	4	5	7	8	614	65.5	8.82	0.608
Q78PB6-2	Isoform 2 of Nuclear distribution protein nudE-like 1 OS=Rattus norvegicus GN=Ndel1 - [NDEL1_RAT]	257.61	0.189	6	5	5	13	328	37	5.24	0.609
E9PTD4	Protein Sept4 OS=Rattus norvegicus GN=Sept4 PE=3 SV=1 - [E9PTD4_RAT]	404.38	0.3996	11	10	14	58	478	55	5.87	0.61
Q3B8N9	Biphenyl hydrolase-like (Serine hydrolase) OS=Rattus norvegicus GN=Bphl PE=2 SV=1 - [Q3B8N9_RAT]	108.19	0.268	1	6	6	10	291	32.8	8.79	0.61
G5B5Y4	Gamma-aminobutyric acid receptor-associated protein-like 2 (Fragment) OS=Heterocephalus glaber GN=GW7_15481 PE=3 SV=1 - [G5B5Y4_HETGA]	158.41	0.5566	3	6	6	17	106	12.2	8.1	0.61
F1LM72	Protein Ptprd (Fragment) OS=Rattus norvegicus GN=Ptprd PE=4 SV=1 - [F1LM72_RAT]	126.62	0.197	13	11	16	34	1386	156.2	6.51	0.61
Q497B0	Omega-amidase NIT2 OS=Rattus norvegicus GN=Nit2 PE=1 SV=1 - [NIT2_RAT]	319.01	0.4094	2	9	9	24	276	30.7	7.3	0.611
D4A6L0	Probable G-protein coupled receptor 158 OS=Rattus norvegicus GN=Gpr158 PE=3 SV=1 - [GP158_RAT]	375.92	0.2063	2	17	17	34	1202	134.4	8.03	0.611
F1LN83	Fetuin-B OS=Rattus norvegicus GN=Fetub PE=4 SV=1 - [F1LN83_RAT]	34.09	0.0714	3	2	2	2	378	41.5	7.09	0.611
F1LT49	Protein Lrrc47 (Fragment) OS=Rattus norvegicus GN=Lrrc47 PE=4 SV=1 - [F1LT49_RAT]	176.87	0.1876	1	8	8	17	581	63.6	8.24	0.613
Q3T940	Apolipoprotein H (Fragment) OS=Rattus norvegicus GN=Apoh PE=2 SV=1 - [Q3T940_RAT]	0	0.0639	2	1	1	2	266	29.4	8.28	0.613
Q5QD51-3	Isoform 3 of A-kinase anchor protein 12 OS=Rattus norvegicus GN=Akap12 - [AKA12_RAT]	532.64	0.182	5	19	19	39	1582	170.1	4.41	0.614
Q5BJV5	Nacad protein (Fragment) OS=Rattus norvegicus GN=Nacad PE=2 SV=1 - [Q5BJV5_RAT]	0	0.0442	2	2	2	2	588	61.6	5.87	0.614
G5BV72	Ubiquitin domain-containing protein UBFD1 OS=Heterocephalus glaber GN=GW7_04708 PE=4 SV=1 - [G5BV72_HETGA]	46.98	0.1043	3	2	2	2	278	31	9.23	0.614
P18437	Non-histone chromosomal protein HMG-17 OS=Rattus norvegicus GN=Hmgn2 PE=1 SV=2 - [HMGN2_RAT]	0	0.1333	1	1	1	2	90	9.4	9.88	0.615
G5AQI4	Peptidyl-prolyl cis-trans isomerase OS=Heterocephalus glaber GN=GW7_04372 PE=3 SV=1 - [G5AQI4_HETGA]	94.82	0.3277	5	4	5	17	177	19.2	8.07	0.616
Q63768	Adapter molecule crk OS=Rattus norvegicus GN=Crk PE=1 SV=1 - [CRK_RAT]	230.01	0.3586	4	8	8	31	304	33.8	5.55	0.616
D3ZEN5	Peroxiredoxin-5, mitochondrial OS=Rattus norvegicus GN=Prdx5 PE=4 SV=1 - [D3ZEN5_RAT]	2435.12	0.5822	2	1	12	181	213	22.3	8.25	0.616
G5BQF2	Short coiled-coil protein OS=Heterocephalus glaber GN=GW7_13073 PE=4 SV=1 - [G5BQF2_HETGA]	131.55	0.419	2	2	2	7	105	12.1	5.54	0.616
E3VX49	Cellular nucleic acid binding protein OS=Fukomys anselli PE=2 SV=1 - [E3VX49_9HYST]	48.43	0.2135	3	1	3	4	178	19.6	7.58	0.616
Q63228	Glia maturation factor beta OS=Rattus norvegicus GN=Gmfb PE=1 SV=2 - [GMFB_RAT]	99.05	0.6127	5	6	6	12	142	16.7	5.44	0.617
Q5I0L4	Cytosolic Fe-S cluster assembly factor NUBP1 OS=Rattus norvegicus GN=Nubp1 PE=2 SV=1 - [NUBP1_RAT]	71.15	0.1094	1	2	2	3	320	34	6.07	0.618
A1KXF7	TID-1 short isoform OS=Rattus norvegicus GN=Dnaja3 PE=2 SV=1 - [A1KXF7_RAT]	112.51	0.2354	7	6	6	13	429	46.7	9.51	0.618
F1M392	Protein Limch1 (Fragment) OS=Rattus norvegicus GN=Limch1 PE=4 SV=1 - [F1M392_RAT]	35.61	0.1195	3	9	9	10	979	110	5.53	0.618
D4A1G8	Uncharacterized protein OS=Rattus norvegicus PE=4 SV=1 - [D4A1G8_RAT]	246.74	0.1683	3	16	17	24	1575	171.6	6.73	0.619
F1M695	Uncharacterized protein (Fragment) OS=Rattus norvegicus GN=Yjefn3 PE=4 SV=1 - [F1M695_RAT]	122.99	0.1826	2	2	2	5	230	24.7	7.06	0.619
D3ZBY8	Palmitoyltransferase ZDHHC5 OS=Rattus norvegicus GN=Zdhhc5 PE=4 SV=1 - [D3ZBY8_RAT]	0	0.0246	1	1	1	1	650	71	8.97	0.619
D3ZKR3	Glyceraldehyde-3-phosphate dehydrogenase OS=Rattus norvegicus PE=3 SV=1 - [D3ZKR3_RAT]	2048.97	0.3063	35	1	8	168	333	35.9	8.87	0.62
D3ZPC7	Neural cell adhesion molecule L1 OS=Rattus norvegicus GN=L1cam PE=4 SV=1 - [D3ZPC7_RAT]	688.95	0.2414	10	19	20	71	1255	140.3	5.78	0.62
B5DEN5	Eukaryotic translation elongation factor 1 beta 2 OS=Rattus norvegicus GN=Eef1b2 PE=2 SV=1 - [B5DEN5_RAT]	181.42	0.5956	4	9	9	31	225	24.7	4.72	0.62
D3ZP47	Phosphohistidine phosphatase 1 (Predicted), isoform CRA_a OS=Rattus norvegicus GN=Phpt1 PE=4 SV=1 - [D3ZP47_RAT]	43.47	0.2581	1	3	3	11	124	14	5.53	0.62
P70587-4	Isoform 4 of Leucine-rich repeat-containing protein 7 OS=Rattus norvegicus GN=Lrrc7 - [LRRC7_RAT]	154.53	0.12	31	11	11	14	1450	162.4	6.65	0.62
P61972	Nuclear transport factor 2 OS=Rattus norvegicus GN=Nutf2 PE=1 SV=1 - [NTF2_RAT]	89.79	0.4803	2	4	4	11	127	14.5	5.38	0.621
F1LPE9	ELKS/Rab6-interacting/CAST family member 1 OS=Rattus norvegicus GN=Erc1 PE=4 SV=1 - [F1LPE9_RAT]	128.39	0.1456	6	7	13	18	948	108.8	6.61	0.621
F1M4L7	Protein Spats2 (Fragment) OS=Rattus norvegicus GN=Spats2 PE=4 SV=1 - [F1M4L7_RAT]	45.2	0.0389	2	1	1	1	360	39	6.95	0.621
F1M4S9	Protein Spred1 (Fragment) OS=Rattus norvegicus GN=Spred1 PE=4 SV=1 - [F1M4S9_RAT]	62.63	0.1378	4	2	2	3	225	25.8	7.71	0.621
G3V9T5	Stathmin OS=Rattus norvegicus GN=Stmn3 PE=3 SV=1 - [G3V9T5_RAT]	29.62	0.05	3	1	1	1	180	20.9	7.49	0.622
Q566Q8	UPF0696 protein C11orf68 homolog OS=Rattus norvegicus GN=Bles03 PE=1 SV=1 - [CK068_RAT]	35.23	0.2032	3	3	3	4	251	27.5	5.47	0.622
G5AQR2	Protocadherin-1 OS=Heterocephalus glaber GN=GW7_10589 PE=4 SV=1 - [G5AQR2_HETGA]	96.48	0.1407	1	3	13	21	1215	131.7	5.1	0.622
D4A520	Protein Pptc7 OS=Rattus norvegicus GN=Pptc7 PE=4 SV=1 - [D4A520_RAT]	44.41	0.0912	1	2	2	4	307	32.8	5.27	0.622
D4ADR6	Syntaphilin OS=Rattus norvegicus GN=Snph PE=4 SV=1 - [D4ADR6_RAT]	271.24	0.3312	4	10	10	29	468	50.9	5.88	0.623
G5C3E7	Large proline-rich protein BAT2 OS=Heterocephalus glaber GN=GW7_04777 PE=4 SV=1 - [G5C3E7_HETGA]	0	0.0113	3	2	2	3	1943	206	9.26	0.624
F1LS31	Caskin-1 OS=Rattus norvegicus GN=Caskin1 PE=4 SV=1 - [F1LS31_RAT]	304.94	0.2301	5	22	22	35	1430	150.2	9.14	0.625
Q63622	Disks large homolog 2 OS=Rattus norvegicus GN=Dlg2 PE=1 SV=1 - [DLG2_RAT]	459.01	0.4214	12	21	23	54	852	94.9	6.24	0.626
B1H259	Coagulation factor C homolog (Limulus polyphemus) (Predicted), isoform CRA_a OS=Rattus norvegicus GN=Coch PE=2 SV=1 - [B1H259_RAT]	41.86	0.0254	1	1	1	1	552	59.8	8.44	0.626
D3ZHG3	Uncharacterized protein OS=Rattus norvegicus PE=4 SV=1 - [D3ZHG3_RAT]	47.97	0.0363	2	1	1	1	662	72.2	8.24	0.627
Q5XIP0	DnaJ (Hsp40) homolog, subfamily B, member 4 OS=Rattus norvegicus GN=Dnajb4 PE=2 SV=1 - [Q5XIP0_RAT]	62.12	0.2938	3	6	7	13	337	37.8	8.59	0.627
O70593	Small glutamine-rich tetratricopeptide repeat-containing protein alpha OS=Rattus norvegicus GN=Sgta PE=1 SV=1 - [SGTA_RAT]	245.39	0.207	3	5	5	22	314	34.1	5.12	0.627
F1LM37	Protein Sf1 OS=Rattus norvegicus GN=Sf1 PE=4 SV=1 - [F1LM37_RAT]	115.32	0.1369	5	4	4	15	548	59.7	9.5	0.627
Q4KLL0	Transcription elongation factor A protein 1 OS=Rattus norvegicus GN=Tcea1 PE=2 SV=1 - [TCEA1_RAT]	119.91	0.3887	3	8	8	12	301	33.9	8.38	0.627
G5AWR8	Vacuolar protein sorting-associated protein 37B OS=Heterocephalus glaber GN=GW7_03134 PE=4 SV=1 - [G5AWR8_HETGA]	88.03	0.0833	2	1	1	2	216	23.7	8.88	0.627
O35147	Bcl2 antagonist of cell death OS=Rattus norvegicus GN=Bad PE=1 SV=2 - [BAD_RAT]	24.13	0.0927	1	2	2	2	205	22.2	8.53	0.627
D3ZDS1	Uncharacterized protein OS=Rattus norvegicus PE=3 SV=1 - [D3ZDS1_RAT]	1191.06	0.3013	20	2	7	157	302	32.7	6.54	0.629
Q2LC86	Numb isoform o/o OS=Rattus norvegicus GN=Numb PE=2 SV=1 - [Q2LC86_RAT]	91.81	0.0709	11	2	4	7	592	64.2	8.51	0.629
G5AZN2	TSC22 domain family protein 2 OS=Heterocephalus glaber GN=GW7_00095 PE=4 SV=1 - [G5AZN2_HETGA]	48.8	0.0439	5	1	3	5	661	67.9	5.07	0.629
D3ZWN1	Protein Zfp259 OS=Rattus norvegicus GN=Zfp259 PE=4 SV=1 - [D3ZWN1_RAT]	37.18	0.0261	1	1	1	1	459	50.8	4.74	0.629
F1LTJ5	Uncharacterized protein (Fragment) OS=Rattus norvegicus PE=4 SV=1 - [F1LTJ5_RAT]	311.85	0.0702	3	14	14	23	3492	375	6.27	0.63
F1M8D5	Protein Fam117b (Fragment) OS=Rattus norvegicus GN=Fam117b PE=4 SV=1 - [F1M8D5_RAT]	0	0.0792	1	2	2	3	480	51.7	9.41	0.631
Q6AY57	WD repeat domain phosphoinositide-interacting protein 2 OS=Rattus norvegicus GN=Wipi2 PE=2 SV=1 - [WIPI2_RAT]	101.57	0.1393	1	4	4	4	445	48.5	5.86	0.631
Q5EB89	Bckdha protein (Fragment) OS=Rattus norvegicus GN=Bckdha PE=2 SV=1 - [Q5EB89_RAT]	76.58	0.25	4	5	5	8	328	37.3	6.86	0.632
B2GV38	Ubiquitin-like protein 4A OS=Rattus norvegicus GN=Ubl4a PE=2 SV=1 - [UBL4A_RAT]	24.53	0.1019	1	1	1	1	157	17.8	8.44	0.632
Q5PPJ9	Endophilin-B2 OS=Rattus norvegicus GN=Sh3glb2 PE=2 SV=2 - [SHLB2_RAT]	112.26	0.3663	5	13	14	36	404	44.8	5.58	0.632
Q9Z0K6	Scrapie-responsive protein 1 OS=Rattus norvegicus GN=Scrg1 PE=2 SV=1 - [SCRG1_RAT]	39.97	0.1429	1	1	1	3	98	11.2	7.85	0.632
D3ZQ75	Protein Wnk2 OS=Rattus norvegicus GN=Wnk2 PE=4 SV=1 - [D3ZQ75_RAT]	90.21	0.0244	5	2	2	2	2006	213.1	6.15	0.633
F1M0D4	Cell surface glycoprotein MUC18 (Fragment) OS=Rattus norvegicus GN=Mcam PE=4 SV=1 - [F1M0D4_RAT]	42.74	0.0801	4	3	3	5	587	64.6	5.91	0.633
D3ZAU7	Protein Ttbk1 OS=Rattus norvegicus GN=Ttbk1 PE=4 SV=1 - [D3ZAU7_RAT]	42.94	0.0536	2	4	4	4	1307	141.5	5.5	0.633
F1LQN3	Reticulon-4 OS=Rattus norvegicus GN=Rtn4 PE=4 SV=1 - [F1LQN3_RAT]	922.89	0.4308	9	28	28	89	1163	126.3	4.49	0.634
P21775	3-ketoacyl-CoA thiolase A, peroxisomal OS=Rattus norvegicus GN=Acaa1a PE=2 SV=2 - [THIKA_RAT]	194.25	0.3797	10	10	10	23	424	43.8	8.22	0.635
Q9JHW0	Proteasome subunit beta type-7 OS=Rattus norvegicus GN=Psmb7 PE=1 SV=1 - [PSB7_RAT]	168.97	0.3502	2	6	6	16	277	29.9	7.97	0.636
F1M9V3	Enolase (Fragment) OS=Rattus norvegicus PE=3 SV=1 - [F1M9V3_RAT]	42.91	0.0616	1	1	1	7	357	39.6	7.62	0.636
F1LZJ4	Uncharacterized protein (Fragment) OS=Rattus norvegicus GN=Hyi PE=4 SV=1 - [F1LZJ4_RAT]	35.57	0.1429	1	1	1	1	140	15.4	5.22	0.637
F1LWN1	Protein Ncoa7 (Fragment) OS=Rattus norvegicus GN=Ncoa7 PE=4 SV=1 - [F1LWN1_RAT]	0	0.013	1	1	1	1	846	94.7	5.07	0.637
D3ZAP5	Calcium-dependent secretion activator 1 OS=Rattus norvegicus GN=Cadps PE=4 SV=1 - [D3ZAP5_RAT]	433.27	0.2406	4	1	26	74	1351	152.4	5.74	0.638
D3ZBD3	Protein Slain2 OS=Rattus norvegicus GN=Slain2 PE=4 SV=1 - [D3ZBD3_RAT]	43.97	0.0534	3	2	2	2	581	62.4	9.45	0.638
D4A1G6	DnaJ homolog subfamily C member 8 OS=Rattus norvegicus GN=Dnajc8 PE=4 SV=1 - [D4A1G6_RAT]	0	0.105	4	2	2	2	181	21.1	5.82	0.638
P35171	Cytochrome c oxidase subunit 7A2, mitochondrial OS=Rattus norvegicus GN=Cox7a2 PE=1 SV=1 - [CX7A2_RAT]	89.03	0.4096	1	2	2	7	83	9.3	10.27	0.638
P45592	Cofilin-1 OS=Rattus norvegicus GN=Cfl1 PE=1 SV=3 - [COF1_RAT]	1684.83	0.753	4	11	16	212	166	18.5	8.09	0.639
G5C5X1	Polypyrimidine tract-binding protein 1 (Fragment) OS=Heterocephalus glaber GN=GW7_08108 PE=4 SV=1 - [G5C5X1_HETGA]	92.61	0.1095	2	1	3	7	548	58.7	9.25	0.639
P04639	Apolipoprotein A-I OS=Rattus norvegicus GN=Apoa1 PE=1 SV=2 - [APOA1_RAT]	43.4	0.1699	1	3	3	5	259	30	5.74	0.639
Q7TNM3	Oligodendrocyte-myelin glycoprotein OS=Rattus norvegicus GN=Omg PE=2 SV=1 - [Q7TNM3_RAT]	335.22	0.25	2	10	11	53	440	49.2	7.74	0.639
F1LS79	Uncharacterized protein OS=Rattus norvegicus GN=Cspg4 PE=4 SV=1 - [F1LS79_RAT]	36.97	0.0159	2	2	2	2	2326	251.9	5.48	0.64
D3ZRT4	ADP-sugar pyrophosphatase OS=Rattus norvegicus GN=Nudt5 PE=3 SV=1 - [D3ZRT4_RAT]	35.24	0.0769	2	1	1	2	169	18.6	5.27	0.64
F1M742	Formin-binding protein 1-like (Fragment) OS=Rattus norvegicus GN=Fnbp1l PE=4 SV=1 - [F1M742_RAT]	81.94	0.0294	7	1	1	2	544	63.1	6.34	0.64
H9KVF4	Serine/threonine-protein kinase BRSK1 (Fragment) OS=Rattus norvegicus GN=Brsk1 PE=4 SV=1 - [H9KVF4_RAT]	60.07	0.1107	3	5	6	9	777	85.2	9.23	0.642
D3ZW55	Inosine triphosphate pyrophosphatase OS=Rattus norvegicus GN=Itpa PE=3 SV=1 - [ITPA_RAT]	383.5	0.5707	2	7	7	31	198	21.9	5.66	0.643
D3ZGY1	Protein Wibg OS=Rattus norvegicus GN=Wibg PE=4 SV=1 - [D3ZGY1_RAT]	0	0.0542	1	1	1	1	203	22.7	9.64	0.643
F1M382	Sequestosome-1 (Fragment) OS=Rattus norvegicus GN=Sqstm1 PE=4 SV=1 - [F1M382_RAT]	36.24	0.1696	6	2	2	2	224	23.5	4.36	0.643
Q9Z0W5	Protein kinase C and casein kinase substrate in neurons protein 1 OS=Rattus norvegicus GN=Pacsin1 PE=1 SV=1 - [PACN1_RAT]	1064.05	0.5533	5	24	24	139	441	50.4	5.24	0.644
Q4KLZ3	DAZ associated protein 1 OS=Rattus norvegicus GN=Dazap1 PE=2 SV=1 - [Q4KLZ3_RAT]	198.94	0.1802	3	4	4	12	405	43.1	8.56	0.645
O08838	Amphiphysin OS=Rattus norvegicus GN=Amph PE=1 SV=1 - [AMPH_RAT]	1262.81	0.4392	5	21	23	127	683	74.8	4.64	0.645
P23358	60S ribosomal protein L12 OS=Rattus norvegicus GN=Rpl12 PE=2 SV=1 - [RL12_RAT]	391.43	0.4545	11	5	5	26	165	17.8	9.42	0.645
D4A9L0	Protein RGD1310819 OS=Rattus norvegicus GN=RGD1310819 PE=4 SV=1 - [D4A9L0_RAT]	174.22	0.3123	1	9	12	19	791	84.5	5.78	0.645
F1LRT5	Bis(5'-adenosyl)-triphosphatase OS=Rattus norvegicus GN=Fhit PE=4 SV=1 - [F1LRT5_RAT]	150.58	0.26	3	3	3	10	150	17.4	6.64	0.645
G5ALU6	Stromal membrane-associated protein 1 OS=Heterocephalus glaber GN=GW7_17603 PE=4 SV=1 - [G5ALU6_HETGA]	80.93	0.1006	1	3	3	9	467	50.1	8.5	0.647
D4A732	Protein Fam125b OS=Rattus norvegicus GN=Fam125b PE=4 SV=1 - [D4A732_RAT]	65.87	0.224	1	3	3	5	250	27.9	8.75	0.647
F1LRZ7	Neurofilament heavy polypeptide OS=Rattus norvegicus GN=Nefh PE=3 SV=1 - [F1LRZ7_RAT]	2739.53	0.2848	12	27	30	266	1064	114.3	5.81	0.648
G5BFI1	Galectin-related protein A (Fragment) OS=Heterocephalus glaber GN=GW7_13135 PE=4 SV=1 - [G5BFI1_HETGA]	243.72	0.3438	2	5	5	18	160	17.8	6.09	0.649
Q6PEC0	Bis(5'-nucleosyl)-tetraphosphatase [asymmetrical] OS=Rattus norvegicus GN=Nudt2 PE=2 SV=3 - [AP4A_RAT]	71.38	0.1361	1	1	1	1	147	16.9	5.53	0.649
Q5I034	Uncharacterized protein C12orf43 homolog OS=Rattus norvegicus PE=2 SV=1 - [CL043_RAT]	58.71	0.1191	2	3	3	3	277	30	7.66	0.649
D3ZFU3	Protein Sdr39u1 OS=Rattus norvegicus GN=Sdr39u1 PE=4 SV=1 - [D3ZFU3_RAT]	191.9	0.1701	3	3	3	10	294	31.6	8.19	0.649
D3ZCG4	Protein Spag7 OS=Rattus norvegicus GN=Spag7 PE=4 SV=1 - [D3ZCG4_RAT]	45.07	0.2026	1	3	3	4	227	26	7.43	0.649
D3ZQJ4	Protein Agfg2 OS=Rattus norvegicus GN=Agfg2 PE=4 SV=1 - [D3ZQJ4_RAT]	55.31	0.1418	4	3	3	5	282	30	9.04	0.65
D3ZCX0	Protein Rsu1 OS=Rattus norvegicus GN=Rsu1 PE=4 SV=1 - [D3ZCX0_RAT]	33.11	0.3755	3	5	5	7	277	31.4	8.63	0.651
Q5BJX2	Pdhx protein (Fragment) OS=Rattus norvegicus GN=Pdhx PE=2 SV=1 - [Q5BJX2_RAT]	394.12	0.3105	3	11	11	40	380	40.9	8.69	0.651
D3ZC90	Protein RGD1564809 OS=Rattus norvegicus GN=RGD1564809 PE=4 SV=1 - [D3ZC90_RAT]	35.1	0.0484	2	1	1	1	310	34.5	8.78	0.651
Q63ZY8	Coiled-coil-helix-coiled-coil-helix domain containing 10 OS=Rattus norvegicus GN=Chchd10 PE=2 SV=1 - [Q63ZY8_RAT]	108.9	0.1667	1	1	1	4	138	13.8	8.22	0.651
B0BNA7	Eukaryotic translation initiation factor 3 subunit I OS=Rattus norvegicus GN=Eif3i PE=2 SV=1 - [EIF3I_RAT]	33.21	0.12	2	3	3	3	325	36.4	5.64	0.652
F1LMW3	G-protein-coupled receptor 56 OS=Rattus norvegicus GN=Gpr56 PE=4 SV=1 - [F1LMW3_RAT]	110.88	0.1208	2	4	4	7	687	77.2	8.59	0.652
G3V9E3	Caldesmon 1, isoform CRA_b OS=Rattus norvegicus GN=Cald1 PE=4 SV=1 - [G3V9E3_RAT]	98.86	0.0527	3	2	2	3	531	60.6	6.58	0.653
G5C131	Ubiquilin-2 OS=Heterocephalus glaber GN=GW7_11020 PE=4 SV=1 - [G5C131_HETGA]	1018.28	0.2816	1	1	10	69	625	65.9	5.24	0.653
F1M6V8	Protein Strn4 OS=Rattus norvegicus GN=Strn4 PE=4 SV=1 - [F1M6V8_RAT]	131.03	0.1858	3	8	9	13	759	81.4	5.36	0.653
Q5XIM5	Protein CDV3 homolog OS=Rattus norvegicus GN=Cdv3 PE=2 SV=1 - [CDV3_RAT]	50.59	0.3898	5	5	5	7	236	24.3	5.86	0.654
F1LRE1	Glutathione reductase (Fragment) OS=Rattus norvegicus GN=Gsr PE=3 SV=1 - [F1LRE1_RAT]	204.26	0.3636	5	9	9	17	451	48.7	7.75	0.655
G5AL24	Microtubule-associated protein OS=Heterocephalus glaber GN=GW7_13401 PE=4 SV=1 - [G5AL24_HETGA]	3111.13	0.1907	1	3	28	225	1809	197.1	4.89	0.656
G5BA47	Eukaryotic peptide chain release factor subunit 1 OS=Heterocephalus glaber GN=GW7_10090 PE=4 SV=1 - [G5BA47_HETGA]	28	0.0343	2	1	1	1	437	49	5.71	0.656
D4AD39	Protein Rad23a OS=Rattus norvegicus GN=Rad23a PE=4 SV=1 - [D4AD39_RAT]	92.13	0.2204	3	4	6	9	363	39.6	4.58	0.656
Q80X08	WASH complex subunit FAM21 OS=Rattus norvegicus GN=Fam21 PE=2 SV=1 - [FAM21_RAT]	121.83	0.1039	5	7	7	8	1328	145.1	4.77	0.656
Q505I4	UPF0235 protein C15orf40 homolog OS=Rattus norvegicus PE=2 SV=1 - [CO040_RAT]	0	0.1032	1	1	1	2	126	13.3	9.16	0.656
Q32Q06	AP-1 complex subunit mu-1 OS=Rattus norvegicus GN=Ap1m1 PE=1 SV=3 - [AP1M1_RAT]	0	0.0402	1	1	1	1	423	48.5	7.3	0.657
D3ZC31	Protein RGD1560608 OS=Rattus norvegicus GN=RGD1560608 PE=4 SV=1 - [D3ZC31_RAT]	30.2	0.1681	1	1	1	1	119	11.8	4.97	0.657
G5BPE4	Synapsin-3 OS=Heterocephalus glaber GN=GW7_07164 PE=4 SV=1 - [G5BPE4_HETGA]	49.15	0.1194	1	1	5	19	578	62.9	9.29	0.658
Q9ERQ6	Chondroitin sulfate proteoglycan 5 OS=Rattus norvegicus GN=Cspg5 PE=1 SV=1 - [CSPG5_RAT]	95.82	0.0876	4	3	3	5	571	60.9	4.53	0.658
B5DFF4	Protein Vps37c OS=Rattus norvegicus GN=Vps37c PE=2 SV=1 - [B5DFF4_RAT]	67.46	0.102	1	2	2	2	353	38.4	5.21	0.659
F8WG91	ADP-ribosylation factor-like protein 3 (Fragment) OS=Rattus norvegicus GN=Arl3 PE=3 SV=1 - [F8WG91_RAT]	246.93	0.6464	3	9	9	24	181	20.3	7.24	0.659
G5BV17	D-3-phosphoglycerate dehydrogenase OS=Heterocephalus glaber GN=GW7_10423 PE=3 SV=1 - [G5BV17_HETGA]	340.13	0.2477	2	1	11	44	533	56.6	6.9	0.659
B1WBX6	Smap2 protein OS=Rattus norvegicus GN=Smap2 PE=2 SV=1 - [B1WBX6_RAT]	50.46	0.0818	2	3	3	7	428	46.5	8.87	0.659
F1M177	Uncharacterized protein (Fragment) OS=Rattus norvegicus PE=4 SV=1 - [F1M177_RAT]	50.95	0.0573	3	1	1	1	314	36.4	4.6	0.659
G5C6V6	Poly(RC)-binding protein 1 OS=Heterocephalus glaber GN=GW7_05841 PE=4 SV=1 - [G5C6V6_HETGA]	410.66	0.5887	8	8	13	41	355	37.4	7.09	0.66
F1M853	Protein Rrbp1 (Fragment) OS=Rattus norvegicus GN=Rrbp1 PE=4 SV=1 - [F1M853_RAT]	140.01	0.0921	3	9	9	11	1324	143.2	8.97	0.66
Q6P136	Hyou1 protein OS=Rattus norvegicus GN=Hyou1 PE=2 SV=1 - [Q6P136_RAT]	1035.54	0.3367	4	22	22	64	998	111.2	5.19	0.66
F1LXQ7	Protein Arhgap21 (Fragment) OS=Rattus norvegicus GN=Arhgap21 PE=4 SV=1 - [F1LXQ7_RAT]	72.54	0.0587	3	8	9	14	1925	212.7	7.97	0.66
D4A7N1	Coiled-coil-helix-coiled-coil-helix domain-containing protein 6, mitochondrial OS=Rattus norvegicus GN=Chchd6 PE=3 SV=1 - [CHCH6_RAT]	119.63	0.2567	2	6	6	14	261	29.2	7.94	0.66
D3ZTC1	Contactin-3 OS=Rattus norvegicus GN=Cntn3 PE=4 SV=1 - [D3ZTC1_RAT]	0	0.0222	3	1	1	2	901	98.4	5.81	0.66
G3V7Y3	ATP synthase subunit delta, mitochondrial OS=Rattus norvegicus GN=Atp5d PE=3 SV=1 - [G3V7Y3_RAT]	704.1	0.4167	6	4	4	49	168	17.6	5.24	0.661
F1LU52	Uncharacterized protein (Fragment) OS=Rattus norvegicus PE=4 SV=1 - [F1LU52_RAT]	135.08	0.0389	11	13	16	22	5328	607.8	5.77	0.661
D4A3M7	Uncharacterized protein OS=Rattus norvegicus PE=4 SV=1 - [D4A3M7_RAT]	29.81	0.0464	1	1	1	1	431	47.7	4.54	0.661
Q62920	PDZ and LIM domain protein 5 OS=Rattus norvegicus GN=Pdlim5 PE=1 SV=2 - [PDLI5_RAT]	38.88	0.0609	6	2	2	3	591	63.2	8.38	0.663
P27867	Sorbitol dehydrogenase OS=Rattus norvegicus GN=Sord PE=1 SV=4 - [DHSO_RAT]	134.14	0.1681	2	5	5	12	357	38.2	7.44	0.663
B2GV06	Succinyl-CoA:3-ketoacid coenzyme A transferase 1, mitochondrial OS=Rattus norvegicus GN=Oxct1 PE=1 SV=1 - [SCOT1_RAT]	1442.49	0.4942	3	11	16	134	520	56.2	8.47	0.663
P01835	Ig kappa chain C region, B allele OS=Rattus norvegicus PE=1 SV=1 - [KACB_RAT]	34.85	0.2642	4	2	2	5	106	11.6	5.16	0.663
Q5FWS6	Kazrin OS=Rattus norvegicus GN=Kazn PE=2 SV=2 - [KAZRN_RAT]	197.1	0.0603	4	3	3	8	780	86.9	6.79	0.664
D4A788	Phosphopantothenoylcysteine decarboxylase (Predicted), isoform CRA_b OS=Rattus norvegicus GN=Ppcdc PE=4 SV=1 - [D4A788_RAT]	54.92	0.0784	2	1	1	1	204	22.4	6.1	0.664
B2RYB2	Putative uncharacterized protein RGD1306215_predicted OS=Rattus norvegicus GN=RGD1306215 PE=4 SV=1 - [B2RYB2_RAT]	44.57	0.1574	3	1	1	1	108	11.4	7.3	0.664
D3ZVH6	Protein Vps41 OS=Rattus norvegicus GN=Vps41 PE=4 SV=1 - [D3ZVH6_RAT]	0	0.0306	3	1	1	1	719	83.5	5.45	0.664
Q63091	CCAAT binding transcription factor-B subunit OS=Rattus norvegicus GN=Nfyb PE=2 SV=1 - [Q63091_RAT]	65.12	0.1419	5	1	1	1	148	16.3	4.91	0.664
F1M1S1	Ubiquitin carboxyl-terminal hydrolase (Fragment) OS=Rattus norvegicus GN=Usp10 PE=3 SV=1 - [F1M1S1_RAT]	74.37	0.0214	2	1	1	2	794	87.2	5.17	0.665
Q923V8	15 kDa selenoprotein OS=Rattus norvegicus GN=Sep15 PE=1 SV=3 - [SEP15_RAT]	54.11	0.179	1	1	1	1	162	17.8	5.35	0.666
G5BFI6	Eukaryotic translation initiation factor 1b OS=Heterocephalus glaber GN=GW7_16947 PE=4 SV=1 - [G5BFI6_HETGA]	35.37	0.4057	7	1	3	3	106	12	7.44	0.667
Q66HA6	ADP-ribosylation factor-like protein 8B OS=Rattus norvegicus GN=Arl8b PE=2 SV=1 - [ARL8B_RAT]	137.94	0.4032	2	1	6	14	186	21.5	8.43	0.669
B5DF91	ELAV (Embryonic lethal, abnormal vision, Drosophila)-like 1 (Hu antigen R) OS=Rattus norvegicus GN=Elavl1 PE=2 SV=1 - [B5DF91_RAT]	79.82	0.0951	4	3	3	5	326	36.1	9.04	0.669
D3Z9X1	Uncharacterized protein OS=Rattus norvegicus PE=3 SV=1 - [D3Z9X1_RAT]	672.62	0.1938	1	1	11	73	552	59	7.9	0.669
D4A944	Protein Snrnp40 OS=Rattus norvegicus GN=Snrnp40 PE=4 SV=1 - [D4A944_RAT]	0	0.0334	2	1	1	1	359	39.5	8.43	0.669
F1M8I7	Ena/VASP-like protein (Fragment) OS=Rattus norvegicus GN=Evl PE=4 SV=1 - [F1M8I7_RAT]	60.03	0.1301	4	3	3	4	392	42	8.35	0.669
D4A583	Protein Dnajc6 OS=Rattus norvegicus GN=Dnajc6 PE=4 SV=1 - [D4A583_RAT]	378.26	0.2738	4	15	16	52	913	99.8	7.12	0.67
F1LUI2	Glyceraldehyde-3-phosphate dehydrogenase (Fragment) OS=Rattus norvegicus PE=3 SV=1 - [F1LUI2_RAT]	1166.34	0.2402	3	1	4	147	179	19.1	8.06	0.67
O08773	Regulator of G-protein signaling 14 OS=Rattus norvegicus GN=Rgs14 PE=1 SV=1 - [RGS14_RAT]	93.17	0.1507	2	5	5	8	544	59.5	7.46	0.67
B0BN63	LOC681996 protein OS=Rattus norvegicus GN=LOC681996 PE=2 SV=1 - [B0BN63_RAT]	417.26	0.3018	3	8	8	30	338	38.1	5.53	0.67
A1L114	Fga protein OS=Rattus norvegicus GN=Fga PE=2 SV=1 - [A1L114_RAT]	71.14	0.0927	7	4	4	6	550	60.5	7.43	0.67
G3V6R5	Sulfite oxidase OS=Rattus norvegicus GN=Suox PE=4 SV=1 - [G3V6R5_RAT]	27.88	0.0824	3	2	2	2	546	60.8	6.8	0.67
G5C1C8	Tropomodulin-1 OS=Heterocephalus glaber GN=GW7_18478 PE=4 SV=1 - [G5C1C8_HETGA]	127.08	0.1727	5	4	5	12	359	40.5	5.1	0.671
F1M9V2	Vesicle-associated membrane protein 1 (Fragment) OS=Rattus norvegicus GN=Vamp1 PE=4 SV=1 - [F1M9V2_RAT]	201.84	0.3565	6	3	4	11	115	12.4	6.67	0.671
O70143-2	Isoform p52 of SHC-transforming protein 3 OS=Rattus norvegicus GN=Shc3 - [SHC3_RAT]	68.92	0.116	4	3	3	3	474	52.1	7.3	0.671
Q5PQZ9	NADH dehydrogenase [ubiquinone] 1 subunit C2 OS=Rattus norvegicus GN=Ndufc2 PE=2 SV=1 - [Q5PQZ9_RAT]	76.4	0.3417	1	3	3	6	120	14.3	9.39	0.672
F1M983	Protein Cfh OS=Rattus norvegicus GN=Cfh PE=4 SV=1 - [F1M983_RAT]	53.94	0.0276	4	2	2	2	1234	139.9	6.87	0.672
P47971	Neuronal pentraxin-1 OS=Rattus norvegicus GN=Nptx1 PE=1 SV=1 - [NPTX1_RAT]	352.9	0.2778	2	8	9	23	432	47.2	6.7	0.672
G5B4F2	MKL/myocardin-like protein 2 OS=Heterocephalus glaber GN=GW7_20535 PE=4 SV=1 - [G5B4F2_HETGA]	24.26	0.0258	1	1	4	5	1086	118.1	6.32	0.672
G5BNG5	Tumor necrosis factor receptor superfamily member 21 OS=Heterocephalus glaber GN=GW7_19183 PE=4 SV=1 - [G5BNG5_HETGA]	37.25	0.0827	2	1	1	1	278	30.9	5.16	0.672
D4A6Z2	Uncharacterized protein OS=Rattus norvegicus GN=Cpd PE=4 SV=1 - [D4A6Z2_RAT]	51.19	0.03	7	2	3	4	1133	126.3	6.1	0.673
D3ZI37	Protein Stam OS=Rattus norvegicus GN=Stam PE=4 SV=1 - [D3ZI37_RAT]	100.99	0.192	4	7	7	14	500	54.5	4.82	0.673
F1LUC1	Protein Fam13c1 (Fragment) OS=Rattus norvegicus GN=Fam13c PE=4 SV=1 - [F1LUC1_RAT]	41.09	0.0403	2	1	1	1	496	55.3	6.55	0.673
G5C4T6	Splicing factor, arginine/serine-rich 11 (Fragment) OS=Heterocephalus glaber GN=GW7_08728 PE=4 SV=1 - [G5C4T6_HETGA]	71.38	0.0863	7	3	3	3	452	51.1	10.51	0.674
F1LRL9	MAP1B heavy chain OS=Rattus norvegicus GN=Map1b PE=4 SV=1 - [F1LRL9_RAT]	3250.42	0.3901	5	70	72	305	2461	269.5	4.81	0.675
G5AUX2	Echinoderm microtubule-associated protein-like 2 OS=Heterocephalus glaber GN=GW7_18097 PE=4 SV=1 - [G5AUX2_HETGA]	0	0.0223	1	1	1	2	1078	116.4	6.67	0.675
F1LMW7	Myristoylated alanine-rich C-kinase substrate OS=Rattus norvegicus GN=Marcks PE=4 SV=1 - [F1LMW7_RAT]	2211.62	0.4045	2	8	8	101	309	29.8	4.34	0.675
G3V960	Guanidinoacetate methyltransferase, isoform CRA_a OS=Rattus norvegicus GN=Gamt PE=4 SV=1 - [G3V960_RAT]	122.93	0.3432	3	5	5	10	236	26.4	6.27	0.675
G5BGT9	Formin-2 (Fragment) OS=Heterocephalus glaber GN=GW7_20222 PE=4 SV=1 - [G5BGT9_HETGA]	141.25	0.0429	1	2	2	6	933	102.6	5.77	0.675
F1LSL6	Disks large-associated protein 2 (Fragment) OS=Rattus norvegicus GN=Dlgap2 PE=4 SV=1 - [F1LSL6_RAT]	82.97	0.0719	4	3	5	10	1002	112.9	7.25	0.676
Q63475	Receptor-type tyrosine-protein phosphatase N2 OS=Rattus norvegicus GN=Ptprn2 PE=2 SV=1 - [PTPR2_RAT]	77.69	0.1125	2	8	8	10	1004	111.8	5.73	0.677
Q9EPH2	MARCKS-related protein OS=Rattus norvegicus GN=Marcksl1 PE=2 SV=3 - [MRP_RAT]	272.51	0.5578	2	6	6	18	199	19.8	4.65	0.677
D4A3J9	Protein Cp110 OS=Rattus norvegicus GN=Ccp110 PE=4 SV=1 - [D4A3J9_RAT]	41.44	0.0228	1	1	1	1	1007	111.3	8.98	0.677
F1LQV9	Protein lin-7 homolog A OS=Rattus norvegicus GN=Lin7a PE=4 SV=1 - [F1LQV9_RAT]	86.41	0.445	5	4	10	25	218	24.4	8.73	0.678
F1LZX9	Uncharacterized protein (Fragment) OS=Rattus norvegicus PE=3 SV=1 - [F1LZX9_RAT]	87.04	0.112	3	8	8	14	982	108.9	5.62	0.678
D3ZV16	Protein Krt86 OS=Rattus norvegicus GN=Krt86 PE=3 SV=1 - [D3ZV16_RAT]	56.62	0.035	24	1	2	12	428	48	5.63	0.678
B5DES0	Protein Snrpd2 OS=Rattus norvegicus GN=Snrpd2 PE=4 SV=1 - [B5DES0_RAT]	0	0.5339	2	6	6	9	118	13.5	9.91	0.679
Q6AYU2	Pcbp2 protein OS=Rattus norvegicus GN=Pcbp2 PE=2 SV=1 - [Q6AYU2_RAT]	436.36	0.5635	15	7	14	51	362	38.2	6.79	0.679
D4ACH6	Uncharacterized protein OS=Rattus norvegicus GN=Dtna-ps1 PE=4 SV=1 - [D4ACH6_RAT]	203.91	0.1431	9	7	7	12	685	77.4	6.64	0.679
B3GS92	Gephyrin isoform OS=Rattus norvegicus GN=Gphn PE=2 SV=1 - [B3GS92_RAT]	622.09	0.5479	4	1	24	66	730	79.1	5.48	0.68
Q6MG82	Proline-rich transmembrane protein 1 OS=Rattus norvegicus GN=Prrt1 PE=2 SV=2 - [PRRT1_RAT]	68.08	0.1209	1	3	3	5	306	31.4	7.65	0.68
D3ZXX2	Protein Flna OS=Rattus norvegicus GN=Flna PE=4 SV=1 - [D3ZXX2_RAT]	101.36	0.0479	4	7	8	14	2607	276.8	6.04	0.681
G5C4U0	Zinc finger Ran-binding domain-containing protein 2 OS=Heterocephalus glaber GN=GW7_08732 PE=4 SV=1 - [G5C4U0_HETGA]	30.11	0.0893	3	2	2	3	280	31.6	7.94	0.682
D3ZUU6	RCG25681 OS=Rattus norvegicus GN=LOC100912012 PE=4 SV=1 - [D3ZUU6_RAT]	55.39	0.0594	1	1	1	1	202	22.3	5.44	0.682
D4A4L5	Protein RGD1563216 OS=Rattus norvegicus GN=RGD1563216 PE=4 SV=1 - [D4A4L5_RAT]	44.43	0.3117	2	4	4	6	154	16.7	5.27	0.682
F1LRS5	Protein Aplp1 (Fragment) OS=Rattus norvegicus GN=Aplp1 PE=4 SV=1 - [F1LRS5_RAT]	92.09	0.1041	4	5	5	13	605	67.8	5.64	0.682
D3ZQG1	Uncharacterized protein OS=Rattus norvegicus GN=LOC687994 PE=4 SV=1 - [D3ZQG1_RAT]	0	0.0195	2	1	1	1	665	72.5	8.9	0.683
D3ZZW2	Protein Ccdc72 OS=Rattus norvegicus GN=Tma7 PE=4 SV=1 - [D3ZZW2_RAT]	20.94	0.25	2	2	2	2	64	7.1	9.99	0.684
G5B8S2	Myosin-14 OS=Heterocephalus glaber GN=GW7_15319 PE=4 SV=1 - [G5B8S2_HETGA]	117.05	0.0362	1	1	6	10	1739	197	6.27	0.684
D3ZUL3	Protein Col6a1 OS=Rattus norvegicus GN=Col6a1 PE=4 SV=1 - [D3ZUL3_RAT]	55.41	0.0302	1	2	2	2	1025	108.7	5.36	0.684
F1LQB5	Microtubule-associated protein OS=Rattus norvegicus GN=Map4 PE=4 SV=1 - [F1LQB5_RAT]	341.14	0.3075	4	1	23	53	1057	110.4	4.75	0.684
F1LV13	Protein Hnrpm OS=Rattus norvegicus GN=Hnrpm PE=4 SV=1 - [F1LV13_RAT]	149.58	0.242	8	13	13	23	690	73.7	8.75	0.684
Q5PQV5	Trophoblast glycoprotein OS=Rattus norvegicus GN=Tpbg PE=2 SV=1 - [TPBG_RAT]	0	0.0329	1	1	1	1	426	46.5	6.92	0.684
F1LRK4	Protein Grsf1 (Fragment) OS=Rattus norvegicus GN=Grsf1 PE=4 SV=1 - [F1LRK4_RAT]	112.82	0.1191	3	2	2	7	361	41.3	5.33	0.684
P67779	Prohibitin OS=Rattus norvegicus GN=Phb PE=1 SV=1 - [PHB_RAT]	1438.18	0.7831	11	15	15	89	272	29.8	5.76	0.685
Q3MHS8	Sin3-associated polypeptide 18 OS=Rattus norvegicus GN=Sap18 PE=2 SV=1 - [Q3MHS8_RAT]	112.07	0.3203	4	3	3	4	153	17.6	9.35	0.685
Q60587	Trifunctional enzyme subunit beta, mitochondrial OS=Rattus norvegicus GN=Hadhb PE=1 SV=1 - [ECHB_RAT]	284.66	0.3432	2	12	12	37	475	51.4	9.47	0.685
D3ZQ70	mRNA cap guanine-N7 methyltransferase OS=Rattus norvegicus GN=Rnmt PE=3 SV=1 - [D3ZQ70_RAT]	54.12	0.0569	2	1	1	1	404	46.1	7.05	0.685
F1MAH8	Protein Clip1 OS=Rattus norvegicus GN=Clip1 PE=4 SV=1 - [F1MAH8_RAT]	150.91	0.0962	7	5	9	14	1320	148.2	5.31	0.685
F1LSM3	WD repeat-containing protein 44 (Fragment) OS=Rattus norvegicus GN=Wdr44 PE=4 SV=1 - [F1LSM3_RAT]	53	0.0652	3	4	4	6	890	98.9	5.8	0.685
F1LXB9	Protein RGD1565478 (Fragment) OS=Rattus norvegicus GN=RGD1565478 PE=4 SV=1 - [F1LXB9_RAT]	49.34	0.2389	13	2	2	3	113	12.5	8.46	0.685
Q568Y2	Diphthamide biosynthesis protein 2 OS=Rattus norvegicus GN=Dph2 PE=2 SV=1 - [DPH2_RAT]	58.96	0.045	1	1	1	1	489	52.3	5.35	0.686
D3ZJ63	Uncharacterized protein OS=Rattus norvegicus PE=4 SV=1 - [D3ZJ63_RAT]	117.19	0.1232	1	2	4	5	641	69.2	8.98	0.686
Q4KLF8	Actin-related protein 2/3 complex subunit 5 OS=Rattus norvegicus GN=Arpc5 PE=1 SV=3 - [ARPC5_RAT]	116.6	0.3311	4	4	4	14	151	16.3	5.67	0.687
Q9QUH6-5	Isoform 5 of Ras GTPase-activating protein SynGAP OS=Rattus norvegicus GN=Syngap1 - [SYGP1_RAT]	518.11	0.3053	10	1	26	64	1166	127.7	8.56	0.687
P30919	N(4)-(Beta-N-acetylglucosaminyl)-L-asparaginase OS=Rattus norvegicus GN=Aga PE=1 SV=2 - [ASPG_RAT]	53.06	0.1246	1	2	2	3	345	37.1	7.18	0.688
Q3V5X8	Endonuclease G OS=Rattus norvegicus GN=Endog PE=2 SV=1 - [Q3V5X8_RAT]	48.44	0.102	1	2	2	2	294	32.2	9.51	0.688
F1LP28	Protein Bcl7b (Fragment) OS=Rattus norvegicus GN=Bcl7b PE=4 SV=1 - [F1LP28_RAT]	0	0.1027	2	1	1	1	146	15.7	4.16	0.688
F1M8R8	Protein Dip2b (Fragment) OS=Rattus norvegicus GN=Dip2b PE=4 SV=1 - [F1M8R8_RAT]	64	0.0305	2	3	3	3	1541	167.4	8.28	0.689
Q4KLY1	Protein Rem1 OS=Rattus norvegicus GN=Rem1 PE=2 SV=1 - [Q4KLY1_RAT]	0	0.037	1	1	1	1	297	32.9	9.25	0.689
G3V6R7	3-oxoacyl-[acyl-carrier-protein] synthase, mitochondrial OS=Rattus norvegicus GN=Oxsm PE=3 SV=1 - [G3V6R7_RAT]	123.28	0.1601	2	5	5	9	456	48	7.34	0.689
D3ZQP5	Signal-induced proliferation-associated 1-like protein 1 OS=Rattus norvegicus GN=Sipa1l1 PE=4 SV=1 - [D3ZQP5_RAT]	41.05	0.0268	3	3	3	3	1751	193	8.65	0.689
G5BM56	Huntingtin-interacting protein K OS=Heterocephalus glaber GN=GW7_18778 PE=4 SV=1 - [G5BM56_HETGA]	43.7	0.2479	2	2	2	3	121	13.7	4.82	0.69
D3ZPI7	Glyceraldehyde-3-phosphate dehydrogenase OS=Rattus norvegicus PE=3 SV=1 - [D3ZPI7_RAT]	38.27	0.1713	25	1	4	11	327	35.1	7.99	0.692
Q6P7A4	Prosaposin OS=Rattus norvegicus GN=Psap PE=2 SV=1 - [Q6P7A4_RAT]	523.5	0.1374	3	8	8	43	553	61	5.25	0.692
D3ZQZ9	IQ motif and SEC7 domain-containing protein 3 OS=Rattus norvegicus GN=Iqsec3 PE=4 SV=1 - [D3ZQZ9_RAT]	41.49	0.0667	4	2	3	3	765	83.8	5.62	0.692
G5AR42	Ras-related protein Rap-1A (Fragment) OS=Heterocephalus glaber GN=GW7_10321 PE=4 SV=1 - [G5AR42_HETGA]	258.28	0.2143	1	1	3	13	182	20.6	5.47	0.692
D4A2D8	LSM7 homolog, U6 small nuclear RNA associated (S. cerevisiae) (Predicted), isoform CRA_d OS=Rattus norvegicus GN=Lsm7 PE=4 SV=1 - [D4A2D8_RAT]	53.61	0.4951	1	3	3	7	103	11.6	5.27	0.693
F1LP64-2	Isoform 2 of E3 ubiquitin-protein ligase TRIP12 OS=Rattus norvegicus GN=Trip12 - [TRIPC_RAT]	26.79	0.0137	9	1	2	2	1976	218.1	8.48	0.694
B1PLB2	CD34 antigen isoform 2 OS=Rattus norvegicus GN=Cd34 PE=2 SV=1 - [B1PLB2_RAT]	0	0.0973	2	2	2	3	329	35.5	5.33	0.694
D4A7I4	GMP synthase [glutamine-hydrolyzing] OS=Rattus norvegicus GN=Gmps PE=4 SV=1 - [D4A7I4_RAT]	283.34	0.2329	4	11	11	18	687	76.9	7.11	0.696
F1LSY2	Protein Cbx6 (Fragment) OS=Rattus norvegicus GN=Cbx6 PE=4 SV=1 - [F1LSY2_RAT]	270.7	0.2004	4	4	6	17	494	52.2	6.02	0.696
D3ZZD9	Uncharacterized protein OS=Rattus norvegicus GN=Tceal5 PE=4 SV=1 - [D3ZZD9_RAT]	40.65	0.4561	1	2	2	2	57	6.2	4.51	0.696
G5AS42	Ag2-like protein OS=Heterocephalus glaber GN=GW7_07023 PE=4 SV=1 - [G5AS42_HETGA]	0	0.0813	2	1	1	1	123	13.7	8.48	0.697
F1LRY3	Protein Ttc7b (Fragment) OS=Rattus norvegicus GN=Ttc7b PE=4 SV=1 - [F1LRY3_RAT]	141.53	0.0531	3	1	3	4	584	64.9	6.49	0.698
Q63942	GTP-binding protein Rab-3D OS=Rattus norvegicus GN=Rab3d PE=1 SV=2 - [RAB3D_RAT]	483.79	0.4247	18	1	8	79	219	24.3	4.92	0.699
D3ZI61	Myosin phosphatase Rho-interacting protein OS=Rattus norvegicus GN=Mprip PE=4 SV=1 - [D3ZI61_RAT]	47.53	0.0418	7	3	3	4	1029	116.9	6.24	0.699
D4A7J8	PRP4 pre-mRNA processing factor 4 homolog (Yeast) OS=Rattus norvegicus GN=Prpf4 PE=4 SV=1 - [D4A7J8_RAT]	34.01	0.023	1	1	1	1	521	58.3	7.28	0.7
F1M9G8	Histidine triad nucleotide-binding protein 3 OS=Rattus norvegicus GN=Hint3 PE=4 SV=1 - [F1M9G8_RAT]	40.33	0.1771	2	2	2	3	175	19.7	6.71	0.701
D4ADC5	G-protein-signaling modulator 1 OS=Rattus norvegicus GN=Gpsm1 PE=4 SV=1 - [D4ADC5_RAT]	83.35	0.1011	10	4	4	6	613	67.6	6.13	0.701
Q6AXT8	Splicing factor 3A subunit 2 OS=Rattus norvegicus GN=Sf3a2 PE=2 SV=1 - [SF3A2_RAT]	0	0.0361	1	1	1	1	471	49.9	9.64	0.702
D3ZNM5	Cyclin-G-associated kinase OS=Rattus norvegicus GN=Gak PE=4 SV=1 - [D3ZNM5_RAT]	49.06	0.0518	4	4	5	11	1256	138.3	5.95	0.702
F1LM84	Nidogen-1 OS=Rattus norvegicus GN=Nid1 PE=4 SV=1 - [F1LM84_RAT]	97.57	0.0803	2	7	8	11	1246	137	5.47	0.702
G5BN13	Ubiquitin-conjugating enzyme E2 B (Fragment) OS=Heterocephalus glaber GN=GW7_17079 PE=3 SV=1 - [G5BN13_HETGA]	0	0.087	2	1	1	1	138	15.6	4.55	0.702
Q8CFC9	Leucine zipper putative tumor suppressor 1 OS=Rattus norvegicus GN=Lzts1 PE=1 SV=3 - [LZTS1_RAT]	72.39	0.0582	2	2	2	3	601	67.5	7.56	0.702
D3ZQY1	Protein FAM162A OS=Rattus norvegicus GN=Fam162a PE=4 SV=1 - [D3ZQY1_RAT]	36.72	0.1633	4	2	2	3	147	16.9	9.83	0.703
D3ZD33	Protein Srrm1 OS=Rattus norvegicus GN=Srrm1 PE=4 SV=1 - [D3ZD33_RAT]	0	0.038	1	1	1	1	895	100.8	11.94	0.703
Q62609	Noelin OS=Rattus norvegicus GN=Olfm1 PE=2 SV=1 - [NOE1_RAT]	147.36	0.1526	5	5	5	13	485	55.4	6.95	0.703
P43244	Matrin-3 OS=Rattus norvegicus GN=Matr3 PE=1 SV=2 - [MATR3_RAT]	888.85	0.1633	3	2	9	40	845	94.4	6.2	0.704
Q5PQR8	TP53RK-binding protein OS=Rattus norvegicus GN=Tprkb PE=2 SV=1 - [TPRKB_RAT]	20	0.0443	2	1	1	1	158	17.6	6.54	0.704
D4A510	Uncharacterized protein OS=Rattus norvegicus GN=Smarcc2 PE=4 SV=1 - [D4A510_RAT]	163.31	0.0617	4	5	5	8	1135	124.7	5.44	0.704
D4ABV6	Opioid growth factor receptor OS=Rattus norvegicus GN=Ogfr PE=4 SV=1 - [D4ABV6_RAT]	59.27	0.0641	3	2	2	2	562	62.8	4.72	0.704
G5C5U2	5-oxoprolinase OS=Heterocephalus glaber GN=GW7_19250 PE=4 SV=1 - [G5C5U2_HETGA]	0	0.0171	2	1	1	1	1288	137.9	6.46	0.704
B2RYM8	Protein RGD1311378 OS=Rattus norvegicus GN=Fam210b PE=2 SV=1 - [B2RYM8_RAT]	0	0.0684	1	1	1	1	190	20.1	10.7	0.704
G5BXS3	Ankyrin-3 OS=Heterocephalus glaber GN=GW7_01938 PE=4 SV=1 - [G5BXS3_HETGA]	435.27	0.1042	3	5	25	56	3264	359.6	6.24	0.705
F1SW39	PC4 and SFRS1 interacting protein 1 OS=Rattus norvegicus GN=SBP75 PE=2 SV=1 - [F1SW39_RAT]	268.94	0.2576	6	1	11	25	528	59.6	9.13	0.705
F1M787	Catenin delta-2 OS=Rattus norvegicus GN=Ctnnd2 PE=4 SV=1 - [F1M787_RAT]	608.37	0.2091	5	13	14	32	1138	123.5	8.19	0.705
F1MAH4	Protein Plekha5 OS=Rattus norvegicus GN=Plekha5 PE=4 SV=1 - [F1MAH4_RAT]	30.62	0.0199	4	2	2	2	1204	136.9	7.71	0.705
B2GUX8	Protein Sh3bp5l OS=Rattus norvegicus GN=Sh3bp5l PE=2 SV=1 - [B2GUX8_RAT]	25.17	0.0587	3	2	2	2	392	43.4	5.88	0.706
P70566	Tropomodulin-2 OS=Rattus norvegicus GN=Tmod2 PE=1 SV=1 - [TMOD2_RAT]	998.05	0.5413	4	13	14	61	351	39.5	5.43	0.707
D3ZW56	Neurofascin OS=Rattus norvegicus GN=Nfasc PE=4 SV=1 - [D3ZW56_RAT]	1092.51	0.3701	5	5	34	135	1189	133.7	6.79	0.707
O35115	Four and a half LIM domains protein 2 OS=Rattus norvegicus GN=Fhl2 PE=1 SV=1 - [FHL2_RAT]	43.31	0.0968	1	2	2	3	279	32.1	7.3	0.707
D4ADW7	Uncharacterized protein OS=Rattus norvegicus GN=LOC100360601 PE=3 SV=1 - [D4ADW7_RAT]	85.28	0.1047	1	1	2	2	277	30.6	7.68	0.707
Q6AY58	B-cell receptor-associated protein 31 OS=Rattus norvegicus GN=Bcap31 PE=2 SV=1 - [Q6AY58_RAT]	32.66	0.0694	2	2	2	2	245	27.9	8.88	0.707
F1M775	Uncharacterized protein (Fragment) OS=Rattus norvegicus GN=Diaph1 PE=4 SV=1 - [F1M775_RAT]	26.62	0.0427	2	3	3	3	1218	135.4	5.41	0.707
Q9Z311	Trans-2-enoyl-CoA reductase, mitochondrial OS=Rattus norvegicus GN=Mecr PE=2 SV=1 - [MECR_RAT]	113.37	0.2413	4	7	7	9	373	40.3	8.78	0.708
D3ZN29	Protein Ahnak OS=Rattus norvegicus GN=Ahnak PE=4 SV=1 - [D3ZN29_RAT]	48.93	0.0581	1	2	2	3	516	53.4	5.77	0.708
D3ZQN7	Uncharacterized protein OS=Rattus norvegicus GN=Lamb1 PE=4 SV=1 - [D3ZQN7_RAT]	46.18	0.0256	2	2	2	2	1834	202.7	5.05	0.708
Q6AY71	Protein C8orf37 homolog OS=Rattus norvegicus PE=2 SV=1 - [CH037_RAT]	0	0.0714	1	1	1	1	210	23.8	6.87	0.708
Q5U203-2	Isoform 2 of NEDD8-conjugating enzyme UBE2F OS=Rattus norvegicus GN=Ube2f - [UBE2F_RAT]	37.63	0.0798	3	1	1	1	163	18.6	6.21	0.708
Q5XIT9	Methylcrotonoyl-CoA carboxylase beta chain, mitochondrial OS=Rattus norvegicus GN=Mccc2 PE=2 SV=1 - [MCCB_RAT]	239.11	0.3073	3	10	10	18	563	61.5	8.31	0.709
Q5XIJ6	BRISC and BRCA1-A complex member 1 OS=Rattus norvegicus GN=Babam1 PE=2 SV=1 - [BABA1_RAT]	55.04	0.0569	1	1	1	1	334	36.9	4.55	0.709
G5AJS3	ELAV-like protein 3 (Fragment) OS=Heterocephalus glaber GN=GW7_01727 PE=4 SV=1 - [G5AJS3_HETGA]	97.08	0.1366	1	1	4	9	344	36.8	8.47	0.709
D4AC52	Protein Ndufaf2 OS=Rattus norvegicus GN=Ndufaf2 PE=4 SV=1 - [D4AC52_RAT]	70.97	0.1145	1	1	1	2	166	19.5	8.98	0.709
Q9JLT6	BH3-interacting domain death agonist OS=Rattus norvegicus GN=Bid PE=2 SV=2 - [BID_RAT]	39.98	0.0561	1	1	1	2	196	22.2	4.97	0.71
D3ZKX0	Uncharacterized protein OS=Rattus norvegicus PE=4 SV=1 - [D3ZKX0_RAT]	53.42	0.0281	2	1	2	2	891	98	6.77	0.71
D3ZJS3	Protein Tomm6 OS=Rattus norvegicus GN=Tomm6 PE=4 SV=1 - [D3ZJS3_RAT]	369.2	0.4189	2	2	2	12	74	7.9	4.89	0.711
G5B3B0	Calmodulin-regulated spectrin-associated protein 2 OS=Heterocephalus glaber GN=GW7_12889 PE=4 SV=1 - [G5B3B0_HETGA]	77.32	0.0324	4	3	3	4	1142	128	7.05	0.712
Q6AYK6	Calcyclin-binding protein OS=Rattus norvegicus GN=Cacybp PE=1 SV=1 - [CYBP_RAT]	34.08	0.3581	5	6	7	13	229	26.5	7.87	0.712
P04692-3	Isoform 3 of Tropomyosin alpha-1 chain OS=Rattus norvegicus GN=Tpm1 - [TPM1_RAT]	255.18	0.3665	4	1	13	40	281	32.5	4.77	0.713
D4AD67	Protein Ktn1 OS=Rattus norvegicus GN=Ktn1 PE=4 SV=1 - [D4AD67_RAT]	238.75	0.1132	6	10	10	14	1272	145.7	6.13	0.714
Q8CG09-2	Isoform 2 of Multidrug resistance-associated protein 1 OS=Rattus norvegicus GN=Abcc1 - [MRP1_RAT]	0	0.0138	1	1	1	1	1523	170.4	7.21	0.715
D3Z8H6	Protein Cytsb OS=Rattus norvegicus GN=Cytsb PE=4 SV=1 - [D3Z8H6_RAT]	57.88	0.0839	4	6	6	8	1001	111.3	6.14	0.715
F1LLX8	Lysosome-associated membrane glycoprotein 2 OS=Rattus norvegicus GN=Lamp2 PE=4 SV=1 - [F1LLX8_RAT]	137.08	0.0706	3	2	2	8	411	45.1	7.88	0.715
Q9Z269	Vesicle-associated membrane protein-associated protein B OS=Rattus norvegicus GN=Vapb PE=1 SV=3 - [VAPB_RAT]	45.64	0.3498	1	4	6	13	243	26.9	7.78	0.715
F1LRJ9	Selenium-binding protein 1 (Fragment) OS=Rattus norvegicus GN=Selenbp1 PE=4 SV=1 - [F1LRJ9_RAT]	43.99	0.2251	3	8	8	10	471	52.4	6.57	0.715
E9PT88	Transcription factor 12 OS=Rattus norvegicus GN=Tcf12 PE=4 SV=1 - [E9PT88_RAT]	57.47	0.0354	14	1	1	1	537	58	6.65	0.715
Q4QQV8	Charged multivesicular body protein 5 OS=Rattus norvegicus GN=Chmp5 PE=2 SV=1 - [CHMP5_RAT]	258.32	0.2785	2	4	4	8	219	24.6	4.79	0.717
Q5XI86	Peptidyl-tRNA hydrolase 2 OS=Rattus norvegicus GN=Ptrh2 PE=2 SV=1 - [Q5XI86_RAT]	58.43	0.116	1	1	1	2	181	19.5	7.42	0.717
Q923M1-4	Isoform 3 of Mitochondrial peptide methionine sulfoxide reductase OS=Rattus norvegicus GN=Msra - [MSRA_RAT]	27.59	0.1964	3	1	1	1	56	5.9	9.14	0.717
P14604	Enoyl-CoA hydratase, mitochondrial OS=Rattus norvegicus GN=Echs1 PE=1 SV=1 - [ECHM_RAT]	310.09	0.4034	2	10	10	29	290	31.5	8.13	0.718
B0BMW2	Hydroxyacyl-Coenzyme A dehydrogenase type II OS=Rattus norvegicus GN=Hsd17b10 PE=2 SV=1 - [B0BMW2_RAT]	872.33	0.7816	4	14	14	40	261	27.2	8.59	0.718
P70583	Deoxyuridine 5'-triphosphate nucleotidohydrolase OS=Rattus norvegicus GN=Dut PE=2 SV=3 - [DUT_RAT]	44.97	0.3024	3	4	4	5	205	22	8.78	0.718
D3ZWQ0	Uncharacterized protein OS=Rattus norvegicus GN=Prrt3 PE=4 SV=1 - [D3ZWQ0_RAT]	34.75	0.0257	1	1	1	1	974	101	7.87	0.718
F1LNY3	Neural cell adhesion molecule 1 (Fragment) OS=Rattus norvegicus GN=Ncam1 PE=4 SV=1 - [F1LNY3_RAT]	2363.31	0.4534	4	1	28	218	847	93.3	4.89	0.719
Q9ESS6	Basal cell adhesion molecule OS=Rattus norvegicus GN=Bcam PE=2 SV=1 - [BCAM_RAT]	39.01	0.0689	1	3	3	3	624	67.5	5.78	0.719
G5BDS6	Uncharacterized protein OS=Heterocephalus glaber GN=GW7_12081 PE=4 SV=1 - [G5BDS6_HETGA]	43.51	0.0367	3	1	1	2	463	49.9	8.51	0.719
D3ZNT4	Heat shock protein beta-1 OS=Rattus norvegicus GN=Hspb1 PE=3 SV=1 - [D3ZNT4_RAT]	42.83	0.134	3	2	2	2	194	21.7	6.55	0.72
E3VX56	DEK OS=Heterocephalus glaber PE=2 SV=1 - [E3VX56_HETGA]	43.71	0.056	4	2	2	3	375	42.7	7.99	0.72
G3V8G4	Brevican core protein OS=Rattus norvegicus GN=Bcan PE=4 SV=1 - [G3V8G4_RAT]	466.13	0.2729	4	18	19	58	883	95.9	4.94	0.72
G3V7X5	SPARC-like 1 (Mast9, hevin), isoform CRA_a OS=Rattus norvegicus GN=Sparcl1 PE=4 SV=1 - [G3V7X5_RAT]	55.89	0.1767	4	8	8	11	634	70.5	4.69	0.72
D4AB17	Protein Pfas OS=Rattus norvegicus GN=Pfas PE=4 SV=1 - [D4AB17_RAT]	288.75	0.1755	2	12	12	22	1271	136.8	5.69	0.721
D3ZII1	Protein Rftn2 OS=Rattus norvegicus GN=Rftn2 PE=4 SV=1 - [D3ZII1_RAT]	46.12	0.0968	1	3	3	3	496	54.7	5.38	0.721
D3ZUB0	Protein Rcn1 OS=Rattus norvegicus GN=Rcn1 PE=4 SV=1 - [D3ZUB0_RAT]	46.75	0.1231	5	3	3	4	325	38.1	4.82	0.722
D4A480	Leucine-rich repeat flightless-interacting protein 1 OS=Rattus norvegicus GN=Lrrfip1 PE=4 SV=1 - [D4A480_RAT]	51.05	0.1051	4	4	5	6	628	71.3	5.94	0.722
B0BNE5	S-formylglutathione hydrolase OS=Rattus norvegicus GN=Esd PE=1 SV=1 - [ESTD_RAT]	170.05	0.5	2	8	8	35	282	31.3	6.9	0.722
F8QYX1	Chromogranin A OS=Rattus norvegicus GN=Chga PE=4 SV=1 - [F8QYX1_RAT]	56.03	0.0919	6	3	3	4	457	50.8	4.74	0.722
G3V8L3	Lamin A, isoform CRA_b OS=Rattus norvegicus GN=Lmna PE=3 SV=1 - [G3V8L3_RAT]	213.76	0.3699	7	19	20	41	665	74.3	6.98	0.723
G5AVX4	Phosphatidylinositol-5-phosphate 4-kinase type-2 alpha OS=Heterocephalus glaber GN=GW7_05903 PE=4 SV=1 - [G5AVX4_HETGA]	57.4	0.0862	3	1	3	8	406	46	6.16	0.723
F1M668	Protein Grhpr (Fragment) OS=Rattus norvegicus GN=Grhpr PE=3 SV=1 - [F1M668_RAT]	98.19	0.247	6	5	5	8	328	35.6	8.94	0.723
E9PT39	Uncharacterized protein OS=Rattus norvegicus PE=4 SV=1 - [E9PT39_RAT]	41.87	0.1686	7	6	6	9	427	48.5	8.63	0.723
D3Z9V5	Spastin OS=Rattus norvegicus GN=Spast PE=3 SV=1 - [D3Z9V5_RAT]	69.07	0.1342	5	2	2	2	298	32.4	9.16	0.723
E9PT38	Protein RT1-CE5 OS=Rattus norvegicus GN=RT1-CE5 PE=3 SV=1 - [E9PT38_RAT]	0	0.0321	2	1	1	1	312	35.7	5.35	0.724
Q1M168	Caytaxin OS=Rattus norvegicus GN=Atcay PE=1 SV=1 - [ATCAY_RAT]	103.28	0.0726	1	2	2	6	372	42.1	4.65	0.724
G5BF65	Glycine amidinotransferase, mitochondrial OS=Heterocephalus glaber GN=GW7_16963 PE=4 SV=1 - [G5BF65_HETGA]	74.75	0.0875	3	2	2	3	423	48.5	8.05	0.724
F1LQI4	Aggrecan core protein OS=Rattus norvegicus GN=Acan PE=4 SV=1 - [F1LQI4_RAT]	63	0.0212	4	3	3	5	2119	220.3	4.27	0.725
Q6IRK8	Spna2 protein OS=Rattus norvegicus GN=Sptan1 PE=2 SV=1 - [Q6IRK8_RAT]	10843.7	0.6986	3	1	156	882	2452	282.2	5.31	0.726
G5ASE4	Spectrin alpha chain, brain OS=Heterocephalus glaber GN=GW7_01914 PE=4 SV=1 - [G5ASE4_HETGA]	7872.52	0.529	3	1	123	664	2482	285.7	5.34	0.726
G5B6Q7	Peptidyl-prolyl cis-trans isomerase OS=Heterocephalus glaber GN=GW7_20679 PE=4 SV=1 - [G5B6Q7_HETGA]	126.63	0.3478	2	5	5	9	138	15.2	8.88	0.726
F1LYQ8	Protein Farp1 (Fragment) OS=Rattus norvegicus GN=Farp1 PE=4 SV=1 - [F1LYQ8_RAT]	97.24	0.1351	1	6	6	8	992	112.7	8.13	0.726
E9PSZ5	Uncharacterized protein OS=Rattus norvegicus PE=4 SV=1 - [E9PSZ5_RAT]	213.19	0.0802	3	3	17	21	4179	459.5	5.26	0.726
G5BP39	Zinc finger FYVE domain-containing protein 1 OS=Heterocephalus glaber GN=GW7_04862 PE=4 SV=1 - [G5BP39_HETGA]	34.65	0.0271	2	1	1	1	776	86.9	7.23	0.726
G3V852	Protein Tln1 OS=Rattus norvegicus GN=Tln1 PE=4 SV=1 - [G3V852_RAT]	334.38	0.1464	6	16	21	34	2541	269.5	6.2	0.727
G5B3Y8	Protein MEMO1 (Fragment) OS=Heterocephalus glaber GN=GW7_02628 PE=4 SV=1 - [G5B3Y8_HETGA]	43.71	0.0542	4	1	1	1	277	31.5	6.95	0.727
D3Z8P5	Protein RGD1566085 OS=Rattus norvegicus GN=RGD1566085 PE=4 SV=1 - [D3Z8P5_RAT]	304.72	0.4776	1	1	11	36	312	34.9	7.25	0.727
G3V803	Cadherin-2 OS=Rattus norvegicus GN=Cdh2 PE=3 SV=1 - [G3V803_RAT]	67.84	0.1424	3	7	7	11	906	99.6	4.78	0.727
P46462	Transitional endoplasmic reticulum ATPase OS=Rattus norvegicus GN=Vcp PE=1 SV=3 - [TERA_RAT]	2348.47	0.5943	8	35	35	206	806	89.3	5.26	0.728
Q6AYS7	Aminoacylase-1A OS=Rattus norvegicus GN=Acy1a PE=1 SV=1 - [ACY1A_RAT]	257.39	0.549	2	14	14	24	408	45.8	6.48	0.728
G5B2H0	Myotubularin-related protein 5 (Fragment) OS=Heterocephalus glaber GN=GW7_00582 PE=4 SV=1 - [G5B2H0_HETGA]	152.77	0.0617	1	2	9	13	1832	204.3	7.81	0.728
Q5XIM0	BCS1-like (Yeast) OS=Rattus norvegicus GN=Bcs1l PE=2 SV=1 - [Q5XIM0_RAT]	78.63	0.1603	2	3	3	6	418	47.4	8.24	0.729
P97519	Hydroxymethylglutaryl-CoA lyase, mitochondrial OS=Rattus norvegicus GN=Hmgcl PE=2 SV=1 - [HMGCL_RAT]	122.75	0.24	2	4	4	7	325	34.2	8.41	0.73
D3ZFY0	Protein Sephs1 OS=Rattus norvegicus GN=Sephs1 PE=4 SV=1 - [D3ZFY0_RAT]	21.99	0.1505	2	4	4	4	392	42.9	5.97	0.731
Q9QUH6-3	Isoform 3 of Ras GTPase-activating protein SynGAP OS=Rattus norvegicus GN=Syngap1 - [SYGP1_RAT]	556.11	0.2938	17	4	29	70	1249	137.3	8.97	0.731
F1M3R5	Uncharacterized protein (Fragment) OS=Rattus norvegicus GN=Pkp4 PE=4 SV=1 - [F1M3R5_RAT]	85.49	0.0695	5	5	7	11	1122	124.2	9.14	0.731
D4AAS9	Dysbindin domain-containing protein 1 OS=Rattus norvegicus GN=Dbndd1 PE=4 SV=1 - [D4AAS9_RAT]	43.68	0.1504	2	1	1	1	113	12.3	5.11	0.731
Q62936	Disks large homolog 3 OS=Rattus norvegicus GN=Dlg3 PE=1 SV=1 - [DLG3_RAT]	221.62	0.2214	5	13	14	22	849	93.5	6.79	0.732
D3ZBU9	Huntingtin-associated protein 1 OS=Rattus norvegicus GN=Hap1 PE=4 SV=1 - [D3ZBU9_RAT]	48.07	0.0718	4	3	3	3	599	67	4.87	0.732
G5BHE7	Multiple epidermal growth factor-like domains 9 OS=Heterocephalus glaber GN=GW7_08345 PE=4 SV=1 - [G5BHE7_HETGA]	21.83	0.0295	2	1	1	1	407	44.7	5.39	0.732
D3Z9S8	Protein Wdr72 OS=Rattus norvegicus GN=Wdr72 PE=4 SV=1 - [D3Z9S8_RAT]	32.79	0.0057	3	1	1	3	1051	117.2	6.74	0.733
O35430	Amyloid beta A4 precursor protein-binding family A member 1 OS=Rattus norvegicus GN=Apba1 PE=1 SV=1 - [APBA1_RAT]	87.69	0.0954	3	4	6	10	839	92.6	4.88	0.733
Q9ESH1	26S proteasome subunit S5a OS=Rattus norvegicus GN=Psmd4 PE=2 SV=1 - [Q9ESH1_RAT]	206.16	0.2546	2	1	7	18	377	40.7	4.79	0.735
Q9JJ50-2	Isoform 2 of Hepatocyte growth factor-regulated tyrosine kinase substrate OS=Rattus norvegicus GN=Hgs - [HGS_RAT]	70.88	0.1297	3	8	8	12	771	85.7	6.25	0.735
Q63396	Activated RNA polymerase II transcriptional coactivator p15 OS=Rattus norvegicus GN=Sub1 PE=2 SV=3 - [TCP4_RAT]	113.47	0.4173	2	4	5	13	127	14.4	9.6	0.735
O88778	Protein bassoon OS=Rattus norvegicus GN=Bsn PE=1 SV=3 - [BSN_RAT]	2181.57	0.2877	2	1	73	175	3938	418.2	7.71	0.735
P09456	cAMP-dependent protein kinase type I-alpha regulatory subunit OS=Rattus norvegicus GN=Prkar1a PE=2 SV=2 - [KAP0_RAT]	177.25	0.3333	2	1	9	19	381	43.1	5.35	0.736
Q63ZV7	DNA repair protein SWI5 homolog OS=Rattus norvegicus GN=Swi5 PE=2 SV=1 - [SWI5_RAT]	36.46	0.1348	1	1	1	2	89	10.3	4.45	0.736
G5AUN0	mRNA export factor OS=Heterocephalus glaber GN=GW7_10221 PE=4 SV=1 - [G5AUN0_HETGA]	54.4	0.0761	2	2	2	3	368	41	7.83	0.736
G3V9R8	Heterogeneous nuclear ribonucleoprotein C OS=Rattus norvegicus GN=LOC100911576 PE=4 SV=1 - [G3V9R8_RAT]	302.85	0.3323	5	1	10	26	313	34.4	5.05	0.737
Q794E4	Heterogeneous nuclear ribonucleoprotein F OS=Rattus norvegicus GN=Hnrnpf PE=1 SV=3 - [HNRPF_RAT]	196.98	0.4193	4	9	11	22	415	45.7	5.49	0.737
D4A280	Serine/threonine-protein kinase PAK 7 OS=Rattus norvegicus GN=Pak7 PE=1 SV=1 - [PAK7_RAT]	33.72	0.0348	2	2	2	2	718	80.9	8.21	0.737
G3V8K2	Guanine nucleotide-binding protein subunit gamma OS=Rattus norvegicus GN=Gng3 PE=3 SV=1 - [G3V8K2_RAT]	36.43	0.6	3	2	2	4	75	8.3	7.78	0.738
Q4V8D5	NIF3 NGG1 interacting factor 3-like 1 (S. pombe) OS=Rattus norvegicus GN=Nif3l1 PE=2 SV=1 - [Q4V8D5_RAT]	65.56	0.0388	2	1	1	1	335	37.4	8.85	0.738
D3ZY05	Polypyrimidine tract-binding protein 1 OS=Rattus norvegicus GN=Ptbp1 PE=4 SV=1 - [D3ZY05_RAT]	92.61	0.1212	7	1	3	8	495	53.1	9.03	0.739
D3ZTF0	Protein RGD1560470 OS=Rattus norvegicus GN=RGD1560470 PE=4 SV=1 - [D3ZTF0_RAT]	119.99	0.0811	2	5	5	6	974	107	9.03	0.739
G5BA28	ELAV-like protein 2 OS=Heterocephalus glaber GN=GW7_06083 PE=4 SV=1 - [G5BA28_HETGA]	148.62	0.2455	4	2	7	18	387	42.4	9.04	0.74
Q5XIE6	3-hydroxyisobutyryl-CoA hydrolase, mitochondrial OS=Rattus norvegicus GN=Hibch PE=1 SV=2 - [HIBCH_RAT]	140.71	0.2208	3	6	6	14	385	43	8.46	0.74
G5BLZ2	Uncharacterized protein OS=Heterocephalus glaber GN=GW7_18714 PE=4 SV=1 - [G5BLZ2_HETGA]	0	0.1173	2	1	1	1	179	20.1	4.58	0.74
D3ZJM1	Single-stranded DNA-binding protein 3 OS=Rattus norvegicus GN=Ssbp3 PE=4 SV=1 - [D3ZJM1_RAT]	40.27	0.0708	7	1	1	1	226	23.8	7.91	0.741
F1LRK1	Potassium-transporting ATPase alpha chain 1 OS=Rattus norvegicus GN=Atp4a PE=3 SV=1 - [F1LRK1_RAT]	555.54	0.0552	3	1	7	70	1033	114	5.88	0.741
Q4KLL7	Protein Vps4b OS=Rattus norvegicus GN=Vps4b PE=2 SV=1 - [Q4KLL7_RAT]	70.67	0.0923	4	1	4	4	444	49.4	7.11	0.741
B5DEJ5	Eefsec protein OS=Rattus norvegicus GN=Eefsec PE=2 SV=1 - [B5DEJ5_RAT]	80.31	0.0274	1	1	1	3	583	63.6	8.29	0.741
Q4KLJ0	High mobility group nucleosomal binding domain 2 OS=Rattus norvegicus GN=Hmgn2 PE=2 SV=1 - [Q4KLJ0_RAT]	0	0.1333	1	1	1	1	90	9.4	9.99	0.741
D4A036	Protein RGD1303066 OS=Rattus norvegicus GN=RGD1303066 PE=4 SV=1 - [D4A036_RAT]	66.42	0.2012	5	6	6	8	333	37.5	10.05	0.742
F1M790	Prostaglandin F2 receptor negative regulator (Fragment) OS=Rattus norvegicus GN=Ptgfrn PE=4 SV=1 - [F1M790_RAT]	68.77	0.0232	2	1	1	1	862	96.8	6.48	0.743
Q4QQT3	CUGBP Elav-like family member 1 OS=Rattus norvegicus GN=Celf1 PE=2 SV=1 - [CELF1_RAT]	37.42	0.0801	3	2	3	4	487	52.2	8.46	0.744
Q6AY12	NADH-cytochrome b5 reductase 2 OS=Rattus norvegicus GN=Cyb5r2 PE=2 SV=1 - [NB5R2_RAT]	37.07	0.0688	2	1	1	1	276	31.2	6.38	0.744
Q6P7A9	Lysosomal alpha-glucosidase OS=Rattus norvegicus GN=Gaa PE=2 SV=1 - [LYAG_RAT]	112.24	0.106	1	6	6	8	953	106.1	5.73	0.745
P20761	Ig gamma-2B chain C region OS=Rattus norvegicus GN=Igh-1a PE=1 SV=1 - [IGG2B_RAT]	37.4	0.0991	3	2	2	2	333	36.5	7.64	0.745
D4A9E4	Rho guanine nucleotide exchange factor 11 OS=Rattus norvegicus GN=Arhgef11 PE=4 SV=1 - [D4A9E4_RAT]	0	0.0292	5	1	1	1	514	55.5	4.98	0.745
Q4FZU2	Keratin, type II cytoskeletal 6A OS=Rattus norvegicus GN=Krt6a PE=1 SV=1 - [K2C6A_RAT]	162	0.0525	22	1	3	11	552	59.2	7.94	0.746
G3V928	Protein Lrp1 OS=Rattus norvegicus GN=Lrp1 PE=4 SV=1 - [G3V928_RAT]	161.41	0.0601	2	21	21	30	4545	504.6	5.36	0.746
G5BNW7	Calmodulin OS=Heterocephalus glaber GN=GW7_03053 PE=4 SV=1 - [G5BNW7_HETGA]	29.91	0.3898	1	1	2	9	118	13.1	4.35	0.746
D3ZZB0	Protein Dip2c OS=Rattus norvegicus GN=Dip2c PE=4 SV=1 - [D3ZZB0_RAT]	27.52	0.0074	1	1	1	2	1612	176.8	7.66	0.746
Q62812	Myosin-9 OS=Rattus norvegicus GN=Myh9 PE=1 SV=3 - [MYH9_RAT]	1192.57	0.2325	2	1	32	74	1961	226.2	5.6	0.748
F1M844	Uncharacterized protein (Fragment) OS=Rattus norvegicus GN=LOC100362008 PE=3 SV=1 - [F1M844_RAT]	99.27	0.1633	1	5	8	16	790	87.4	5.6	0.748
F1M5C9	Uncharacterized protein (Fragment) OS=Rattus norvegicus GN=Ube2d2 PE=3 SV=1 - [F1M5C9_RAT]	162.16	0.2966	11	2	2	11	118	13.6	8.29	0.749
G3V7J8	Kinesin family member 3C OS=Rattus norvegicus GN=Kif3c PE=3 SV=1 - [G3V7J8_RAT]	15.45	0.0389	2	1	2	2	796	89.8	8.22	0.749
A0JN19	Nolc1 protein (Fragment) OS=Rattus norvegicus GN=Nolc1 PE=2 SV=1 - [A0JN19_RAT]	33.56	0.1215	4	3	3	5	321	33.4	9.45	0.749
E9PSZ3	Spectrin alpha chain, non-erythrocytic 1 OS=Rattus norvegicus GN=Sptan1 PE=4 SV=1 - [E9PSZ3_RAT]	11330.2	0.6984	4	1	157	923	2477	284.9	5.38	0.75
D3ZLU0	Protein Fam148c OS=Rattus norvegicus GN=C2cd4c PE=4 SV=1 - [D3ZLU0_RAT]	152.04	0.128	1	3	3	5	422	44.9	9.74	0.75
Q66H20	Polypyrimidine tract-binding protein 2 OS=Rattus norvegicus GN=Ptbp2 PE=2 SV=1 - [PTBP2_RAT]	118.89	0.1638	3	4	5	6	531	57.5	8.66	0.751
D3ZCJ6	Disks large-associated protein 4 OS=Rattus norvegicus GN=Dlgap4 PE=4 SV=1 - [D3ZCJ6_RAT]	23.54	0.0546	5	3	4	8	989	107.5	7.33	0.751
G5BKJ3	F-box only protein 3 OS=Heterocephalus glaber GN=GW7_18982 PE=4 SV=1 - [G5BKJ3_HETGA]	40.83	0.0369	2	1	1	2	461	53.5	5	0.751
F1M5F1	Uncharacterized protein (Fragment) OS=Rattus norvegicus GN=Igbp1 PE=4 SV=1 - [F1M5F1_RAT]	56.34	0.1955	2	2	2	2	179	20.9	6.42	0.751
F1LN04	Protein Porf-2 OS=Rattus norvegicus GN=Porf-2 PE=4 SV=1 - [F1LN04_RAT]	25.34	0.0446	3	4	4	5	1076	121.5	7.42	0.752
B2RYW3	NADH dehydrogenase (Ubiquinone) 1 beta subcomplex, 9 OS=Rattus norvegicus GN=Ndufb9 PE=2 SV=1 - [B2RYW3_RAT]	33.6	0.3408	1	5	5	10	179	21.9	8.07	0.754
Q66HA5-2	Isoform 2 of Coiled-coil and C2 domain-containing protein 1A OS=Rattus norvegicus GN=Cc2d1a - [C2D1A_RAT]	31.74	0.0703	3	4	4	5	896	98.6	7.68	0.754
B5DFC9	Nidogen-2 OS=Rattus norvegicus GN=Nid2 PE=2 SV=1 - [NID2_RAT]	66.89	0.0552	4	4	5	6	1396	152.9	5.47	0.754
G5BLB6	Ubiquitin-conjugating enzyme E2 D1 (Fragment) OS=Heterocephalus glaber GN=GW7_01963 PE=3 SV=1 - [G5BLB6_HETGA]	36.14	0.2714	2	2	2	2	140	15.8	6.37	0.754
Q32PW9	Psmc6 protein (Fragment) OS=Rattus norvegicus GN=Psmc6 PE=2 SV=1 - [Q32PW9_RAT]	175.78	0.1864	6	5	5	13	381	43.3	7.49	0.755
Q9QZA2	Programmed cell death 6-interacting protein OS=Rattus norvegicus GN=Pdcd6ip PE=1 SV=2 - [PDC6I_RAT]	183.22	0.2108	3	14	14	21	873	96.6	6.52	0.755
D3ZDK7	Protein Pgp OS=Rattus norvegicus GN=Pgp PE=4 SV=1 - [D3ZDK7_RAT]	308.9	0.3832	2	8	8	21	321	34.6	5.35	0.755
P49432	Pyruvate dehydrogenase E1 component subunit beta, mitochondrial OS=Rattus norvegicus GN=Pdhb PE=1 SV=2 - [ODPB_RAT]	2266.8	0.5404	2	15	15	171	359	39	6.65	0.756
O08629	Transcription intermediary factor 1-beta OS=Rattus norvegicus GN=Trim28 PE=1 SV=2 - [TIF1B_RAT]	163.73	0.1138	3	6	6	10	835	88.9	5.77	0.756
P37285-3	Isoform B of Kinesin light chain 1 OS=Rattus norvegicus GN=Klc1 - [KLC1_RAT]	129.29	0.3702	12	1	15	21	551	62.7	6.11	0.756
D3ZF27	Protein Hook3 OS=Rattus norvegicus GN=Hook3 PE=4 SV=1 - [D3ZF27_RAT]	39.53	0.0382	4	2	2	3	680	78.6	5.15	0.756
O35263	Platelet-activating factor acetylhydrolase IB subunit gamma OS=Rattus norvegicus GN=Pafah1b3 PE=2 SV=1 - [PA1B3_RAT]	259.16	0.25	2	4	4	9	232	25.8	6.93	0.757
P07722	Myelin-associated glycoprotein OS=Rattus norvegicus GN=Mag PE=1 SV=1 - [MAG_RAT]	619.45	0.254	2	1	12	43	626	69.3	5.03	0.757
Q8CF97	Deubiquitinating protein VCIP135 OS=Rattus norvegicus GN=Vcpip1 PE=1 SV=2 - [VCIP1_RAT]	82.7	0.1138	2	10	10	15	1221	134.5	7.2	0.759
G5AQN6	Transcription factor BTF3-like protein 4 OS=Heterocephalus glaber GN=GW7_03620 PE=4 SV=1 - [G5AQN6_HETGA]	33.01	0.2102	3	2	2	2	157	17.3	5.97	0.759
Q9Z0J5-2	Isoform 2 of Thioredoxin reductase 2, mitochondrial OS=Rattus norvegicus GN=Txnrd2 - [TRXR2_RAT]	50.55	0.057	4	2	2	3	491	53.2	7.71	0.759
F1LUZ8	Glyceraldehyde-3-phosphate dehydrogenase (Fragment) OS=Rattus norvegicus PE=3 SV=1 - [F1LUZ8_RAT]	636.99	0.1242	14	1	3	64	322	34.7	6.9	0.76
D3ZLD5	Protein Golga3 OS=Rattus norvegicus GN=Golga3 PE=4 SV=1 - [D3ZLD5_RAT]	117.11	0.0643	2	6	6	6	1447	162.4	5.38	0.76
Q925Q9-7	Isoform 7 of SH3 domain-containing kinase-binding protein 1 OS=Rattus norvegicus GN=Sh3kbp1 - [SH3K1_RAT]	183	0.1672	13	8	8	14	592	64.8	7.47	0.76
P31647	Sodium- and chloride-dependent GABA transporter 3 OS=Rattus norvegicus GN=Slc6a11 PE=2 SV=1 - [S6A11_RAT]	161.94	0.11	3	7	7	23	627	69.9	6.98	0.76
Q62951	Dihydropyrimidinase-related protein 4 (Fragment) OS=Rattus norvegicus GN=Dpysl4 PE=1 SV=1 - [DPYL4_RAT]	1020.23	0.6454	5	25	25	137	564	61	6.77	0.761
F1LUX8	CD166 antigen (Fragment) OS=Rattus norvegicus GN=Alcam PE=4 SV=1 - [F1LUX8_RAT]	499.31	0.3275	3	12	12	52	571	63.8	5.74	0.761
P40615	H/ACA ribonucleoprotein complex subunit 4 OS=Rattus norvegicus GN=Dkc1 PE=1 SV=4 - [DKC1_RAT]	94.57	0.0334	1	1	1	1	509	56.6	9.38	0.762
Q8R424	STAM-binding protein OS=Rattus norvegicus GN=Stambp PE=2 SV=1 - [STABP_RAT]	0	0.0472	1	1	1	1	424	48.5	6.87	0.762
Q499R7	Ppa1 protein (Fragment) OS=Rattus norvegicus GN=Ppa1 PE=2 SV=1 - [Q499R7_RAT]	332.11	0.429	2	9	9	30	331	37.7	6.84	0.763
D3ZHW5	Glutamate-rich WD repeat-containing protein 1 OS=Rattus norvegicus GN=Grwd1 PE=4 SV=1 - [D3ZHW5_RAT]	36.58	0.036	4	1	1	1	445	48.7	5.05	0.763
D4A5X1	Protein Stim2 OS=Rattus norvegicus GN=Stim2 PE=4 SV=1 - [D4A5X1_RAT]	59.02	0.0655	2	3	3	3	809	89.9	7.36	0.763
O08816	Neural Wiskott-Aldrich syndrome protein OS=Rattus norvegicus GN=Wasl PE=1 SV=2 - [WASL_RAT]	116.29	0.1477	3	4	4	7	501	54.3	8.12	0.763
F1LSH6	Potassium/sodium hyperpolarization-activated cyclic nucleotide-gated channel 1 OS=Rattus norvegicus GN=Hcn1 PE=4 SV=1 - [F1LSH6_RAT]	29.08	0.0355	2	2	3	4	902	101.4	8.44	0.763
P01015	Angiotensinogen OS=Rattus norvegicus GN=Agt PE=1 SV=1 - [ANGT_RAT]	73.46	0.1216	1	4	4	6	477	51.9	5.57	0.763
G5B5Y7	Telomeric repeat-binding factor 2-interacting protein 1 OS=Heterocephalus glaber GN=GW7_15484 PE=4 SV=1 - [G5B5Y7_HETGA]	0	0.0819	1	1	2	2	464	51.4	5.39	0.764
D3ZXQ2	Uncharacterized protein OS=Rattus norvegicus PE=4 SV=1 - [D3ZXQ2_RAT]	68.34	0.0349	1	2	2	2	1262	136.9	8.92	0.764
D3ZR51	Chloride intracellular channel protein 1 OS=Rattus norvegicus GN=Clic1 PE=4 SV=1 - [D3ZR51_RAT]	0	0.0952	3	1	1	1	189	20.9	5.02	0.765
D3ZDT1	Protein Epb4.1l2 OS=Rattus norvegicus GN=Epb4.1l2 PE=4 SV=1 - [D3ZDT1_RAT]	629.68	0.3801	7	25	27	81	926	102.5	5.35	0.766
F1LZM7	Hydroxysteroid dehydrogenase-like protein 2 (Fragment) OS=Rattus norvegicus GN=Hsdl2 PE=4 SV=1 - [F1LZM7_RAT]	103.02	0.191	3	6	6	10	487	53.9	5.94	0.766
G3V6P2	Dihydrolipoamide S-succinyltransferase (E2 component of 2-oxo-glutarate complex), isoform CRA_a OS=Rattus norvegicus GN=Dlst PE=3 SV=1 - [G3V6P2_RAT]	853	0.2885	6	10	10	59	454	48.9	8.7	0.767
Q5BK33	p55 protein OS=Rattus norvegicus GN=LOC652956 PE=2 SV=1 - [Q5BK33_RAT]	108.69	0.2548	3	8	8	11	467	50.9	6.34	0.767
F1M4A0	Protein Tjp1 (Fragment) OS=Rattus norvegicus GN=Tjp1 PE=4 SV=1 - [F1M4A0_RAT]	97.82	0.094	2	11	11	15	1745	195.3	6.58	0.768
D3ZW84	Gamma-aminobutyric acid receptor subunit beta-3 OS=Rattus norvegicus GN=Gabrb3 PE=3 SV=1 - [D3ZW84_RAT]	65.71	0.1853	5	2	5	7	394	45.7	9.44	0.768
Q6MFY6	Protein phosphatase 1 regulatory subunit 11 OS=Rattus norvegicus GN=Ppp1r11 PE=2 SV=2 - [PP1RB_RAT]	61.54	0.126	3	2	2	4	127	13.9	6.67	0.768
Q6AY72	UPF0449 protein C19orf25 homolog OS=Rattus norvegicus PE=2 SV=1 - [CS025_RAT]	0	0.2661	1	2	2	3	109	12.1	5.25	0.769
Q91ZN1	Coronin-1A OS=Rattus norvegicus GN=Coro1a PE=1 SV=3 - [COR1A_RAT]	517.89	0.4729	3	16	16	69	461	51	6.48	0.77
P48037	Annexin A6 OS=Rattus norvegicus GN=Anxa6 PE=1 SV=2 - [ANXA6_RAT]	339.47	0.3447	3	1	18	41	673	75.7	5.57	0.771
B0BNE6	NADH dehydrogenase (Ubiquinone) Fe-S protein 8 (Predicted), isoform CRA_a OS=Rattus norvegicus GN=Ndufs8 PE=2 SV=1 - [B0BNE6_RAT]	303.43	0.3821	2	6	6	24	212	24	6.21	0.771
F1M1T9	cAMP-specific 3',5'-cyclic phosphodiesterase 4B (Fragment) OS=Rattus norvegicus GN=Pde4b PE=3 SV=1 - [F1M1T9_RAT]	0	0.0356	15	1	2	2	646	73.5	5.1	0.771
F1LM42	Protein Ank2 (Fragment) OS=Rattus norvegicus GN=Ank2 PE=4 SV=1 - [F1LM42_RAT]	1606.04	0.2949	5	4	80	214	3927	429.3	5.14	0.772
P97710	Tyrosine-protein phosphatase non-receptor type substrate 1 OS=Rattus norvegicus GN=Sirpa PE=1 SV=1 - [SHPS1_RAT]	252.67	0.2829	3	9	9	44	509	55.7	7.44	0.772
G3V7S2	Neurofilament 3, medium OS=Rattus norvegicus GN=Nefm PE=3 SV=1 - [G3V7S2_RAT]	2953.66	0.4533	5	35	40	343	845	95.7	4.79	0.772
G3V8T3	Adenosine deaminase, RNA-specific, isoform CRA_b OS=Rattus norvegicus GN=Adar PE=4 SV=1 - [G3V8T3_RAT]	0	0.0153	2	1	1	1	1175	129.8	8.68	0.773
D3ZQY6	Membrane-associated guanylate kinase, WW and PDZ domain-containing protein 3 OS=Rattus norvegicus GN=Magi3 PE=4 SV=1 - [D3ZQY6_RAT]	0	0.0337	3	3	3	3	1126	123.2	6.47	0.773
Q9JLZ1	Glutaredoxin-3 OS=Rattus norvegicus GN=Glrx3 PE=1 SV=2 - [GLRX3_RAT]	108.27	0.2136	3	4	6	10	337	37.8	5.72	0.774
D4A3M8	Non-catalytic region of tyrosine kinase adaptor protein 2 (Predicted) OS=Rattus norvegicus GN=Nck2 PE=4 SV=1 - [D4A3M8_RAT]	35.58	0.0658	1	2	2	2	380	42.9	6.95	0.775
D3ZTF9	Serine/threonine-protein phosphatase OS=Rattus norvegicus GN=Ppp3ca PE=3 SV=1 - [D3ZTF9_RAT]	693.97	0.6164	2	1	21	179	511	57.6	6.3	0.777
G5BUN3	Inter-alpha-trypsin inhibitor heavy chain H3 OS=Heterocephalus glaber GN=GW7_01618 PE=4 SV=1 - [G5BUN3_HETGA]	37.02	0.0452	1	1	2	6	885	98.9	5.63	0.777
D3ZCQ5	Protein Myl6b OS=Rattus norvegicus GN=Myl6b PE=4 SV=1 - [D3ZCQ5_RAT]	180.8	0.4768	7	4	6	37	151	16.9	4.65	0.778
F2Z3T6	Uncharacterized protein OS=Rattus norvegicus PE=4 SV=1 - [F2Z3T6_RAT]	49.18	0.0191	2	1	1	1	888	98.2	7.15	0.778
B0BN85	Suppressor of G2 allele of SKP1 homolog OS=Rattus norvegicus GN=Sugt1 PE=2 SV=1 - [SUGT1_RAT]	126.16	0.244	4	6	6	13	336	38.1	5.29	0.778
P09606	Glutamine synthetase OS=Rattus norvegicus GN=Glul PE=1 SV=3 - [GLNA_RAT]	2176.06	0.4638	5	13	13	210	373	42.2	7.08	0.779
F1LW12	Methenyltetrahydrofolate cyclohydrolase (Fragment) OS=Rattus norvegicus GN=Mthfd1 PE=3 SV=1 - [F1LW12_RAT]	256.87	0.2395	6	15	15	30	927	100.2	7.55	0.779
Q5XI68	Protein Dr1 OS=Rattus norvegicus GN=Dr1 PE=2 SV=1 - [NC2B_RAT]	26	0.2102	2	2	2	2	176	19.4	4.75	0.779
G3V7I8	RCG57812, isoform CRA_b OS=Rattus norvegicus GN=Slk PE=4 SV=1 - [G3V7I8_RAT]	230.39	0.1205	4	9	9	16	1203	137.6	5.02	0.779
D3ZT47	Uncharacterized protein OS=Rattus norvegicus GN=Fam171a2 PE=4 SV=1 - [D3ZT47_RAT]	52.26	0.056	1	2	3	3	821	87.3	8.22	0.779
Q8HN20	NADH-ubiquinone oxidoreductase chain 1 (Fragment) OS=Rattus norvegicus GN=Mt-nd1 PE=2 SV=1 - [Q8HN20_RAT]	27.25	0.2632	18	1	1	1	76	8.5	10.27	0.779
G5BZG3	NADPH-dependent diflavin oxidoreductase 1 (Fragment) OS=Heterocephalus glaber GN=GW7_20273 PE=4 SV=1 - [G5BZG3_HETGA]	0	0.0553	1	1	1	1	488	54	7.2	0.779
Q6AXT5	Ras-related protein Rab-21 OS=Rattus norvegicus GN=Rab21 PE=2 SV=1 - [RAB21_RAT]	47.9	0.1525	2	3	3	6	223	24.1	7.94	0.78
D3ZRV0	DCN1, defective in cullin neddylation 1, domain containing 1 (S. cerevisiae) (Predicted), isoform CRA_a OS=Rattus norvegicus GN=Dcun1d1 PE=4 SV=1 - [D3ZRV0_RAT]	0	0.0821	2	1	1	1	207	24	5.57	0.78
O70511	270 kDa ankyrin G isoform (Fragment) OS=Rattus norvegicus GN=Ank3 PE=2 SV=2 - [O70511_RAT]	550.11	0.1922	19	14	34	67	2622	284.3	7.9	0.781
Q6MG10	Mitochondrial ribosomal protein S18B OS=Rattus norvegicus GN=Mrps18b PE=2 SV=1 - [Q6MG10_RAT]	73.8	0.0988	2	2	2	3	253	28.7	8.91	0.783
D3ZPC5	Uncharacterized protein OS=Rattus norvegicus PE=4 SV=1 - [D3ZPC5_RAT]	843.01	0.3353	2	11	11	48	510	53.8	7.03	0.784
G5AZZ4	Tetratricopeptide repeat protein 7B (Fragment) OS=Heterocephalus glaber GN=GW7_05558 PE=4 SV=1 - [G5AZZ4_HETGA]	111.9	0.0548	1	1	3	3	803	89.7	6.65	0.784
D4A1Y0	Protein Scyl2 OS=Rattus norvegicus GN=Scyl2 PE=4 SV=1 - [D4A1Y0_RAT]	47.06	0.0226	1	1	1	1	930	103.3	8.13	0.784
O35264	Platelet-activating factor acetylhydrolase IB subunit beta OS=Rattus norvegicus GN=Pafah1b2 PE=1 SV=1 - [PA1B2_RAT]	455.35	0.5066	4	6	6	34	229	25.6	5.92	0.785
F1LNF0	Protein Myh14 OS=Rattus norvegicus GN=Myh14 PE=4 SV=1 - [F1LNF0_RAT]	255.23	0.1015	3	10	16	24	2000	228.8	5.55	0.785
Q66HR5	Calcium-binding and coiled-coil domain-containing protein 1 OS=Rattus norvegicus GN=Calcoco1 PE=2 SV=1 - [CACO1_RAT]	67.21	0.0217	1	1	1	2	691	77.2	4.83	0.785
F1LWI2	Protein Cbl (Fragment) OS=Rattus norvegicus GN=Cbl PE=4 SV=1 - [F1LWI2_RAT]	31.75	0.1667	4	1	1	1	78	8.5	4.26	0.785
G5C8F7	AP-2 complex subunit alpha-2 OS=Heterocephalus glaber GN=GW7_12697 PE=4 SV=1 - [G5C8F7_HETGA]	1086.01	0.4194	1	2	27	119	887	97.8	6.93	0.786
Q6AYK1	RNA-binding protein with serine-rich domain 1 OS=Rattus norvegicus GN=Rnps1 PE=2 SV=1 - [RNPS1_RAT]	42.36	0.177	3	3	3	3	305	34.2	11.84	0.786
A0JPJ7	Obg-like ATPase 1 OS=Rattus norvegicus GN=Ola1 PE=2 SV=1 - [OLA1_RAT]	786.44	0.3712	5	12	12	52	396	44.5	7.77	0.786
Q00954	Sodium channel subunit beta-1 OS=Rattus norvegicus GN=Scn1b PE=1 SV=1 - [SCN1B_RAT]	0	0.1055	3	2	2	2	218	24.7	4.83	0.786
D4A3C4	Uncharacterized protein OS=Rattus norvegicus PE=4 SV=1 - [D4A3C4_RAT]	56.08	0.046	2	1	1	4	261	28.5	5.88	0.787
G5CA17	Septin-5 (Fragment) OS=Heterocephalus glaber GN=GW7_11135 PE=3 SV=1 - [G5CA17_HETGA]	510.3	0.4342	2	1	13	79	357	41.4	6.6	0.788
P04692-2	Isoform 2 of Tropomyosin alpha-1 chain OS=Rattus norvegicus GN=Tpm1 - [TPM1_RAT]	250.8	0.2993	3	2	12	36	284	32.7	4.78	0.788
Q925G1-2	Isoform 2 of Hepatoma-derived growth factor-related protein 2 OS=Rattus norvegicus GN=Hdgfrp2 - [HDGR2_RAT]	82.26	0.0419	2	1	2	3	668	73.9	7.88	0.789
B0K030	DnaJ (Hsp40) homolog, subfamily B, member 1 (Predicted), isoform CRA_b OS=Rattus norvegicus GN=Dnajb1 PE=2 SV=1 - [B0K030_RAT]	63.08	0.2059	3	4	5	7	340	38.1	8.63	0.789
Q68FS1	Cytosolic Fe-S cluster assembly factor NUBP2 OS=Rattus norvegicus GN=Nubp2 PE=1 SV=1 - [NUBP2_RAT]	37.32	0.0332	2	1	1	1	271	28.9	6.21	0.789
Q5BJU7	Wiskott-Aldrich syndrome protein family member 1 OS=Rattus norvegicus GN=Wasf1 PE=2 SV=1 - [WASF1_RAT]	122.96	0.2898	6	10	10	20	559	61.5	6.37	0.79
Q9EQP5	Prolargin OS=Rattus norvegicus GN=Prelp PE=2 SV=1 - [PRELP_RAT]	62.73	0.0981	1	3	3	5	377	43.2	9.45	0.79
P60881	Synaptosomal-associated protein 25 OS=Rattus norvegicus GN=Snap25 PE=1 SV=1 - [SNP25_RAT]	1096.44	0.5631	8	10	10	68	206	23.3	4.77	0.791
P14480	Fibrinogen beta chain OS=Rattus norvegicus GN=Fgb PE=1 SV=4 - [FIBB_RAT]	50.81	0.0689	3	2	2	3	479	54.2	7.78	0.791
D3ZY61	Protein Dzip3 OS=Rattus norvegicus GN=Dzip3 PE=4 SV=1 - [D3ZY61_RAT]	35.53	0.015	2	1	1	1	998	113.2	5.24	0.791
D3ZF79	Plectin OS=Rattus norvegicus GN=Plec PE=4 SV=1 - [D3ZF79_RAT]	3015.2	0.3785	22	127	127	271	4568	519.4	5.74	0.792
D4A8U3	Tripartite motif-containing protein 3 OS=Rattus norvegicus GN=Trim3 PE=4 SV=1 - [D4A8U3_RAT]	435.58	0.2462	4	13	14	37	715	78.1	8.21	0.792
D3ZGS0	Protein Dap3 OS=Rattus norvegicus GN=Dap3 PE=4 SV=1 - [D3ZGS0_RAT]	37.83	0.0443	2	1	1	1	361	41.3	8.73	0.792
P00507	Aspartate aminotransferase, mitochondrial OS=Rattus norvegicus GN=Got2 PE=1 SV=2 - [AATM_RAT]	2331.8	0.5233	4	23	23	250	430	47.3	9	0.793
G5APK7	Zinc transporter ZIP10 OS=Heterocephalus glaber GN=GW7_00937 PE=4 SV=1 - [G5APK7_HETGA]	39.6	0.0134	2	1	1	1	822	91.6	6.8	0.793
P00787	Cathepsin B OS=Rattus norvegicus GN=Ctsb PE=1 SV=2 - [CATB_RAT]	198.31	0.1652	3	4	4	19	339	37.4	5.6	0.794
F1M7N9	Coronin (Fragment) OS=Rattus norvegicus GN=Coro7 PE=3 SV=1 - [F1M7N9_RAT]	71.87	0.1812	4	5	5	6	436	48	5.35	0.794
F1LVU8	Protein Eif2a (Fragment) OS=Rattus norvegicus GN=Eif2a PE=4 SV=1 - [F1LVU8_RAT]	91.87	0.0658	2	2	2	3	486	53.9	9.04	0.794
G3V7F1	G protein beta subunit-like, isoform CRA_a OS=Rattus norvegicus GN=Mlst8 PE=4 SV=1 - [G3V7F1_RAT]	41.86	0.0951	3	2	2	2	326	35.9	5.86	0.794
F1LND6	Spondin-1 OS=Rattus norvegicus GN=Spon1 PE=4 SV=1 - [F1LND6_RAT]	35.92	0.0496	4	3	3	4	807	90.9	6.73	0.795
Q5D059	Heterogeneous nuclear ribonucleoprotein K OS=Rattus norvegicus GN=Hnrnpk PE=2 SV=1 - [Q5D059_RAT]	1346.39	0.5194	4	19	19	125	464	51	5.33	0.796
D3ZUT3	RNA binding protein fox-1 homolog OS=Rattus norvegicus GN=Hrnbp3 PE=3 SV=1 - [D3ZUT3_RAT]	55.9	0.0872	4	1	2	7	344	37.2	8.21	0.796
D3ZC89	Protein Fam114a2 OS=Rattus norvegicus GN=Fam114a2 PE=4 SV=1 - [D3ZC89_RAT]	109.32	0.2718	1	5	5	7	298	32.1	4.63	0.796
E3VX43	Calmodulin isoform 3 OS=Fukomys anselli PE=2 SV=1 - [E3VX43_9HYST]	263.8	0.3826	7	1	7	81	149	16.8	4.22	0.797
G5BB78	Citrate synthase (Fragment) OS=Heterocephalus glaber GN=GW7_15757 PE=3 SV=1 - [G5BB78_HETGA]	1657.91	0.404	3	2	16	172	453	50.4	8.06	0.798
Q91V33	KH domain-containing, RNA-binding, signal transduction-associated protein 1 OS=Rattus norvegicus GN=Khdrbs1 PE=1 SV=1 - [KHDR1_RAT]	48.14	0.237	6	5	7	14	443	48.3	8.72	0.798
G3V851	Solute carrier family 17 (Sodium-dependent inorganic phosphate cotransporter), member 6 OS=Rattus norvegicus GN=Slc17a6 PE=4 SV=1 - [G3V851_RAT]	145.11	0.2491	3	4	8	24	582	64.5	6.83	0.799
E9PTX9	Protein Slc12a2 OS=Rattus norvegicus GN=Slc12a2 PE=4 SV=1 - [E9PTX9_RAT]	321.46	0.1505	4	12	12	26	1203	130.3	6.52	0.799
G5C5B2	Regulator of nonsense transcripts 1 OS=Heterocephalus glaber GN=GW7_11669 PE=4 SV=1 - [G5C5B2_HETGA]	119.6	0.0637	2	4	4	7	1068	118	7.05	0.8
P41499-2	Isoform 2 of Tyrosine-protein phosphatase non-receptor type 11 OS=Rattus norvegicus GN=Ptpn11 - [PTN11_RAT]	157.24	0.2884	4	13	13	22	593	68	7.28	0.8
Q5RKH2	Galactokinase 1 OS=Rattus norvegicus GN=Galk1 PE=2 SV=1 - [Q5RKH2_RAT]	73.26	0.1964	2	4	4	5	392	42.3	5.35	0.8
Q63198	Contactin-1 OS=Rattus norvegicus GN=Cntn1 PE=1 SV=2 - [CNTN1_RAT]	2337.14	0.431	2	35	35	205	1021	113.4	6.11	0.801
D4A493	Protein Ctnnd1 OS=Rattus norvegicus GN=Ctnnd1 PE=4 SV=1 - [D4A493_RAT]	217.17	0.1723	5	11	11	18	917	102.5	6.87	0.802
G5BW52	Methyl-CpG-binding domain protein 3 OS=Heterocephalus glaber GN=GW7_17287 PE=4 SV=1 - [G5BW52_HETGA]	43.53	0.0612	2	1	1	1	294	32.7	5.3	0.802
F1LQ53	Uncharacterized protein OS=Rattus norvegicus GN=Agrn PE=4 SV=1 - [F1LQ53_RAT]	0	0.0498	1	1	3	3	963	103.6	6.79	0.802
D4AEB6	Protein RGD1564420 OS=Rattus norvegicus GN=RGD1564420 PE=4 SV=1 - [D4AEB6_RAT]	37.87	0.0268	2	1	1	4	708	81.8	8.57	0.803
G5ARP0	Coatomer subunit gamma-2 OS=Heterocephalus glaber GN=GW7_04006 PE=4 SV=1 - [G5ARP0_HETGA]	0	0.0478	2	1	2	2	607	68.3	6.13	0.803
Q80W96	Iron-sulfur cluster assembly 1 homolog, mitochondrial OS=Rattus norvegicus GN=Isca1 PE=2 SV=1 - [ISCA1_RAT]	65.5	0.3023	2	3	3	4	129	14.1	9.07	0.803
D3ZVY7	Protein Wdfy1 OS=Rattus norvegicus GN=Wdfy1 PE=4 SV=1 - [D3ZVY7_RAT]	24.9	0.0856	2	1	1	2	187	21.1	7.84	0.803
F1LP39	Protein Skiv2l (Fragment) OS=Rattus norvegicus GN=Skiv2l PE=4 SV=1 - [F1LP39_RAT]	42.97	0.0464	3	3	3	3	1206	133	6.52	0.804
D4A0V6	Protein Anln OS=Rattus norvegicus GN=Anln PE=4 SV=1 - [D4A0V6_RAT]	111.2	0.0483	1	3	4	7	1117	122.5	7.81	0.804
Q5RJK5	Chromobox homolog 3 (HP1 gamma homolog, Drosophila) OS=Rattus norvegicus GN=Cbx3 PE=2 SV=1 - [Q5RJK5_RAT]	174.63	0.459	10	6	6	17	183	20.8	5.33	0.805
D3ZS80	AP-1 complex subunit beta-1 OS=Rattus norvegicus GN=Ap1b1 PE=4 SV=1 - [D3ZS80_RAT]	1139.64	0.4029	2	1	34	136	953	105	5.14	0.805
G5AW18	YTH domain family protein 3 (Fragment) OS=Heterocephalus glaber GN=GW7_02254 PE=4 SV=1 - [G5AW18_HETGA]	0	0.0415	5	2	2	2	578	63	7.69	0.805
D3ZEI6	Nuclear receptor coactivator 5 (Predicted) OS=Rattus norvegicus GN=Ncoa5 PE=4 SV=1 - [D3ZEI6_RAT]	63.35	0.0208	1	1	1	2	578	65.3	9.82	0.805
F1LV09	Uncharacterized protein (Fragment) OS=Rattus norvegicus PE=3 SV=1 - [F1LV09_RAT]	44.32	0.035	1	3	3	4	1399	148.5	4.96	0.805
Q5PQN6	Spermatogenesis-defective protein 39 homolog OS=Rattus norvegicus GN=Vipas39 PE=2 SV=1 - [SPE39_RAT]	68.85	0.0587	2	3	3	5	460	53.3	7.58	0.806
G3V7S0	Folate hydrolase OS=Rattus norvegicus GN=Folh1 PE=4 SV=1 - [G3V7S0_RAT]	86.53	0.1077	2	5	5	7	752	84.6	7.66	0.807
G3V8Y8	Huntingtin interacting protein 1, isoform CRA_a OS=Rattus norvegicus GN=Hip1 PE=4 SV=1 - [G3V8Y8_RAT]	0	0.0155	1	1	1	1	1030	114.9	5.41	0.807
Q8K3P6	Calcium-binding mitochondrial carrier protein SCaMC-2 OS=Rattus norvegicus GN=Slc25a25 PE=1 SV=1 - [SCMC2_RAT]	110.11	0.0469	4	1	1	2	469	52.7	8.41	0.807
Q7TT47	Paraplegin OS=Rattus norvegicus GN=Spg7 PE=2 SV=1 - [SPG7_RAT]	0	0.0161	3	1	1	1	744	82.1	9.11	0.808
G5BP07	Plexin-A2 (Fragment) OS=Heterocephalus glaber GN=GW7_07549 PE=4 SV=1 - [G5BP07_HETGA]	38.67	0.0405	2	2	7	10	1876	208.4	6.62	0.808
Q68FU3	Electron transfer flavoprotein subunit beta OS=Rattus norvegicus GN=Etfb PE=2 SV=3 - [ETFB_RAT]	303.51	0.4275	2	10	10	24	255	27.7	7.75	0.808
D3Z823	Protein Shisa7 OS=Rattus norvegicus GN=Shisa7 PE=4 SV=1 - [D3Z823_RAT]	30.84	0.1091	3	4	4	6	541	56.4	9.86	0.808
F1LRX1	Protein Eif4g2 (Fragment) OS=Rattus norvegicus GN=Eif4g2 PE=4 SV=1 - [F1LRX1_RAT]	38.68	0.0357	6	3	3	3	868	97.8	6.81	0.809
D4A4G6	Protein Clint1 OS=Rattus norvegicus GN=Clint1 PE=4 SV=1 - [D4A4G6_RAT]	95.65	0.163	6	5	5	7	454	50.6	6.57	0.809
Q5M7U6	Actin-related protein 2 OS=Rattus norvegicus GN=Actr2 PE=1 SV=1 - [ARP2_RAT]	999.24	0.3503	3	1	9	55	394	44.7	6.74	0.811
G5B2A9	Leucine-rich repeat transmembrane neuronal protein 4 OS=Heterocephalus glaber GN=GW7_07251 PE=4 SV=1 - [G5B2A9_HETGA]	0	0.0185	3	1	1	1	540	61.7	9.23	0.811
G5BV52	WW domain-binding protein 11 OS=Heterocephalus glaber GN=GW7_19636 PE=4 SV=1 - [G5BV52_HETGA]	30.69	0.0219	2	1	1	1	640	70	8.07	0.811
D3ZJX7	Protein Sf3b2 OS=Rattus norvegicus GN=Sf3b2 PE=4 SV=1 - [D3ZJX7_RAT]	58.94	0.0763	3	5	5	8	878	98.3	5.5	0.811
D3ZQL6	Protein RGD1305415 OS=Rattus norvegicus GN=Micall1 PE=4 SV=1 - [D3ZQL6_RAT]	0	0.0152	1	1	1	1	855	92.6	6.9	0.811
D4AC68	Protein Arvcf OS=Rattus norvegicus GN=Arvcf PE=4 SV=1 - [D4AC68_RAT]	107.29	0.0935	5	6	6	7	898	97.8	6.57	0.811
B2RYX1	LOC685322 protein OS=Rattus norvegicus GN=LOC685322 PE=4 SV=1 - [B2RYX1_RAT]	65.96	0.375	1	2	2	3	64	7.5	9.13	0.812
P04906	Glutathione S-transferase P OS=Rattus norvegicus GN=Gstp1 PE=1 SV=2 - [GSTP1_RAT]	654.19	0.4952	7	9	9	64	210	23.4	7.36	0.812
P04937-4	Isoform 4 of Fibronectin OS=Rattus norvegicus GN=Fn1 - [FINC_RAT]	52.06	0.0072	7	1	1	1	2358	259.2	5.74	0.812
P20788	Cytochrome b-c1 complex subunit Rieske, mitochondrial OS=Rattus norvegicus GN=Uqcrfs1 PE=1 SV=2 - [UCRI_RAT]	624.1	0.5109	2	12	12	66	274	29.4	8.87	0.813
B2RYW9	Fumarylacetoacetate hydrolase domain-containing protein 2 OS=Rattus norvegicus GN=Fahd2 PE=1 SV=1 - [FAHD2_RAT]	529	0.4601	2	11	11	42	313	34.6	8.35	0.813
G5C0C5	Phosphoglycerate mutase 1 OS=Heterocephalus glaber GN=GW7_09237 PE=3 SV=1 - [G5C0C5_HETGA]	1890.26	0.7419	5	12	13	231	248	28.2	6.89	0.813
D4AD06	Protein Aftph OS=Rattus norvegicus GN=Aftph PE=4 SV=1 - [D4AD06_RAT]	45.07	0.0177	2	1	1	1	905	98.1	4.49	0.813
G5BX71	Plasma membrane calcium-transporting ATPase 2 OS=Heterocephalus glaber GN=GW7_19471 PE=3 SV=1 - [G5BX71_HETGA]	1490.22	0.3154	1	3	32	145	1243	136.8	5.97	0.814
F1LSC8	RIMS-binding protein 2 OS=Rattus norvegicus GN=Rimbp2 PE=4 SV=1 - [F1LSC8_RAT]	81.82	0.0267	3	2	2	4	1049	115.6	5.22	0.814
G5AYT2	Putative ATP-dependent RNA helicase DDX17 OS=Heterocephalus glaber GN=GW7_02579 PE=3 SV=1 - [G5AYT2_HETGA]	227.3	0.2108	3	6	12	24	650	72.4	8.59	0.814
B2RYX0	Naca protein OS=Rattus norvegicus GN=Naca PE=2 SV=1 - [B2RYX0_RAT]	194.95	0.2558	7	4	4	15	215	23.4	4.56	0.815
F1LNY1	Misshapen-like kinase 1 (Fragment) OS=Rattus norvegicus GN=LOC687705 PE=4 SV=1 - [F1LNY1_RAT]	112.38	0.1059	9	3	10	13	1303	146.8	7.55	0.815
B4F772	Heat shock 70 kDa protein 4L OS=Rattus norvegicus GN=Hspa4l PE=2 SV=1 - [B4F772_RAT]	988.36	0.4881	2	25	29	93	838	94.2	5.69	0.816
Q5XI85	Aminomethyltransferase OS=Rattus norvegicus GN=Amt PE=2 SV=1 - [Q5XI85_RAT]	42.2	0.1067	2	3	3	5	403	44	8.95	0.817
P0C627	UBX domain-containing protein 2B OS=Rattus norvegicus GN=Ubxn2b PE=1 SV=1 - [UBX2B_RAT]	0	0.1178	1	2	2	3	331	37.1	5.26	0.817
F1LPF4	Protein Gga1 OS=Rattus norvegicus GN=Gga1 PE=4 SV=1 - [F1LPF4_RAT]	133.47	0.1386	3	6	6	10	635	70	5.27	0.818
Q5U204	Ragulator complex protein LAMTOR3 OS=Rattus norvegicus GN=Lamtor3 PE=2 SV=1 - [LTOR3_RAT]	84.86	0.0887	2	1	1	3	124	13.6	7.34	0.818
G5BXV9	STIP1-like protein and U box-containing protein 1 OS=Heterocephalus glaber GN=GW7_12976 PE=4 SV=1 - [G5BXV9_HETGA]	78	0.2541	1	1	6	12	303	34.8	5.76	0.818
D3ZA77	Sorbin and SH3 domain-containing protein 2 OS=Rattus norvegicus GN=Sorbs2 PE=4 SV=1 - [D3ZA77_RAT]	195.76	0.1432	8	12	12	22	1180	132.1	8.56	0.819
Q5XI22	Acetyl-CoA acetyltransferase, cytosolic OS=Rattus norvegicus GN=Acat2 PE=1 SV=1 - [THIC_RAT]	225.42	0.2519	5	5	5	14	397	41.1	7.3	0.819
G5C5Z4	Actin-related protein 2 OS=Heterocephalus glaber GN=GW7_18355 PE=3 SV=1 - [G5C5Z4_HETGA]	912.78	0.3509	2	1	9	50	399	45.3	7.2	0.82
G3V9N8	AP-1 complex subunit beta-1 OS=Rattus norvegicus GN=Ap1b1 PE=4 SV=1 - [G3V9N8_RAT]	1480.25	0.4173	5	1	35	147	949	104.5	5.1	0.82
F1LUM6	OX-2 membrane glycoprotein (Fragment) OS=Rattus norvegicus GN=Cd200 PE=4 SV=1 - [F1LUM6_RAT]	104.26	0.1841	2	1	4	12	277	31	8.81	0.82
P85834	Elongation factor Tu, mitochondrial OS=Rattus norvegicus GN=Tufm PE=1 SV=1 - [EFTU_RAT]	1377.95	0.5819	3	23	24	131	452	49.5	7.56	0.821
G5BMR7	Cleavage and polyadenylation specificity factor subunit 5 (Fragment) OS=Heterocephalus glaber GN=GW7_09347 PE=4 SV=1 - [G5BMR7_HETGA]	137.03	0.2748	4	4	4	7	222	25.6	8.82	0.821
Q75T81	Asc-type amino acid transporter 1 OS=Rattus norvegicus GN=Slc7a10 PE=2 SV=1 - [Q75T81_RAT]	94.64	0.0415	1	1	1	2	530	57.6	8.54	0.821
F1LYZ8	Protein RGD1565310 (Fragment) OS=Rattus norvegicus GN=RGD1565310 PE=4 SV=1 - [F1LYZ8_RAT]	0	0.0523	2	2	2	2	554	62.3	7.05	0.822
Q5RKI0	WD repeat-containing protein 1 OS=Rattus norvegicus GN=Wdr1 PE=1 SV=3 - [WDR1_RAT]	894.52	0.5281	2	25	25	101	606	66.1	6.62	0.823
O35567	Bifunctional purine biosynthesis protein PURH OS=Rattus norvegicus GN=Atic PE=1 SV=2 - [PUR9_RAT]	757.32	0.4966	2	21	21	58	592	64.2	7.14	0.823
F1LRB1	Tropomyosin beta chain (Fragment) OS=Rattus norvegicus GN=Tpm2 PE=3 SV=1 - [F1LRB1_RAT]	332.03	0.332	6	2	11	28	247	28.6	4.56	0.823
D3ZWW9	Protein Ubp1 OS=Rattus norvegicus GN=Ubp1 PE=4 SV=1 - [D3ZWW9_RAT]	0	0.0258	2	1	1	1	504	56.1	6.29	0.823
Q5XID1	Anamorsin OS=Rattus norvegicus GN=Ciapin1 PE=2 SV=1 - [CPIN1_RAT]	57.65	0.2071	2	4	4	5	309	33	5.44	0.823
D3ZFC6	Protein Itih4 OS=Rattus norvegicus GN=Itih4 PE=4 SV=1 - [D3ZFC6_RAT]	0	0.0107	3	1	1	1	932	103.6	6.38	0.823
K4DIC1	Malignant T cell amplified sequence 1, isoform CRA_a OS=Rattus norvegicus GN=Mcts1 PE=4 SV=1 - [K4DIC1_RAT]	126.46	0.3923	3	4	4	12	181	20.5	8.82	0.824
P15999	ATP synthase subunit alpha, mitochondrial OS=Rattus norvegicus GN=Atp5a1 PE=1 SV=2 - [ATPA_RAT]	10439.2	0.6817	3	34	35	704	553	59.7	9.19	0.824
Q4KLK6	RGD1308009 protein OS=Rattus norvegicus GN=RGD1308009 PE=2 SV=1 - [Q4KLK6_RAT]	50.98	0.0303	4	2	2	2	824	93.6	6.95	0.824
D3ZM09	Protein Sars2 OS=Rattus norvegicus GN=Sars2 PE=4 SV=1 - [D3ZM09_RAT]	0	0.0328	1	1	1	1	518	58.2	8.06	0.824
F1LT30	Protein RGD1565486 (Fragment) OS=Rattus norvegicus GN=Rbm25 PE=4 SV=1 - [F1LT30_RAT]	34.51	0.0706	2	1	1	1	354	41	5	0.824
G5AQR9	Heparin-binding growth factor 1 OS=Heterocephalus glaber GN=GW7_10596 PE=4 SV=1 - [G5AQR9_HETGA]	44.46	0.0774	2	1	1	3	155	17.4	7.44	0.825
D3ZLR5	Protein Wdr37 OS=Rattus norvegicus GN=Wdr37 PE=4 SV=1 - [D3ZLR5_RAT]	170.82	0.1504	2	1	6	15	492	54.2	7.18	0.825
Q6MG85	1-acylglycerol-3-phosphate O-acyltransferase 1 (Lysophosphatidic acid acyltransferase, alpha) OS=Rattus norvegicus GN=Agpat1 PE=2 SV=1 - [Q6MG85_RAT]	79.1	0.1479	3	2	2	4	284	31.7	9.16	0.826
F1M4K4	Protein Stat4 (Fragment) OS=Rattus norvegicus GN=Stat4 PE=4 SV=1 - [F1M4K4_RAT]	36.78	0.0522	6	1	1	1	230	26.2	5.26	0.826
D3ZS01	Protein Reps1 OS=Rattus norvegicus GN=Reps1 PE=4 SV=1 - [D3ZS01_RAT]	41.41	0.0625	3	4	4	4	768	83.3	5.88	0.826
D3ZUI1	APAF1 interacting protein (Predicted), isoform CRA_a OS=Rattus norvegicus GN=Apip PE=4 SV=1 - [D3ZUI1_RAT]	68.78	0.1577	1	2	2	2	241	27	6.9	0.826
Q6QBQ4	Phospholipid scramblase 3 OS=Rattus norvegicus GN=Plscr3 PE=2 SV=1 - [PLS3_RAT]	79.94	0.0676	1	1	1	2	296	31.6	6.64	0.826
G5C553	Vesicle-associated membrane protein 3 (Fragment) OS=Heterocephalus glaber GN=GW7_09143 PE=4 SV=1 - [G5C553_HETGA]	550.14	0.4301	3	1	4	22	93	10.5	8.79	0.827
Q5U3Z7	Serine hydroxymethyltransferase OS=Rattus norvegicus GN=Shmt2 PE=2 SV=1 - [Q5U3Z7_RAT]	92.2	0.1548	3	6	6	10	504	55.7	8.21	0.827
D4A247	Serine/threonine-protein kinase MRCK alpha OS=Rattus norvegicus GN=Cdc42bpa PE=4 SV=1 - [D4A247_RAT]	0	0.0111	5	1	1	1	1534	173.9	6.39	0.827
D3ZRA3	Acetyl-CoA carboxylase 1 OS=Rattus norvegicus GN=Acaca PE=4 SV=1 - [D3ZRA3_RAT]	33.46	0.0355	4	5	5	6	2337	264.2	6.37	0.827
Q63488	Sodium-dependent phosphate transporter 2 OS=Rattus norvegicus GN=Slc20a2 PE=1 SV=1 - [S20A2_RAT]	32.88	0.0198	1	1	1	1	656	70.7	6.48	0.827
D3ZEN2	Glyceraldehyde-3-phosphate dehydrogenase OS=Rattus norvegicus PE=3 SV=1 - [D3ZEN2_RAT]	1279.76	0.1545	3	1	3	94	330	35.9	8.12	0.828
P10860	Glutamate dehydrogenase 1, mitochondrial OS=Rattus norvegicus GN=Glud1 PE=1 SV=2 - [DHE3_RAT]	2273.67	0.5717	4	28	28	221	558	61.4	8	0.828
Q62952	Dihydropyrimidinase-related protein 3 OS=Rattus norvegicus GN=Dpysl3 PE=1 SV=2 - [DPYL3_RAT]	1681.01	0.5035	4	14	19	187	570	61.9	6.49	0.828
Q07266-2	Isoform E1 of Drebrin OS=Rattus norvegicus GN=Dbn1 - [DREB_RAT]	1282.95	0.4327	4	20	20	89	661	72.6	4.45	0.828
D3ZK61	Voltage-dependent L-type calcium channel subunit beta-3 OS=Rattus norvegicus GN=Cacnb3 PE=4 SV=1 - [D3ZK61_RAT]	81.23	0.1118	3	2	5	12	483	54.4	6.54	0.828
Q5XIL4	Protein Sorbs3 OS=Rattus norvegicus GN=Sorbs3 PE=2 SV=1 - [Q5XIL4_RAT]	26.3	0.0177	1	1	1	1	733	82	9.06	0.829
D3ZDX5	Uncharacterized protein OS=Rattus norvegicus GN=Plxnb1 PE=4 SV=1 - [D3ZDX5_RAT]	0	0.0137	1	3	3	3	2121	231.7	5.6	0.829
F1LTE0	Protein Tanc2 (Fragment) OS=Rattus norvegicus GN=Tanc2 PE=4 SV=1 - [F1LTE0_RAT]	26.14	0.025	4	3	3	3	1922	212.2	7.93	0.829
G5BZA6	Fibronectin type III and SPRY domain-containing protein 1 OS=Heterocephalus glaber GN=GW7_06762 PE=4 SV=1 - [G5BZA6_HETGA]	86.06	0.0992	1	1	2	4	494	55.5	6.67	0.829
Q5FVI3	Leucine-rich repeat-containing protein 57 OS=Rattus norvegicus GN=Lrrc57 PE=2 SV=1 - [LRC57_RAT]	0	0.1799	4	4	4	8	239	26.7	8.44	0.829
F1LQ82	E3 ubiquitin-protein ligase OS=Rattus norvegicus GN=Nedd4 PE=4 SV=1 - [F1LQ82_RAT]	69.42	0.07	5	3	4	6	886	102.4	5.26	0.83
P15651	Short-chain specific acyl-CoA dehydrogenase, mitochondrial OS=Rattus norvegicus GN=Acads PE=1 SV=2 - [ACADS_RAT]	110.96	0.1723	3	5	5	7	412	44.7	8.28	0.83
Q62985-2	Isoform 2 of SH2B adapter protein 1 OS=Rattus norvegicus GN=Sh2b1 - [SH2B1_RAT]	61.18	0.0657	3	3	3	5	670	70.9	5.8	0.83
D4ABR6	Annexin OS=Rattus norvegicus GN=Anxa6 PE=3 SV=1 - [D4ABR6_RAT]	352.5	0.3388	2	1	18	41	667	75.1	5.62	0.832
G3V7I5	Aldehyde dehydrogenase X, mitochondrial OS=Rattus norvegicus GN=Aldh1b1 PE=3 SV=1 - [G3V7I5_RAT]	168.8	0.3179	2	10	11	22	519	57.6	7.06	0.832
G5C4R0	Succinyl-CoA:3-ketoacid-coenzyme A transferase OS=Heterocephalus glaber GN=GW7_19761 PE=3 SV=1 - [G5C4R0_HETGA]	407.47	0.1476	1	1	6	36	542	58.8	8.53	0.832
G5B6L5	39S ribosomal protein L49, mitochondrial OS=Heterocephalus glaber GN=GW7_20637 PE=4 SV=1 - [G5B6L5_HETGA]	35.7	0.0723	2	1	1	1	166	19.3	8.87	0.832
Q6Q0N0	Calsyntenin-1 OS=Rattus norvegicus GN=Clstn1 PE=2 SV=1 - [CSTN1_RAT]	0	0.0641	3	4	4	4	952	106.2	5.01	0.832
B5DEX4	Protein Vasp OS=Rattus norvegicus GN=Vasp PE=2 SV=1 - [B5DEX4_RAT]	0	0.1064	1	3	3	3	376	39.7	8.68	0.833
Q1RP74	Protein Tbcb OS=Rattus norvegicus GN=Tbcb PE=2 SV=1 - [Q1RP74_RAT]	216.16	0.541	3	10	10	23	244	27.2	5	0.833
F1LVZ9	Uncharacterized protein (Fragment) OS=Rattus norvegicus PE=4 SV=1 - [F1LVZ9_RAT]	0	0.0604	2	2	2	2	513	58.3	5.41	0.833
F1LQA7	Choline transporter-like protein 2 OS=Rattus norvegicus GN=Slc44a2 PE=4 SV=1 - [F1LQA7_RAT]	31.77	0.0952	3	5	5	6	704	79.3	8.6	0.833
Q63965	Sideroflexin-1 OS=Rattus norvegicus GN=Sfxn1 PE=2 SV=4 - [SFXN1_RAT]	706.62	0.5031	3	1	9	45	322	35.5	9.06	1.2
Q4V8E2	Proteasome (Prosome, macropain) 26S subunit, non-ATPase, 14 OS=Rattus norvegicus GN=Psmd14 PE=2 SV=1 - [Q4V8E2_RAT]	195.14	0.3516	2	6	6	12	310	34.6	6.52	1.201
Q7TPB1	T-complex protein 1 subunit delta OS=Rattus norvegicus GN=Cct4 PE=1 SV=3 - [TCPD_RAT]	595.3	0.4545	2	17	17	46	539	58.1	8.02	1.201
G3V6N7	Protein Slc12a6 OS=Rattus norvegicus GN=Slc12a6 PE=4 SV=1 - [G3V6N7_RAT]	156.87	0.067	3	2	5	15	1150	127.5	7.14	1.201
G3V692	Protein Slc5a3 OS=Rattus norvegicus GN=Slc5a3 PE=3 SV=1 - [G3V692_RAT]	21.54	0.0111	3	1	1	1	718	79.6	7.33	1.201
G5C4X7	Disintegrin and metalloproteinase domain-containing protein 22 OS=Heterocephalus glaber GN=GW7_15205 PE=4 SV=1 - [G5C4X7_HETGA]	236.79	0.0657	1	2	5	21	913	100.9	7.59	1.201
B4F763	Protein Vps53 OS=Rattus norvegicus GN=Vps53 PE=2 SV=1 - [B4F763_RAT]	95.83	0.0959	5	5	5	6	803	91.1	6.61	1.202
G5BUL0	Monoacylglycerol lipase ABHD6 OS=Heterocephalus glaber GN=GW7_01595 PE=4 SV=1 - [G5BUL0_HETGA]	67.73	0.1098	2	2	2	4	337	38.5	7.91	1.202
P35467	Protein S100-A1 OS=Rattus norvegicus GN=S100a1 PE=1 SV=3 - [S10A1_RAT]	89.62	0.1915	1	2	2	7	94	10.6	4.5	1.202
P63138	Gamma-aminobutyric acid receptor subunit beta-2 OS=Rattus norvegicus GN=Gabrb2 PE=1 SV=1 - [GBRB2_RAT]	103.96	0.2405	3	5	8	11	474	54.6	9.32	1.203
P19627	Guanine nucleotide-binding protein G(z) subunit alpha OS=Rattus norvegicus GN=Gnaz PE=2 SV=3 - [GNAZ_RAT]	328.49	0.369	2	10	10	37	355	40.9	7.61	1.203
P51647	Retinal dehydrogenase 1 OS=Rattus norvegicus GN=Aldh1a1 PE=1 SV=3 - [AL1A1_RAT]	0	0.1238	3	3	4	6	501	54.4	7.83	1.203
F1LTB7	Cullin-5 (Fragment) OS=Rattus norvegicus GN=Cul5 PE=3 SV=1 - [F1LTB7_RAT]	34.77	0.2064	3	11	11	13	780	90.9	7.94	1.203
D4AD27	Chitinase domain-containing protein 1 OS=Rattus norvegicus GN=Chid1 PE=4 SV=1 - [D4AD27_RAT]	51.46	0.2226	3	4	4	4	310	35.5	8.37	1.203
O35795	Ectonucleoside triphosphate diphosphohydrolase 2 OS=Rattus norvegicus GN=Entpd2 PE=1 SV=1 - [ENTP2_RAT]	137.61	0.1172	5	3	3	8	495	54.4	8.48	1.203
P50554	4-aminobutyrate aminotransferase, mitochondrial OS=Rattus norvegicus GN=Abat PE=1 SV=3 - [GABT_RAT]	1267.16	0.738	7	26	26	135	500	56.4	7.93	1.203
D4ACB8	Chaperonin subunit 8 (Theta) (Predicted), isoform CRA_a OS=Rattus norvegicus GN=Cct8 PE=3 SV=1 - [D4ACB8_RAT]	359.02	0.5657	5	24	24	55	548	59.6	5.54	1.204
P59215	Guanine nucleotide-binding protein G(o) subunit alpha OS=Rattus norvegicus GN=Gnao1 PE=1 SV=2 - [GNAO_RAT]	3689.92	0.6328	11	6	21	288	354	40	5.53	1.204
D4A0P7	Protein Gdap1l1 OS=Rattus norvegicus GN=Gdap1l1 PE=4 SV=1 - [D4A0P7_RAT]	181.85	0.237	3	4	4	9	308	35.1	6.8	1.204
B2RYT7	Haloacid dehalogenase-like hydrolase domain containing 3 OS=Rattus norvegicus GN=Hdhd3 PE=2 SV=1 - [B2RYT7_RAT]	26.84	0.1116	1	2	2	3	251	27.8	7.01	1.204
F1LU75	Uncharacterized protein (Fragment) OS=Rattus norvegicus PE=4 SV=1 - [F1LU75_RAT]	42.33	0.1954	3	2	2	3	87	9.8	8.69	1.204
D3ZYH3	Protein Nudt11 OS=Rattus norvegicus GN=Nudt10 PE=3 SV=1 - [D3ZYH3_RAT]	53.77	0.189	1	2	2	3	164	18.6	5.69	1.205
G3V647	Pyridoxal kinase OS=Rattus norvegicus GN=Pdxk PE=4 SV=1 - [G3V647_RAT]	602.77	0.5994	3	5	15	55	312	34.8	6.8	1.205
B0VXR4	JIP3 protein OS=Rattus norvegicus GN=Mapk8ip3 PE=2 SV=1 - [B0VXR4_RAT]	168.4	0.0454	7	4	4	5	1322	145.5	5.45	1.205
B2RZC6	Ilf2 protein OS=Rattus norvegicus GN=Ilf2 PE=2 SV=1 - [B2RZC6_RAT]	112.41	0.3795	3	8	8	9	390	43	5.26	1.206
D3ZD97	DEAH (Asp-Glu-Ala-His) box polypeptide 15 (Predicted), isoform CRA_b OS=Rattus norvegicus GN=Dhx15 PE=4 SV=1 - [D3ZD97_RAT]	64.29	0.034	2	2	2	3	795	90.9	7.46	1.206
P24155	Thimet oligopeptidase OS=Rattus norvegicus GN=Thop1 PE=1 SV=4 - [THOP1_RAT]	148.96	0.2213	2	11	11	20	687	78.3	5.94	1.206
G5BIK7	NudC domain-containing protein 3 OS=Heterocephalus glaber GN=GW7_08268 PE=4 SV=1 - [G5BIK7_HETGA]	50.08	0.0797	1	1	2	3	364	40.8	5.1	1.206
P04177	Tyrosine 3-monooxygenase OS=Rattus norvegicus GN=Th PE=1 SV=3 - [TY3H_RAT]	151.32	0.1426	3	5	5	8	498	55.9	6.11	1.206
D3ZUS8	Protein Dennd4b OS=Rattus norvegicus GN=Dennd4b PE=4 SV=1 - [D3ZUS8_RAT]	0	0.0166	2	1	1	1	1387	151.9	6.6	1.207
G3V874	Erythrocyte protein band 4.1-like 3, isoform CRA_b OS=Rattus norvegicus GN=Epb41l3 PE=4 SV=1 - [G3V874_RAT]	1534.18	0.405	6	1	32	148	963	107	5.24	1.207
F1LWG2	Protein Prmt8 (Fragment) OS=Rattus norvegicus GN=Prmt8 PE=4 SV=1 - [F1LWG2_RAT]	64.57	0.1321	2	2	4	4	371	42.7	7.02	1.207
P18163	Long-chain-fatty-acid--CoA ligase 1 OS=Rattus norvegicus GN=Acsl1 PE=1 SV=1 - [ACSL1_RAT]	0	0.0701	2	4	4	5	699	78.1	6.99	1.208
G5BBP5	Transmembrane protein 55A (Fragment) OS=Heterocephalus glaber GN=GW7_09365 PE=4 SV=1 - [G5BBP5_HETGA]	38.27	0.1094	1	1	1	1	256	28	8.56	1.208
P21707	Synaptotagmin-1 OS=Rattus norvegicus GN=Syt1 PE=1 SV=3 - [SYT1_RAT]	1162.46	0.5487	2	14	21	166	421	47.4	8.41	1.209
G3V7Q8	Cationic trypsinogen OS=Rattus norvegicus GN=Prss3 PE=3 SV=1 - [G3V7Q8_RAT]	20.52	0.0324	2	1	1	2	247	26.3	7.49	1.209
G5AS20	Putative phospholipid-transporting ATPase IA (Fragment) OS=Heterocephalus glaber GN=GW7_06616 PE=4 SV=1 - [G5AS20_HETGA]	213.5	0.1308	1	1	12	19	1147	129.4	6.8	1.209
F1M0Z1	Uncharacterized protein (Fragment) OS=Rattus norvegicus GN=Trio PE=4 SV=1 - [F1M0Z1_RAT]	187.84	0.0626	4	13	13	16	3052	343.6	6.39	1.209
G5B6N2	Serine/threonine-protein phosphatase 2A 56 kDa regulatory subunit beta isoform OS=Heterocephalus glaber GN=GW7_20654 PE=4 SV=1 - [G5B6N2_HETGA]	75.19	0.0765	2	2	3	4	497	57.5	6.84	1.209
Q3KRE8	Tubulin beta-2B chain OS=Rattus norvegicus GN=Tubb2b PE=1 SV=1 - [TBB2B_RAT]	9337.2	0.8247	3	1	27	1057	445	49.9	4.89	1.21
F1M164	Uncharacterized protein (Fragment) OS=Rattus norvegicus PE=4 SV=1 - [F1M164_RAT]	539.84	0.2084	6	42	42	83	3004	335.5	6.4	1.21
G5BZV3	Glutaminyl-tRNA synthetase OS=Heterocephalus glaber GN=GW7_19908 PE=3 SV=1 - [G5BZV3_HETGA]	55.23	0.0465	3	2	2	2	774	87.4	6.95	1.21
Q6AYU3	DnaJ homolog subfamily B member 6 OS=Rattus norvegicus GN=Dnajb6 PE=1 SV=1 - [DNJB6_RAT]	68.6	0.1176	8	2	3	7	357	38.9	9.36	1.21
Q5M7T1	Probable cytosolic iron-sulfur protein assembly protein CIAO1 OS=Rattus norvegicus GN=Ciao1 PE=2 SV=1 - [CIAO1_RAT]	0	0.0708	1	1	1	1	339	37.6	4.88	1.21
F1LNF7	Isocitrate dehydrogenase [NAD] subunit alpha, mitochondrial OS=Rattus norvegicus GN=Idh3a PE=3 SV=1 - [F1LNF7_RAT]	1055.12	0.3962	3	13	13	118	366	39.6	6.92	1.211
P04897	Guanine nucleotide-binding protein G(i) subunit alpha-2 OS=Rattus norvegicus GN=Gnai2 PE=1 SV=3 - [GNAI2_RAT]	1674.37	0.5859	12	9	17	147	355	40.5	5.45	1.211
G3V8C3	Vimentin OS=Rattus norvegicus GN=Vim PE=3 SV=1 - [G3V8C3_RAT]	1164.92	0.5021	27	17	21	116	466	53.7	5.12	1.211
Q66H80	Coatomer subunit delta OS=Rattus norvegicus GN=Arcn1 PE=2 SV=1 - [COPD_RAT]	77.53	0.0744	2	4	4	7	511	57.2	6.21	1.211
G5BYX5	Transportin-2 OS=Heterocephalus glaber GN=GW7_16095 PE=4 SV=1 - [G5BYX5_HETGA]	90.11	0.0886	4	3	6	9	892	100.8	4.98	1.211
G5C6D7	Ribosomal protein L15 OS=Heterocephalus glaber GN=GW7_05388 PE=3 SV=1 - [G5C6D7_HETGA]	59.13	0.0591	4	1	1	3	203	23.8	10.83	1.211
F1LR65	Cold shock domain-containing protein E1 OS=Rattus norvegicus GN=LOC100362464 PE=4 SV=1 - [F1LR65_RAT]	0	0.0627	6	4	4	5	798	88.8	6.74	1.211
F1LM09	Ubiquitin carboxyl-terminal hydrolase OS=Rattus norvegicus GN=Usp7 PE=3 SV=1 - [F1LM09_RAT]	131.42	0.1642	3	10	10	14	1096	127.5	5.5	1.211
D3ZVC0	Neuronal membrane glycoprotein M6-b OS=Rattus norvegicus GN=Gpm6b PE=4 SV=1 - [D3ZVC0_RAT]	74.3	0.125	5	5	5	29	328	36.2	6.14	1.212
D3ZW96	Protein Atp6v1h OS=Rattus norvegicus GN=Atp6v1h PE=4 SV=1 - [D3ZW96_RAT]	531.66	0.5362	4	20	20	63	483	55.8	6.61	1.212
G5BS12	Nuclear pore complex protein Nup205 OS=Heterocephalus glaber GN=GW7_03803 PE=4 SV=1 - [G5BS12_HETGA]	24.04	0.0147	2	1	1	1	2046	231	6.18	1.212
F1LP70	E3 ubiquitin-protein ligase OS=Rattus norvegicus GN=Nedd4l PE=4 SV=1 - [F1LP70_RAT]	105.28	0.0722	7	4	5	7	859	99.6	5.71	1.212
D4A0D3	Protein Stxbp5l OS=Rattus norvegicus GN=Stxbp5l PE=4 SV=1 - [D4A0D3_RAT]	76.44	0.0471	6	3	3	7	998	111.3	7.11	1.212
Q32PZ3	Protein unc-45 homolog A OS=Rattus norvegicus GN=Unc45a PE=2 SV=1 - [UN45A_RAT]	0	0.0275	1	1	1	1	944	103.2	6.19	1.213
Q5EB83	Eftud2 protein (Fragment) OS=Rattus norvegicus GN=Eftud2 PE=2 SV=1 - [Q5EB83_RAT]	102.67	0.0593	3	1	2	4	455	51.1	5.67	1.213
I6L9G6	Protein Tardbp OS=Rattus norvegicus GN=Tardbp PE=2 SV=1 - [I6L9G6_RAT]	202.41	0.2877	4	7	7	23	285	32.1	6.99	1.213
B1WBY5	DnaJ (Hsp40) homolog, subfamily C, member 11 OS=Rattus norvegicus GN=Dnajc11 PE=2 SV=1 - [B1WBY5_RAT]	70.12	0.1038	2	4	4	7	559	63.2	8.32	1.213
P97610	Synaptotagmin-12 OS=Rattus norvegicus GN=Syt12 PE=2 SV=1 - [SYT12_RAT]	264.42	0.3325	2	9	9	15	421	46.6	5.78	1.213
Q80W89	NADH dehydrogenase [ubiquinone] 1 alpha subcomplex subunit 11 OS=Rattus norvegicus GN=Ndufa11 PE=2 SV=1 - [NDUAB_RAT]	84.74	0.2411	2	2	2	7	141	14.8	8.09	1.214
G5AMB7	26S proteasome non-ATPase regulatory subunit 8 OS=Heterocephalus glaber GN=GW7_16719 PE=4 SV=1 - [G5AMB7_HETGA]	80.58	0.1895	4	4	4	8	285	32.3	7.31	1.214
D4A4P3	Protein Ndufb3 OS=Rattus norvegicus GN=LOC100361144 PE=4 SV=1 - [D4A4P3_RAT]	35.29	0.1818	2	2	2	4	99	11.3	9.04	1.214
Q63377	Sodium/potassium-transporting ATPase subunit beta-3 OS=Rattus norvegicus GN=Atp1b3 PE=2 SV=1 - [AT1B3_RAT]	321.05	0.3333	1	7	7	33	279	31.8	7.96	1.214
F1LZ81	Uncharacterized protein (Fragment) OS=Rattus norvegicus PE=4 SV=1 - [F1LZ81_RAT]	44.02	0.0178	2	2	2	2	1966	225.1	7.9	1.214
Q66HC4	Pyridoxal phosphate phosphatase PHOSPHO2 OS=Rattus norvegicus GN=Phospho2 PE=2 SV=1 - [PHOP2_RAT]	68.94	0.0788	1	1	1	1	241	27.6	5.88	1.214
Q64270	Translation initiation factor eIF-2B subunit alpha OS=Rattus norvegicus GN=Eif2b1 PE=2 SV=1 - [EI2BA_RAT]	0	0.0689	1	1	1	2	305	33.7	8.25	1.214
D3ZUY0	Protein Rdh14 OS=Rattus norvegicus GN=Rdh14 PE=3 SV=1 - [D3ZUY0_RAT]	114.14	0.2665	2	7	7	12	334	36.2	8.09	1.215
G3V9Y0	Transmembrane protein 33 OS=Rattus norvegicus GN=Tmem33 PE=4 SV=1 - [G3V9Y0_RAT]	50.94	0.0935	2	2	2	2	246	27.9	9.66	1.215
Q3SWT7	Nuclear receptor binding protein OS=Rattus norvegicus GN=Nrbp PE=2 SV=1 - [Q3SWT7_RAT]	36.56	0.1065	2	4	4	5	535	59.8	5.08	1.215
Q3T1K5	F-actin-capping protein subunit alpha-2 OS=Rattus norvegicus GN=Capza2 PE=1 SV=1 - [CAZA2_RAT]	260.88	0.3916	5	6	7	25	286	32.9	5.85	1.216
F1M951	Tyrosine-protein phosphatase non-receptor type 23 OS=Rattus norvegicus GN=Ptpn23 PE=4 SV=1 - [F1M951_RAT]	66.57	0.0372	4	4	4	4	1666	182.1	6.83	1.216
Q5XID7	Armadillo repeat-containing X-linked protein 3 OS=Rattus norvegicus GN=Armcx3 PE=2 SV=1 - [ARMX3_RAT]	24.37	0.0501	1	1	1	1	379	42.5	8.37	1.217
Q62861	Sodium channel beta 2 subunit OS=Rattus norvegicus GN=Scn2b PE=2 SV=1 - [Q62861_RAT]	72.75	0.2473	2	3	3	6	186	20.9	5.66	1.217
D3ZJH9	Malic enzyme OS=Rattus norvegicus GN=Me2 PE=3 SV=1 - [D3ZJH9_RAT]	142.31	0.2175	2	7	8	10	584	65.3	7.75	1.218
B5DF46	Phosphomannomutase 2 OS=Rattus norvegicus GN=Pmm2 PE=2 SV=1 - [B5DF46_RAT]	69.55	0.0826	2	2	2	4	242	27.7	7.3	1.218
F1M8K1	Protein Pcdh1 (Fragment) OS=Rattus norvegicus GN=Pcdh1 PE=4 SV=1 - [F1M8K1_RAT]	133.75	0.1905	2	4	14	25	1013	109.7	4.98	1.218
D3ZH25	Protein Vps8 OS=Rattus norvegicus GN=Vps8 PE=4 SV=1 - [D3ZH25_RAT]	39.38	0.0227	4	2	2	2	1324	149.9	5.6	1.218
F1LMY3	Receptor-type tyrosine-protein phosphatase zeta OS=Rattus norvegicus GN=Ptprz1 PE=4 SV=1 - [F1LMY3_RAT]	800.21	0.1157	4	19	19	69	2316	255.2	4.87	1.219
Q6PCT9	Proteasome (Prosome, macropain) 26S subunit, non-ATPase, 6 OS=Rattus norvegicus GN=Psmd6 PE=2 SV=1 - [Q6PCT9_RAT]	54.85	0.1311	2	4	4	6	389	45.6	5.52	1.219
Q5XII0	Mammalian ependymin-related protein 1 OS=Rattus norvegicus GN=Epdr1 PE=2 SV=1 - [EPDR1_RAT]	95.86	0.2321	2	5	5	19	224	25.6	7.58	1.219
Q568Z4	Signal peptidase complex subunit 3 OS=Rattus norvegicus GN=Spcs3 PE=2 SV=1 - [SPCS3_RAT]	49.02	0.0833	1	1	1	2	180	20.1	9.6	1.219
D3ZQX6	Cystathionine gamma-lyase OS=Rattus norvegicus GN=Cth PE=3 SV=1 - [D3ZQX6_RAT]	23.88	0.0503	3	1	1	1	398	43.6	7.8	1.219
D3ZBL9	Protein RGD1304704 OS=Rattus norvegicus GN=RGD1304704 PE=4 SV=1 - [D3ZBL9_RAT]	134.05	0.2172	4	4	4	6	244	28.2	6.89	1.22
P11506-6	Isoform XB of Plasma membrane calcium-transporting ATPase 2 OS=Rattus norvegicus GN=Atp2b2 - [AT2B2_RAT]	2290.23	0.3989	16	8	37	182	1226	135.4	6.1	1.22
Q5M8C7	Thioredoxin domain containing 9 OS=Rattus norvegicus GN=Txndc9 PE=2 SV=1 - [Q5M8C7_RAT]	56.6	0.0575	3	1	1	1	226	26.3	5.95	1.22
Q66HR2	Microtubule-associated protein RP/EB family member 1 OS=Rattus norvegicus GN=Mapre1 PE=1 SV=3 - [MARE1_RAT]	49.09	0.3507	5	5	7	7	268	30	5.22	1.22
D4A3C0	Protein Abr OS=Rattus norvegicus GN=Abr PE=4 SV=1 - [D4A3C0_RAT]	234.83	0.2798	4	17	18	34	822	93.7	6.44	1.22
O35832	Cyclin-dependent kinase 18 OS=Rattus norvegicus GN=Cdk18 PE=1 SV=1 - [CKD18_RAT]	40.55	0.1508	4	4	5	7	451	51.8	8.92	1.221
Q5I0G4	Glycine--tRNA ligase (Fragment) OS=Rattus norvegicus GN=Gars PE=1 SV=1 - [SYG_RAT]	170.23	0.1727	3	9	9	26	637	72	6.07	1.221
G3V6K0	COMM domain containing 5, isoform CRA_a OS=Rattus norvegicus GN=Commd5 PE=4 SV=1 - [G3V6K0_RAT]	28.29	0.0759	2	1	1	1	224	24.5	7.18	1.221
G3V912	Protein Tmx4 OS=Rattus norvegicus GN=Tmx4 PE=4 SV=1 - [G3V912_RAT]	35.98	0.1488	3	4	4	7	336	37.5	4.35	1.221
Q4QRB4	Tubulin beta-3 chain OS=Rattus norvegicus GN=Tubb3 PE=1 SV=1 - [TBB3_RAT]	7486.95	0.7022	4	10	22	729	450	50.4	4.93	1.222
P97546	Neuroplastin OS=Rattus norvegicus GN=Nptn PE=1 SV=2 - [NPTN_RAT]	490.99	0.3562	5	11	11	49	393	43.9	8.38	1.222
Q99PD4	Actin-related protein 2/3 complex subunit 1A OS=Rattus norvegicus GN=Arpc1a PE=2 SV=1 - [ARC1A_RAT]	89.12	0.3054	4	9	9	18	370	41.6	8.18	1.223
Q5RJN0	NADH dehydrogenase (Ubiquinone) Fe-S protein 7 OS=Rattus norvegicus GN=Ndufs7 PE=2 SV=1 - [Q5RJN0_RAT]	433.07	0.4541	3	6	6	29	218	23.9	9.99	1.223
D3Z8Y0	Sorting nexin-1 OS=Rattus norvegicus GN=Snx1 PE=4 SV=1 - [D3Z8Y0_RAT]	56.87	0.1092	2	4	5	6	522	59	5.31	1.223
D3ZTH8	Uncharacterized protein OS=Rattus norvegicus GN=LOC689899 PE=3 SV=1 - [D3ZTH8_RAT]	35.48	0.1346	19	2	2	4	156	17.7	10.39	1.223
D3ZP53	Uncharacterized protein OS=Rattus norvegicus PE=4 SV=1 - [D3ZP53_RAT]	337.85	0.2947	11	14	14	38	509	57.7	7.44	1.223
Q9WVS2	Probable tRNA threonylcarbamoyladenosine biosynthesis protein Osgep (Fragment) OS=Rattus norvegicus GN=Osgep PE=2 SV=1 - [OSGEP_RAT]	143.99	0.1491	2	3	3	4	322	34.6	6.23	1.223
P84079	ADP-ribosylation factor 1 OS=Rattus norvegicus GN=Arf1 PE=1 SV=2 - [ARF1_RAT]	935.98	0.6906	4	1	11	97	181	20.7	6.8	1.224
B3DM90	Nicastrin, isoform CRA_b OS=Rattus norvegicus GN=Ncstn PE=2 SV=1 - [B3DM90_RAT]	36.05	0.1013	2	3	3	4	602	67.1	5.55	1.224
G5BNC7	14-3-3 protein epsilon OS=Heterocephalus glaber GN=GW7_04481 PE=4 SV=1 - [G5BNC7_HETGA]	234.53	0.3543	1	1	6	23	175	19.7	4.7	1.224
Q01728-3	Isoform 3 of Sodium/calcium exchanger 1 OS=Rattus norvegicus GN=Slc8a1 - [NAC1_RAT]	76.58	0.0684	18	5	5	11	935	104.1	4.92	1.224
G3V8B6	26S proteasome non-ATPase regulatory subunit 1 OS=Rattus norvegicus GN=Psmd1 PE=4 SV=1 - [G3V8B6_RAT]	346.54	0.2823	8	16	16	36	953	105.6	5.39	1.224
P55161	Nck-associated protein 1 OS=Rattus norvegicus GN=Nckap1 PE=2 SV=1 - [NCKP1_RAT]	549.67	0.2934	10	23	23	57	1128	128.8	6.61	1.224
D3ZQB6	Cat eye syndrome chromosome region, candidate 5 homolog (Human) (Predicted) OS=Rattus norvegicus GN=Cecr5 PE=4 SV=1 - [D3ZQB6_RAT]	0	0.0263	1	1	1	1	419	46.4	7.37	1.224
Q63702	C-kit receptor tyrosine kinase isoform OS=Rattus rattus GN=c-kit proto-oncogene PE=2 SV=1 - [Q63702_RATRT]	39.68	0.0329	4	2	3	5	974	108.9	7.4	1.224
O35458	Vesicular inhibitory amino acid transporter OS=Rattus norvegicus GN=Slc32a1 PE=1 SV=1 - [VIAAT_RAT]	228.61	0.2552	2	8	9	26	525	57.4	6.64	1.224
D4A631	Brefeldin A-inhibited guanine nucleotide-exchange protein 1 OS=Rattus norvegicus GN=Arfgef1 PE=1 SV=1 - [BIG1_RAT]	83.88	0.0509	1	6	7	7	1846	207.8	5.77	1.224
P47196	RAC-alpha serine/threonine-protein kinase OS=Rattus norvegicus GN=Akt1 PE=1 SV=1 - [AKT1_RAT]	34.99	0.0167	2	1	1	1	480	55.7	5.9	1.225
P10888	Cytochrome c oxidase subunit 4 isoform 1, mitochondrial OS=Rattus norvegicus GN=Cox4i1 PE=1 SV=1 - [COX41_RAT]	356.27	0.3136	2	5	5	54	169	19.5	9.44	1.225
P97834	COP9 signalosome complex subunit 1 OS=Rattus norvegicus GN=Gps1 PE=1 SV=1 - [CSN1_RAT]	54.69	0.087	2	4	4	7	471	53.4	6.84	1.225
F1LXP4	Interleukin enhancer-binding factor 3 (Fragment) OS=Rattus norvegicus GN=Ilf3 PE=4 SV=1 - [F1LXP4_RAT]	72.22	0.0867	8	5	5	6	715	77.8	8.31	1.225
G3V6D3	ATP synthase subunit beta OS=Rattus norvegicus GN=Atp5b PE=3 SV=1 - [G3V6D3_RAT]	8974.99	0.7372	2	2	27	752	529	56.3	5.27	1.226
P49088	Asparagine synthetase [glutamine-hydrolyzing] OS=Rattus norvegicus GN=Asns PE=2 SV=3 - [ASNS_RAT]	33.3	0.1373	2	5	5	6	561	64.2	6.46	1.226
D3ZX47	Protein Rp2 OS=Rattus norvegicus GN=LOC100361788 PE=4 SV=1 - [D3ZX47_RAT]	44.59	0.0286	2	1	1	1	350	39.6	5.41	1.226
Q6P9V6	Proteasome subunit alpha type OS=Rattus norvegicus GN=Psma5 PE=2 SV=1 - [Q6P9V6_RAT]	180.88	0.3859	2	7	7	18	241	26.4	4.79	1.227
G3V6Q6	Guanine nucleotide binding protein, alpha 11 OS=Rattus norvegicus GN=Gna11 PE=4 SV=1 - [G3V6Q6_RAT]	126.61	0.3287	4	6	9	14	359	42	6.29	1.227
G3V9G4	ATP citrate lyase, isoform CRA_b OS=Rattus norvegicus GN=Acly PE=4 SV=1 - [G3V9G4_RAT]	870.9	0.3575	7	28	28	76	1091	119.6	7.44	1.227
B0BND0	Ectonucleotide pyrophosphatase/phosphodiesterase family member 6 OS=Rattus norvegicus GN=Enpp6 PE=2 SV=1 - [ENPP6_RAT]	386.65	0.3409	3	12	12	33	440	50.7	6.95	1.228
P03994	Hyaluronan and proteoglycan link protein 1 OS=Rattus norvegicus GN=Hapln1 PE=1 SV=2 - [HPLN1_RAT]	652.89	0.3983	5	10	11	36	354	40.2	7.96	1.228
O35431	Amyloid beta A4 precursor protein-binding family A member 2 OS=Rattus norvegicus GN=Apba2 PE=1 SV=1 - [APBA2_RAT]	108.03	0.0507	2	1	3	5	750	82.8	4.88	1.228
F1LPI7	Uncharacterized protein (Fragment) OS=Rattus norvegicus PE=4 SV=1 - [F1LPI7_RAT]	65.21	0.016	6	1	1	1	1126	128.4	8.35	1.228
P62718	60S ribosomal protein L18a OS=Rattus norvegicus GN=Rpl18a PE=2 SV=1 - [RL18A_RAT]	35.84	0.0739	2	1	1	2	176	20.7	10.71	1.229
G5BQA7	Ras-related protein Rab-6B (Fragment) OS=Heterocephalus glaber GN=GW7_05104 PE=3 SV=1 - [G5BQA7_HETGA]	270.8	0.3966	18	1	6	30	174	19.8	8.32	1.229
G5B9Y8	Calcium-binding protein 39-like protein OS=Heterocephalus glaber GN=GW7_05369 PE=4 SV=1 - [G5B9Y8_HETGA]	22.77	0.0868	2	2	3	5	334	38.8	8.18	1.229
P85968	6-phosphogluconate dehydrogenase, decarboxylating OS=Rattus norvegicus GN=Pgd PE=1 SV=1 - [6PGD_RAT]	415.69	0.3954	6	14	14	27	483	53.2	7.02	1.229
D3ZXA6	Protein Pdpr OS=Rattus norvegicus GN=Pdpr PE=3 SV=1 - [D3ZXA6_RAT]	0	0.0285	2	2	2	2	878	98.8	6.48	1.229
D3ZLY8	Contactin-4 OS=Rattus norvegicus GN=Cntn4 PE=4 SV=1 - [D3ZLY8_RAT]	47.83	0.0491	2	2	2	3	692	76.7	6.83	1.229
G5C9T1	Rho-related GTP-binding protein RhoQ OS=Heterocephalus glaber GN=GW7_18580 PE=3 SV=1 - [G5C9T1_HETGA]	41.61	0.122	6	1	2	3	205	22.6	6.32	1.23
G3V7Z3	Nucleolar protein 3 OS=Rattus norvegicus GN=Nol3 PE=4 SV=1 - [G3V7Z3_RAT]	387.27	0.2579	3	3	3	8	221	24.5	4.07	1.23
Q5EGY4	Synaptobrevin homolog YKT6 OS=Rattus norvegicus GN=Ykt6 PE=1 SV=1 - [YKT6_RAT]	214.08	0.2778	3	4	4	12	198	22.4	6.92	1.23
P97836-5	Isoform 3 of Disks large-associated protein 1 OS=Rattus norvegicus GN=Dlgap1 - [DLGP1_RAT]	37.47	0.0495	9	2	3	4	666	74.2	5.52	1.23
G5AUG7	Targeting protein for Xklp2 OS=Heterocephalus glaber GN=GW7_12021 PE=4 SV=1 - [G5AUG7_HETGA]	22.29	0.0676	1	1	1	1	207	23.7	8.6	1.23
P11980	Pyruvate kinase isozymes M1/M2 OS=Rattus norvegicus GN=Pkm PE=1 SV=3 - [KPYM_RAT]	5987.23	0.7307	9	4	33	489	531	57.8	7.06	1.231
Q07936	Annexin A2 OS=Rattus norvegicus GN=Anxa2 PE=1 SV=2 - [ANXA2_RAT]	63.08	0.1091	3	3	3	3	339	38.7	7.69	1.231
D3ZKK5	Protein Mtmr1 OS=Rattus norvegicus GN=Mtmr1 PE=4 SV=1 - [D3ZKK5_RAT]	53.29	0.0527	6	2	2	3	664	74.5	6.95	1.231
Q6AXV4	Sorting and assembly machinery component 50 homolog OS=Rattus norvegicus GN=Samm50 PE=1 SV=1 - [SAM50_RAT]	71.87	0.2751	2	9	9	20	469	51.9	6.8	1.231
P29994-8	Isoform 8 of Inositol 1,4,5-trisphosphate receptor type 1 OS=Rattus norvegicus GN=Itpr1 - [ITPR1_RAT]	86.03	0.0571	28	12	13	16	2695	306.7	6.29	1.232
D3ZPU3	Estradiol 17-beta-dehydrogenase 12 OS=Rattus norvegicus GN=Hsd17b12 PE=3 SV=1 - [D3ZPU3_RAT]	124.32	0.2931	2	5	5	11	290	32.1	9.11	1.232
Q99ML5	Prenylcysteine oxidase OS=Rattus norvegicus GN=Pcyox1 PE=1 SV=1 - [PCYOX_RAT]	166.64	0.3075	1	10	10	23	504	56.3	7.09	1.232
Q3SWU5	Protein kinase, cAMP dependent regulatory, type I, beta OS=Rattus norvegicus GN=Cyp4f18 PE=2 SV=1 - [Q3SWU5_RAT]	80.03	0.2765	5	5	7	13	358	40.1	5.22	1.232
F2Z3S6	Protein arginine N-methyltransferase 1 OS=Rattus norvegicus GN=LOC100361025 PE=4 SV=1 - [F2Z3S6_RAT]	18.95	0.2187	5	4	6	6	343	39.6	5.71	1.233
F1M6A4	Protein Sucla2 (Fragment) OS=Rattus norvegicus GN=Sucla2 PE=3 SV=1 - [F1M6A4_RAT]	613.06	0.5492	4	21	21	90	437	47.3	6.46	1.233
P41562	Isocitrate dehydrogenase [NADP] cytoplasmic OS=Rattus norvegicus GN=Idh1 PE=1 SV=1 - [IDHC_RAT]	143.48	0.2995	6	10	11	32	414	46.7	6.99	1.233
Q66X93	Staphylococcal nuclease domain-containing protein 1 OS=Rattus norvegicus GN=Snd1 PE=2 SV=1 - [SND1_RAT]	121.79	0.1518	4	9	9	15	909	101.9	7.18	1.233
Q3B7L2	Abcb1b protein (Fragment) OS=Rattus norvegicus GN=Abcb1b PE=2 SV=1 - [Q3B7L2_RAT]	0	0.0682	10	2	2	2	616	67.8	7.25	1.233
D3ZSP1	Protein Snrpe OS=Rattus norvegicus GN=Snrpe PE=4 SV=1 - [D3ZSP1_RAT]	53.49	0.5217	5	3	3	5	92	10.8	9.16	1.233
F2Z3S2	60S ribosomal protein L7a (Fragment) OS=Rattus norvegicus GN=Rpl7a PE=4 SV=1 - [F2Z3S2_RAT]	67.37	0.1887	18	3	4	6	265	29.8	10.61	1.234
D3ZP01	Oxysterol-binding protein OS=Rattus norvegicus GN=Osbp PE=3 SV=1 - [D3ZP01_RAT]	44.35	0.0652	4	3	3	3	537	61.8	7.14	1.234
P13234	Calcium/calmodulin-dependent protein kinase type IV OS=Rattus norvegicus GN=Camk4 PE=1 SV=3 - [KCC4_RAT]	160.76	0.3291	6	10	10	19	474	53.1	4.92	1.234
A2IBE0	Membrane-bound carbonic anhydrase 14 OS=Rattus norvegicus GN=Car14 PE=2 SV=1 - [A2IBE0_RAT]	60.52	0.0979	1	2	2	3	337	37.5	6.42	1.234
P19491-2	Isoform Flip of Glutamate receptor 2 OS=Rattus norvegicus GN=Gria2 - [GRIA2_RAT]	1009.91	0.2718	2	15	18	79	883	98.7	7.58	1.235
P23965	Enoyl-CoA delta isomerase 1, mitochondrial OS=Rattus norvegicus GN=Eci1 PE=1 SV=1 - [ECI1_RAT]	129.56	0.1626	3	3	3	10	289	32.2	9.54	1.235
F1LS89	Ryanodine receptor 2 (Fragment) OS=Rattus norvegicus GN=Ryr2 PE=4 SV=1 - [F1LS89_RAT]	464.79	0.0662	12	19	19	29	4937	560.7	6.23	1.235
F1LP91	Glycogen synthase kinase-3 alpha OS=Rattus norvegicus GN=Gsk3a PE=4 SV=1 - [F1LP91_RAT]	112.77	0.2444	2	7	9	19	450	47.6	9.11	1.235
D3ZHY9	Uncharacterized protein OS=Rattus norvegicus PE=4 SV=1 - [D3ZHY9_RAT]	296.51	0.1827	3	5	9	21	799	89	6.29	1.235
Q66H71	Calcineurin-like phosphoesterase domain-containing protein 1 OS=Rattus norvegicus GN=Cpped1 PE=2 SV=1 - [CPPED_RAT]	32.76	0.0513	1	1	1	1	312	35.2	5.67	1.235
P12711	Alcohol dehydrogenase class-3 OS=Rattus norvegicus GN=Adh5 PE=1 SV=2 - [ADHX_RAT]	301.38	0.3583	7	10	10	25	374	39.6	7.49	1.236
P62944	AP-2 complex subunit beta OS=Rattus norvegicus GN=Ap2b1 PE=1 SV=1 - [AP2B1_RAT]	2301.27	0.4845	5	26	44	230	937	104.5	5.38	1.237
D3ZSE7	AP-2 complex subunit mu OS=Rattus norvegicus GN=Ap2m1 PE=4 SV=1 - [D3ZSE7_RAT]	448.2	0.4434	4	17	17	65	433	49.4	9.54	1.237
D3ZLS9	Protein RGD1306809 OS=Rattus norvegicus GN=RGD1306809 PE=4 SV=1 - [D3ZLS9_RAT]	0	0.035	4	1	1	1	400	44.8	7.18	1.237
D3ZH41	Protein Ckap4 OS=Rattus norvegicus GN=Ckap4 PE=4 SV=1 - [D3ZH41_RAT]	93.89	0.0696	2	3	3	6	575	63.5	5.64	1.237
G3V640	Mitochondrial import inner membrane translocase subunit TIM44 OS=Rattus norvegicus GN=Timm44 PE=4 SV=1 - [G3V640_RAT]	91.45	0.181	3	6	6	8	453	51	8.31	1.238
P63036	DnaJ homolog subfamily A member 1 OS=Rattus norvegicus GN=Dnaja1 PE=2 SV=1 - [DNJA1_RAT]	246.6	0.2796	6	7	7	18	397	44.8	7.08	1.239
Q499Q4	Phosphoglucomutase 1 OS=Rattus norvegicus GN=Pgm1 PE=2 SV=2 - [Q499Q4_RAT]	897.69	0.4555	6	18	18	67	562	61.4	6.57	1.239
G3V7T8	Discs, large (Drosophila) homolog-associated protein 3, isoform CRA_b OS=Rattus norvegicus GN=Dlgap3 PE=4 SV=1 - [G3V7T8_RAT]	40.09	0.0686	4	5	5	5	977	105.8	8.76	1.239
Q63945-2	Isoform 2 of Protein SET OS=Rattus norvegicus GN=Set - [SET_RAT]	81.8	0.2419	9	4	4	9	277	32.1	4.22	1.24
G3V936	Citrate synthase OS=Rattus norvegicus GN=Cs PE=3 SV=1 - [G3V936_RAT]	1942.61	0.4936	4	5	19	199	466	51.8	8.41	1.24
Q4V8H5	Aspartyl aminopeptidase OS=Rattus norvegicus GN=Dnpep PE=2 SV=1 - [Q4V8H5_RAT]	246.12	0.3874	2	12	12	23	475	52.5	7.25	1.24
D3ZDU2	Protein Rptor OS=Rattus norvegicus GN=Rptor PE=4 SV=1 - [D3ZDU2_RAT]	47.81	0.0305	2	3	3	3	1345	150.4	6.87	1.24
B2LYI9	Tenascin C OS=Rattus norvegicus GN=Tnc PE=2 SV=1 - [B2LYI9_RAT]	92.12	0.0525	3	7	7	9	2019	221.6	4.91	1.241
B1WC64	Cyp46a1 protein OS=Rattus norvegicus GN=Cyp46a1 PE=2 SV=1 - [B1WC64_RAT]	135.18	0.302	2	12	12	18	500	56.7	9.03	1.241
A1L1J8	Protein Rab5b OS=Rattus norvegicus GN=Rab5b PE=2 SV=1 - [A1L1J8_RAT]	201.04	0.3209	5	3	5	17	215	23.7	8.13	1.242
D3ZP00	Protein Mpdu1 OS=Rattus norvegicus GN=Mpdu1 PE=4 SV=1 - [D3ZP00_RAT]	41.56	0.0601	2	1	1	2	183	19.9	8.91	1.242
B2RYQ2	Protein Ppp2r4 OS=Rattus norvegicus GN=Ppp2r4 PE=2 SV=1 - [B2RYQ2_RAT]	262.61	0.613	4	12	12	35	323	36.6	6.29	1.242
Q5FVQ9	Tubulin-specific chaperone E OS=Rattus norvegicus GN=Tbce PE=2 SV=1 - [TBCE_RAT]	87.15	0.0992	1	3	3	4	524	59	6.2	1.242
F1LQQ6	Protein Pls1 OS=Rattus norvegicus GN=Pls1 PE=4 SV=1 - [F1LQQ6_RAT]	34.52	0.0635	3	1	3	5	630	70.3	5.48	1.243
Q6AXQ0	SUMO-activating enzyme subunit 1 OS=Rattus norvegicus GN=Sae1 PE=2 SV=1 - [SAE1_RAT]	157.06	0.2493	2	5	5	9	349	38.5	5.16	1.243
D3ZVM5	Protein Hspa12b OS=Rattus norvegicus GN=Hspa12b PE=4 SV=1 - [D3ZVM5_RAT]	110.83	0.1007	2	2	6	14	685	76.1	8.41	1.243
D3ZR52	Protein Lpcat4 OS=Rattus norvegicus GN=Lpcat4 PE=4 SV=1 - [D3ZR52_RAT]	0	0.1149	2	3	3	5	522	57	8.88	1.243
P07825	Synaptophysin OS=Rattus norvegicus GN=Syp PE=1 SV=1 - [SYPH_RAT]	651.63	0.2313	3	6	6	69	307	33.3	5.02	1.244
Q52KS1	6-phosphofructokinase OS=Rattus norvegicus GN=Pfkm PE=2 SV=1 - [Q52KS1_RAT]	2078.36	0.4615	4	24	27	147	780	85.3	7.88	1.244
D3Z8U3	Protein Atg16l1 OS=Rattus norvegicus GN=Atg16l1 PE=4 SV=1 - [D3Z8U3_RAT]	36.81	0.0204	4	1	1	1	588	66	6.2	1.245
F1M6T6	Protein Saps2 (Fragment) OS=Rattus norvegicus GN=Ppp6r2 PE=4 SV=1 - [F1M6T6_RAT]	53.23	0.0811	1	3	3	3	888	96.2	4.91	1.245
G5ASX1	Eukaryotic translation initiation factor 4E type 2 OS=Heterocephalus glaber GN=GW7_10363 PE=3 SV=1 - [G5ASX1_HETGA]	45.67	0.0884	2	1	3	9	362	41.1	6.24	1.245
G5BR11	Kinesin-like protein KIF3B OS=Heterocephalus glaber GN=GW7_07717 PE=3 SV=1 - [G5BR11_HETGA]	87.7	0.0629	2	2	3	4	699	80.1	8.19	1.245
D3ZUM0	Protein Gstt3 OS=Rattus norvegicus GN=Gstt3 PE=3 SV=1 - [D3ZUM0_RAT]	0	0.0788	1	1	1	3	241	27.6	7.27	1.245
Q9WU82	Catenin beta-1 OS=Rattus norvegicus GN=Ctnnb1 PE=1 SV=1 - [CTNB1_RAT]	779.39	0.3316	3	16	18	67	781	85.4	5.86	1.246
G5B4L9	Ras-related protein Rab-11B OS=Heterocephalus glaber GN=GW7_02468 PE=3 SV=1 - [G5B4L9_HETGA]	229.06	0.4495	5	8	8	22	218	24.5	5.94	1.246
B5DFK6	Adaptor-related protein complex 3, delta 1 subunit, isoform CRA_b OS=Rattus norvegicus GN=Ap3d1 PE=2 SV=1 - [B5DFK6_RAT]	553.46	0.2143	2	17	17	31	1204	135.6	7.15	1.246
P35565	Calnexin OS=Rattus norvegicus GN=Canx PE=1 SV=1 - [CALX_RAT]	446.89	0.2318	4	14	14	53	591	67.2	4.63	1.247
D3ZQ98	Dihydropyrimidinase-related protein 1 OS=Rattus norvegicus GN=Crmp1 PE=4 SV=1 - [D3ZQ98_RAT]	1233.2	0.5598	6	23	27	186	686	74.2	6.81	1.247
F2Z3Q8	Importin subunit beta-1 OS=Rattus norvegicus GN=Kpnb1 PE=4 SV=1 - [F2Z3Q8_RAT]	795.76	0.4304	3	20	20	55	876	97.1	4.78	1.248
Q6P506	Slc2a3 protein OS=Rattus norvegicus GN=Slc2a3 PE=2 SV=1 - [Q6P506_RAT]	112.76	0.1788	8	6	7	25	330	35.8	4.89	1.248
B1WBW4	Armadillo repeat-containing protein 10 OS=Rattus norvegicus GN=Armc10 PE=2 SV=1 - [ARM10_RAT]	0	0.049	1	1	1	1	306	33.4	7.97	1.248
Q8K1Q0	Glycylpeptide N-tetradecanoyltransferase 1 OS=Rattus norvegicus GN=Nmt1 PE=2 SV=1 - [NMT1_RAT]	62.28	0.1028	2	1	3	4	496	56.8	7.99	1.248
G5BMV9	U5 small nuclear ribonucleoprotein 200 kDa helicase OS=Heterocephalus glaber GN=GW7_18329 PE=4 SV=1 - [G5BMV9_HETGA]	130.12	0.0435	3	5	5	9	2136	244.3	6.06	1.248
Q5RJQ4	NAD-dependent protein deacetylase sirtuin-2 OS=Rattus norvegicus GN=Sirt2 PE=1 SV=1 - [SIR2_RAT]	1771.52	0.6486	4	16	16	134	350	39.3	7.08	1.248
A2VCX1	TIP41-like protein OS=Rattus norvegicus GN=Tiprl PE=2 SV=1 - [TIPRL_RAT]	220.31	0.1697	2	3	3	9	271	31.2	5.52	1.248
Q5HZV9	Protein phosphatase 1 regulatory subunit 7 OS=Rattus norvegicus GN=Ppp1r7 PE=1 SV=1 - [PP1R7_RAT]	584.37	0.4167	2	11	11	36	360	41.3	4.92	1.249
Q9Z254	PDZ domain-containing protein GIPC1 OS=Rattus norvegicus GN=Gipc1 PE=1 SV=2 - [GIPC1_RAT]	92.1	0.2132	5	5	5	6	333	36.1	5.91	1.249
B0BNL4-2	Isoform 2 of Heme transporter HRG1 OS=Rattus norvegicus GN=Slc48a1 - [HRG1_RAT]	38.63	0.1348	3	1	1	1	89	10.6	8.5	1.249
Q9R1Z0	Voltage-dependent anion-selective channel protein 3 OS=Rattus norvegicus GN=Vdac3 PE=1 SV=2 - [VDAC3_RAT]	473.07	0.4417	3	10	11	79	283	30.8	8.7	1.25
P19468	Glutamate--cysteine ligase catalytic subunit OS=Rattus norvegicus GN=Gclc PE=1 SV=2 - [GSH1_RAT]	19.68	0.1068	2	4	4	4	637	72.6	5.63	1.25
G5BNS6	Regulator of G-protein signaling 7-binding protein OS=Heterocephalus glaber GN=GW7_00467 PE=4 SV=1 - [G5BNS6_HETGA]	0	0.1946	2	3	3	3	257	29	8.46	1.25
P34058	Heat shock protein HSP 90-beta OS=Rattus norvegicus GN=Hsp90ab1 PE=1 SV=4 - [HS90B_RAT]	1913.18	0.5773	18	23	39	257	724	83.2	5.03	1.251
F8WG74	Peptidyl-prolyl cis-trans isomerase FKBP4 OS=Rattus norvegicus GN=Fkbp4 PE=4 SV=1 - [F8WG74_RAT]	91.8	0.19	3	7	7	10	458	51.5	5.62	1.251
Q3B8Q0	Microtubule-associated protein RP/EB family member 2 OS=Rattus norvegicus GN=Mapre2 PE=2 SV=1 - [MARE2_RAT]	165.53	0.4233	2	8	9	34	326	37	5.38	1.251
D4A0W1	Protein Tmem85 OS=Rattus norvegicus GN=Tmem85 PE=4 SV=1 - [D4A0W1_RAT]	0	0.0546	2	1	1	1	183	20.1	9.17	1.252
F1M1W0	Uncharacterized protein (Fragment) OS=Rattus norvegicus PE=4 SV=1 - [F1M1W0_RAT]	106.7	0.0636	9	5	5	6	1195	133.2	9.39	1.252
G5B505	Cytokine receptor-like factor 3 (Fragment) OS=Heterocephalus glaber GN=GW7_07580 PE=4 SV=1 - [G5B505_HETGA]	0	0.0599	1	1	1	1	401	45	5.06	1.252
E3VX44	Calmodulin isoform 3 (Fragment) OS=Heterocephalus glaber PE=2 SV=1 - [E3VX44_HETGA]	484.29	0.3699	7	1	7	88	146	16.5	4.18	1.253
Q566E4	Heterogeneous nuclear ribonucleoprotein R OS=Rattus norvegicus GN=Hnrnpr PE=2 SV=1 - [Q566E4_RAT]	115.61	0.1677	6	6	8	11	632	70.8	8.13	1.253
D3ZYT1	Ubiquitin carboxyl-terminal hydrolase OS=Rattus norvegicus GN=Usp14 PE=3 SV=1 - [D3ZYT1_RAT]	242.97	0.393	3	12	12	29	458	52.3	5.55	1.253
D3ZW15	Protein Sec24b OS=Rattus norvegicus GN=Sec24b PE=4 SV=1 - [D3ZW15_RAT]	76.89	0.0346	3	3	3	4	1242	134.6	6.95	1.253
G5B8X4	Phosphatidylserine synthase 1 OS=Heterocephalus glaber GN=GW7_21023 PE=4 SV=1 - [G5B8X4_HETGA]	0	0.0308	3	1	1	1	455	53.5	8.07	1.253
F1LWD4	Uncharacterized protein (Fragment) OS=Rattus norvegicus GN=Usp12 PE=4 SV=1 - [F1LWD4_RAT]	50.51	0.0989	7	2	2	2	354	41.1	6.47	1.253
P63004	Platelet-activating factor acetylhydrolase IB subunit alpha OS=Rattus norvegicus GN=Pafah1b1 PE=1 SV=2 - [LIS1_RAT]	154.06	0.3951	4	12	13	34	410	46.6	7.37	1.254
P31662	Sodium-dependent neutral amino acid transporter SLC6A17 OS=Rattus norvegicus GN=Slc6a17 PE=1 SV=1 - [S6A17_RAT]	149.29	0.1142	2	6	6	16	727	81	6.42	1.254
G5C2H8	Coiled-coil domain-containing protein 109A (Fragment) OS=Heterocephalus glaber GN=GW7_03255 PE=4 SV=1 - [G5C2H8_HETGA]	120.82	0.1561	1	4	4	11	301	35.1	7.88	1.254
D3ZPP2	Protein Arl8a OS=Rattus norvegicus GN=Arl8a PE=3 SV=1 - [D3ZPP2_RAT]	190.8	0.4785	3	2	7	16	186	21.4	7.77	1.255
P68403-2	Isoform Beta-II of Protein kinase C beta type OS=Rattus norvegicus GN=Prkcb - [KPCB_RAT]	525.21	0.3328	12	11	18	55	673	76.8	7.02	1.255
F1M736	Uncharacterized protein (Fragment) OS=Rattus norvegicus GN=LOC306766 PE=4 SV=1 - [F1M736_RAT]	0	0.0431	4	1	1	2	232	25	9.95	1.255
G5AQ32	4-trimethylaminobutyraldehyde dehydrogenase OS=Heterocephalus glaber GN=GW7_21150 PE=3 SV=1 - [G5AQ32_HETGA]	36.43	0.0618	1	2	3	6	518	56	7.4	1.256
P49621	Diacylglycerol kinase beta OS=Rattus norvegicus GN=Dgkb PE=2 SV=1 - [DGKB_RAT]	57.39	0.1311	5	3	7	9	801	90.2	8	1.256
D3Z9Z2	Putative lipoyltransferase 2, mitochondrial OS=Rattus norvegicus GN=Lipt2 PE=3 SV=1 - [D3Z9Z2_RAT]	44.81	0.0693	1	1	1	1	231	25.2	8.76	1.257
G5B9E8	Tubulin alpha-1C chain (Fragment) OS=Heterocephalus glaber GN=GW7_08990 PE=3 SV=1 - [G5B9E8_HETGA]	5573.31	0.167	4	2	6	494	449	50	5.08	1.258
Q63357	Unconventional myosin-Id OS=Rattus norvegicus GN=Myo1d PE=1 SV=3 - [MYO1D_RAT]	182.53	0.0895	3	7	7	14	1006	116	9.41	1.258
D3ZEY4	RCG57232, isoform CRA_b OS=Rattus norvegicus GN=Dgkq PE=4 SV=1 - [D3ZEY4_RAT]	35.61	0.0512	1	3	3	4	937	102.5	7.3	1.258
G5B382	Synaptotagmin-2 OS=Heterocephalus glaber GN=GW7_12861 PE=4 SV=1 - [G5B382_HETGA]	462.9	0.2732	3	6	12	66	421	47	7.99	1.259
F8WFR8	Phosphoribosylaminoimidazole carboxylase OS=Rattus norvegicus GN=LOC100359876 PE=4 SV=1 - [F8WFR8_RAT]	187.96	0.3129	2	9	9	16	425	47.1	7.87	1.259
Q9EQS0	Transaldolase OS=Rattus norvegicus GN=Taldo1 PE=1 SV=2 - [TALDO_RAT]	239.89	0.3264	2	11	11	28	337	37.4	7.03	1.259
G5C147	Ras-related protein Rab-18 OS=Heterocephalus glaber GN=GW7_13698 PE=3 SV=1 - [G5C147_HETGA]	165.14	0.361	2	5	6	13	205	23	5.5	1.259
F1M3E6	Protein Akap8l (Fragment) OS=Rattus norvegicus GN=Akap8l PE=4 SV=1 - [F1M3E6_RAT]	0	0.0203	4	1	1	1	641	71.1	5.08	1.259
D3ZFU8	Protein Irak1 OS=Rattus norvegicus GN=Irak1 PE=4 SV=1 - [D3ZFU8_RAT]	49.45	0.0647	7	1	1	1	232	25.5	7.3	1.259
G5BCE9	Apolipoprotein O OS=Heterocephalus glaber GN=GW7_20830 PE=4 SV=1 - [G5BCE9_HETGA]	47.87	0.0606	1	1	1	1	165	19.1	7.37	1.26
D3Z905	Protein transport protein Sec31A OS=Rattus norvegicus GN=Sec31a PE=4 SV=1 - [D3Z905_RAT]	333.95	0.1137	6	10	10	17	1231	133.4	6.71	1.26
Q8K4M9	Oxysterol-binding protein-related protein 1 OS=Rattus norvegicus GN=Osbpl1a PE=1 SV=1 - [OSBL1_RAT]	152.93	0.1032	2	7	7	17	950	107.7	6.54	1.26
P62250	40S ribosomal protein S16 OS=Rattus norvegicus GN=Rps16 PE=1 SV=2 - [RS16_RAT]	102.79	0.1781	5	3	3	6	146	16.4	10.21	1.262
P38983	40S ribosomal protein SA OS=Rattus norvegicus GN=Rpsa PE=1 SV=3 - [RSSA_RAT]	508.01	0.4542	8	8	9	23	295	32.8	4.87	1.262
Q6AYT5	UPF0364 protein C6orf211 homolog OS=Rattus norvegicus PE=2 SV=1 - [CF211_RAT]	82.51	0.0957	1	4	4	5	439	50.2	5.76	1.262
G5BSE1	Protein fto (Fragment) OS=Heterocephalus glaber GN=GW7_06033 PE=4 SV=1 - [G5BSE1_HETGA]	44.45	0.0366	2	1	1	1	437	50.5	5.19	1.262
D4A8V6	Dolichyl-diphosphooligosaccharide--protein glycosyltransferase subunit 2 OS=Rattus norvegicus GN=Rpn2 PE=4 SV=1 - [D4A8V6_RAT]	108.34	0.3007	5	10	10	13	612	67.2	6.29	1.263
D3ZMC2	Beta-arrestin-1 OS=Rattus norvegicus GN=Arrb1 PE=4 SV=1 - [D3ZMC2_RAT]	55.41	0.1585	5	4	4	6	410	46.2	6.42	1.263
B0BMS8	Myl9 protein OS=Rattus norvegicus GN=Myl9 PE=2 SV=1 - [B0BMS8_RAT]	79.7	0.3372	3	2	4	9	172	19.8	4.92	1.264
F1M2M4	Uncharacterized protein (Fragment) OS=Rattus norvegicus PE=3 SV=1 - [F1M2M4_RAT]	618.69	0.2	1	3	3	60	285	32.2	5.73	1.264
O88370	Phosphatidylinositol 5-phosphate 4-kinase type-2 gamma OS=Rattus norvegicus GN=Pip4k2c PE=1 SV=1 - [PI42C_RAT]	56.52	0.1619	3	4	4	5	420	47	6.81	1.264
D4A3F5	G protein-coupled receptor, family C, group 5, member B (Predicted), isoform CRA_a OS=Rattus norvegicus GN=Gprc5b PE=4 SV=1 - [D4A3F5_RAT]	86.29	0.0305	2	1	1	3	394	44	8.4	1.264
D3ZLX3	Protein Hcca2 OS=Rattus norvegicus GN=Hcca2 PE=4 SV=1 - [D3ZLX3_RAT]	0	0.0468	2	1	1	1	235	26.8	6.52	1.264
Q66HD0	Endoplasmin OS=Rattus norvegicus GN=Hsp90b1 PE=1 SV=2 - [ENPL_RAT]	340	0.3682	5	25	26	66	804	92.7	4.81	1.265
Q6P502	T-complex protein 1 subunit gamma OS=Rattus norvegicus GN=Cct3 PE=1 SV=1 - [TCPG_RAT]	462.35	0.3486	4	16	16	47	545	60.6	6.64	1.265
P13638	Sodium/potassium-transporting ATPase subunit beta-2 OS=Rattus norvegicus GN=Atp1b2 PE=2 SV=1 - [AT1B2_RAT]	279.15	0.3517	5	9	9	38	290	33.4	8.31	1.265
Q812E9-2	Isoform 2 of Neuronal membrane glycoprotein M6-a OS=Rattus norvegicus GN=Gpm6a - [GPM6A_RAT]	338.78	0.161	3	5	5	41	267	29.9	5.82	1.266
D3ZT90	Glutaryl-Coenzyme A dehydrogenase (Predicted) OS=Rattus norvegicus GN=Gcdh PE=3 SV=1 - [D3ZT90_RAT]	184.75	0.1141	2	3	3	6	447	49.7	8.72	1.266
D4A3D9	Protein Stk32c OS=Rattus norvegicus GN=Stk32c PE=4 SV=1 - [D4A3D9_RAT]	36.3	0.0492	1	1	1	1	488	55.2	6.28	1.266
B1WBY1	Cul1 protein OS=Rattus norvegicus GN=Cul1 PE=2 SV=1 - [B1WBY1_RAT]	32.06	0.0528	3	3	3	4	776	89.6	8	1.267
Q04462	Valine--tRNA ligase OS=Rattus norvegicus GN=Vars PE=2 SV=2 - [SYVC_RAT]	276.51	0.1139	3	8	8	15	1264	140.3	7.61	1.267
G3V856	Ephexin-1 OS=Rattus norvegicus GN=Ngef PE=4 SV=1 - [G3V856_RAT]	476.41	0.2808	4	12	12	32	616	70.8	5.3	1.267
G5BX88	Calcium/calmodulin-dependent protein kinase type 1 OS=Heterocephalus glaber GN=GW7_19488 PE=4 SV=1 - [G5BX88_HETGA]	70.29	0.2432	3	4	6	13	370	41.4	5.21	1.268
Q920F5-2	Isoform Cytoplasmic+peroxisomal of Malonyl-CoA decarboxylase, mitochondrial OS=Rattus norvegicus GN=Mlycd - [DCMC_RAT]	54.27	0.0595	2	2	2	2	454	50.7	7.69	1.268
B2RYN6	Adaptor-related protein complex 1, gamma 1 subunit, isoform CRA_b OS=Rattus norvegicus GN=Ap1g1 PE=2 SV=1 - [B2RYN6_RAT]	187.66	0.09	4	5	5	10	822	91.3	6.8	1.268
G5BPK1	E3 ubiquitin-protein ligase OS=Heterocephalus glaber GN=GW7_12835 PE=4 SV=1 - [G5BPK1_HETGA]	62.89	0.0176	5	1	1	2	794	90.5	6.37	1.268
Q7TSU1	Brefeldin A-inhibited guanine nucleotide-exchange protein 2 OS=Rattus norvegicus GN=Arfgef2 PE=1 SV=1 - [BIG2_RAT]	166.65	0.0486	2	5	6	8	1791	201.8	6.51	1.268
Q5EB60	RGD1308874 protein (Fragment) OS=Rattus norvegicus GN=Apmap PE=2 SV=1 - [Q5EB60_RAT]	59.75	0.0263	3	1	1	2	228	25.9	6	1.268
Q5FVI6	V-type proton ATPase subunit C 1 OS=Rattus norvegicus GN=Atp6v1c1 PE=2 SV=1 - [VATC1_RAT]	708.77	0.5314	3	18	18	54	382	43.9	7.46	1.27
G5BBQ5	Integrin-linked protein kinase OS=Heterocephalus glaber GN=GW7_13307 PE=4 SV=1 - [G5BBQ5_HETGA]	35.74	0.0531	2	2	2	3	452	51.4	8.07	1.27
F1LR40	Xaa-Pro dipeptidase (Fragment) OS=Rattus norvegicus GN=Pepd PE=3 SV=1 - [F1LR40_RAT]	139.46	0.0996	3	3	3	7	492	54.5	5.94	1.27
E9PSV5	Protein Psat1 OS=Rattus norvegicus GN=Psat1 PE=3 SV=1 - [E9PSV5_RAT]	632.85	0.5703	4	13	18	52	370	40.6	7.69	1.272
B0BNG3	Lman2 protein OS=Rattus norvegicus GN=Lman2 PE=2 SV=1 - [B0BNG3_RAT]	20.91	0.0615	2	2	2	2	358	40.4	6.95	1.272
B4F7D0	Prodh protein (Fragment) OS=Rattus norvegicus GN=LOC682565 PE=2 SV=1 - [B4F7D0_RAT]	35.26	0.0486	1	1	1	1	329	37.8	6.65	1.272
P19490	Glutamate receptor 1 OS=Rattus norvegicus GN=Gria1 PE=1 SV=2 - [GRIA1_RAT]	84.67	0.1676	3	8	11	23	907	101.5	7.53	1.273
P05369	Farnesyl pyrophosphate synthase OS=Rattus norvegicus GN=Fdps PE=2 SV=2 - [FPPS_RAT]	97.29	0.102	3	2	2	7	353	40.8	5.43	1.273
G5C2T8	Adenine phosphoribosyltransferase OS=Heterocephalus glaber GN=GW7_17354 PE=3 SV=1 - [G5C2T8_HETGA]	54.66	0.246	1	1	3	7	187	20.3	6.77	1.273
Q0VGK4	Glycerophosphodiester phosphodiesterase domain-containing protein 1 OS=Rattus norvegicus GN=Gdpd1 PE=2 SV=1 - [GDPD1_RAT]	88.74	0.1401	2	3	3	5	314	35.8	7.97	1.273
D3ZC34	Ankyrin repeat and MYND domain containing 2 (Predicted) OS=Rattus norvegicus GN=Ankmy2 PE=4 SV=1 - [D3ZC34_RAT]	256.35	0.1247	2	3	3	9	393	43.9	6.42	1.273
B0BN26	Agtpbp1 protein (Fragment) OS=Rattus norvegicus GN=Agtpbp1 PE=2 SV=1 - [B0BN26_RAT]	0	0.0216	6	1	1	1	509	56.6	8.82	1.273
Q5U316	Ras-related protein Rab-35 OS=Rattus norvegicus GN=Rab35 PE=2 SV=1 - [RAB35_RAT]	435.36	0.3781	20	3	7	41	201	23	8.29	1.274
G3V7W7	Alanyl (Membrane) aminopeptidase OS=Rattus norvegicus GN=Anpep PE=4 SV=1 - [G3V7W7_RAT]	0	0.0135	2	1	1	1	965	109.4	5.47	1.274
E3VX60	Stimulatory G-protein alpha subunit (Fragment) OS=Heterocephalus glaber PE=2 SV=1 - [E3VX60_HETGA]	497.3	0.3639	14	10	12	41	382	44.4	5.96	1.275
D4A9M1	Dipeptidyl aminopeptidase-like protein 6 OS=Rattus norvegicus GN=Dpp6 PE=4 SV=1 - [D4A9M1_RAT]	338.11	0.2653	5	16	18	53	803	91.2	6.39	1.275
P13471	40S ribosomal protein S14 OS=Rattus norvegicus GN=Rps14 PE=2 SV=3 - [RS14_RAT]	110.19	0.2914	4	3	3	11	151	16.2	10.05	1.275
B5DEM3	Tmed4 protein OS=Rattus norvegicus GN=Tmed4 PE=2 SV=1 - [B5DEM3_RAT]	35.93	0.0485	3	1	1	2	227	26.1	8.59	1.275
D3Z935	Synaptogyrin 1, isoform CRA_c OS=Rattus norvegicus GN=Syngr1 PE=4 SV=1 - [D3Z935_RAT]	46.85	0.1257	3	2	2	6	191	21.3	5.26	1.276
Q8VH49	HIG1 domain family member 1A OS=Rattus norvegicus GN=Higd1a PE=2 SV=2 - [HIG1A_RAT]	64.74	0.2366	1	1	1	1	93	10.3	9.99	1.276
F1M5N4	Malic enzyme (Fragment) OS=Rattus norvegicus GN=Me3 PE=3 SV=1 - [F1M5N4_RAT]	690.7	0.6051	3	8	19	57	547	60.8	6.48	1.277
D4A781	Protein Ipo5 OS=Rattus norvegicus GN=Ipo5 PE=4 SV=1 - [D4A781_RAT]	266.8	0.2005	2	15	15	19	1097	123.6	4.96	1.277
G5AT76	Ras GTPase-activating protein 1 (Fragment) OS=Heterocephalus glaber GN=GW7_08019 PE=4 SV=1 - [G5AT76_HETGA]	74.02	0.0772	3	4	4	6	868	100.1	7.68	1.277
F1M6Z5	Calpain small subunit 1 OS=Rattus norvegicus GN=Capns1 PE=4 SV=1 - [F1M6Z5_RAT]	199.63	0.2922	3	5	5	12	243	25.4	5.43	1.277
B5DF63	Sarcolemmal membrane-associated protein OS=Rattus norvegicus GN=Slmap PE=2 SV=1 - [B5DF63_RAT]	63.6	0.0574	8	2	2	2	749	86	5.29	1.277
G3V8V0	ADP-ribosylation factor-like 2, isoform CRA_a OS=Rattus norvegicus GN=Arl2 PE=3 SV=1 - [G3V8V0_RAT]	98	0.2391	3	3	3	4	184	20.9	5.96	1.278
P32851	Syntaxin-1A OS=Rattus norvegicus GN=Stx1a PE=1 SV=1 - [STX1A_RAT]	1265.46	0.566	3	14	14	82	288	33	5.24	1.278
Q75Q41	Mitochondrial import receptor subunit TOM22 homolog OS=Rattus norvegicus GN=Tomm22 PE=1 SV=1 - [TOM22_RAT]	31.97	0.331	2	3	3	7	142	15.5	4.34	1.279
B5DEP1	Pdcd6 protein OS=Rattus norvegicus GN=Pdcd6 PE=2 SV=1 - [B5DEP1_RAT]	0	0.1217	3	2	2	2	189	21.7	5.64	1.279
F1LX73	Uncharacterized protein (Fragment) OS=Rattus norvegicus PE=4 SV=1 - [F1LX73_RAT]	121.97	0.0693	4	11	14	16	2756	307.6	6.25	1.279
P30337	N-chimaerin OS=Rattus norvegicus GN=Chn1 PE=2 SV=2 - [CHIN_RAT]	42.63	0.0599	5	2	2	2	334	38.2	8.19	1.279
G5B0E9	Small glutamine-rich tetratricopeptide repeat-containing protein beta OS=Heterocephalus glaber GN=GW7_09269 PE=4 SV=1 - [G5B0E9_HETGA]	63.47	0.125	2	2	2	5	304	33.7	4.93	1.279
Q6P6V0	Glucose-6-phosphate isomerase OS=Rattus norvegicus GN=Gpi PE=1 SV=1 - [G6PI_RAT]	2938.2	0.5054	4	27	27	250	558	62.8	7.77	1.28
F1LNW6	Protein Ly6h (Fragment) OS=Rattus norvegicus GN=Ly6h PE=4 SV=1 - [F1LNW6_RAT]	116.2	0.3082	4	5	5	21	159	16.8	8.25	1.281
B2RYE3	Bnipl protein OS=Rattus norvegicus GN=Bnipl PE=2 SV=1 - [B2RYE3_RAT]	21.88	0.0281	1	1	1	3	356	39.4	5.21	1.281
B2GUZ6	Protein Rtn4ip1 OS=Rattus norvegicus GN=Rtn4ip1 PE=2 SV=1 - [B2GUZ6_RAT]	0	0.0758	1	2	2	3	396	43.6	9.2	1.281
P19945	60S acidic ribosomal protein P0 OS=Rattus norvegicus GN=Rplp0 PE=1 SV=2 - [RLA0_RAT]	287.78	0.388	6	8	8	19	317	34.2	6.25	1.282
G5AWL7	Serine/threonine-protein phosphatase (Fragment) OS=Heterocephalus glaber GN=GW7_03093 PE=3 SV=1 - [G5AWL7_HETGA]	775.46	0.4671	6	1	12	68	319	36.4	6.54	1.282
P11654	Nuclear pore membrane glycoprotein 210 OS=Rattus norvegicus GN=Pom210 PE=1 SV=1 - [PO210_RAT]	56.12	0.0074	1	1	1	1	1886	204	6.71	1.282
F1M4V6	Kalirin (Fragment) OS=Rattus norvegicus GN=Kalrn PE=4 SV=1 - [F1M4V6_RAT]	162.55	0.0679	15	6	7	10	1621	186.8	6.04	1.282
Q5XIH3	NADH dehydrogenase (Ubiquinone) flavoprotein 1 OS=Rattus norvegicus GN=Ndufv1 PE=2 SV=1 - [Q5XIH3_RAT]	458.92	0.4698	2	16	16	61	464	50.7	8.07	1.283
P97544	Lipid phosphate phosphohydrolase 3 OS=Rattus norvegicus GN=Ppap2b PE=1 SV=1 - [LPP3_RAT]	60.07	0.1346	2	3	3	11	312	35.3	9.14	1.283
Q4V8B7	Inactive hydroxysteroid dehydrogenase-like protein 1 OS=Rattus norvegicus GN=Hsdl1 PE=2 SV=1 - [HSDL1_RAT]	36.7	0.2152	1	4	4	4	330	36.9	8.7	1.284
G3V6U3	Asparagine-linked glycosylation 2 homolog (Yeast, alpha-1,3-mannosyltransferase), isoform CRA_a OS=Rattus norvegicus GN=Alg2 PE=4 SV=1 - [G3V6U3_RAT]	228.36	0.2289	2	6	6	16	415	47.3	7.97	1.284
Q5XIC2	Evolutionarily conserved signaling intermediate in Toll pathway, mitochondrial OS=Rattus norvegicus GN=Ecsit PE=2 SV=1 - [ECSIT_RAT]	29.6	0.0323	1	1	1	3	434	49.6	6.43	1.284
Q498D2	Eukaryotic translation initiation factor 3, subunit 6 interacting protein OS=Rattus norvegicus GN=Eif3s6ip PE=2 SV=1 - [Q498D2_RAT]	0	0.1178	3	3	3	4	382	45.1	9.03	1.284
Q62745	CD81 antigen OS=Rattus norvegicus GN=Cd81 PE=1 SV=1 - [CD81_RAT]	42.16	0.0847	2	1	1	7	236	25.9	5.52	1.284
G5BN12	Serine/threonine-protein phosphatase OS=Heterocephalus glaber GN=GW7_17078 PE=3 SV=1 - [G5BN12_HETGA]	342.15	0.3592	7	8	8	41	309	35.6	5.54	1.285
P63081	V-type proton ATPase 16 kDa proteolipid subunit OS=Rattus norvegicus GN=Atp6v0c PE=2 SV=1 - [VATL_RAT]	136	0.3161	1	2	2	13	155	15.8	9.13	1.285
G5BDX2	Proteasome subunit alpha type OS=Heterocephalus glaber GN=GW7_16330 PE=3 SV=1 - [G5BDX2_HETGA]	176.55	0.3185	3	1	7	15	248	27.9	8.46	1.285
G3V8L9	Polymerase I and transcript release factor OS=Rattus norvegicus GN=Ptrf PE=4 SV=1 - [G3V8L9_RAT]	275.37	0.2245	4	6	6	15	392	43.9	5.52	1.285
G3V6M8	Nucleoporin 37 (Predicted), isoform CRA_a OS=Rattus norvegicus GN=Nup37 PE=4 SV=1 - [G3V6M8_RAT]	25.46	0.0245	1	1	1	1	326	36.7	6.19	1.285
F8WFH8	T2-TrpRS OS=Rattus norvegicus GN=Wars PE=3 SV=1 - [F8WFH8_RAT]	122.05	0.2189	3	7	7	15	475	53.4	6.61	1.286
O54922	Exocyst complex component 7 OS=Rattus norvegicus GN=Exoc7 PE=2 SV=1 - [EXOC7_RAT]	79.73	0.0796	4	3	3	3	653	75	6.71	1.286
P04218	OX-2 membrane glycoprotein OS=Rattus norvegicus GN=Cd200 PE=2 SV=1 - [OX2G_RAT]	104.26	0.1835	2	1	4	14	278	31.1	8.79	1.286
Q6AY56	Tubulin alpha-8 chain OS=Rattus norvegicus GN=Tuba8 PE=2 SV=1 - [TBA8_RAT]	22149.2	0.4209	2	3	16	1267	449	50	5.1	1.287
Q8CFD0	Sideroflexin-5 OS=Rattus norvegicus GN=Sfxn5 PE=2 SV=1 - [SFXN5_RAT]	398.14	0.307	3	8	8	38	342	37.3	9.44	1.287
F1LYT0	Phosphatidylinositide phosphatase SAC1 (Fragment) OS=Rattus norvegicus GN=Sacm1l PE=4 SV=1 - [F1LYT0_RAT]	59.92	0.075	3	4	4	4	587	66.9	7.42	1.287
G5BFK5	60S ribosomal protein L10 (Fragment) OS=Heterocephalus glaber GN=GW7_19324 PE=4 SV=1 - [G5BFK5_HETGA]	44.28	0.2323	3	3	3	3	198	22.6	9.96	1.288
G5AZZ0	26S protease regulatory subunit 4 (Fragment) OS=Heterocephalus glaber GN=GW7_05554 PE=3 SV=1 - [G5AZZ0_HETGA]	133.22	0.3136	4	5	9	20	440	49.2	6.21	1.288
P97680	Ras and Rab interactor 1 OS=Rattus norvegicus GN=Rin1 PE=2 SV=2 - [RIN1_RAT]	106.55	0.0207	2	1	1	4	774	84.7	8.37	1.289
D3ZE32	Uncharacterized protein OS=Rattus norvegicus GN=LOC361414 PE=4 SV=1 - [D3ZE32_RAT]	446.65	0.3361	2	8	8	25	357	39	5.49	1.289
Q924N5	Long-chain-fatty-acid--CoA ligase ACSBG1 OS=Rattus norvegicus GN=Acsbg1 PE=1 SV=1 - [ACBG1_RAT]	353.81	0.3398	3	19	19	34	721	80.5	5.92	1.289
F1LQX9	Nuclear protein localization protein 4 homolog (Fragment) OS=Rattus norvegicus GN=Nploc4 PE=4 SV=1 - [F1LQX9_RAT]	31.14	0.0594	3	2	2	2	539	60.4	5.91	1.29
Q64244	ADP-ribosyl cyclase 1 OS=Rattus norvegicus GN=Cd38 PE=2 SV=1 - [CD38_RAT]	113.34	0.0891	1	2	2	3	303	34.4	8.5	1.29
Q5U1Z9	Metaxin 2 OS=Rattus norvegicus GN=Mtx2 PE=2 SV=1 - [Q5U1Z9_RAT]	149.06	0.2281	1	3	3	11	263	29.7	5.34	1.29
D4A6A3	Protein Tcp11l1 OS=Rattus norvegicus GN=Tcp11l1 PE=4 SV=1 - [D4A6A3_RAT]	40.5	0.1468	2	4	4	5	395	43.6	5.29	1.29
P10687	1-phosphatidylinositol 4,5-bisphosphate phosphodiesterase beta-1 OS=Rattus norvegicus GN=Plcb1 PE=1 SV=1 - [PLCB1_RAT]	865.65	0.3643	3	31	31	86	1216	138.3	6.18	1.29
F1LLV9	Protein Scn2a1 OS=Rattus norvegicus GN=Scn2a1 PE=3 SV=1 - [F1LLV9_RAT]	211.27	0.08	37	8	11	19	1949	222	5.67	1.291
F1LP76	Elongator complex protein 1 OS=Rattus norvegicus GN=Ikbkap PE=4 SV=1 - [F1LP76_RAT]	0	0.0421	2	4	4	4	1331	149	6.3	1.291
Q01986	Dual specificity mitogen-activated protein kinase kinase 1 OS=Rattus norvegicus GN=Map2k1 PE=1 SV=2 - [MP2K1_RAT]	222.42	0.4122	7	13	13	44	393	43.4	6.62	1.292
F1LN92	Protein Afg3l2 OS=Rattus norvegicus GN=Afg3l2 PE=3 SV=1 - [F1LN92_RAT]	143.37	0.1434	7	10	10	18	802	89.3	8.6	1.293
G5BHD5	L-lactate dehydrogenase A chain OS=Heterocephalus glaber GN=GW7_08088 PE=3 SV=1 - [G5BHD5_HETGA]	50.47	0.2229	2	2	7	14	332	36.8	7.52	1.293
Q9JJW1	Tetraspanin-2 OS=Rattus norvegicus GN=Tspan2 PE=1 SV=1 - [TSN2_RAT]	44.28	0.0543	1	1	1	2	221	24.2	7.96	1.293
D3ZWA8	Protein Appl1 OS=Rattus norvegicus GN=Appl1 PE=4 SV=1 - [D3ZWA8_RAT]	116	0.2433	2	10	10	17	707	79.3	5.38	1.294
P20717	Protein-arginine deiminase type-2 OS=Rattus norvegicus GN=Padi2 PE=1 SV=1 - [PADI2_RAT]	98.95	0.1218	3	5	5	8	665	75.3	5.48	1.294
Q5PPH0	Enolase-phosphatase E1 OS=Rattus norvegicus GN=Enoph1 PE=2 SV=1 - [ENOPH_RAT]	79.52	0.3678	1	4	4	9	261	28.9	4.97	1.294
D3ZRD3	Phosphodiesterase 6D, cGMP-specific, rod, delta (Predicted), isoform CRA_a OS=Rattus norvegicus GN=Pde6d PE=4 SV=1 - [D3ZRD3_RAT]	44.59	0.1267	1	1	1	1	150	17.3	5.67	1.294
Q5XIM9	T-complex protein 1 subunit beta OS=Rattus norvegicus GN=Cct2 PE=1 SV=3 - [TCPB_RAT]	1242.58	0.5084	2	19	19	65	535	57.4	6.46	1.295
P47860	6-phosphofructokinase type C OS=Rattus norvegicus GN=Pfkp PE=1 SV=2 - [K6PP_RAT]	1938.09	0.519	3	29	31	149	788	85.7	7.28	1.295
P00388	NADPH--cytochrome P450 reductase OS=Rattus norvegicus GN=Por PE=1 SV=3 - [NCPR_RAT]	69.73	0.0841	2	4	4	6	678	76.9	5.48	1.295
D4A354	Uncharacterized protein OS=Rattus norvegicus GN=Gk PE=3 SV=1 - [D4A354_RAT]	52.14	0.0877	8	4	4	6	559	61.2	5.9	1.295
C0SSW8	Eukaryotic translation initiation factor 2 subunit 3 OS=Tokudaia osimensis GN=EIF2S3Y PE=2 SV=1 - [C0SSW8_9MURI]	68.16	0.1102	13	3	3	5	472	51.2	8.32	1.296
Q8K4Y5	Leucine-rich glioma-inactivated protein 1 OS=Rattus norvegicus GN=Lgi1 PE=1 SV=1 - [LGI1_RAT]	197.83	0.1706	2	7	8	24	557	63.7	8.02	1.296
D3ZGP4	RCG39700, isoform CRA_d OS=Rattus norvegicus GN=Rab6a PE=3 SV=1 - [D3ZGP4_RAT]	269	0.351	20	2	7	31	208	23.5	5.54	1.297
Q9JKB7	Guanine deaminase OS=Rattus norvegicus GN=Gda PE=2 SV=1 - [Q9JKB7_RAT]	1404.72	0.5551	4	24	24	113	454	50.9	5.72	1.297
Q64559-1	Isoform 1 of Cytosolic acyl coenzyme A thioester hydrolase OS=Rattus norvegicus GN=Acot7 - [BACH_RAT]	608.3	0.5473	5	11	11	73	338	37.5	7.52	1.297
D4A8N1	Protein Dpm1 OS=Rattus norvegicus GN=Dpm1 PE=4 SV=1 - [D4A8N1_RAT]	43.38	0.0808	2	2	2	3	260	29.2	9.5	1.298
G5B596	Protein PRRC1 OS=Heterocephalus glaber GN=GW7_05527 PE=4 SV=1 - [G5B596_HETGA]	34.15	0.0317	3	1	1	1	442	46.4	5.91	1.298
F1LYY0	Protein Sec24c (Fragment) OS=Rattus norvegicus GN=Sec24c PE=4 SV=1 - [F1LYY0_RAT]	80.13	0.1022	3	7	7	10	1027	112.2	6.64	1.298
G5BHI9	Protein tyrosine phosphatase type IVA 1 OS=Heterocephalus glaber GN=GW7_14734 PE=4 SV=1 - [G5BHI9_HETGA]	52.46	0.092	4	1	1	1	163	18.8	8.73	1.298
B5DFC3	Protein Sec23a OS=Rattus norvegicus GN=Sec23a PE=2 SV=1 - [B5DFC3_RAT]	252.86	0.2157	4	10	10	18	765	86.1	7.08	1.299
D3ZPR0	Chromosome segregation 1-like (S. cerevisiae) (Predicted) OS=Rattus norvegicus GN=Cse1l PE=4 SV=1 - [D3ZPR0_RAT]	190.2	0.1967	2	10	10	17	971	110.1	5.77	1.299
Q07009	Calpain-2 catalytic subunit OS=Rattus norvegicus GN=Capn2 PE=1 SV=3 - [CAN2_RAT]	373.87	0.34	3	14	14	24	700	79.9	4.96	1.299
B2GV54	Neutral cholesterol ester hydrolase 1 OS=Rattus norvegicus GN=Nceh1 PE=2 SV=1 - [NCEH1_RAT]	112.45	0.1838	2	5	5	12	408	45.8	7.05	1.299
B0BN65	Family with sequence similarity 49, member A OS=Rattus norvegicus GN=Fam49a PE=2 SV=1 - [B0BN65_RAT]	246.23	0.226	3	4	6	15	323	37.3	6.01	1.299
Q6AXR4	Beta-hexosaminidase subunit beta OS=Rattus norvegicus GN=Hexb PE=2 SV=1 - [HEXB_RAT]	41.53	0.1192	2	3	3	3	537	61.5	7.94	1.3
G3V7W8	Protein RGD621098 OS=Rattus norvegicus GN=RGD621098 PE=4 SV=1 - [G3V7W8_RAT]	60.73	0.1327	4	3	3	4	422	47.4	7.91	1.3
D4A786	Uncharacterized protein OS=Rattus norvegicus GN=LOC100362685 PE=4 SV=1 - [D4A786_RAT]	100.59	0.2586	2	1	1	4	58	6.4	9.83	1.301
F1LM55	Protein RGD1309922 OS=Rattus norvegicus GN=RGD1309922 PE=4 SV=1 - [F1LM55_RAT]	64.19	0.0629	3	4	4	5	922	102.7	5.16	1.301
D4AE61	Protein Pitpnc1 OS=Rattus norvegicus GN=Pitpnc1 PE=4 SV=1 - [D4AE61_RAT]	71.92	0.1115	3	2	2	2	323	37.1	6.16	1.301
D4AEH9	Amylo-1, 6-glucosidase, 4-alpha-glucanotransferase (Glycogen debranching enzyme, glycogen storage disease type III) (Predicted), isoform CRA_a OS=Rattus norvegicus GN=Agl PE=4 SV=1 - [D4AEH9_RAT]	171.13	0.0738	2	8	8	18	1532	174.2	6.74	1.301
F1MAG0	Protein Dfna5 OS=Rattus norvegicus GN=Dfna5 PE=4 SV=1 - [F1MAG0_RAT]	0	0.0877	1	3	3	3	513	56.9	5.99	1.301
B1WBS4	Similar to Vacuolar protein sorting 26 homolog (VPS26 protein homolog), isoform CRA_a OS=Rattus norvegicus GN=Vps26b PE=2 SV=1 - [B1WBS4_RAT]	92.63	0.1607	2	4	5	8	336	39.1	7.37	1.302
F1LPM4	Amine oxidase [flavin-containing] B OS=Rattus norvegicus GN=Maob PE=4 SV=1 - [F1LPM4_RAT]	287.4	0.3929	4	14	15	29	504	56.9	8.25	1.302
Q5BJT9	Creatine kinase U-type, mitochondrial OS=Rattus norvegicus GN=Ckmt1b PE=2 SV=1 - [Q5BJT9_RAT]	3321.52	0.5024	7	15	15	193	418	46.9	8.32	1.303
D3KR63	CAMPS OS=Rattus norvegicus GN=Rapgef4 PE=2 SV=1 - [D3KR63_RAT]	190.04	0.1058	5	7	7	14	1011	115.5	6.87	1.303
Q80U96	Exportin-1 OS=Rattus norvegicus GN=Xpo1 PE=2 SV=1 - [XPO1_RAT]	115.24	0.1176	4	9	9	13	1071	123	6.07	1.304
F1LMV9	Coronin (Fragment) OS=Rattus norvegicus GN=Coro2b PE=3 SV=1 - [F1LMV9_RAT]	107.55	0.1563	2	5	5	10	480	54.9	8	1.304
P63102	14-3-3 protein zeta/delta OS=Rattus norvegicus GN=Ywhaz PE=1 SV=1 - [1433Z_RAT]	3689.19	0.698	3	12	16	299	245	27.8	4.79	1.305
Q2I6B2	V-H+ATPase subunit a1-III OS=Rattus norvegicus GN=Atp6v0a1 PE=2 SV=1 - [Q2I6B2_RAT]	1388.3	0.3786	10	24	24	126	832	95.5	6.74	1.305
O55096	Dipeptidyl peptidase 3 OS=Rattus norvegicus GN=Dpp3 PE=1 SV=2 - [DPP3_RAT]	205.19	0.2127	4	10	10	16	738	83	5.22	1.305
D3Z941	Protein Mars OS=Rattus norvegicus GN=Mars PE=3 SV=1 - [D3Z941_RAT]	64.69	0.1552	1	8	8	9	902	101.5	6.46	1.305
D4A7H9	CHMP family, member 7 (Predicted), isoform CRA_a OS=Rattus norvegicus GN=Chmp7 PE=4 SV=1 - [D4A7H9_RAT]	105.35	0.1422	2	5	5	6	450	50.5	5.19	1.305
Q4KLN2	Mtx1 protein (Fragment) OS=Rattus norvegicus GN=Mtx1 PE=2 SV=1 - [Q4KLN2_RAT]	62.19	0.1779	4	5	5	8	444	49.7	8.97	1.307
F1LS86	Protein Iars OS=Rattus norvegicus GN=Iars PE=3 SV=1 - [F1LS86_RAT]	54.62	0.0784	2	7	7	10	1263	144.3	6.37	1.309
Q5U2V8	ER membrane protein complex subunit 3 OS=Rattus norvegicus GN=Emc3 PE=2 SV=3 - [EMC3_RAT]	83.98	0.1303	1	2	2	3	261	30	6.81	1.31
Q9QYU4	Thiomorpholine-carboxylate dehydrogenase OS=Rattus norvegicus GN=Crym PE=1 SV=1 - [CRYM_RAT]	542.19	0.3898	2	11	11	59	313	33.5	5.53	1.31
Q02563	Synaptic vesicle glycoprotein 2A OS=Rattus norvegicus GN=Sv2a PE=1 SV=2 - [SV2A_RAT]	1560.94	0.2722	2	14	14	80	742	82.6	5.57	1.31
D3ZHR5	GPI transamidase component PIG-S OS=Rattus norvegicus GN=Pigs PE=4 SV=1 - [D3ZHR5_RAT]	21.52	0.0633	3	2	2	2	553	61.4	6.54	1.31
D3ZAA0	Uncharacterized protein OS=Rattus norvegicus PE=4 SV=1 - [D3ZAA0_RAT]	56.55	0.1768	2	2	2	4	164	17.9	9.39	1.311
P38718-2	Isoform Short of Mitochondrial pyruvate carrier 2 OS=Rattus norvegicus GN=Mpc2 - [MPC2_RAT]	76.47	0.3362	5	4	4	14	116	13	10.77	1.311
P47728	Calretinin OS=Rattus norvegicus GN=Calb2 PE=1 SV=1 - [CALB2_RAT]	271.99	0.4022	2	8	9	25	271	31.4	5.02	1.311
G5AKW2	RasGAP-activating-like protein 1 OS=Heterocephalus glaber GN=GW7_10151 PE=4 SV=1 - [G5AKW2_HETGA]	54	0.0934	1	3	7	10	803	89.4	6.1	1.312
Q68FT7	Phenylalanyl-tRNA synthetase, beta subunit OS=Rattus norvegicus GN=Farsb PE=2 SV=1 - [Q68FT7_RAT]	58.26	0.1647	2	6	7	8	589	65.6	7.05	1.312
G3V7L1	Protein Utrn OS=Rattus norvegicus GN=Utrn PE=4 SV=1 - [G3V7L1_RAT]	0	0.0094	4	1	3	3	3419	391.1	5.29	1.312
P16446	Phosphatidylinositol transfer protein alpha isoform OS=Rattus norvegicus GN=Pitpna PE=1 SV=2 - [PIPNA_RAT]	306.15	0.4502	8	11	11	28	271	31.9	6.37	1.312
G5C6F6	Trafficking protein particle complex subunit 3 OS=Heterocephalus glaber GN=GW7_05407 PE=4 SV=1 - [G5C6F6_HETGA]	0	0.2111	2	3	3	3	180	20.3	4.96	1.313
Q5XI29	Cleavage and polyadenylation specificity factor subunit 7 OS=Rattus norvegicus GN=Cpsf7 PE=2 SV=1 - [CPSF7_RAT]	106.36	0.0823	3	2	2	3	462	51	7.78	1.313
P13286	Phosphorylase b kinase gamma catalytic chain, skeletal muscle isoform OS=Rattus norvegicus GN=Phkg1 PE=2 SV=2 - [PHKG1_RAT]	0	0.0309	1	1	1	1	388	45	6.55	1.314
G3V986	Potassium voltage gated channel, Shal-related family, member 2 OS=Rattus norvegicus GN=Kcnd2 PE=4 SV=1 - [G3V986_RAT]	107.81	0.0333	2	1	1	3	630	70.5	8.07	1.315
Q5U214	Small nuclear ribonucleoprotein polypeptide A OS=Rattus norvegicus GN=Snrpa PE=2 SV=1 - [Q5U214_RAT]	71.04	0.1922	3	3	3	5	281	31.2	9.83	1.316
D3ZEJ9	Protein RGD1310429 OS=Rattus norvegicus GN=RGD1310429 PE=4 SV=1 - [D3ZEJ9_RAT]	0	0.0835	1	2	2	2	395	44.7	5.06	1.316
D4A6F2	Ly6/neurotoxin 1 (Predicted), isoform CRA_a OS=Rattus norvegicus GN=Lynx1 PE=4 SV=1 - [D4A6F2_RAT]	40.74	0.1379	1	1	1	2	116	12.8	8.19	1.317
D4AEH3	Proteasome (Prosome, macropain) 26S subunit, non-ATPase, 7 (Predicted) OS=Rattus norvegicus GN=Psmd7 PE=4 SV=1 - [D4AEH3_RAT]	297.98	0.3281	2	6	6	21	320	36.5	6.81	1.317
I3PMQ3	Syndecan (Fragment) OS=Praomys natalensis GN=SDC4 PE=2 SV=1 - [I3PMQ3_PRANA]	48.97	0.125	25	2	2	2	192	20.9	4.39	1.317
B1WBN6	Katnb1 protein (Fragment) OS=Rattus norvegicus GN=Katnb1 PE=2 SV=1 - [B1WBN6_RAT]	45.16	0.0328	3	1	1	1	640	70.5	7.37	1.317
Q1KQ07	Protein Stat6 OS=Rattus norvegicus GN=Stat6 PE=2 SV=1 - [Q1KQ07_RAT]	0	0.0071	1	1	1	3	841	93.8	6.43	1.318
P49816-4	Isoform 4 of Tuberin OS=Rattus norvegicus GN=Tsc2 - [TSC2_RAT]	69.46	0.0178	6	2	2	2	1743	193.9	7.05	1.318
D4A1R8	Protein Rbm12 OS=Rattus norvegicus GN=Rbm12 PE=4 SV=1 - [D4A1R8_RAT]	106.64	0.0914	3	3	3	5	536	58.8	5.64	1.319
F1LMH3	Serine/threonine-protein phosphatase (Fragment) OS=Rattus norvegicus GN=Ppp3cb PE=3 SV=1 - [F1LMH3_RAT]	401.22	0.6076	3	12	19	68	497	56.4	5.8	1.32
Q9ESB4	Neuronal calcium binding protein NECAB2 OS=Rattus norvegicus GN=Necab2 PE=2 SV=1 - [Q9ESB4_RAT]	171.28	0.1847	3	4	4	6	352	39.4	4.83	1.32
Q5XI78	2-oxoglutarate dehydrogenase, mitochondrial OS=Rattus norvegicus GN=Ogdh PE=1 SV=1 - [ODO1_RAT]	965.74	0.3363	5	23	29	98	1023	116.2	6.77	1.321
F1M8L1	Kinesin-like protein KIF2A (Fragment) OS=Rattus norvegicus GN=Kif2a PE=3 SV=1 - [F1M8L1_RAT]	75.38	0.2617	8	13	13	14	684	77.5	6.58	1.322
P19686	Guanylate cyclase soluble subunit alpha-3 OS=Rattus norvegicus GN=Gucy1a3 PE=1 SV=1 - [GCYA3_RAT]	60.21	0.0884	1	3	3	3	690	77.5	7.06	1.322
P42123	L-lactate dehydrogenase B chain OS=Rattus norvegicus GN=Ldhb PE=1 SV=2 - [LDHB_RAT]	7837.75	0.6796	2	20	22	482	334	36.6	6.05	1.323
D4A7I6	Protein RGD1309995 OS=Rattus norvegicus GN=RGD1309995 PE=4 SV=1 - [D4A7I6_RAT]	0	0.0205	1	1	1	1	1173	136	7.39	1.323
D3ZVP8	Arf-GAP with SH3 domain, ANK repeat and PH domain-containing protein 1 OS=Rattus norvegicus GN=Asap1 PE=4 SV=1 - [D3ZVP8_RAT]	39.74	0.0309	8	2	3	4	1067	118.9	6.74	1.323
B2RYJ3	Protein Cul4a OS=Rattus norvegicus GN=RGD1563853 PE=2 SV=1 - [B2RYJ3_RAT]	68.28	0.0685	3	3	5	6	759	87.7	8.35	1.323
P69897	Tubulin beta-5 chain OS=Rattus norvegicus GN=Tubb5 PE=1 SV=1 - [TBB5_RAT]	9069.6	0.8266	6	5	27	1005	444	49.6	4.89	1.324
P62832	60S ribosomal protein L23 OS=Rattus norvegicus GN=Rpl23 PE=2 SV=1 - [RL23_RAT]	76.81	0.2	2	2	2	2	140	14.9	10.51	1.324
D3ZVS2	L-2-hydroxyglutarate dehydrogenase (Predicted) OS=Rattus norvegicus GN=L2hgdh PE=4 SV=1 - [D3ZVS2_RAT]	36.83	0.0324	1	1	1	1	463	50.7	8.48	1.324
Q5M7T6	ATPase, H+ transporting, lysosomal 38kDa, V0 subunit d1 OS=Rattus norvegicus GN=Atp6v0d1 PE=2 SV=1 - [Q5M7T6_RAT]	675.74	0.5185	3	12	14	52	351	40.3	5	1.325
P55260	Annexin A4 OS=Rattus norvegicus GN=Anxa4 PE=1 SV=3 - [ANXA4_RAT]	185.53	0.2915	3	7	7	14	319	35.8	5.44	1.325
P09527	Ras-related protein Rab-7a OS=Rattus norvegicus GN=Rab7a PE=1 SV=2 - [RAB7A_RAT]	333.08	0.715	2	12	12	30	207	23.5	6.7	1.325
Q9JKE3	Secretory carrier-associated membrane protein 5 OS=Rattus norvegicus GN=Scamp5 PE=2 SV=1 - [SCAM5_RAT]	78.93	0.0851	3	2	2	6	235	26.1	8.54	1.325
F1LSM0	Ubiquitin carboxyl-terminal hydrolase OS=Rattus norvegicus GN=Usp24 PE=3 SV=1 - [F1LSM0_RAT]	157.58	0.044	2	6	6	9	2616	293.8	6.14	1.325
G3V8V3	Phosphorylase OS=Rattus norvegicus GN=Pygm PE=3 SV=1 - [G3V8V3_RAT]	1710.38	0.4869	6	24	34	129	842	97.2	7.11	1.325
Q03114	Cyclin-dependent kinase 5 OS=Rattus norvegicus GN=Cdk5 PE=1 SV=1 - [CDK5_RAT]	87.57	0.1336	5	3	4	8	292	33.2	7.66	1.325
P80299	Bifunctional epoxide hydrolase 2 OS=Rattus norvegicus GN=Ephx2 PE=1 SV=1 - [HYES_RAT]	0	0.1083	4	4	4	4	554	62.3	6.19	1.325
D4A4V0	Coatomer subunit gamma OS=Rattus norvegicus GN=Copg1 PE=3 SV=1 - [D4A4V0_RAT]	47.01	0.0808	4	3	4	5	854	95.5	5.5	1.326
P0C0R5	Phosphoinositide 3-kinase regulatory subunit 4 OS=Rattus norvegicus GN=Pik3r4 PE=3 SV=2 - [PI3R4_RAT]	77.41	0.0295	24	2	3	5	1358	152.4	7.18	1.326
P13233	2',3'-cyclic-nucleotide 3'-phosphodiesterase OS=Rattus norvegicus GN=Cnp PE=1 SV=2 - [CN37_RAT]	4916.3	0.7095	4	28	30	574	420	47.2	8.9	1.327
D3ZSZ0	PFTAIRE protein kinase 1 (Predicted), isoform CRA_a OS=Rattus norvegicus GN=Pftk1 PE=4 SV=1 - [D3ZSZ0_RAT]	52.76	0.0896	4	1	2	5	279	31.7	8.7	1.327
P50399	Rab GDP dissociation inhibitor beta OS=Rattus norvegicus GN=Gdi2 PE=1 SV=2 - [GDIB_RAT]	1026.84	0.7169	3	21	26	131	445	50.5	6.25	1.328
G3V613	Prolyl endopeptidase OS=Rattus norvegicus GN=Prep PE=4 SV=1 - [G3V613_RAT]	101.91	0.1803	3	10	10	17	710	80.7	5.94	1.328
D3ZWW5	Protein Slc30a9 OS=Rattus norvegicus GN=Slc30a9 PE=4 SV=1 - [D3ZWW5_RAT]	23.55	0.0229	2	1	1	1	567	62.6	8.48	1.328
P62260	14-3-3 protein epsilon OS=Rattus norvegicus GN=Ywhae PE=1 SV=1 - [1433E_RAT]	2115.27	0.7137	3	13	20	184	255	29.2	4.74	1.329
D4A121	Intersectin 1 OS=Rattus norvegicus GN=Itsn1 PE=4 SV=1 - [D4A121_RAT]	165.8	0.0992	4	1	10	13	1713	194.1	7.84	1.329
D4A304	Protein Diras1 OS=Rattus norvegicus GN=Diras1 PE=4 SV=1 - [D4A304_RAT]	101.95	0.2273	2	4	4	7	198	22.3	8.9	1.329
Q2TA68	Dynamin-like 120 kDa protein, mitochondrial OS=Rattus norvegicus GN=Opa1 PE=1 SV=1 - [OPA1_RAT]	900.16	0.3125	8	22	22	68	960	111.2	7.53	1.33
B1WC61	Acad9 protein OS=Rattus norvegicus GN=Acad9 PE=2 SV=1 - [B1WC61_RAT]	188.95	0.2848	3	11	11	16	625	68.8	7.69	1.33
D4A1H2	Protein RGD1308448 OS=Rattus norvegicus GN=Plcxd3 PE=4 SV=1 - [D4A1H2_RAT]	169.9	0.3769	2	8	8	15	321	36.3	6.46	1.33
Q63941	Ras-related protein Rab-3B OS=Rattus norvegicus GN=Rab3b PE=1 SV=2 - [RAB3B_RAT]	557.77	0.5571	21	5	10	51	219	24.8	5.02	1.331
P28073	Proteasome subunit beta type-6 OS=Rattus norvegicus GN=Psmb6 PE=1 SV=3 - [PSB6_RAT]	55.39	0.2899	2	6	6	13	238	25.3	5	1.331
Q8R491	EH domain-containing protein 3 OS=Rattus norvegicus GN=Ehd3 PE=1 SV=2 - [EHD3_RAT]	296.34	0.5028	2	9	17	38	535	60.8	6.46	1.331
Q4R1A4	Protein Tfg OS=Rattus norvegicus GN=Tfg PE=2 SV=1 - [Q4R1A4_RAT]	73.42	0.2553	5	7	7	10	282	31	4.96	1.331
G3V8Q6	Protein kinase, cAMP-dependent, regulatory, type 2, alpha, isoform CRA_a OS=Rattus norvegicus GN=Prkar2a PE=4 SV=1 - [G3V8Q6_RAT]	737.44	0.4988	4	13	16	59	401	45.5	4.93	1.331
O70352	CD82 antigen OS=Rattus norvegicus GN=Cd82 PE=1 SV=1 - [CD82_RAT]	111.08	0.0451	2	1	1	4	266	29.5	5.39	1.331
Q3ZAU6	RCG49400, isoform CRA_a OS=Rattus norvegicus GN=Rnf14 PE=2 SV=1 - [Q3ZAU6_RAT]	210.68	0.1775	5	7	7	14	479	54.1	4.88	1.332
Q56A27	Nuclear cap-binding protein subunit 1 OS=Rattus norvegicus GN=Ncbp1 PE=1 SV=1 - [NCBP1_RAT]	38.99	0.0329	2	2	2	2	790	91.9	6.64	1.332
G3V8E8	Guanine nucleotide binding protein, alpha stimulating, olfactory type OS=Rattus norvegicus GN=Gnal PE=4 SV=1 - [G3V8E8_RAT]	501.76	0.2283	10	4	6	31	381	44.3	6.65	1.333
P63319	Protein kinase C gamma type OS=Rattus norvegicus GN=Prkcg PE=1 SV=1 - [KPCG_RAT]	248.81	0.3458	2	19	20	35	697	78.3	7.46	1.333
Q9ERH3	WD repeat-containing protein 7 OS=Rattus norvegicus GN=Wdr7 PE=2 SV=1 - [WDR7_RAT]	427.95	0.2251	4	21	21	51	1488	163.1	7.02	1.333
F1LTX8	Protein Lpgat1 (Fragment) OS=Rattus norvegicus GN=Lpgat1 PE=4 SV=1 - [F1LTX8_RAT]	35.11	0.0682	4	2	2	3	381	44.2	9.07	1.333
D4AE88	Protein Fam120b OS=Rattus norvegicus GN=Fam120b PE=4 SV=1 - [D4AE88_RAT]	0	0.0331	3	2	2	2	785	88.7	6.52	1.333
Q07439	Heat shock 70 kDa protein 1A/1B OS=Rattus norvegicus GN=Hspa1a PE=2 SV=2 - [HSP71_RAT]	906.3	0.1716	3	3	9	64	641	70.1	5.82	1.334
P85973	Purine nucleoside phosphorylase OS=Rattus norvegicus GN=Pnp PE=1 SV=1 - [PNPH_RAT]	999.48	0.4671	4	8	8	42	289	32.3	6.93	1.334
Q924S5	Lon protease homolog, mitochondrial OS=Rattus norvegicus GN=Lonp1 PE=2 SV=1 - [LONM_RAT]	157.65	0.2379	2	14	14	30	950	105.7	6.6	1.334
F1M1U9	Breast carcinoma-amplified sequence 1 homolog (Fragment) OS=Rattus norvegicus GN=Bcas1 PE=4 SV=1 - [F1M1U9_RAT]	424.98	0.2721	8	1	13	42	544	57.2	8.56	1.335
G3V746	Glutamate [NMDA] receptor subunit epsilon-2 OS=Rattus norvegicus GN=Grin2b PE=4 SV=1 - [G3V746_RAT]	142.64	0.0459	6	7	7	10	1482	165.9	6.87	1.335
P14173	Aromatic-L-amino-acid decarboxylase OS=Rattus norvegicus GN=Ddc PE=1 SV=1 - [DDC_RAT]	0	0.1	3	3	3	3	480	54	6.96	1.335
Q9Z1B2	Glutathione S-transferase Mu 5 OS=Rattus norvegicus GN=Gstm5 PE=1 SV=3 - [GSTM5_RAT]	281.45	0.5378	3	11	12	29	225	26.6	6.76	1.336
F1LT58	Uncharacterized protein (Fragment) OS=Rattus norvegicus PE=4 SV=1 - [F1LT58_RAT]	114.08	0.1542	4	2	4	5	415	46.1	5.72	1.337
D3ZRC4	Similar to intracellular membrane-associated calcium-independent phospholipase A2 gamma (Predicted), isoform CRA_b OS=Rattus norvegicus GN=Pnpla8 PE=4 SV=1 - [D3ZRC4_RAT]	0	0.0193	1	1	1	1	776	87.9	9.07	1.337
Q5XIH7	Prohibitin-2 OS=Rattus norvegicus GN=Phb2 PE=1 SV=1 - [PHB2_RAT]	635.75	0.5184	3	13	13	47	299	33.3	9.83	1.338
Q6PST4	Atlastin-1 OS=Rattus norvegicus GN=Atl1 PE=1 SV=1 - [ATLA1_RAT]	340.06	0.4194	3	17	18	44	558	63.3	6.1	1.338
D3ZUM2	Protein Sarm1 OS=Rattus norvegicus GN=Sarm1 PE=4 SV=1 - [D3ZUM2_RAT]	41.53	0.0483	2	3	3	3	724	79.6	6.16	1.338
P62747	Rho-related GTP-binding protein RhoB OS=Rattus norvegicus GN=Rhob PE=1 SV=1 - [RHOB_RAT]	632.97	0.6378	1	6	8	54	196	22.1	5.24	1.339
F1M2F8	Protein Fmnl2 (Fragment) OS=Rattus norvegicus GN=Fmnl2 PE=4 SV=1 - [F1M2F8_RAT]	69.47	0.0507	8	3	4	5	1045	118.9	8.06	1.339
A9UMW2	Ndufa3 protein (Fragment) OS=Rattus norvegicus GN=Ndufa3 PE=2 SV=1 - [A9UMW2_RAT]	29.91	0.2048	3	2	2	4	83	9.2	8.5	1.339
D4A6D8	Leucine-rich repeat transmembrane neuronal protein 1 OS=Rattus norvegicus GN=Lrrtm1 PE=3 SV=1 - [LRRT1_RAT]	75.22	0.0249	1	1	1	2	523	58.7	7.08	1.339
D3ZRT3	Uncharacterized protein OS=Rattus norvegicus PE=4 SV=1 - [D3ZRT3_RAT]	56.55	0.0302	4	1	1	1	596	66.8	7.87	1.34
D3Z956	Protein Rlbp1 OS=Rattus norvegicus GN=Rlbp1 PE=4 SV=1 - [D3Z956_RAT]	0	0.082	1	2	2	3	317	36.4	5.06	1.34
P62168	Neuronal calcium sensor 1 OS=Rattus norvegicus GN=Ncs1 PE=1 SV=2 - [NCS1_RAT]	108.66	0.5263	2	8	8	16	190	21.9	4.83	1.341
F8WFI1	Guanine nucleotide-binding protein-like 1 OS=Rattus norvegicus GN=Gnl1 PE=4 SV=1 - [F8WFI1_RAT]	74.26	0.0839	3	3	3	5	429	47.2	4.93	1.341
G5BKM8	Phosphoribosyl pyrophosphate synthetase-associated protein 2 OS=Heterocephalus glaber GN=GW7_18033 PE=4 SV=1 - [G5BKM8_HETGA]	125.13	0.2764	3	6	7	10	369	40.8	7.17	1.341
G5ANG4	Calcium-binding mitochondrial carrier protein Aralar1 OS=Heterocephalus glaber GN=GW7_10797 PE=3 SV=1 - [G5ANG4_HETGA]	978.03	0.5029	4	11	22	93	678	74.9	8.12	1.342
F1LLZ5	Peptide-N(4)-(N-acetyl-beta-glucosaminyl)asparagine amidase (Fragment) OS=Rattus norvegicus GN=Ngly1 PE=4 SV=1 - [F1LLZ5_RAT]	0	0.0387	4	1	1	1	569	65.8	8.21	1.342
H9KVF3	Serine/threonine-protein kinase 24 12 kDa subunit (Fragment) OS=Rattus norvegicus GN=Stk24 PE=4 SV=1 - [H9KVF3_RAT]	81.01	0.2291	10	6	6	8	419	46.8	5.36	1.343
F1M039	Protein Adam23 (Fragment) OS=Rattus norvegicus GN=Adam23 PE=4 SV=1 - [F1M039_RAT]	88.12	0.1211	5	5	5	7	644	71.5	7.47	1.343
B2GV65	HIG1 domain family, member 2A OS=Rattus norvegicus GN=Higd2a PE=4 SV=1 - [B2GV65_RAT]	40.38	0.1981	2	1	1	1	106	11.4	9.79	1.344
P15865	Histone H1.4 OS=Rattus norvegicus GN=Hist1h1e PE=1 SV=3 - [H14_RAT]	289.66	0.1918	7	5	5	26	219	22	11.11	1.345
Q6AY30	Saccharopine dehydrogenase-like oxidoreductase OS=Rattus norvegicus GN=Sccpdh PE=2 SV=1 - [SCPDL_RAT]	241.52	0.3869	3	11	11	25	429	47.1	8.84	1.346
G3V8N8	Liver regeneration-related protein OS=Rattus norvegicus GN=Slc7a6os PE=4 SV=1 - [G3V8N8_RAT]	38.5	0.0689	1	1	1	1	305	35	4.59	1.347
B0BN93	26S proteasome non-ATPase regulatory subunit 13 OS=Rattus norvegicus GN=Psmd13 PE=1 SV=1 - [PSD13_RAT]	241.61	0.1516	2	5	5	14	376	42.8	5.83	1.348
D4A133	Protein Atp6v1a OS=Rattus norvegicus GN=Atp6v1a PE=3 SV=1 - [D4A133_RAT]	4179.11	0.7229	6	35	35	286	617	68.2	5.58	1.349
D3ZI16	COP9 (Constitutive photomorphogenic) homolog, subunit 6 (Arabidopsis thaliana) (Predicted), isoform CRA_a OS=Rattus norvegicus GN=Cops6 PE=4 SV=1 - [D3ZI16_RAT]	86.43	0.2093	2	5	5	11	344	37.7	6.14	1.349
Q641Z9	Protein Sdhc OS=Rattus norvegicus GN=Sdhc PE=2 SV=1 - [Q641Z9_RAT]	18.81	0.1243	1	2	2	3	169	18.2	10.21	1.349
F1LVS1	Uncharacterized protein (Fragment) OS=Rattus norvegicus GN=LOC682192 PE=4 SV=1 - [F1LVS1_RAT]	36.33	0.0321	1	2	2	2	1152	128.9	6.23	1.349
G5CAQ0	Chromodomain-helicase-DNA-binding protein 4 OS=Heterocephalus glaber GN=GW7_12109 PE=4 SV=1 - [G5CAQ0_HETGA]	50.54	0.0246	14	3	3	3	1912	217.7	5.86	1.35
P51907	Excitatory amino acid transporter 3 OS=Rattus norvegicus GN=Slc1a1 PE=1 SV=1 - [EAA3_RAT]	0	0.0287	1	1	1	1	523	56.7	6.29	1.35
F8WFW8	Mitogen-activated protein kinase 1 OS=Rattus norvegicus GN=Mapk1 PE=4 SV=1 - [F8WFW8_RAT]	296.28	0.6006	5	12	16	62	358	41.3	6.98	1.351
Q5EBD0	SEC14-like 2 (S. cerevisiae) OS=Rattus norvegicus GN=Sec14l2 PE=2 SV=1 - [Q5EBD0_RAT]	161.08	0.2481	7	7	7	16	403	46.2	7.4	1.351
D4AA39	Uncharacterized protein OS=Rattus norvegicus PE=4 SV=1 - [D4AA39_RAT]	55.97	0.1566	2	1	1	3	83	9.4	5.17	1.351
D3ZQD3	Oxoglutarate dehydrogenase-like (Predicted), isoform CRA_a OS=Rattus norvegicus GN=Ogdhl PE=4 SV=1 - [D3ZQD3_RAT]	538.6	0.3052	2	16	22	72	1029	116.6	6.87	1.352
Q5U2X8	Acyl-CoA thioesterase 9 OS=Rattus norvegicus GN=Acot9 PE=2 SV=1 - [Q5U2X8_RAT]	223.56	0.2528	1	7	8	21	439	50.4	8.63	1.352
G3V9J1	Alpha-1-inhibitor 3 OS=Rattus norvegicus GN=A1i3 PE=4 SV=1 - [G3V9J1_RAT]	198.69	0.1381	3	3	14	36	1477	163.6	6.01	1.352
G5C197	WD repeat-containing protein 26 OS=Heterocephalus glaber GN=GW7_19653 PE=4 SV=1 - [G5C197_HETGA]	37.59	0.0306	2	1	1	2	621	69.7	6.2	1.352
F1MAK3	Protein Rics OS=Rattus norvegicus GN=Arhgap32 PE=4 SV=1 - [F1MAK3_RAT]	38.66	0.0355	7	1	5	6	2086	229.4	6.96	1.353
P63142	Potassium voltage-gated channel subfamily A member 2 OS=Rattus norvegicus GN=Kcna2 PE=1 SV=1 - [KCNA2_RAT]	133.91	0.1723	6	4	6	11	499	56.7	4.86	1.354
D3ZG43	NADH dehydrogenase (Ubiquinone) Fe-S protein 3 (Predicted), isoform CRA_c OS=Rattus norvegicus GN=Ndufs3 PE=3 SV=1 - [D3ZG43_RAT]	558.97	0.4167	2	9	9	41	264	30.2	7.53	1.354
Q5FVH2	Phospholipase D3 OS=Rattus norvegicus GN=Pld3 PE=2 SV=1 - [PLD3_RAT]	57.05	0.1086	2	5	5	7	488	54.4	6.52	1.354
D3ZZ57	Histone H2A OS=Rattus norvegicus GN=H2afy PE=3 SV=1 - [D3ZZ57_RAT]	84.04	0.3434	8	4	4	7	198	20.9	10.43	1.354
G5C1Q0	Splicing factor 3B subunit 3 OS=Heterocephalus glaber GN=GW7_01482 PE=4 SV=1 - [G5C1Q0_HETGA]	0	0.029	3	2	2	2	1240	137.9	5.36	1.354
G5BVY1	Splicing factor U2AF 65 kDa subunit OS=Heterocephalus glaber GN=GW7_11632 PE=4 SV=1 - [G5BVY1_HETGA]	351.96	0.1438	3	5	9	25	904	101.1	9.03	1.354
G5C4D9	Tubulin alpha chain-like 3 (Fragment) OS=Heterocephalus glaber GN=GW7_20246 PE=3 SV=1 - [G5C4D9_HETGA]	72.37	0.068	1	1	3	32	441	49.3	5.69	1.354
D3ZA81	Protein Samhd1 OS=Rattus norvegicus GN=Samhd1 PE=4 SV=1 - [D3ZA81_RAT]	30.92	0.0374	3	1	1	1	401	46.6	8.07	1.354
P04182	Ornithine aminotransferase, mitochondrial OS=Rattus norvegicus GN=Oat PE=1 SV=1 - [OAT_RAT]	122.95	0.3918	1	9	12	21	439	48.3	6.99	1.356
D4A1D3	Protein Sacs OS=Rattus norvegicus GN=Sacs PE=4 SV=1 - [D4A1D3_RAT]	42.02	0.0072	3	2	2	2	4578	519.8	7.11	1.356
D4ADL7	Protein RGD1308154 OS=Rattus norvegicus GN=Xxylt1 PE=4 SV=1 - [D4ADL7_RAT]	50.99	0.0485	1	1	1	1	392	43.9	7.61	1.356
D3ZA14	Protein Efr3a OS=Rattus norvegicus GN=Efr3a PE=4 SV=1 - [D3ZA14_RAT]	126.97	0.0561	3	3	3	4	802	90.9	6.95	1.356
Q6TUG0	DnaJ homolog subfamily B member 11 OS=Rattus norvegicus GN=Dnajb11 PE=2 SV=1 - [DJB11_RAT]	62.89	0.1844	3	4	4	5	358	40.5	6.32	1.356
G3V7I0	Peroxiredoxin 3 OS=Rattus norvegicus GN=Prdx3 PE=4 SV=1 - [G3V7I0_RAT]	158.26	0.2996	2	4	5	21	257	28.3	7.55	1.357
D3ZZA2	E3 ubiquitin-protein ligase UBR4 OS=Rattus norvegicus GN=Ubr4 PE=4 SV=1 - [D3ZZA2_RAT]	336.08	0.0541	5	16	16	27	5158	570.3	6.05	1.357
D3ZUJ7	Ankyrin repeat domain 13 family, member D (Predicted) OS=Rattus norvegicus GN=Ankrd13d PE=4 SV=1 - [D3ZUJ7_RAT]	40.15	0.0264	1	1	1	1	605	68.1	5.59	1.357
D4A1A4	Protein Ppp2r5c OS=Rattus norvegicus GN=Ppp2r5c PE=4 SV=1 - [D4A1A4_RAT]	162.65	0.2758	4	4	9	16	475	55.5	6.84	1.357
F1LNY0	Hypoxanthine-guanine phosphoribosyltransferase OS=Rattus norvegicus GN=Hprt1 PE=4 SV=1 - [F1LNY0_RAT]	430.62	0.4908	3	9	9	31	218	24.6	6.07	1.36
Q99P74	Ras-related protein Rab-27B OS=Rattus norvegicus GN=Rab27b PE=2 SV=3 - [RB27B_RAT]	93.36	0.0505	1	1	1	4	218	24.6	5.54	1.36
P62332	ADP-ribosylation factor 6 OS=Rattus norvegicus GN=Arf6 PE=1 SV=2 - [ARF6_RAT]	131.5	0.4629	7	4	6	12	175	20.1	8.95	1.361
Q68FR6	Elongation factor 1-gamma OS=Rattus norvegicus GN=Eef1g PE=1 SV=3 - [EF1G_RAT]	333.91	0.4645	4	13	13	43	437	50	6.74	1.361
G3V8T7	Protein Tdrkh OS=Rattus norvegicus GN=Tdrkh PE=4 SV=1 - [G3V8T7_RAT]	50.52	0.1232	3	4	4	5	560	62	4.97	1.361
D4A5P1	Uncharacterized protein OS=Rattus norvegicus PE=3 SV=1 - [D4A5P1_RAT]	2337.49	0.1337	1	1	2	96	329	36.7	5.03	1.362
F1LSE3	Protein Hdac6 OS=Rattus norvegicus GN=Hdac6 PE=4 SV=1 - [F1LSE3_RAT]	31.84	0.0242	1	2	2	2	1155	125.8	5.86	1.362
P83868	Prostaglandin E synthase 3 OS=Rattus norvegicus GN=Ptges3 PE=1 SV=2 - [TEBP_RAT]	0	0.2875	1	4	4	5	160	18.7	4.55	1.363
G5C7R9	Proteasome subunit beta type OS=Heterocephalus glaber GN=GW7_11306 PE=3 SV=1 - [G5C7R9_HETGA]	349.96	0.275	3	5	5	13	240	26.4	8.13	1.363
F8WGA1	Cullin-associated NEDD8-dissociated protein 1 OS=Rattus norvegicus GN=Cand1 PE=4 SV=1 - [F8WGA1_RAT]	1328.98	0.3886	3	32	32	118	1230	136.3	5.83	1.363
D3ZRN3	Protein Actbl2 OS=Rattus norvegicus GN=Actbl2 PE=3 SV=1 - [D3ZRN3_RAT]	1258.4	0.4388	1	5	14	181	376	41.9	5.49	1.365
Q5PQK6	Nit1 protein OS=Rattus norvegicus GN=Nit1 PE=2 SV=1 - [Q5PQK6_RAT]	143.17	0.2263	3	5	5	10	327	36.1	7.03	1.365
C9EH87	Alpha II spectrin OS=Rattus norvegicus GN=Spna2 PE=2 SV=1 - [C9EH87_RAT]	11236.1	0.6757	3	1	155	909	2498	287.5	5.35	1.366
P35571	Glycerol-3-phosphate dehydrogenase, mitochondrial OS=Rattus norvegicus GN=Gpd2 PE=1 SV=1 - [GPDM_RAT]	222	0.2338	6	12	12	22	727	80.9	6.62	1.366
F1LRG1	Eukaryotic translation initiation factor 3 subunit A OS=Rattus norvegicus GN=Eif3a PE=4 SV=1 - [F1LRG1_RAT]	110.06	0.0915	3	10	10	17	1344	161.9	6.77	1.367
D3ZH04	Protein Igsf21 OS=Rattus norvegicus GN=Igsf21 PE=4 SV=1 - [D3ZH04_RAT]	32	0.0237	1	1	1	2	464	51.4	8.12	1.367
F2Z3U0	Protein-S-isoprenylcysteine O-methyltransferase OS=Rattus norvegicus GN=Icmt PE=4 SV=1 - [F2Z3U0_RAT]	29.8	0.1905	2	1	1	1	105	11.2	10.77	1.368
G5AYD4	Cullin-3 OS=Heterocephalus glaber GN=GW7_12213 PE=3 SV=1 - [G5AYD4_HETGA]	140.95	0.1662	2	9	9	14	752	87.1	8.07	1.368
Q5BK63	NADH dehydrogenase [ubiquinone] 1 alpha subcomplex subunit 9, mitochondrial OS=Rattus norvegicus GN=Ndufa9 PE=1 SV=2 - [NDUA9_RAT]	696.27	0.4536	2	15	15	74	377	42.5	9.82	1.369
F1LR38	ATP-binding cassette sub-family D member 3 (Fragment) OS=Rattus norvegicus GN=Abcd3 PE=3 SV=1 - [F1LR38_RAT]	64.02	0.0852	3	3	3	6	622	71.3	9.03	1.37
P04904	Glutathione S-transferase alpha-3 OS=Rattus norvegicus GN=Gsta3 PE=1 SV=3 - [GSTA3_RAT]	190.39	0.5339	10	7	7	34	221	25.3	8.75	1.37
P60892	Ribose-phosphate pyrophosphokinase 1 OS=Rattus norvegicus GN=Prps1 PE=1 SV=2 - [PRPS1_RAT]	422.37	0.3113	7	8	8	28	318	34.8	6.98	1.371
G5BZ60	Adenylyl cyclase-associated protein OS=Heterocephalus glaber GN=GW7_06073 PE=3 SV=1 - [G5BZ60_HETGA]	909.11	0.3017	3	1	10	49	474	51.3	7.75	1.371
D3ZZU0	Actin related protein 2/3 complex, subunit 2 (Predicted), isoform CRA_a OS=Rattus norvegicus GN=Arpc2 PE=4 SV=1 - [D3ZZU0_RAT]	610.36	0.5167	6	14	14	50	300	34.3	7.36	1.372
G5BYY8	Microtubule-associated protein RP/EB family member 3 OS=Heterocephalus glaber GN=GW7_14372 PE=4 SV=1 - [G5BYY8_HETGA]	293.92	0.4555	2	8	11	32	281	32	5.43	1.372
D3Z8V9	Signal transducer and activator of transcription 3 OS=Rattus norvegicus GN=Stat3 PE=4 SV=1 - [D3Z8V9_RAT]	60.3	0.0201	3	1	1	1	746	85	6.39	1.372
B1H2A2	Fsd1 protein OS=Rattus norvegicus GN=Fsd1 PE=2 SV=1 - [B1H2A2_RAT]	176.31	0.1895	1	4	5	8	496	55.6	7.28	1.372
Q5XIP1	Protein pelota homolog OS=Rattus norvegicus GN=Pelo PE=2 SV=1 - [PELO_RAT]	71.5	0.0753	1	2	2	2	385	43.4	5.99	1.374
P97521	Mitochondrial carnitine/acylcarnitine carrier protein OS=Rattus norvegicus GN=Slc25a20 PE=1 SV=1 - [MCAT_RAT]	48.09	0.0299	2	1	1	2	301	33.1	9.48	1.375
Q5GFD9	Protein IMPACT OS=Rattus norvegicus GN=Impact PE=2 SV=1 - [IMPCT_RAT]	374.16	0.4984	2	11	11	25	317	36	5.16	1.375
G5AXM6	WD repeat-containing protein 82 OS=Heterocephalus glaber GN=GW7_07747 PE=4 SV=1 - [G5AXM6_HETGA]	36.45	0.0647	2	1	1	1	309	34.6	7.17	1.375
P68511	14-3-3 protein eta OS=Rattus norvegicus GN=Ywhah PE=1 SV=2 - [1433F_RAT]	1135.53	0.6423	9	11	14	115	246	28.2	4.89	1.376
P08009	Glutathione S-transferase Yb-3 OS=Rattus norvegicus GN=Gstm3 PE=1 SV=2 - [GSTM4_RAT]	469.98	0.6422	5	8	12	52	218	25.7	7.33	1.376
F1LRT9	Cytoplasmic dynein 1 heavy chain 1 (Fragment) OS=Rattus norvegicus GN=Dync1h1 PE=4 SV=1 - [F1LRT9_RAT]	3756.22	0.4281	3	6	117	341	3642	416.6	6.3	1.376
G3V8P5	Protein RGD1310127 OS=Rattus norvegicus GN=RGD1310127 PE=4 SV=1 - [G3V8P5_RAT]	30.52	0.0579	2	2	3	5	466	50.8	7.28	1.377
Q63413	Spliceosome RNA helicase Ddx39b OS=Rattus norvegicus GN=Ddx39b PE=1 SV=3 - [DX39B_RAT]	103.33	0.2757	3	9	9	16	428	49	5.67	1.378
G5BAS7	Neuritin OS=Heterocephalus glaber GN=GW7_06442 PE=4 SV=1 - [G5BAS7_HETGA]	21.87	0.0563	2	1	1	1	142	15.3	6.99	1.378
E9PSX6	Sarcoplasmic/endoplasmic reticulum calcium ATPase 2 OS=Rattus norvegicus GN=Atp2a2 PE=3 SV=1 - [E9PSX6_RAT]	1248.91	0.3581	16	29	29	99	997	109.4	5.53	1.378
P86410	Ral GTPase-activating protein subunit beta OS=Rattus norvegicus GN=Ralgapb PE=1 SV=1 - [RLGPB_RAT]	54.27	0.0337	5	3	3	5	1484	165.3	6.79	1.378
G5BLV4	Guanylate cyclase soluble subunit beta-1 (Fragment) OS=Heterocephalus glaber GN=GW7_04529 PE=3 SV=1 - [G5BLV4_HETGA]	47.43	0.1628	6	7	7	9	596	67.5	5.6	1.378
D4ABB2	Megalencephalic leukoencephalopathy with subcortical cysts 1 homolog (Human) (Predicted) OS=Rattus norvegicus GN=Mlc1 PE=4 SV=1 - [D4ABB2_RAT]	134.64	0.064	1	2	2	3	406	44.3	8.03	1.378
Q5XIF6	Tubulin alpha-4A chain OS=Rattus norvegicus GN=Tuba4a PE=2 SV=1 - [TBA4A_RAT]	27021.6	0.7567	5	8	26	1727	448	49.9	5.06	1.379
F1M943	Protein Armc8 OS=Rattus norvegicus GN=Armc8 PE=4 SV=1 - [F1M943_RAT]	86.62	0.0437	3	1	1	2	663	74.3	6.73	1.379
F1M2V3	Uncharacterized protein (Fragment) OS=Rattus norvegicus PE=3 SV=1 - [F1M2V3_RAT]	278.25	0.0734	1	1	1	10	286	31.4	6.67	1.381
O88565	Protein Rab5a OS=Rattus norvegicus GN=Rab5a PE=2 SV=1 - [O88565_RAT]	293.42	0.6186	5	6	8	21	215	23.6	8.15	1.381
Q5M943	Protein Thumpd1 OS=Rattus norvegicus GN=Thumpd1 PE=2 SV=1 - [Q5M943_RAT]	0	0.0312	2	1	1	1	353	38.9	8.15	1.381
F1LR85	Serine/threonine-protein phosphatase OS=Rattus norvegicus GN=Ppp3ca PE=3 SV=1 - [F1LR85_RAT]	1081.94	0.6238	3	1	21	198	521	58.6	5.86	1.382
G3V8H2	Engulfment and cell motility 2, ced-12 homolog (C. elegans), isoform CRA_c OS=Rattus norvegicus GN=Elmo2 PE=4 SV=1 - [G3V8H2_RAT]	54.52	0.0597	5	1	4	5	720	82.4	5.96	1.382
Q561S0	NADH dehydrogenase [ubiquinone] 1 alpha subcomplex subunit 10, mitochondrial OS=Rattus norvegicus GN=Ndufa10 PE=1 SV=1 - [NDUAA_RAT]	732.46	0.5352	3	13	13	69	355	40.5	7.8	1.383
Q5XHZ0	Heat shock protein 75 kDa, mitochondrial OS=Rattus norvegicus GN=Trap1 PE=1 SV=1 - [TRAP1_RAT]	294.81	0.2606	2	12	13	31	706	80.4	7.03	1.383
G5BJ91	Ras-related C3 botulinum toxin substrate 1 OS=Heterocephalus glaber GN=GW7_04106 PE=3 SV=1 - [G5BJ91_HETGA]	235.46	0.1767	1	1	5	40	266	29.2	8.95	1.383
Q4V8H8	EH domain-containing protein 2 OS=Rattus norvegicus GN=Ehd2 PE=1 SV=1 - [EHD2_RAT]	35.04	0.0276	1	1	1	1	543	61.2	6.55	1.383
Q9EPH7	Protein Slc25a27 OS=Rattus norvegicus GN=Slc25a27 PE=2 SV=1 - [Q9EPH7_RAT]	35.4	0.0683	3	1	1	1	322	35.8	9.2	1.384
Q5YKG1	Galactosylceramidase OS=Rattus norvegicus GN=Galc PE=2 SV=1 - [Q5YKG1_RAT]	60.82	0.0629	2	2	2	2	668	75.2	6.09	1.386
Q1RP77	Nucleolar protein 16 OS=Rattus norvegicus GN=Nop16 PE=2 SV=1 - [NOP16_RAT]	0	0.0899	1	1	1	1	178	21.1	9.91	1.386
F1LRI5	Protein Gcn1l1 (Fragment) OS=Rattus norvegicus GN=Gcn1l1 PE=4 SV=1 - [F1LRI5_RAT]	302.06	0.0737	3	11	11	14	2672	293	7.34	1.387
G8JLR4	Nicotinamide phosphoribosyltransferase OS=Rattus norvegicus GN=Nampt PE=4 SV=1 - [G8JLR4_RAT]	0	0.1059	5	3	3	7	491	55.7	7.4	1.387
D3ZWT6	Protein Sh2d5 OS=Rattus norvegicus GN=Sh2d5 PE=4 SV=1 - [D3ZWT6_RAT]	25.24	0.0656	2	2	2	2	427	46.4	8.92	1.387
G3V7U4	Lamin-B1 OS=Rattus norvegicus GN=Lmnb1 PE=3 SV=1 - [G3V7U4_RAT]	73.72	0.1891	2	6	8	14	587	66.6	5.16	1.388
D4ABT8	Protein Hnrnpul2 OS=Rattus norvegicus GN=Hnrnpul2 PE=4 SV=1 - [D4ABT8_RAT]	80.83	0.1141	1	6	6	9	745	84.8	4.91	1.389
P50398	Rab GDP dissociation inhibitor alpha OS=Rattus norvegicus GN=Gdi1 PE=1 SV=1 - [GDIA_RAT]	1656.79	0.7002	3	22	27	257	447	50.5	5.14	1.389
F1M5R5	Protein Sqrdl (Fragment) OS=Rattus norvegicus GN=Sqrdl PE=4 SV=1 - [F1M5R5_RAT]	57.46	0.1279	3	2	2	3	297	33.5	9.19	1.39
D3ZC84	Ubiquitin carboxyl-terminal hydrolase OS=Rattus norvegicus GN=Usp9x PE=3 SV=1 - [D3ZC84_RAT]	394.51	0.1115	5	18	19	34	2547	289.3	5.78	1.39
G5APR8	BTB/POZ domain-containing protein KCTD16 OS=Heterocephalus glaber GN=GW7_01638 PE=4 SV=1 - [G5APR8_HETGA]	58.82	0.1013	2	2	2	2	227	26.5	6.16	1.39
D3ZJK6	Protein Trappc9 OS=Rattus norvegicus GN=Trappc9 PE=4 SV=1 - [D3ZJK6_RAT]	39.88	0.0324	3	1	1	2	494	56.2	7.81	1.39
G3V6Y6	Phosphorylase OS=Rattus norvegicus GN=Pygb PE=3 SV=1 - [G3V6Y6_RAT]	2630.49	0.5433	3	22	41	195	843	96.7	6.76	1.393
D4A8P9	Uncharacterized protein OS=Rattus norvegicus PE=3 SV=1 - [D4A8P9_RAT]	145.08	0.1914	1	11	11	21	1029	114	7.18	1.393
G5BP94	Splicing factor 45 OS=Heterocephalus glaber GN=GW7_20016 PE=4 SV=1 - [G5BP94_HETGA]	0	0.0296	2	1	1	2	405	45.3	5.82	1.393
D3ZZ81	Protein Ppfia1 OS=Rattus norvegicus GN=Ppfia1 PE=4 SV=1 - [D3ZZ81_RAT]	29.79	0.0529	7	1	5	13	1190	134.5	6.27	1.393
D3ZY50	ATP synthase mitochondrial F1 complex assembly factor 1 (Predicted), isoform CRA_a OS=Rattus norvegicus GN=Atpaf1 PE=4 SV=1 - [D3ZY50_RAT]	34.81	0.1178	2	3	3	5	348	38.6	5.67	1.393
P30835	6-phosphofructokinase, liver type OS=Rattus norvegicus GN=Pfkl PE=2 SV=3 - [K6PL_RAT]	801.82	0.2987	3	11	15	57	780	85.3	7.4	1.394
G5C569	60S ribosomal protein L22 (Fragment) OS=Heterocephalus glaber GN=GW7_09159 PE=4 SV=1 - [G5C569_HETGA]	66.19	0.5242	5	4	4	9	124	14.4	9.19	1.394
Q99MZ4	Gamma-glutamyltransferase 7 OS=Rattus norvegicus GN=Ggt7 PE=2 SV=2 - [GGT7_RAT]	151.14	0.1012	2	4	4	6	662	70.3	5.02	1.395
D4A994	Protein RGD1310427 OS=Rattus norvegicus GN=Emc1 PE=4 SV=1 - [D4A994_RAT]	61.89	0.0463	2	3	3	5	993	111.1	7.31	1.395
Q6AYS6	Sorting nexin-17 OS=Rattus norvegicus GN=Snx17 PE=1 SV=1 - [SNX17_RAT]	43.61	0.0681	3	2	2	2	470	52.8	7.2	1.395
G3V8F4	Protein Scrn3 OS=Rattus norvegicus GN=Scrn3 PE=4 SV=1 - [G3V8F4_RAT]	198.87	0.1388	2	4	4	16	418	47.7	6.06	1.395
B0BNF6	Membrane-associated ring finger (C3HC4) 5 OS=Rattus norvegicus GN=March5 PE=2 SV=1 - [B0BNF6_RAT]	63.56	0.1511	1	3	3	3	278	31.2	8.7	1.396
B5DFJ4	Protein Vps18 OS=Rattus norvegicus GN=Vps18 PE=2 SV=1 - [B5DFJ4_RAT]	27.35	0.0606	2	4	4	4	973	110.1	6.07	1.396
Q69BT7	Trafficking protein particle complex subunit 4 OS=Rattus norvegicus GN=Trappc4 PE=2 SV=1 - [TPPC4_RAT]	36.54	0.0502	1	1	1	2	219	24.3	6.21	1.396
D3ZWX4	Protein Nckipsd OS=Rattus norvegicus GN=Nckipsd PE=4 SV=1 - [D3ZWX4_RAT]	224.11	0.1499	2	8	8	18	714	78.4	6.05	1.396
D3ZC55	Heat shock 70kDa protein 12A (Predicted), isoform CRA_a OS=Rattus norvegicus GN=Hspa12a PE=4 SV=1 - [D3ZC55_RAT]	1832.33	0.6133	2	29	33	155	675	74.8	6.61	1.396
Q5XI34	Protein Ppp2r1a OS=Rattus norvegicus GN=Ppp2r1a PE=2 SV=1 - [Q5XI34_RAT]	1325.87	0.5263	6	24	24	101	589	65.3	5.11	1.397
G5C640	Golgin subfamily A member 7 (Fragment) OS=Heterocephalus glaber GN=GW7_09787 PE=4 SV=1 - [G5C640_HETGA]	0	0.1485	3	1	1	1	101	11.7	5.21	1.397
F1M522	Calcineurin subunit B type 1 (Fragment) OS=Rattus norvegicus GN=Ppp3r1 PE=4 SV=1 - [F1M522_RAT]	557.29	0.7862	4	10	10	57	159	18	4.92	1.398
P12369	cAMP-dependent protein kinase type II-beta regulatory subunit OS=Rattus norvegicus GN=Prkar2b PE=1 SV=3 - [KAP3_RAT]	882.25	0.5962	4	14	17	66	416	46.1	4.98	1.398
Q63345	Myelin-oligodendrocyte glycoprotein OS=Rattus norvegicus GN=Mog PE=1 SV=1 - [MOG_RAT]	290.65	0.2857	3	8	8	27	245	27.9	8.35	1.398
D4A5P3	Protein RGD1559958 OS=Rattus norvegicus GN=Fam73a PE=4 SV=1 - [D4A5P3_RAT]	72.06	0.0597	2	2	2	3	536	59.8	5.58	1.398
G5BI03	Cell division control protein 42-like protein OS=Heterocephalus glaber GN=GW7_07513 PE=3 SV=1 - [G5BI03_HETGA]	384.19	0.6387	5	2	10	57	191	21.3	6.04	1.399
G5BD70	Adenosylhomocysteinase OS=Heterocephalus glaber GN=GW7_07805 PE=3 SV=1 - [G5BD70_HETGA]	1173.8	0.4707	5	10	20	89	529	58.7	6.89	1.399
Q63555	SP120 OS=Rattus norvegicus GN=Hnrnpu PE=2 SV=1 - [Q63555_RAT]	390.08	0.1967	2	2	11	29	798	87.7	6.24	1.399
P36972	Adenine phosphoribosyltransferase OS=Rattus norvegicus GN=Aprt PE=1 SV=1 - [APT_RAT]	297.02	0.5778	4	5	7	25	180	19.5	6.57	1.399
Q641X8	Eukaryotic translation initiation factor 3 subunit E OS=Rattus norvegicus GN=Eif3e PE=2 SV=1 - [EIF3E_RAT]	70.39	0.0966	3	3	3	3	445	52.2	6.04	1.4
Q3KRD8	Eukaryotic translation initiation factor 6 OS=Rattus norvegicus GN=Eif6 PE=2 SV=1 - [IF6_RAT]	64.3	0.1306	4	2	2	2	245	26.6	4.74	1.4
Q5XIC6	Proteasome (Prosome, macropain) 26S subunit, non-ATPase, 12 OS=Rattus norvegicus GN=Psmd12 PE=2 SV=1 - [Q5XIC6_RAT]	156.96	0.1075	4	3	3	6	456	52.9	7.36	1.401
Q03346	Mitochondrial-processing peptidase subunit beta OS=Rattus norvegicus GN=Pmpcb PE=1 SV=3 - [MPPB_RAT]	86.07	0.1166	1	2	3	3	489	54.2	6.7	1.401
P51792-2	Isoform 2 of H(+)/Cl(-) exchange transporter 3 OS=Rattus norvegicus GN=Clcn3 - [CLCN3_RAT]	32.83	0.0408	5	2	2	2	760	84.4	7.25	1.402
Q66H62	Ubiquitin carboxyl-terminal hydrolase CYLD OS=Rattus norvegicus GN=Cyld PE=2 SV=1 - [CYLD_RAT]	161.97	0.1427	6	7	7	9	953	106.6	5.63	1.402
B5DFC8	Eukaryotic translation initiation factor 3 subunit C OS=Rattus norvegicus GN=Eif3c PE=2 SV=1 - [EIF3C_RAT]	178.93	0.0834	3	5	5	8	911	105.4	5.78	1.403
D3ZKG9	Protein RGD1307222 OS=Rattus norvegicus GN=RGD1307222 PE=3 SV=1 - [D3ZKG9_RAT]	0	0.0052	2	1	1	1	1348	150.9	6.34	1.403
D4A7Y9	Protein RGD1311310 OS=Rattus norvegicus GN=LOC687237 PE=4 SV=1 - [D4A7Y9_RAT]	37.17	0.1589	2	1	1	2	107	11.6	8.62	1.403
Q5XIA5	Coenzyme A synthase OS=Rattus norvegicus GN=Coasy PE=2 SV=1 - [Q5XIA5_RAT]	42.63	0.1936	1	4	4	5	563	62.1	7.3	1.403
D3ZVU6	Protein RGD1564615 OS=Rattus norvegicus GN=Avl9 PE=4 SV=1 - [D3ZVU6_RAT]	60.95	0.0185	2	1	1	1	649	72	6.19	1.403
P05708	Hexokinase-1 OS=Rattus norvegicus GN=Hk1 PE=1 SV=4 - [HXK1_RAT]	4035.97	0.4303	4	20	35	259	918	102.3	6.71	1.404
Q9JHW5	Vesicle-associated membrane protein 7 OS=Rattus norvegicus GN=Vamp7 PE=1 SV=1 - [VAMP7_RAT]	30.23	0.0818	1	2	2	2	220	24.8	8.44	1.404
Q9ERK1	Calcium-modulating cyclophilin ligand OS=Rattus norvegicus GN=Camlg PE=2 SV=1 - [Q9ERK1_RAT]	32.1	0.068	2	1	1	2	294	32.6	8.05	1.404
Q5M9F7	ARP10 actin-related protein 10 homolog (S. cerevisiae) OS=Rattus norvegicus GN=Actr10 PE=2 SV=1 - [Q5M9F7_RAT]	163.5	0.3046	3	8	8	11	417	46.2	7.37	1.405
G3V6H5	Mitochondrial 2-oxoglutarate/malate carrier protein OS=Rattus norvegicus GN=Slc25a11 PE=3 SV=1 - [G3V6H5_RAT]	574.73	0.4522	3	11	11	52	314	34.1	9.96	1.407
B2RYA5	Cars protein (Fragment) OS=Rattus norvegicus GN=Cars PE=2 SV=1 - [B2RYA5_RAT]	68.16	0.0916	3	5	5	5	655	74.6	6.38	1.407
O35796	Complement component 1 Q subcomponent-binding protein, mitochondrial OS=Rattus norvegicus GN=C1qbp PE=1 SV=2 - [C1QBP_RAT]	484.56	0.3692	2	6	6	34	279	31	4.87	1.408
Q6P6S9	Ectonucleoside triphosphate diphosphohydrolase 5 OS=Rattus norvegicus GN=Entpd5 PE=2 SV=1 - [ENTP5_RAT]	55.91	0.0304	2	1	1	1	427	47.3	5.16	1.408
F1LTX6	Protein Pdxdc1 (Fragment) OS=Rattus norvegicus GN=Pdxdc1 PE=3 SV=1 - [F1LTX6_RAT]	41.14	0.0496	5	1	1	1	383	42.5	7.84	1.408
Q9QYW3	MOB-like protein phocein OS=Rattus norvegicus GN=Mob4 PE=1 SV=1 - [PHOCN_RAT]	78.69	0.1289	1	2	2	2	225	26	5.78	1.409
F1LVD0	Uncharacterized protein (Fragment) OS=Rattus norvegicus PE=3 SV=1 - [F1LVD0_RAT]	70.88	0.1471	7	2	2	5	136	15.2	10.37	1.409
F1LQF0	ATP-binding cassette sub-family F member 1 (Fragment) OS=Rattus norvegicus GN=Abcf1 PE=3 SV=1 - [F1LQF0_RAT]	37.87	0.0123	3	1	1	1	815	92.7	6.87	1.41
D4ACM4	cAMP-dependent protein kinase catalytic subunit alpha OS=Rattus norvegicus GN=Prkaca PE=4 SV=1 - [D4ACM4_RAT]	343.46	0.3324	4	3	8	29	343	39.8	8.66	1.41
Q76GL9	Neutral amino acid transporter ASCT1 OS=Rattus norvegicus GN=Slc1a4 PE=2 SV=1 - [Q76GL9_RAT]	177.35	0.2042	3	6	6	7	529	55.9	6.33	1.411
D3Z912	Uncharacterized protein OS=Rattus norvegicus PE=4 SV=1 - [D3Z912_RAT]	454.19	0.5341	1	4	13	38	352	38.8	7.42	1.411
Q8R2E7	FADD/MORT1 protein with death effector domain OS=Rattus norvegicus GN=Fadd PE=2 SV=1 - [Q8R2E7_RAT]	46.68	0.0962	1	1	1	2	208	23.1	5.55	1.411
P35332	Hippocalcin-like protein 4 OS=Rattus norvegicus GN=Hpcal4 PE=2 SV=2 - [HPCL4_RAT]	209.53	0.6649	3	8	9	24	191	22.2	4.84	1.411
Q6TPJ7	S15 ribosomal protein (Fragment) OS=Rattus norvegicus GN=Rps15 PE=2 SV=1 - [Q6TPJ7_RAT]	130.85	0.2982	3	2	2	4	114	13.4	10.2	1.411
Q6P9U8	Eukaryotic translation initiation factor 3 subunit H OS=Rattus norvegicus GN=Eif3h PE=2 SV=1 - [EIF3H_RAT]	78.42	0.1278	3	3	3	3	352	39.9	6.67	1.412
Q6IU14	Acyl-CoA synthetase isoform 6 variant2 OS=Rattus norvegicus GN=Acsl6 PE=2 SV=1 - [Q6IU14_RAT]	677.62	0.3859	11	20	20	59	697	78.2	7.21	1.412
D3ZZP9	Histone H2B OS=Rattus norvegicus GN=Hist2h2be PE=3 SV=1 - [D3ZZP9_RAT]	367.95	0.4048	10	1	5	35	126	14	10.32	1.413
Q5BJU0	Protein Rras2 OS=Rattus norvegicus GN=Rras2 PE=2 SV=1 - [Q5BJU0_RAT]	74.39	0.1912	5	3	3	7	204	23.4	6.01	1.415
F1M5P8	Probable lysosomal cobalamin transporter (Fragment) OS=Rattus norvegicus GN=Lmbrd1 PE=4 SV=1 - [F1M5P8_RAT]	57.83	0.0387	3	1	1	1	465	53.1	7.58	1.415
P31720	Complement C1q subcomponent subunit A OS=Rattus norvegicus GN=C1qa PE=1 SV=2 - [C1QA_RAT]	48.41	0.0653	1	1	1	1	245	25.9	8.97	1.416
G5BW96	Beta-enolase OS=Heterocephalus glaber GN=GW7_04610 PE=3 SV=1 - [G5BW96_HETGA]	11179.3	0.2648	4	2	9	698	438	47.5	7.72	1.418
D4A7L4	NADH dehydrogenase (Ubiquinone) 1 beta subcomplex, 11 (Predicted) OS=Rattus norvegicus GN=Ndufb11 PE=4 SV=1 - [D4A7L4_RAT]	50.02	0.3841	1	5	5	8	151	17.6	5.24	1.418
D3Z7Y7	Threonine--tRNA ligase, mitochondrial OS=Rattus norvegicus GN=Tars2 PE=4 SV=1 - [D3Z7Y7_RAT]	0	0.0287	3	1	1	1	696	78.6	8.24	1.419
D4A0T4	Kynurenine--oxoglutarate transaminase 1, mitochondrial OS=Rattus norvegicus GN=Ccbl1 PE=4 SV=1 - [D4A0T4_RAT]	58.58	0.0842	4	2	2	2	380	43.2	6.24	1.419
Q68FQ9	LanC lantibiotic synthetase component C-like 2 (Bacterial) OS=Rattus norvegicus GN=Lancl2 PE=2 SV=1 - [Q68FQ9_RAT]	380.31	0.4622	2	14	14	36	450	50.9	7.46	1.419
G5ALS3	Keratin, type II cytoskeletal 5 OS=Heterocephalus glaber GN=GW7_03780 PE=3 SV=1 - [G5ALS3_HETGA]	78.24	0.0463	31	1	3	10	583	62.1	7.74	1.421
G5C9Y4	E3 ubiquitin-protein ligase HUWE1 OS=Heterocephalus glaber GN=GW7_13236 PE=4 SV=1 - [G5C9Y4_HETGA]	182.51	0.0597	2	1	15	19	4388	482.9	5.22	1.421
Q62707	Nonmuscle myosin heavy chain-B (Fragment) OS=Rattus norvegicus GN=Myh10 PE=2 SV=1 - [Q62707_RAT]	228.26	0.2941	2	1	5	14	272	31.1	7.56	1.421
G3V784	ADP-dependent glucokinase, isoform CRA_a OS=Rattus norvegicus GN=Adpgk PE=4 SV=1 - [G3V784_RAT]	71.47	0.1069	2	4	4	5	496	53.9	5.8	1.421
P35234	Tyrosine-protein phosphatase non-receptor type 5 OS=Rattus norvegicus GN=Ptpn5 PE=2 SV=2 - [PTN5_RAT]	95.99	0.1274	4	3	3	7	369	42.3	5.07	1.421
F1LST2	Protein RGD1305664 (Fragment) OS=Rattus norvegicus GN=RGD1305664 PE=4 SV=1 - [F1LST2_RAT]	186.35	0.2073	3	12	12	17	791	86.3	6.01	1.422
G5AZH3	Cytoplasmic FMR1-interacting protein 1 (Fragment) OS=Heterocephalus glaber GN=GW7_18826 PE=4 SV=1 - [G5AZH3_HETGA]	540.27	0.2166	3	10	22	63	1214	140.9	7.03	1.424
D3ZX57	Protein Scfd2 OS=Rattus norvegicus GN=Scfd2 PE=4 SV=1 - [D3ZX57_RAT]	47.17	0.0631	2	2	2	2	523	57.1	6.52	1.424
G3V907	Peroxisomal biogenesis factor 19 OS=Rattus norvegicus GN=LOC100360976 PE=4 SV=1 - [G3V907_RAT]	49.89	0.1639	2	2	2	3	299	32.5	4.36	1.424
P35213-2	Isoform Short of 14-3-3 protein beta/alpha OS=Rattus norvegicus GN=Ywhab - [1433B_RAT]	1793.73	0.7049	6	3	14	172	244	27.8	4.88	1.425
B0BNK1	Protein Rab5c OS=Rattus norvegicus GN=Rab5c PE=2 SV=1 - [B0BNK1_RAT]	321.61	0.4861	4	5	7	25	216	23.4	8.41	1.425
F1M5A9	Protein RGD1562420 (Fragment) OS=Rattus norvegicus GN=RGD1562420 PE=4 SV=1 - [F1M5A9_RAT]	0	0.0423	2	1	1	2	189	22.5	10.67	1.426
D4ABB4	F-box/LRR-repeat protein 15 OS=Rattus norvegicus GN=Fbxl15 PE=3 SV=1 - [FXL15_RAT]	40.11	0.0933	1	1	1	1	300	33.2	7.43	1.426
B1WC32	RCG53609 OS=Rattus norvegicus GN=Uba2 PE=2 SV=1 - [B1WC32_RAT]	294.23	0.2332	5	7	7	12	639	70.7	5.25	1.427
G5BLD9	Myelin proteolipid protein (Fragment) OS=Heterocephalus glaber GN=GW7_06253 PE=4 SV=1 - [G5BLD9_HETGA]	1250.83	0.2283	7	6	6	157	276	29.9	8.35	1.428
Q04753	Methylosome subunit pICln OS=Rattus norvegicus GN=Clns1a PE=2 SV=1 - [ICLN_RAT]	48.22	0.1059	2	1	1	1	236	26.1	4.12	1.428
D4A0E8	Protein Prmt5 OS=Rattus norvegicus GN=Prmt5 PE=4 SV=1 - [D4A0E8_RAT]	63.74	0.0895	2	3	3	3	637	72.6	6.27	1.428
D3ZHX3	Protein Diras2 OS=Rattus norvegicus GN=Diras2 PE=4 SV=1 - [D3ZHX3_RAT]	190.05	0.4925	2	7	7	22	199	22.5	8.76	1.429
F1M6S7	Solute carrier family 25 member 46 (Fragment) OS=Rattus norvegicus GN=Slc25a46 PE=3 SV=1 - [F1M6S7_RAT]	224.58	0.264	3	5	5	9	356	40	9.01	1.429
Q9ESB5	N-terminal EF-hand calcium-binding protein 1 OS=Rattus norvegicus GN=Necab1 PE=1 SV=1 - [NECA1_RAT]	52.32	0.1392	3	3	3	3	352	40.9	4.93	1.43
Q32PX2	Aminoacyl tRNA synthase complex-interacting multifunctional protein 2 OS=Rattus norvegicus GN=Aimp2 PE=2 SV=1 - [AIMP2_RAT]	17.87	0.0281	1	1	1	1	320	35.4	8.31	1.431
P38650	Cytoplasmic dynein 1 heavy chain 1 OS=Rattus norvegicus GN=Dync1h1 PE=1 SV=1 - [DYHC1_RAT]	4277.48	0.4042	4	33	144	412	4644	531.9	6.46	1.431
D4A7D8	Protein Wdfy3 OS=Rattus norvegicus GN=Wdfy3 PE=4 SV=1 - [D4A7D8_RAT]	38.57	0.0143	3	3	3	3	3505	391.5	6.8	1.431
Q3ZAU5	DDHD domain containing 1 OS=Rattus norvegicus GN=Ddhd1 PE=2 SV=1 - [Q3ZAU5_RAT]	24.76	0.0152	3	1	1	2	855	95.1	5.85	1.433
G5B327	Plexin-A1 OS=Heterocephalus glaber GN=GW7_03027 PE=4 SV=1 - [G5B327_HETGA]	64.75	0.0435	2	1	8	10	1908	211.7	6.67	1.434
Q9WVR7	Protein phosphatase 1F OS=Rattus norvegicus GN=Ppm1f PE=2 SV=1 - [PPM1F_RAT]	238	0.3489	1	8	8	14	450	49.1	5.35	1.435
F1LQC4	Rab GTPase-binding effector protein 2 OS=Rattus norvegicus GN=LOC100360815 PE=4 SV=1 - [F1LQC4_RAT]	38.7	0.0401	4	1	1	1	349	38.3	4.7	1.435
D4A2Q7	COMM domain containing 4 (Predicted), isoform CRA_b OS=Rattus norvegicus GN=Commd4 PE=4 SV=1 - [D4A2Q7_RAT]	52.24	0.113	3	1	1	1	177	19.5	6.52	1.436
B0BNB2	LOC687565 protein OS=Rattus norvegicus GN=LOC687565 PE=2 SV=1 - [B0BNB2_RAT]	59.15	0.1753	4	2	2	8	194	21.7	5.29	1.436
O35093	Mitochondrial import inner membrane translocase subunit Tim23 OS=Rattus norvegicus GN=Timm23 PE=2 SV=1 - [TIM23_RAT]	44.47	0.1053	2	1	1	1	209	21.9	8.6	1.436
P47861	Synaptotagmin-5 OS=Rattus norvegicus GN=Syt5 PE=1 SV=1 - [SYT5_RAT]	139.42	0.1321	2	1	6	23	386	43.1	9.38	1.437
D3ZUX7	Protein Acsf3 OS=Rattus norvegicus GN=Acsf3 PE=4 SV=1 - [D3ZUX7_RAT]	70.44	0.0549	1	2	2	4	583	65.2	8.69	1.437
B7SE68	NADH-ubiquinone oxidoreductase chain 3 OS=Rattus rattus GN=ND3 PE=3 SV=1 - [B7SE68_RATRT]	26.31	0.1304	13	1	1	1	115	12.9	4.44	1.437
P04642	L-lactate dehydrogenase A chain OS=Rattus norvegicus GN=Ldha PE=1 SV=1 - [LDHA_RAT]	2510.37	0.7169	14	5	24	212	332	36.4	8.27	1.439
F1M0Q1	Protein Map4k4 (Fragment) OS=Rattus norvegicus GN=Map4k4 PE=4 SV=1 - [F1M0Q1_RAT]	91.05	0.0551	7	1	5	7	1179	134.5	7.49	1.439
F1LMC3	Calcium/calmodulin-dependent protein kinase type II subunit gamma (Fragment) OS=Rattus norvegicus GN=Camk2g PE=4 SV=1 - [F1LMC3_RAT]	561.79	0.3878	10	4	15	108	508	56.8	8.13	1.441
Q68FS3	F-box only protein 7 OS=Rattus norvegicus GN=Fbxo7 PE=2 SV=1 - [FBX7_RAT]	98.96	0.1226	2	3	3	6	522	57.5	6.6	1.441
Q62717	Calcium-dependent secretion activator 1 OS=Rattus norvegicus GN=Cadps PE=1 SV=1 - [CAPS1_RAT]	451.87	0.2452	3	1	26	74	1289	146.2	5.82	1.442
G5BJV3	Phosphorylase OS=Heterocephalus glaber GN=GW7_03733 PE=3 SV=1 - [G5BJV3_HETGA]	769.22	0.2765	1	1	17	67	745	84.9	6.05	1.442
B2RYJ7	ARP1 actin-related protein 1 homolog B (Yeast) OS=Rattus norvegicus GN=Actr1b PE=2 SV=1 - [B2RYJ7_RAT]	468.8	0.508	1	4	13	64	376	42.3	6.4	1.444
P82995	Heat shock protein HSP 90-alpha OS=Rattus norvegicus GN=Hsp90aa1 PE=1 SV=3 - [HS90A_RAT]	2919.47	0.5784	16	24	41	339	733	84.8	5.01	1.444
Q4FZT2	Protein phosphatase methylesterase 1 OS=Rattus norvegicus GN=Ppme1 PE=1 SV=2 - [PPME1_RAT]	346.11	0.3472	2	10	10	21	386	42.3	5.97	1.445
P68035	Actin, alpha cardiac muscle 1 OS=Rattus norvegicus GN=Actc1 PE=1 SV=1 - [ACTC_RAT]	2912.91	0.6552	10	7	21	392	377	42	5.39	1.446
Q5XIK2	Thioredoxin-related transmembrane protein 2 OS=Rattus norvegicus GN=Tmx2 PE=2 SV=1 - [TMX2_RAT]	190.36	0.1627	2	4	4	11	295	33.8	8.87	1.446
Q63184	Interferon-induced, double-stranded RNA-activated protein kinase OS=Rattus norvegicus GN=Eif2ak2 PE=1 SV=1 - [E2AK2_RAT]	32.04	0.039	1	1	1	1	513	58.2	7.44	1.447
P61983	14-3-3 protein gamma OS=Rattus norvegicus GN=Ywhag PE=1 SV=2 - [1433G_RAT]	1778.54	0.668	6	2	14	187	247	28.3	4.89	1.449
Q62667	Major vault protein OS=Rattus norvegicus GN=Mvp PE=1 SV=4 - [MVP_RAT]	65.15	0.0279	2	1	1	1	861	95.7	5.58	1.449
[truncated: 387 more rows]

## Sheet: chronic wrap restrain stress 
Accession	Description	Score	Coverage	# Proteins	# Unique Peptides	# Peptides	# PSMs	# AAs	MW [kDa]	calc. pI	NNR/NN
Q5PQU1	Kininogen 1 OS=Rattus norvegicus GN=Kng1 PE=2 SV=1 - [Q5PQU1_RAT]	0	0.0372	1	1	1	1	430	47.7	6.74	0.186
F1MA05	Uncharacterized protein (Fragment) OS=Rattus norvegicus PE=3 SV=1 - [F1MA05_RAT]	533.1	0.1869	24	2	5	80	198	21.5	8.21	0.191
D3ZBR8	TSC22 domain family protein 3 OS=Rattus norvegicus GN=Tsc22d3 PE=4 SV=1 - [D3ZBR8_RAT]	36.29	0.3455	6	1	3	5	110	12.2	4.74	0.246
F1LVV7	Uncharacterized protein (Fragment) OS=Rattus norvegicus PE=3 SV=1 - [F1LVV7_RAT]	1670.57	0.1957	7	1	6	225	322	34.6	8.35	0.267
B2RYS2	Protein Uqcrb OS=Rattus norvegicus GN=Uqcrb PE=4 SV=1 - [B2RYS2_RAT]	62.48	0.5135	4	7	7	17	111	13.5	9.31	0.315
P40615	H/ACA ribonucleoprotein complex subunit 4 OS=Rattus norvegicus GN=Dkc1 PE=1 SV=4 - [DKC1_RAT]	94.57	0.0334	1	1	1	1	509	56.6	9.38	0.341
Q80XF7	Gap junction gamma-2 protein OS=Rattus norvegicus GN=Gjc2 PE=1 SV=2 - [CXG2_RAT]	68.02	0.05	1	1	1	1	440	47	7.12	0.356
D3ZVW3	Uncharacterized protein OS=Rattus norvegicus PE=4 SV=1 - [D3ZVW3_RAT]	44.47	0.0098	3	1	1	1	1221	131.6	6.52	0.395
P34926	Microtubule-associated protein 1A OS=Rattus norvegicus GN=Map1a PE=1 SV=1 - [MAP1A_RAT]	3682.51	0.4211	6	2	91	383	2774	299.3	4.94	0.4
P29419	ATP synthase subunit e, mitochondrial OS=Rattus norvegicus GN=Atp5i PE=1 SV=3 - [ATP5I_RAT]	196.71	0.5211	1	4	4	31	71	8.2	9.35	0.419
D4AD44	Protein Josd2 OS=Rattus norvegicus GN=Josd2 PE=4 SV=1 - [D4AD44_RAT]	52.9	0.1064	1	1	1	1	188	20.8	7.43	0.42
P31399	ATP synthase subunit d, mitochondrial OS=Rattus norvegicus GN=Atp5h PE=1 SV=3 - [ATP5H_RAT]	389.84	0.8012	6	11	11	110	161	18.8	6.6	0.433
P08932	T-kininogen 2 OS=Rattus norvegicus PE=1 SV=2 - [KNT2_RAT]	0	0.0302	1	1	1	1	430	47.7	6.35	0.44
G5AQB1	Cytochrome c OS=Heterocephalus glaber GN=GW7_15223 PE=3 SV=1 - [G5AQB1_HETGA]	40.6	0.225	1	1	1	8	80	9	8.59	0.445
D3Z8G2	Glyceraldehyde-3-phosphate dehydrogenase OS=Rattus norvegicus PE=3 SV=1 - [D3Z8G2_RAT]	517.39	0.076	3	1	2	14	263	27.7	7.9	0.455
G5AL69	Cytochrome c oxidase subunit 5A, mitochondrial (Fragment) OS=Heterocephalus glaber GN=GW7_01865 PE=4 SV=1 - [G5AL69_HETGA]	501	0.7436	3	11	11	116	117	13.3	5.31	0.47
P84586	RNA-binding motif protein, X chromosome retrogene-like OS=Rattus norvegicus GN=Rbmxrtl PE=3 SV=1 - [RMXRL_RAT]	162.94	0.1521	4	1	6	19	388	42.2	9.99	0.472
D4A8Y0	Protein Cldn12 OS=Rattus norvegicus GN=Cldn12 PE=4 SV=1 - [D4A8Y0_RAT]	42.88	0.0615	1	1	1	1	244	27	8.59	0.475
F1M6Q3	Protein Col4a2 (Fragment) OS=Rattus norvegicus GN=Col4a2 PE=4 SV=1 - [F1M6Q3_RAT]	49.8	0.0134	2	2	2	5	1647	161.3	7.91	0.476
D3ZM24	Uncharacterized protein OS=Rattus norvegicus PE=3 SV=1 - [D3ZM24_RAT]	31.71	0.0649	1	1	2	4	308	34.2	8.9	0.484
F1M5I8	Glyceraldehyde-3-phosphate dehydrogenase (Fragment) OS=Rattus norvegicus PE=3 SV=1 - [F1M5I8_RAT]	129.39	0.1468	26	1	5	23	327	35.6	7.44	0.485
D3ZN39	Ubiquitin carboxyl-terminal hydrolase OS=Rattus norvegicus GN=Usp8 PE=3 SV=1 - [D3ZN39_RAT]	56.83	0.0174	1	1	1	2	1092	123.8	8.62	0.486
Q00981	Ubiquitin carboxyl-terminal hydrolase isozyme L1 OS=Rattus norvegicus GN=Uchl1 PE=1 SV=2 - [UCHL1_RAT]	563.72	0.7309	3	12	13	185	223	24.8	5.24	0.491
D3ZTC1	Contactin-3 OS=Rattus norvegicus GN=Cntn3 PE=4 SV=1 - [D3ZTC1_RAT]	0	0.0222	3	1	1	2	901	98.4	5.81	0.493
F1M0K2	Aconitate hydratase, mitochondrial (Fragment) OS=Rattus norvegicus GN=Aco2 PE=4 SV=1 - [F1M0K2_RAT]	3857.96	0.5096	3	35	36	390	779	85.1	7.69	0.494
Q9WUB5	Nuclear receptor corepressor 1 (Fragment) OS=Rattus norvegicus GN=Ncor1 PE=2 SV=1 - [NCOR1_RAT]	52.07	0.0338	6	1	1	1	533	57.8	7.21	0.495
P17136	Small nuclear ribonucleoprotein-associated protein B (Fragment) OS=Rattus norvegicus GN=Snrpb PE=2 SV=1 - [RSMB_RAT]	165.23	0.1449	8	4	4	9	214	21.6	10.87	0.498
D4A3Q3	Protein Ncoa1 OS=Rattus norvegicus GN=Ncoa1 PE=4 SV=1 - [D4A3Q3_RAT]	29.17	0.0165	4	1	1	2	1397	151.5	6.2	0.498
P04550	Parathymosin OS=Rattus norvegicus GN=Ptms PE=1 SV=2 - [PTMS_RAT]	164.46	0.2255	2	3	3	13	102	11.6	4.2	0.501
D3ZD09	Cytochrome c oxidase subunit 6B1 OS=Rattus norvegicus GN=LOC681754 PE=4 SV=1 - [D3ZD09_RAT]	634.33	0.5349	1	5	5	68	86	10.1	8.72	0.504
D4ADF5	Protein Pdcd5 OS=Rattus norvegicus GN=Pdcd5 PE=4 SV=1 - [D4ADF5_RAT]	44.1	0.288	4	3	3	4	125	14.2	5.68	0.506
P47987	Plasmolipin OS=Rattus norvegicus GN=Pllp PE=1 SV=2 - [PLLP_RAT]	46.65	0.0879	1	1	1	1	182	19.8	9.41	0.507
G5BW34	Sorting nexin-12 OS=Heterocephalus glaber GN=GW7_10721 PE=4 SV=1 - [G5BW34_HETGA]	146.48	0.3272	3	5	7	23	162	18.9	8.44	0.508
O08839-5	Isoform AMPH2-5 of Myc box-dependent-interacting protein 1 OS=Rattus norvegicus GN=Bin1 - [BIN1_RAT]	1543.48	0.6341	12	3	22	150	440	49.1	5.67	0.509
Q4KM73	UMP-CMP kinase OS=Rattus norvegicus GN=Cmpk1 PE=1 SV=2 - [KCY_RAT]	222.79	0.5204	3	8	8	36	196	22.2	5.83	0.51
D3ZTB5	Protein S100a13 OS=Rattus norvegicus GN=S100a13 PE=4 SV=1 - [D3ZTB5_RAT]	165.49	0.3069	2	3	3	10	101	11.5	8.37	0.514
B0BNC1	Acp1 protein OS=Rattus norvegicus GN=Acp1 PE=2 SV=1 - [B0BNC1_RAT]	247.49	0.5127	2	1	5	24	158	17.9	6.32	0.516
Q27I67	Thymosin beta 4 (Fragment) OS=Bathyergus suillus PE=2 SV=1 - [Q27I67_BATSU]	32.55	0.3421	7	2	2	12	38	4.4	5.31	0.517
G5BB86	Myosin light chain 6B (Fragment) OS=Heterocephalus glaber GN=GW7_15765 PE=4 SV=1 - [G5BB86_HETGA]	76.13	0.2105	2	1	3	8	190	20.6	8.53	0.519
D4ABU5	Regulating synaptic membrane exocytosis 2, isoform CRA_g OS=Rattus norvegicus GN=Rims2 PE=4 SV=1 - [D4ABU5_RAT]	24.06	0.0062	14	1	1	1	1292	147	9.06	0.522
Q5XIP6	Flap endonuclease 1 OS=Rattus norvegicus GN=Fen1 PE=2 SV=1 - [FEN1_RAT]	0	0.0421	1	1	1	1	380	42.6	8.48	0.522
P02625	Parvalbumin alpha OS=Rattus norvegicus GN=Pvalb PE=1 SV=2 - [PRVA_RAT]	486.91	0.6545	3	8	8	56	110	11.9	5.19	0.525
D3ZS58	NADH dehydrogenase [ubiquinone] 1 alpha subcomplex subunit 2 OS=Rattus norvegicus GN=Ndufa2 PE=3 SV=1 - [D3ZS58_RAT]	81.28	0.3505	1	4	4	16	97	10.8	9.72	0.526
Q06647	ATP synthase subunit O, mitochondrial OS=Rattus norvegicus GN=Atp5o PE=1 SV=1 - [ATPO_RAT]	1046.26	0.6995	2	15	15	122	213	23.4	10.02	0.526
P13668	Stathmin OS=Rattus norvegicus GN=Stmn1 PE=1 SV=2 - [STMN1_RAT]	506.05	0.4899	13	10	10	48	149	17.3	5.97	0.527
D3ZQV3	Muscleblind-like 3 (Drosophila) (Predicted) OS=Rattus norvegicus GN=Mbnl3 PE=4 SV=1 - [D3ZQV3_RAT]	0	0.0233	1	1	1	1	343	37.6	8.87	0.529
Q9JI56	Synaptosomal-associated protein OS=Rattus norvegicus GN=Snap29 PE=2 SV=1 - [Q9JI56_RAT]	41.37	0.1751	2	3	3	4	257	29.1	5.48	0.532
P14408-2	Isoform Cytoplasmic of Fumarate hydratase, mitochondrial OS=Rattus norvegicus GN=Fh - [FUMH_RAT]	1309.54	0.6467	4	23	23	115	467	50.1	8.19	0.534
F1LMZ7	RNA-binding protein Nova-1 OS=Rattus norvegicus GN=Nova1 PE=4 SV=1 - [F1LMZ7_RAT]	185.29	0.2616	6	4	8	15	474	48.4	8.27	0.534
P23928	Alpha-crystallin B chain OS=Rattus norvegicus GN=Cryab PE=1 SV=1 - [CRYAB_RAT]	76.85	0.3943	5	4	4	6	175	20.1	7.33	0.535
D3ZVI9	Parkinson disease 7 domain containing 1 (Predicted), isoform CRA_a OS=Rattus norvegicus GN=Pddc1 PE=4 SV=1 - [D3ZVI9_RAT]	169.93	0.1318	1	2	2	7	220	23.2	6.84	0.536
D3ZH05	Myelin basic protein S OS=Rattus norvegicus GN=Mbp PE=4 SV=1 - [D3ZH05_RAT]	2803.74	0.4728	8	1	10	344	184	20.2	11.02	0.537
P11030	Acyl-CoA-binding protein OS=Rattus norvegicus GN=Dbi PE=1 SV=3 - [ACBP_RAT]	195.63	0.5287	4	4	4	41	87	10	8.82	0.537
Q63042	FAD-linked sulfhydryl oxidase ALR OS=Rattus norvegicus GN=Gfer PE=1 SV=2 - [ALR_RAT]	0	0.0606	2	1	1	1	198	22.8	7.91	0.539
P05065	Fructose-bisphosphate aldolase A OS=Rattus norvegicus GN=Aldoa PE=1 SV=2 - [ALDOA_RAT]	5133.76	0.8269	9	20	27	836	364	39.3	8.09	0.541
G5AXC2	Neurosecretory protein VGF OS=Heterocephalus glaber GN=GW7_12458 PE=4 SV=1 - [G5AXC2_HETGA]	95.36	0.1313	1	1	5	10	533	58.2	4.84	0.541
F1MAA7	Protein Lamc1 OS=Rattus norvegicus GN=Lamc1 PE=4 SV=1 - [F1MAA7_RAT]	195.2	0.1226	3	14	14	22	1607	177.3	5.22	0.542
D3ZVA6	Protein Bola2 OS=Rattus norvegicus GN=Bola2 PE=3 SV=1 - [D3ZVA6_RAT]	74.82	0.5233	3	3	3	5	86	10.2	5.78	0.543
F1LVA8	Breast cancer anti-estrogen resistance protein 1 (Fragment) OS=Rattus norvegicus GN=Bcar1 PE=4 SV=1 - [F1LVA8_RAT]	59.51	0.0206	7	1	1	1	873	94.2	5.68	0.543
O35814	Stress-induced-phosphoprotein 1 OS=Rattus norvegicus GN=Stip1 PE=1 SV=1 - [STIP1_RAT]	867.26	0.5433	2	28	28	110	543	62.5	6.8	0.544
G5C0S8	Leukotriene A-4 hydrolase OS=Heterocephalus glaber GN=GW7_00736 PE=4 SV=1 - [G5C0S8_HETGA]	239.55	0.1097	1	1	5	22	611	69	6.37	0.544
D4A1B2	Protein RGD1311021 OS=Rattus norvegicus GN=RGD1311021 PE=4 SV=1 - [D4A1B2_RAT]	44.46	0.0575	1	1	1	1	226	25.2	5.2	0.544
G5B5X9	Craniofacial development protein 1 OS=Heterocephalus glaber GN=GW7_15476 PE=4 SV=1 - [G5B5X9_HETGA]	0	0.0465	2	1	1	1	215	23.7	4.64	0.544
P08081	Clathrin light chain A OS=Rattus norvegicus GN=Clta PE=1 SV=1 - [CLCA_RAT]	246.28	0.4274	4	2	10	48	248	27	4.5	0.545
Q5HZA7	Bin1 protein OS=Rattus norvegicus GN=Bin1 PE=2 SV=1 - [Q5HZA7_RAT]	1466.28	0.6195	7	1	20	140	410	45.8	5.41	0.546
Q5U204	Ragulator complex protein LAMTOR3 OS=Rattus norvegicus GN=Lamtor3 PE=2 SV=1 - [LTOR3_RAT]	84.86	0.0887	2	1	1	3	124	13.6	7.34	0.546
F1MA82	Protein Map7 (Fragment) OS=Rattus norvegicus GN=Map7 PE=4 SV=1 - [F1MA82_RAT]	0	0.0182	1	1	1	1	713	80.4	9.67	0.546
P47727	Carbonyl reductase [NADPH] 1 OS=Rattus norvegicus GN=Cbr1 PE=1 SV=2 - [CBR1_RAT]	430.43	0.6137	4	12	14	49	277	30.6	8.06	0.547
F1LSM6	Geranylgeranyl transferase type-2 subunit beta (Fragment) OS=Rattus norvegicus GN=Rabggtb PE=4 SV=1 - [F1LSM6_RAT]	52.48	0.0846	7	2	2	2	331	36.8	5.16	0.548
P10818	Cytochrome c oxidase subunit 6A1, mitochondrial OS=Rattus norvegicus GN=Cox6a1 PE=1 SV=2 - [CX6A1_RAT]	781.19	0.5946	3	3	3	68	111	12.3	9.32	0.549
O88767	Protein DJ-1 OS=Rattus norvegicus GN=Park7 PE=1 SV=1 - [PARK7_RAT]	2234.69	0.7884	3	13	13	172	189	20	6.77	0.549
G3V7J8	Kinesin family member 3C OS=Rattus norvegicus GN=Kif3c PE=3 SV=1 - [G3V7J8_RAT]	15.45	0.0389	2	1	2	2	796	89.8	8.22	0.549
D4A5L9	Uncharacterized protein OS=Rattus norvegicus GN=LOC679794 PE=3 SV=1 - [D4A5L9_RAT]	1427.43	0.619	11	3	8	138	105	11.6	9.58	0.55
D3ZWV2	Glyceraldehyde-3-phosphate dehydrogenase OS=Rattus norvegicus PE=3 SV=1 - [D3ZWV2_RAT]	1043.49	0.1957	1	1	4	150	322	34.5	8.65	0.551
Q6QGW5	Steroid receptor RNA activator 1 OS=Rattus norvegicus GN=Sra1 PE=1 SV=1 - [SRA1_RAT]	46.09	0.2814	3	2	2	2	231	25.2	6.01	0.551
D3ZX38	Prefoldin 1 (Predicted) OS=Rattus norvegicus GN=Pfdn1 PE=4 SV=1 - [D3ZX38_RAT]	0	0.1475	1	2	2	3	122	14.2	6.81	0.552
Q9Z2X5	Homer protein homolog 3 OS=Rattus norvegicus GN=Homer3 PE=2 SV=2 - [HOME3_RAT]	0	0.0978	1	2	3	4	358	39.9	5.36	0.552
D3ZXF8	Uncharacterized protein OS=Rattus norvegicus PE=4 SV=1 - [D3ZXF8_RAT]	46.31	0.0679	1	1	1	1	162	18	9.35	0.553
D3ZQ70	mRNA cap guanine-N7 methyltransferase OS=Rattus norvegicus GN=Rnmt PE=3 SV=1 - [D3ZQ70_RAT]	54.12	0.0569	2	1	1	1	404	46.1	7.05	0.554
F1LTF8	Uncharacterized protein (Fragment) OS=Rattus norvegicus PE=4 SV=1 - [F1LTF8_RAT]	82.05	0.0241	1	2	2	2	1580	175.8	6.62	0.554
P29418	ATP synthase subunit epsilon, mitochondrial OS=Rattus norvegicus GN=Atp5e PE=1 SV=2 - [ATP5E_RAT]	0	0.2941	2	2	2	9	51	5.8	10.01	0.554
P0DJJ3	SH3-containing GRB2-like protein 3-interacting protein 1 OS=Rattus norvegicus GN=Sgip1 PE=1 SV=1 - [SGIP1_RAT]	619.47	0.4486	9	6	23	78	827	88.5	8.03	0.556
F1M8P6	Uncharacterized protein (Fragment) OS=Rattus norvegicus PE=3 SV=1 - [F1M8P6_RAT]	38.27	0.1552	25	1	4	10	277	30	7.01	0.556
F1LPG5	Protein Ndufb4 OS=Rattus norvegicus GN=LOC688963 PE=4 SV=1 - [F1LPG5_RAT]	83.53	0.6279	8	6	6	19	129	15.1	9.82	0.556
Q6PDW1	40S ribosomal protein S12 OS=Rattus norvegicus GN=LOC100359593 PE=2 SV=1 - [Q6PDW1_RAT]	206.76	0.5379	10	1	6	22	132	14.5	7.21	0.557
Q63092	CaM kinase-like vesicle-associated protein OS=Rattus norvegicus GN=Camkv PE=1 SV=1 - [CAMKV_RAT]	751.43	0.5615	2	1	20	63	504	54.1	5.54	0.557
P16617	Phosphoglycerate kinase 1 OS=Rattus norvegicus GN=Pgk1 PE=1 SV=2 - [PGK1_RAT]	2124.97	0.741	6	29	29	271	417	44.5	7.9	0.558
D3ZQL7	Protein Tppp OS=Rattus norvegicus GN=Tppp PE=4 SV=1 - [D3ZQL7_RAT]	2627.13	0.4312	2	8	9	170	218	23.5	9.41	0.559
Q9EPH8	Polyadenylate-binding protein 1 OS=Rattus norvegicus GN=Pabpc1 PE=2 SV=1 - [PABP1_RAT]	381.19	0.3192	13	14	19	59	636	70.7	9.5	0.56
G5B2V7	60 kDa heat shock protein, mitochondrial OS=Heterocephalus glaber GN=GW7_17339 PE=4 SV=1 - [G5B2V7_HETGA]	609.96	0.2738	1	1	12	82	409	43.6	5.41	0.562
B0BNJ4	Ethylmalonic encephalopathy 1 OS=Rattus norvegicus GN=Ethe1 PE=2 SV=1 - [B0BNJ4_RAT]	135.18	0.1772	1	4	4	8	254	27.7	7.06	0.562
B1WC83	Pcp4l1 protein OS=Rattus norvegicus GN=Pcp4l1 PE=4 SV=1 - [B1WC83_RAT]	35.88	0.4853	3	2	2	3	68	7.5	5.52	0.562
F1M185	40S ribosomal protein S12 (Fragment) OS=Rattus norvegicus PE=3 SV=1 - [F1M185_RAT]	205.2	0.5379	6	1	6	21	132	14.7	7.94	0.563
D4ADD7	Glutaredoxin 5 homolog (S. cerevisiae) (Predicted), isoform CRA_b OS=Rattus norvegicus GN=Glrx5 PE=4 SV=1 - [D4ADD7_RAT]	93.1	0.3487	1	5	5	16	152	16.4	7.28	0.563
D3ZN95	Protein Hcfc1 OS=Rattus norvegicus GN=Hcfc1 PE=4 SV=1 - [D3ZN95_RAT]	0	0.0069	2	1	1	1	2034	209	7.01	0.563
O35964	Endophilin-A2 OS=Rattus norvegicus GN=Sh3gl1 PE=1 SV=1 - [SH3G1_RAT]	522.11	0.4375	2	10	12	46	368	41.5	5.6	0.565
F1LM82	Heterogeneous nuclear ribonucleoproteins A2/B1 (Fragment) OS=Rattus norvegicus GN=Hnrnpa2b1 PE=4 SV=1 - [F1LM82_RAT]	1715.03	0.5897	13	14	17	128	312	33.8	9.14	0.565
O88600	Heat shock 70 kDa protein 4 OS=Rattus norvegicus GN=Hspa4 PE=1 SV=1 - [HSP74_RAT]	1411.73	0.6036	2	1	37	142	840	94	5.21	0.566
D4AA63	Protein Ubqln2 OS=Rattus norvegicus GN=Ubqln2 PE=4 SV=1 - [D4AA63_RAT]	1012.92	0.2665	1	2	11	73	638	67.2	5.22	0.566
F1LUF4	Uncharacterized protein (Fragment) OS=Rattus norvegicus PE=4 SV=1 - [F1LUF4_RAT]	28.29	0.0741	1	1	1	1	108	12.4	10.67	0.566
Q02765	Cathepsin S OS=Rattus norvegicus GN=Ctss PE=2 SV=1 - [CATS_RAT]	41.65	0.0394	2	1	1	4	330	36.8	6.09	0.566
D3ZJ21	Uncharacterized protein OS=Rattus norvegicus PE=4 SV=1 - [D3ZJ21_RAT]	0	0.1239	2	2	2	3	226	23.8	6.37	0.567
P21571	ATP synthase-coupling factor 6, mitochondrial OS=Rattus norvegicus GN=Atp5j PE=1 SV=1 - [ATP5J_RAT]	216.32	0.5	1	5	5	20	108	12.5	9.44	0.568
D4A8C2	Neuronal cell adhesion molecule OS=Rattus norvegicus GN=Nrcam PE=4 SV=1 - [D4A8C2_RAT]	846.3	0.3314	5	1	26	104	1186	131.1	6.23	0.569
D3ZYS7	Protein G3bp1 OS=Rattus norvegicus GN=G3bp1 PE=4 SV=1 - [D3ZYS7_RAT]	82.18	0.1548	4	4	5	10	465	51.8	5.59	0.569
P29534	Vascular cell adhesion protein 1 OS=Rattus norvegicus GN=Vcam1 PE=2 SV=1 - [VCAM1_RAT]	0	0.0203	1	1	1	2	739	81.2	5.24	0.569
P84087	Complexin-2 OS=Rattus norvegicus GN=Cplx2 PE=1 SV=1 - [CPLX2_RAT]	390.47	0.5373	1	4	6	60	134	15.4	5.08	0.57
D4A2C6	LSM4 homolog, U6 small nuclear RNA associated (S. cerevisiae) (Predicted), isoform CRA_a OS=Rattus norvegicus GN=Lsm4 PE=4 SV=1 - [D4A2C6_RAT]	0	0.2174	2	3	3	5	138	15.2	10.05	0.57
D4A3J9	Protein Cp110 OS=Rattus norvegicus GN=Ccp110 PE=4 SV=1 - [D4A3J9_RAT]	41.44	0.0228	1	1	1	1	1007	111.3	8.98	0.57
P55770	NHP2-like protein 1 OS=Rattus norvegicus GN=Nhp2l1 PE=2 SV=4 - [NH2L1_RAT]	25.53	0.3125	1	2	2	2	128	14.2	8.46	0.571
F1M614	Protein Lama2 (Fragment) OS=Rattus norvegicus GN=Lama2 PE=4 SV=1 - [F1M614_RAT]	53.6	0.0097	1	2	2	2	3085	339.8	6.14	0.571
G3V946	AIP1, isoform CRA_a OS=Rattus norvegicus GN=Dpy30 PE=4 SV=1 - [G3V946_RAT]	239.24	0.3636	3	2	2	16	99	11.2	4.88	0.572
P09951	Synapsin-1 OS=Rattus norvegicus GN=Syn1 PE=1 SV=3 - [SYN1_RAT]	8082.39	0.7074	5	29	31	708	704	73.9	9.8	0.572
G3V984	Protein bassoon OS=Rattus norvegicus GN=Bsn PE=4 SV=1 - [G3V984_RAT]	2372.84	0.2934	3	2	74	186	3933	417.8	7.59	0.572
P62078	Mitochondrial import inner membrane translocase subunit Tim8 B OS=Rattus norvegicus GN=Timm8b PE=2 SV=1 - [TIM8B_RAT]	29.03	0.1325	1	1	1	2	83	9.3	5.12	0.573
F1MAQ5	Microtubule-associated protein OS=Rattus norvegicus GN=Map2 PE=4 SV=1 - [F1MAQ5_RAT]	8810.55	0.6275	4	61	86	714	1828	198.7	4.84	0.573
G8JLR7	Palmitoyl-protein thioesterase 1 (Fragment) OS=Rattus norvegicus GN=Ppt1 PE=4 SV=1 - [G8JLR7_RAT]	291.01	0.2652	3	6	6	25	279	31.5	7.09	0.573
F8WG76	Ubiquitin-conjugating enzyme E2 variant 2 OS=Rattus norvegicus GN=Ube2v2 PE=4 SV=1 - [F8WG76_RAT]	1420.38	0.4759	7	1	6	70	145	16.4	8.07	0.573
D3ZXF9	Protein Mrpl12 OS=Rattus norvegicus GN=Mrpl12 PE=4 SV=1 - [D3ZXF9_RAT]	295.23	0.3551	2	7	7	17	276	29.4	9.66	0.573
D4A2G9	Protein RGD1565297 OS=Rattus norvegicus GN=Ranbp1 PE=4 SV=1 - [D4A2G9_RAT]	118.88	0.3005	2	5	5	18	203	23.6	5.22	0.573
D4A1Q2	Microtubule-associated protein OS=Rattus norvegicus GN=Mapt PE=4 SV=1 - [D4A1Q2_RAT]	944.14	0.3061	8	1	17	142	686	71.7	5.73	0.573
Q6PW35	Neuronal cell adhesion molecule long isoform Nc7 OS=Rattus norvegicus GN=Nrcam PE=2 SV=1 - [Q6PW35_RAT]	865.15	0.3275	13	1	26	107	1194	131.9	6.01	0.574
P56571	ES1 protein homolog, mitochondrial OS=Rattus norvegicus PE=1 SV=2 - [ES1_RAT]	306.11	0.5977	2	10	10	60	266	28.2	8.92	0.575
A1L108	Actin-related protein 2/3 complex subunit 5-like protein OS=Rattus norvegicus GN=Arpc5l PE=1 SV=2 - [ARP5L_RAT]	199.64	0.5817	4	6	6	16	153	17	6.8	0.576
G5AZN2	TSC22 domain family protein 2 OS=Heterocephalus glaber GN=GW7_00095 PE=4 SV=1 - [G5AZN2_HETGA]	48.8	0.0439	5	1	3	5	661	67.9	5.07	0.576
D4AAF6	TSC22 domain family protein 4 OS=Rattus norvegicus GN=LOC100362783 PE=4 SV=1 - [D4AAF6_RAT]	59.21	0.0883	6	1	3	5	385	39.8	6.42	0.576
F1LZA2	Uncharacterized protein (Fragment) OS=Rattus norvegicus PE=4 SV=1 - [F1LZA2_RAT]	175.17	0.4432	1	2	2	12	88	9.1	4.03	0.576
P13803	Electron transfer flavoprotein subunit alpha, mitochondrial OS=Rattus norvegicus GN=Etfa PE=1 SV=4 - [ETFA_RAT]	616.49	0.6547	2	15	15	54	333	34.9	8.38	0.577
F1LS40	Collagen alpha-2(I) chain OS=Rattus norvegicus GN=Col1a2 PE=4 SV=1 - [F1LS40_RAT]	48.72	0.019	2	2	2	4	1372	129.5	9.29	0.578
P97576	GrpE protein homolog 1, mitochondrial OS=Rattus norvegicus GN=Grpel1 PE=1 SV=2 - [GRPE1_RAT]	157.59	0.2488	2	4	4	10	217	24.3	8.38	0.578
Q9JKS6-2	Isoform 2 of Protein piccolo OS=Rattus norvegicus GN=Pclo - [PCLO_RAT]	840.25	0.1529	3	11	51	90	4880	529.8	6.38	0.578
P37361	Metallothionein-3 OS=Rattus norvegicus GN=Mt3 PE=2 SV=1 - [MT3_RAT]	108.65	0.3636	1	3	3	14	66	6.8	7.68	0.579
D3ZKA4	Uncharacterized protein OS=Rattus norvegicus PE=4 SV=1 - [D3ZKA4_RAT]	194.28	0.1407	3	1	4	8	533	57	7.02	0.579
P24368	Peptidyl-prolyl cis-trans isomerase B OS=Rattus norvegicus GN=Ppib PE=2 SV=3 - [PPIB_RAT]	217.11	0.3843	1	9	10	40	216	23.8	9.5	0.58
B0K008	Eukaryotic translation initiation factor 1 OS=Rattus norvegicus GN=Eif1 PE=4 SV=1 - [B0K008_RAT]	68.68	0.3894	7	2	4	5	113	12.7	7.44	0.581
D3ZN76	Uncharacterized protein OS=Rattus norvegicus PE=4 SV=1 - [D3ZN76_RAT]	38.11	0.0119	2	2	2	2	2346	253.1	5.81	0.581
F1M1U9	Breast carcinoma-amplified sequence 1 homolog (Fragment) OS=Rattus norvegicus GN=Bcas1 PE=4 SV=1 - [F1M1U9_RAT]	424.98	0.2721	8	1	13	42	544	57.2	8.56	0.581
D3ZXK4	Protein Abhd11 OS=Rattus norvegicus GN=Abhd11l1 PE=4 SV=1 - [D3ZXK4_RAT]	138.24	0.1694	1	3	3	7	307	33.2	9.31	0.581
A1L1K8	Hyaluronan binding protein 4 OS=Rattus norvegicus GN=Habp4 PE=2 SV=1 - [A1L1K8_RAT]	138.28	0.2433	1	6	6	6	411	45.8	6.84	0.582
Q63610	Tropomyosin alpha-3 chain OS=Rattus norvegicus GN=Tpm3 PE=1 SV=2 - [TPM3_RAT]	661.97	0.4113	5	3	14	51	248	29	4.78	0.583
P63041	Complexin-1 OS=Rattus norvegicus GN=Cplx1 PE=1 SV=1 - [CPLX1_RAT]	270.29	0.5746	2	4	6	62	134	15.1	4.97	0.584
Q8VI04	L-asparaginase OS=Rattus norvegicus GN=Asrgl1 PE=1 SV=1 - [ASGL1_RAT]	661.74	0.4835	1	13	13	64	333	34.4	7.88	0.584
P62859	40S ribosomal protein S28 OS=Rattus norvegicus GN=Rps28 PE=1 SV=1 - [RS28_RAT]	142.55	0.3043	2	2	2	10	69	7.8	10.7	0.585
D4ACB6	Pleckstrin and Sec7 domain containing 2 (Predicted) OS=Rattus norvegicus GN=Psd2 PE=4 SV=1 - [D4ACB6_RAT]	47.09	0.0156	2	1	1	1	771	84.5	5.19	0.585
P0C5H9	Mesencephalic astrocyte-derived neurotrophic factor OS=Rattus norvegicus GN=Manf PE=1 SV=1 - [MANF_RAT]	66.55	0.2849	2	5	5	8	179	20.4	8.25	0.586
D3ZXR3	Na(+)/H(+) exchange regulatory cofactor NHE-RF2 OS=Rattus norvegicus GN=Slc9a3r2 PE=4 SV=1 - [D3ZXR3_RAT]	0	0.0665	3	1	1	2	316	35.2	8.13	0.586
D4AC14	Protein Pabpc4 OS=Rattus norvegicus GN=Pabpc4 PE=4 SV=1 - [D4AC14_RAT]	210.99	0.1363	10	2	6	21	631	69.6	9.54	0.586
D3ZE63	Uncharacterized protein OS=Rattus norvegicus GN=LOC686548 PE=4 SV=1 - [D3ZE63_RAT]	534.96	0.1739	4	2	2	41	115	12.6	7.9	0.587
B0BN94	Protein FAM136A OS=Rattus norvegicus GN=Fam136a PE=2 SV=1 - [F136A_RAT]	87.26	0.3696	1	5	5	6	138	15.6	7.61	0.587
A1A5P0	Cdc42 effector protein 1 OS=Rattus norvegicus GN=Cdc42ep1 PE=2 SV=1 - [BORG5_RAT]	35.28	0.0361	1	1	1	1	388	41	7.36	0.587
D4ACB0	Gamma-synuclein OS=Rattus norvegicus GN=Sncg PE=4 SV=1 - [D4ACB0_RAT]	301.45	0.8211	4	8	9	23	123	13	4.7	0.587
Q9ESH6	Glutaredoxin-1 OS=Rattus norvegicus GN=Glrx PE=2 SV=3 - [GLRX1_RAT]	253.01	0.5607	3	5	5	17	107	11.9	8.62	0.588
F1LQ55	Non-specific lipid-transfer protein OS=Rattus norvegicus GN=Scp2 PE=4 SV=1 - [F1LQ55_RAT]	524.27	0.3242	5	15	16	51	546	58.6	7.21	0.588
D3ZHC4	Heme binding protein 2 (Predicted), isoform CRA_b OS=Rattus norvegicus GN=Hebp2 PE=4 SV=1 - [D3ZHC4_RAT]	21.14	0.1379	1	2	2	2	203	22.9	4.58	0.588
B4F7F1	Cstf2 protein OS=Rattus norvegicus GN=Cstf2 PE=2 SV=1 - [B4F7F1_RAT]	224.48	0.1791	3	3	6	11	575	60.8	6.81	0.588
D3ZKX0	Uncharacterized protein OS=Rattus norvegicus PE=4 SV=1 - [D3ZKX0_RAT]	53.42	0.0281	2	1	2	2	891	98	6.77	0.588
D3ZS11	Protein Arpp21 OS=Rattus norvegicus GN=Arpp21 PE=4 SV=1 - [D3ZS11_RAT]	0	0.0235	1	1	2	2	810	88.3	7.24	0.588
P50503	Hsc70-interacting protein OS=Rattus norvegicus GN=St13 PE=1 SV=1 - [F10A1_RAT]	243.26	0.2772	3	11	11	37	368	41.3	5.39	0.589
Q5PPN5	Tubulin polymerization-promoting protein family member 3 OS=Rattus norvegicus GN=Tppp3 PE=2 SV=1 - [TPPP3_RAT]	355.92	0.375	2	5	6	24	176	19	9.11	0.589
P26772	10 kDa heat shock protein, mitochondrial OS=Rattus norvegicus GN=Hspe1 PE=1 SV=3 - [CH10_RAT]	1119.18	0.7745	3	10	10	132	102	10.9	8.92	0.591
Q9Z327-3	Isoform 3 of Synaptopodin OS=Rattus norvegicus GN=Synpo - [SYNPO_RAT]	517.58	0.4436	5	16	16	55	692	74.3	9.19	0.591
P29117	Peptidyl-prolyl cis-trans isomerase F, mitochondrial OS=Rattus norvegicus GN=Ppif PE=1 SV=2 - [PPIF_RAT]	43.47	0.1505	3	4	5	6	206	21.8	9.14	0.592
Q5M814	R3hdm2 protein (Fragment) OS=Rattus norvegicus GN=R3hdm2 PE=2 SV=1 - [Q5M814_RAT]	24.41	0.0897	6	2	2	2	312	32.9	9.07	0.592
Q4KLL7	Protein Vps4b OS=Rattus norvegicus GN=Vps4b PE=2 SV=1 - [Q4KLL7_RAT]	70.67	0.0923	4	1	4	4	444	49.4	7.11	0.593
Q9JHU0	Dihydropyrimidinase-related protein 5 OS=Rattus norvegicus GN=Dpysl5 PE=1 SV=1 - [DPYL5_RAT]	701.8	0.5071	4	24	24	91	564	61.5	7.08	0.594
D3Z995	Protein Cetn2 OS=Rattus norvegicus GN=Cetn2 PE=4 SV=1 - [D3Z995_RAT]	83.79	0.3841	4	3	3	4	164	18.9	4.81	0.594
D3ZSC3	Uncharacterized protein OS=Rattus norvegicus PE=4 SV=1 - [D3ZSC3_RAT]	39.25	0.1377	6	1	4	16	276	30.6	8.84	0.594
D4A4D5	Uncharacterized protein OS=Rattus norvegicus GN=LOC498555 PE=4 SV=1 - [D4A4D5_RAT]	713.66	0.7478	5	6	6	48	115	11.7	4.54	0.594
F1LYU0	Uncharacterized protein (Fragment) OS=Rattus norvegicus GN=LOC100362814 PE=4 SV=1 - [F1LYU0_RAT]	31.13	0.0107	1	1	1	1	1677	180.3	9.25	0.594
P0CG51	Polyubiquitin-B OS=Rattus norvegicus GN=Ubb PE=1 SV=1 - [UBB_RAT]	844.72	0.7738	22	5	7	122	305	34.3	7.53	0.595
F1M3L5	Protein Etl4 (Fragment) OS=Rattus norvegicus GN=Etl4 PE=4 SV=1 - [F1M3L5_RAT]	59.79	0.1188	2	4	4	7	421	44	9.31	0.595
Q6MG60	N(G),N(G)-dimethylarginine dimethylaminohydrolase 2 OS=Rattus norvegicus GN=Ddah2 PE=1 SV=1 - [DDAH2_RAT]	543.92	0.6877	2	11	12	42	285	29.7	6.01	0.595
D3ZY11	Protein Pin1 OS=Rattus norvegicus GN=Pin1 PE=4 SV=1 - [D3ZY11_RAT]	263.45	0.4	3	5	5	21	160	17.9	8.82	0.595
D3ZIJ8	Thymosin alpha OS=Rattus norvegicus GN=Ptma PE=4 SV=1 - [D3ZIJ8_RAT]	44.42	0.1373	2	2	2	3	102	11.2	3.93	0.595
F1M953	Stress-70 protein, mitochondrial OS=Rattus norvegicus GN=Hspa9 PE=3 SV=1 - [F1M953_RAT]	2458.06	0.5096	8	31	32	199	679	73.7	6.16	0.596
Q4KMA2	UV excision repair protein RAD23 homolog B OS=Rattus norvegicus GN=Rad23b PE=1 SV=1 - [RD23B_RAT]	712.59	0.3831	3	10	12	50	415	43.5	4.83	0.596
Q9JJ54-4	Isoform 4 of Heterogeneous nuclear ribonucleoprotein D0 OS=Rattus norvegicus GN=Hnrnpd - [HNRPD_RAT]	301.68	0.3404	8	9	10	50	285	30.5	8.41	0.597
P25093	Fumarylacetoacetase OS=Rattus norvegicus GN=Fah PE=1 SV=1 - [FAAA_RAT]	433.73	0.42	4	12	12	28	419	45.9	7.17	0.597
Q4QQW3	Hydroxyacid-oxoacid transhydrogenase, mitochondrial OS=Rattus norvegicus GN=Adhfe1 PE=1 SV=1 - [HOT_RAT]	48.28	0.1242	1	4	4	5	467	50.2	7.55	0.597
D3ZPK0	Lysophosphatidylcholine acyltransferase 2B OS=Rattus norvegicus GN=Lpcat2b PE=4 SV=1 - [D3ZPK0_RAT]	24.01	0.0226	1	1	1	1	443	46.9	10.13	0.597
D3Z8T2	Protein Mrps36 OS=Rattus norvegicus GN=Mrps36 PE=4 SV=1 - [D3Z8T2_RAT]	53.57	0.1386	2	2	2	3	101	11.2	10.77	0.597
Q8R2H0	ATPase, H+ transporting, V1 subunit G isoform 2 OS=Rattus norvegicus GN=Atp6v1g2 PE=4 SV=1 - [Q8R2H0_RAT]	566.08	0.4407	4	3	3	41	118	13.7	10.26	0.598
Q5RKG9	Eukaryotic translation initiation factor 4B OS=Rattus norvegicus GN=Eif4b PE=2 SV=1 - [Q5RKG9_RAT]	288.59	0.2488	3	12	12	32	611	69	5.81	0.598
F1MAL9	Collagen alpha-1(I) chain OS=Rattus norvegicus GN=Col1a1 PE=4 SV=1 - [F1MAL9_RAT]	84.85	0.0449	3	4	4	10	1226	117.8	5.8	0.598
F1MA90	Uncharacterized protein (Fragment) OS=Rattus norvegicus GN=LOC312502 PE=4 SV=1 - [F1MA90_RAT]	51.22	0.0614	1	2	4	5	1172	123.6	4.96	0.598
D4A4L4	Protein Map7d2 OS=Rattus norvegicus GN=Map7d2 PE=4 SV=1 - [D4A4L4_RAT]	220.9	0.1573	3	9	9	22	712	80	8.28	0.598
P29410-2	Isoform 2 of Adenylate kinase 2, mitochondrial OS=Rattus norvegicus GN=Ak2 - [KAD2_RAT]	131.09	0.3276	3	5	5	7	232	25.5	6.8	0.599
Q568Z1	Protein FAM131B OS=Rattus norvegicus GN=Fam131b PE=2 SV=1 - [F131B_RAT]	46.68	0.1114	4	3	3	3	332	35.9	4.45	0.6
P63039	60 kDa heat shock protein, mitochondrial OS=Rattus norvegicus GN=Hspd1 PE=1 SV=1 - [CH60_RAT]	14533.6	0.7487	5	19	36	673	573	60.9	6.18	0.6
Q62785	28 kDa heat- and acid-stable phosphoprotein OS=Rattus norvegicus GN=Pdap1 PE=1 SV=1 - [HAP28_RAT]	320.55	0.3867	2	7	7	23	181	20.6	7.39	0.6
G5C9F2	Arf-GAP domain and FG repeats-containing protein 1 (Fragment) OS=Heterocephalus glaber GN=GW7_08962 PE=4 SV=1 - [G5C9F2_HETGA]	46.96	0.0909	4	4	4	6	528	54.5	8.03	0.6
P15800	Laminin subunit beta-2 OS=Rattus norvegicus GN=Lamb2 PE=2 SV=1 - [LAMB2_RAT]	77.93	0.08	3	11	11	18	1801	196.3	6.79	0.6
Q71RR7	Guanylate kinase OS=Rattus norvegicus GN=Guk1 PE=2 SV=1 - [Q71RR7_RAT]	98.13	0.4343	3	6	6	18	198	21.9	5.64	0.6
D3ZJD3	Uncharacterized protein OS=Rattus norvegicus GN=LOC100362069 PE=4 SV=1 - [D3ZJD3_RAT]	0	0.0803	4	1	1	1	137	15.6	11.93	0.601
P09117	Fructose-bisphosphate aldolase C OS=Rattus norvegicus GN=Aldoc PE=1 SV=3 - [ALDOC_RAT]	4021.99	0.719	6	19	24	425	363	39.3	7.12	0.602
P52555	Endoplasmic reticulum resident protein 29 OS=Rattus norvegicus GN=Erp29 PE=1 SV=2 - [ERP29_RAT]	476.98	0.5808	3	12	12	52	260	28.6	6.62	0.602
Q6AZ50	Ubiquitin-like-conjugating enzyme ATG3 OS=Rattus norvegicus GN=Atg3 PE=2 SV=1 - [ATG3_RAT]	90.81	0.0828	2	2	2	4	314	35.8	4.74	0.602
F1M7U8	Protein-L-isoaspartate O-methyltransferase (Fragment) OS=Rattus norvegicus GN=Pcmt1 PE=3 SV=1 - [F1M7U8_RAT]	791.59	0.6154	3	10	10	65	208	22.5	6.89	0.602
P04797	Glyceraldehyde-3-phosphate dehydrogenase OS=Rattus norvegicus GN=Gapdh PE=1 SV=3 - [G3P_RAT]	16389.6	0.7808	61	1	20	1277	333	35.8	8.03	0.603
D4A2P3	Prostaglandin reductase 2 OS=Rattus norvegicus GN=Ptgr2 PE=4 SV=1 - [D4A2P3_RAT]	209.74	0.4114	5	10	10	23	316	34.5	5.67	0.603
F1LUA1	Protein Eea1 (Fragment) OS=Rattus norvegicus GN=Eea1 PE=4 SV=1 - [F1LUA1_RAT]	304.14	0.2367	3	26	26	41	1411	161	5.78	0.603
Q4KLJ1	RCG61762, isoform CRA_a OS=Rattus norvegicus GN=Srsf7 PE=2 SV=1 - [Q4KLJ1_RAT]	77.63	0.2675	7	3	4	12	157	17.9	9.31	0.603
F1M4H5	Protein Nova2 (Fragment) OS=Rattus norvegicus GN=Nova2 PE=4 SV=1 - [F1M4H5_RAT]	209.54	0.2364	2	4	8	16	516	51.3	8	0.603
G5BZG3	NADPH-dependent diflavin oxidoreductase 1 (Fragment) OS=Heterocephalus glaber GN=GW7_20273 PE=4 SV=1 - [G5BZG3_HETGA]	0	0.0553	1	1	1	1	488	54	7.2	0.603
D3Z9V7	Protein Uros OS=Rattus norvegicus GN=Uros PE=4 SV=1 - [D3Z9V7_RAT]	51.09	0.1453	2	1	1	2	172	18.5	5.4	0.604
F1LPC7	Hepatoma-derived growth factor OS=Rattus norvegicus GN=Hdgf PE=4 SV=1 - [F1LPC7_RAT]	56.24	0.3681	2	4	5	8	163	18.4	6.01	0.604
D4AD77	Uncharacterized protein OS=Rattus norvegicus PE=4 SV=1 - [D4AD77_RAT]	286.76	0.1769	1	1	4	37	294	32	7.94	0.604
Q9R063-2	Isoform Cytoplasmic+peroxisomal of Peroxiredoxin-5, mitochondrial OS=Rattus norvegicus GN=Prdx5 - [PRDX5_RAT]	2136.87	0.7407	3	2	13	168	162	17	7.24	0.604
Q923V8	15 kDa selenoprotein OS=Rattus norvegicus GN=Sep15 PE=1 SV=3 - [SEP15_RAT]	54.11	0.179	1	1	1	1	162	17.8	5.35	0.605
P62775	Myotrophin OS=Rattus norvegicus GN=Mtpn PE=1 SV=2 - [MTPN_RAT]	195.02	0.3814	2	3	3	18	118	12.9	5.52	0.606
D4A1T2	Protein Myef2 OS=Rattus norvegicus GN=Myef2 PE=4 SV=1 - [D4A1T2_RAT]	163.37	0.169	5	9	9	26	574	61.7	8.87	0.606
Q6AYT0	Quinone oxidoreductase OS=Rattus norvegicus GN=Cryz PE=2 SV=1 - [QOR_RAT]	100.53	0.0851	1	2	2	5	329	35	8.22	0.606
G5AKH0	Mitotic checkpoint protein BUB3 OS=Heterocephalus glaber GN=GW7_05703 PE=4 SV=1 - [G5AKH0_HETGA]	77.31	0.0432	4	1	1	2	324	36.7	6.84	0.607
D4A807	Uncharacterized protein OS=Rattus norvegicus GN=Selm PE=4 SV=1 - [D4A807_RAT]	156.01	0.3034	1	3	3	7	145	16.3	7.28	0.607
Q3KR80	Arylsulfatase A OS=Rattus norvegicus GN=Arsa PE=2 SV=1 - [Q3KR80_RAT]	46.15	0.1006	2	3	3	3	497	52.5	5.33	0.607
D3Z9N6	Versican core protein OS=Rattus norvegicus GN=Vcan PE=4 SV=1 - [D3Z9N6_RAT]	153.31	0.0611	8	2	8	26	1621	179.5	4.96	0.607
Q6JE36	Protein NDRG1 OS=Rattus norvegicus GN=Ndrg1 PE=1 SV=1 - [NDRG1_RAT]	244.81	0.3376	2	8	8	20	394	42.9	6.19	0.608
G3V7X2	Secretogranin 2, isoform CRA_a OS=Rattus norvegicus GN=Scg2 PE=4 SV=1 - [G3V7X2_RAT]	208.96	0.273	5	12	12	40	619	71	4.78	0.608
G5BEC7	Protein deltex-3 OS=Heterocephalus glaber GN=GW7_04680 PE=4 SV=1 - [G5BEC7_HETGA]	0	0.0378	3	1	1	1	291	32.2	8.54	0.609
G5AQR2	Protocadherin-1 OS=Heterocephalus glaber GN=GW7_10589 PE=4 SV=1 - [G5AQR2_HETGA]	96.48	0.1407	1	3	13	21	1215	131.7	5.1	0.609
Q6PCU8	NADH dehydrogenase [ubiquinone] flavoprotein 3, mitochondrial OS=Rattus norvegicus GN=Ndufv3 PE=3 SV=1 - [NDUV3_RAT]	36.24	0.463	1	2	4	17	108	11.9	9.41	0.609
B0BMY2	LOC684097 protein OS=Rattus norvegicus GN=Snx3 PE=2 SV=1 - [B0BMY2_RAT]	220.23	0.4122	3	6	8	29	131	15.2	9.31	0.61
Q99PF5	Far upstream element-binding protein 2 OS=Rattus norvegicus GN=Khsrp PE=1 SV=1 - [FUBP2_RAT]	261.32	0.3329	3	17	19	31	721	74.2	6.86	0.611
P48500	Triosephosphate isomerase OS=Rattus norvegicus GN=Tpi1 PE=1 SV=2 - [TPIS_RAT]	2403.92	0.8755	3	19	19	283	249	26.8	7.24	0.611
F1LWK6	HBS1-like protein (Fragment) OS=Rattus norvegicus GN=Hbs1l PE=4 SV=1 - [F1LWK6_RAT]	61.83	0.0313	3	1	1	2	575	62.3	6.79	0.611
Q5RJL0	Ermin OS=Rattus norvegicus GN=Ermn PE=1 SV=1 - [ERMIN_RAT]	135.81	0.4184	3	6	7	11	282	32.2	4.7	0.611
F1LRG5	Galectin-1 OS=Rattus norvegicus GN=Lgals1 PE=4 SV=1 - [F1LRG5_RAT]	88.22	0.3111	3	4	4	7	135	14.8	5.26	0.612
G3V836	Clusterin OS=Rattus norvegicus GN=Clu PE=3 SV=1 - [G3V836_RAT]	171.47	0.1857	7	7	7	16	447	51.4	5.81	0.612
D3ZCL6	Protein Tns3 OS=Rattus norvegicus GN=Tns3 PE=4 SV=1 - [D3ZCL6_RAT]	17.11	0.0364	8	2	2	2	550	58.8	7.53	0.613
Q9Z173-5	Isoform 5 of Latrophilin-3 OS=Rattus norvegicus GN=Lphn3 - [LPHN3_RAT]	311.48	0.0764	14	7	7	20	1230	137.9	6.99	0.613
P62628	Dynein light chain roadblock-type 1 OS=Rattus norvegicus GN=Dynlrb1 PE=1 SV=3 - [DLRB1_RAT]	215.92	0.7292	3	4	4	15	96	11	7.25	0.615
G5AQR9	Heparin-binding growth factor 1 OS=Heterocephalus glaber GN=GW7_10596 PE=4 SV=1 - [G5AQR9_HETGA]	44.46	0.0774	2	1	1	3	155	17.4	7.44	0.615
G5BM56	Huntingtin-interacting protein K OS=Heterocephalus glaber GN=GW7_18778 PE=4 SV=1 - [G5BM56_HETGA]	43.7	0.2479	2	2	2	3	121	13.7	4.82	0.615
D3ZAU7	Protein Ttbk1 OS=Rattus norvegicus GN=Ttbk1 PE=4 SV=1 - [D3ZAU7_RAT]	42.94	0.0536	2	4	4	4	1307	141.5	5.5	0.615
Q6AY17	Abhydrolase domain-containing protein FAM108B1 OS=Rattus norvegicus GN=Fam108b1 PE=1 SV=1 - [F108B_RAT]	58.99	0.0486	1	1	1	1	288	32.2	6.29	0.616
P63249	cAMP-dependent protein kinase inhibitor alpha OS=Rattus norvegicus GN=Pkia PE=1 SV=2 - [IPKA_RAT]	202.73	0.6974	2	3	3	14	76	8	4.54	0.616
P80254	D-dopachrome decarboxylase OS=Rattus norvegicus GN=Ddt PE=1 SV=3 - [DOPD_RAT]	759.31	0.8898	1	8	8	75	118	13.1	6.54	0.616
Q63560	Microtubule-associated protein 6 OS=Rattus norvegicus GN=Map6 PE=1 SV=1 - [MAP6_RAT]	1295.77	0.5998	4	40	40	162	952	100.4	9.44	0.616
D3ZP04	Uncharacterized protein OS=Rattus norvegicus GN=RGD1565928 PE=4 SV=1 - [D3ZP04_RAT]	68.34	0.4868	5	1	4	115	76	8.5	9.44	0.616
G3V7X5	SPARC-like 1 (Mast9, hevin), isoform CRA_a OS=Rattus norvegicus GN=Sparcl1 PE=4 SV=1 - [G3V7X5_RAT]	55.89	0.1767	4	8	8	11	634	70.5	4.69	0.616
Q9QXY2-2	Isoform 2 of SRC kinase signaling inhibitor 1 OS=Rattus norvegicus GN=Srcin1 - [SRCN1_RAT]	893.25	0.4007	6	35	35	95	1173	127	9.36	0.617
E3VX44	Calmodulin isoform 3 (Fragment) OS=Heterocephalus glaber PE=2 SV=1 - [E3VX44_HETGA]	484.29	0.3699	7	1	7	88	146	16.5	4.18	0.617
Q9QX80	CArG-binding factor A OS=Rattus norvegicus GN=Hnrnpab PE=2 SV=1 - [Q9QX80_RAT]	310.41	0.2982	7	7	8	40	285	30.8	7.91	0.617
G3V949	CAP-Gly domain-containing linker protein 2 OS=Rattus norvegicus GN=Clip2 PE=4 SV=1 - [G3V949_RAT]	385.34	0.2397	5	10	20	38	1047	115.7	6.54	0.617
G5BJ75	Uncharacterized protein OS=Heterocephalus glaber GN=GW7_04090 PE=4 SV=1 - [G5BJ75_HETGA]	21.25	0.1196	2	1	1	4	92	10.5	9.41	0.617
Q8K417	Glyceraldehyde-3-phosphate dehydrogenase (Fragment) OS=Sigmodon hispidus GN=GAPDH PE=2 SV=1 - [Q8K417_SIGHI]	2588.53	0.3724	26	2	8	146	290	30.8	8.38	0.618
D4ACQ0	Uncharacterized protein OS=Rattus norvegicus GN=LOC100360986 PE=4 SV=1 - [D4ACQ0_RAT]	952.2	0.375	36	10	12	76	320	34.4	9.35	0.618
D3ZIT5	Protein Dip2a OS=Rattus norvegicus GN=Dip2a PE=4 SV=1 - [D3ZIT5_RAT]	57.21	0.021	2	1	1	2	1523	165.1	7.61	0.618
G3V6X7	PEN-20 OS=Rattus norvegicus GN=Pcsk1n PE=4 SV=1 - [G3V6X7_RAT]	258.93	0.2962	2	6	6	32	260	27.5	5.59	0.618
O35147	Bcl2 antagonist of cell death OS=Rattus norvegicus GN=Bad PE=1 SV=2 - [BAD_RAT]	24.13	0.0927	1	2	2	2	205	22.2	8.53	0.618
D3ZV07	Protein Gga3 OS=Rattus norvegicus GN=Gga3 PE=4 SV=1 - [D3ZV07_RAT]	22.64	0.0992	5	3	3	4	645	70.6	5.81	0.618
F1M392	Protein Limch1 (Fragment) OS=Rattus norvegicus GN=Limch1 PE=4 SV=1 - [F1M392_RAT]	35.61	0.1195	3	9	9	10	979	110	5.53	0.618
A9UMV9	Ndufa7 protein OS=Rattus norvegicus GN=Ndufa7 PE=4 SV=1 - [A9UMV9_RAT]	260.43	0.5268	2	7	7	36	112	12.5	10.48	0.619
G5BDW7	Proteasomal ubiquitin receptor ADRM1 OS=Heterocephalus glaber GN=GW7_16325 PE=4 SV=1 - [G5BDW7_HETGA]	149.12	0.172	3	5	5	12	407	42.1	5.07	0.619
F1LYI8	Uncharacterized protein (Fragment) OS=Rattus norvegicus PE=4 SV=1 - [F1LYI8_RAT]	0	0.0874	2	1	1	1	103	11.4	9.8	0.619
Q63083	Nucleobindin-1 OS=Rattus norvegicus GN=Nucb1 PE=1 SV=1 - [NUCB1_RAT]	536.4	0.3399	4	11	11	36	459	53.5	5.12	0.62
P51635	Alcohol dehydrogenase [NADP(+)] OS=Rattus norvegicus GN=Akr1a1 PE=1 SV=2 - [AK1A1_RAT]	838.17	0.6277	3	16	16	81	325	36.5	7.31	0.621
D3ZSZ2	Protein Cugbp2 OS=Rattus norvegicus GN=Cugbp2 PE=4 SV=1 - [D3ZSZ2_RAT]	168.28	0.1451	6	6	7	19	455	48.2	8.97	0.621
Q63259	Receptor-type tyrosine-protein phosphatase-like N OS=Rattus norvegicus GN=Ptprn PE=2 SV=2 - [PTPRN_RAT]	108.66	0.0783	2	5	5	8	983	106.2	7.03	0.621
Q6KC51	Actin-binding LIM protein 2 OS=Rattus norvegicus GN=Ablim2 PE=2 SV=1 - [ABLM2_RAT]	45.59	0.1242	8	5	5	6	612	68	7.94	0.621
D3ZZD9	Uncharacterized protein OS=Rattus norvegicus GN=Tceal5 PE=4 SV=1 - [D3ZZD9_RAT]	40.65	0.4561	1	2	2	2	57	6.2	4.51	0.621
P62963	Profilin-1 OS=Rattus norvegicus GN=Pfn1 PE=1 SV=2 - [PROF1_RAT]	941.01	0.6714	1	6	9	90	140	14.9	8.28	0.622
P62959	Histidine triad nucleotide-binding protein 1 OS=Rattus norvegicus GN=Hint1 PE=1 SV=5 - [HINT1_RAT]	338.12	0.4841	3	5	5	51	126	13.8	6.87	0.623
G5BAW6	Thioredoxin, mitochondrial OS=Heterocephalus glaber GN=GW7_03688 PE=4 SV=1 - [G5BAW6_HETGA]	66.52	0.3675	3	3	3	11	166	18.4	8.46	0.623
G3V9U2	3-ketoacyl-CoA thiolase, mitochondrial OS=Rattus norvegicus GN=Acaa2 PE=3 SV=1 - [G3V9U2_RAT]	377.26	0.3904	4	10	10	29	397	41.9	8.15	0.623
B5DF03	Peptidyl-prolyl cis-trans isomerase (Fragment) OS=Rattus norvegicus GN=Fkbp3 PE=2 SV=1 - [B5DF03_RAT]	104.67	0.3409	4	6	6	11	220	24.8	9.28	0.623
D3ZF26	Protein Tnks1bp1 OS=Rattus norvegicus GN=Tnks1bp1 PE=4 SV=1 - [D3ZF26_RAT]	136.52	0.1226	1	13	13	17	1705	179.9	4.79	0.623
G5BMF7	Small ubiquitin-related modifier 3 (Fragment) OS=Heterocephalus glaber GN=GW7_13899 PE=4 SV=1 - [G5BMF7_HETGA]	85.88	0.5116	7	2	2	7	86	9.8	5.45	0.623
D4ABY0	Protein Cplx3 OS=Rattus norvegicus GN=Cplx3 PE=4 SV=1 - [D4ABY0_RAT]	87	0.3165	1	2	2	3	158	17.6	4.89	0.624
P35745	Acylphosphatase-2 OS=Rattus norvegicus GN=Acyp2 PE=1 SV=2 - [ACYP2_RAT]	330.45	0.5361	4	5	5	22	97	10.9	9.26	0.624
F1M269	Glyceraldehyde-3-phosphate dehydrogenase (Fragment) OS=Rattus norvegicus PE=3 SV=1 - [F1M269_RAT]	152.7	0.4664	5	3	6	27	253	26.7	6.4	0.624
G5B286	NEDD8 (Fragment) OS=Heterocephalus glaber GN=GW7_11958 PE=4 SV=1 - [G5B286_HETGA]	767.93	0.3684	3	3	3	46	76	8.5	6.06	0.624
B5DF52	C1q and tumor necrosis factor related protein 4 OS=Rattus norvegicus GN=C1qtnf4 PE=2 SV=1 - [B5DF52_RAT]	31.67	0.1166	1	3	3	3	326	35.2	8.98	0.624
G3V758	Contactin 2 OS=Rattus norvegicus GN=Cntn2 PE=4 SV=1 - [G3V758_RAT]	336	0.2721	3	21	21	41	1040	113	7.65	0.625
Q32PX7	Far upstream element-binding protein 1 OS=Rattus norvegicus GN=Fubp1 PE=1 SV=1 - [FUBP1_RAT]	122.11	0.2081	5	9	12	21	639	67.2	7.61	0.625
Q4V898	RNA-binding motif protein, X chromosome OS=Rattus norvegicus GN=Rbmx PE=1 SV=1 - [RBMX_RAT]	162.29	0.1513	5	1	6	15	390	42.2	10.05	0.625
Q5M827	Pirin OS=Rattus norvegicus GN=Pir PE=1 SV=1 - [PIR_RAT]	76.58	0.1478	2	3	3	5	291	32.2	6.7	0.625
Q4KLH4	Paraspeckle component 1 OS=Rattus norvegicus GN=Pspc1 PE=2 SV=1 - [PSPC1_RAT]	146.78	0.2854	2	11	12	19	522	58.7	6.67	0.626
Q9ERB4-3	Isoform Vint of Versican core protein OS=Rattus norvegicus GN=Vcan - [CSPG2_RAT]	202.29	0.0457	10	3	9	31	2712	296.7	4.55	0.626
E9PTT4	Protein Epb49 OS=Rattus norvegicus GN=Epb49 PE=4 SV=1 - [E9PTT4_RAT]	223.61	0.3728	5	11	11	40	405	45.5	8.41	0.626
G5BN13	Ubiquitin-conjugating enzyme E2 B (Fragment) OS=Heterocephalus glaber GN=GW7_17079 PE=3 SV=1 - [G5BN13_HETGA]	0	0.087	2	1	1	1	138	15.6	4.55	0.626
P29266	3-hydroxyisobutyrate dehydrogenase, mitochondrial OS=Rattus norvegicus GN=Hibadh PE=1 SV=3 - [3HIDH_RAT]	388.77	0.4328	2	10	10	34	335	35.3	8.47	0.627
G5BZ33	CUG-BP-and ETR-3-like factor 4 OS=Heterocephalus glaber GN=GW7_05381 PE=4 SV=1 - [G5BZ33_HETGA]	28.81	0.0598	3	3	5	5	702	75.1	7.97	0.627
H9KVF4	Serine/threonine-protein kinase BRSK1 (Fragment) OS=Rattus norvegicus GN=Brsk1 PE=4 SV=1 - [H9KVF4_RAT]	60.07	0.1107	3	5	6	9	777	85.2	9.23	0.627
G5BBN2	Ankyrin repeat domain-containing protein 34A OS=Heterocephalus glaber GN=GW7_07979 PE=4 SV=1 - [G5BBN2_HETGA]	40.96	0.0283	2	1	1	4	494	52.3	9.33	0.627
Q6IZA3	SH3-containing GRB2-like protein 3-interacting protein 1 OS=Psammomys obesus GN=SGIP1 PE=1 SV=1 - [SGIP1_PSAOB]	555.06	0.3519	2	1	18	68	827	88.4	7.66	0.628
P08081-2	Isoform Non-brain of Clathrin light chain A OS=Rattus norvegicus GN=Clta - [CLCA_RAT]	203.1	0.3486	3	1	9	33	218	23.6	4.5	0.628
F1LW91	Protein Numa1 (Fragment) OS=Rattus norvegicus GN=Numa1 PE=4 SV=1 - [F1LW91_RAT]	45.15	0.0082	1	1	1	1	2078	233.3	5.71	0.628
E9PTJ4	Glycine cleavage system H protein, mitochondrial OS=Rattus norvegicus GN=Gcsh PE=3 SV=1 - [E9PTJ4_RAT]	524.23	0.4061	3	4	4	31	165	18.2	6.04	0.628
Q80VL0	Interactor protein for cytohesin exchange factors 1 OS=Rattus norvegicus GN=Ipcef1 PE=1 SV=1 - [ICEF1_RAT]	29.84	0.1084	3	4	4	5	406	45.7	7.61	0.628
P62076	Mitochondrial import inner membrane translocase subunit Tim13 OS=Rattus norvegicus GN=Timm13 PE=2 SV=1 - [TIM13_RAT]	247.21	0.3684	3	3	3	12	95	10.5	8.18	0.629
Q792I0	Protein lin-7 homolog C OS=Rattus norvegicus GN=Lin7c PE=1 SV=1 - [LIN7C_RAT]	47.36	0.533	2	5	10	22	197	21.8	8.43	0.629
D3ZJG9	Clathrin coat assembly protein AP180 OS=Rattus norvegicus GN=Snap91 PE=4 SV=1 - [D3ZJG9_RAT]	1576.01	0.2823	9	16	19	118	836	86	5.17	0.629
D3ZTQ5	A-kinase anchor protein 2 OS=Rattus norvegicus GN=Akap2 PE=4 SV=1 - [D3ZTQ5_RAT]	54.06	0.1019	7	6	6	9	883	97.3	5.2	0.629
F1M7V4	Protein piccolo OS=Rattus norvegicus GN=Pclo PE=4 SV=1 - [F1M7V4_RAT]	672.04	0.1351	4	2	41	75	4226	463.1	5.9	0.629
D3ZT98	Protein Bola3 OS=Rattus norvegicus GN=Bola3 PE=3 SV=1 - [D3ZT98_RAT]	65.7	0.2455	2	2	2	2	110	12.3	9.25	0.629
B2RZA9	Ube2l3 protein OS=Rattus norvegicus GN=Ube2l3 PE=2 SV=1 - [B2RZA9_RAT]	689.1	0.7273	8	8	9	77	154	17.9	8.51	0.63
G5C5V9	Ubiquitin-conjugating enzyme E2 R1 (Fragment) OS=Heterocephalus glaber GN=GW7_08096 PE=3 SV=1 - [G5C5V9_HETGA]	0	0.0311	2	1	1	1	225	25.3	4.63	0.63
Q6PDU1	Serine/arginine-rich splicing factor 2 OS=Rattus norvegicus GN=Srsf2 PE=1 SV=3 - [SRSF2_RAT]	485.3	0.1719	3	4	4	19	221	25.5	11.85	0.631
D4A4D8	Uncharacterized protein OS=Rattus norvegicus PE=4 SV=1 - [D4A4D8_RAT]	187.97	0.1941	1	5	6	12	376	42	5.07	0.631
D3ZS15	Uncharacterized protein OS=Rattus norvegicus PE=3 SV=1 - [D3ZS15_RAT]	21.66	0.0667	1	1	1	3	105	11.7	9.92	0.631
F1LW86	Uncharacterized protein (Fragment) OS=Rattus norvegicus PE=4 SV=1 - [F1LW86_RAT]	49.67	0.0377	1	1	1	1	504	53.5	9.35	0.631
F1M823	Intersectin-1 OS=Rattus norvegicus GN=Itsn1 PE=4 SV=1 - [F1M823_RAT]	149.47	0.1487	5	1	10	14	1217	137	7.68	0.631
Q38PG1	AHNAK 1 (Fragment) OS=Rattus norvegicus GN=Ahnak PE=2 SV=1 - [Q38PG1_RAT]	31.55	0.0497	1	1	3	6	543	58.7	5.45	0.632
D4A4U3	Protein Mdp1 OS=Rattus norvegicus GN=Mdp1 PE=4 SV=1 - [D4A4U3_RAT]	131.11	0.5976	2	5	5	9	164	18.6	6.19	0.632
F1M6T3	Protein RGD1562037 (Fragment) OS=Rattus norvegicus GN=RGD1562037 PE=4 SV=1 - [F1M6T3_RAT]	80	0.046	3	4	4	4	1239	135.8	6.48	0.632
P08082	Clathrin light chain B OS=Rattus norvegicus GN=Cltb PE=1 SV=1 - [CLCB_RAT]	550.58	0.3755	3	10	10	78	229	25.1	4.63	0.633
D3ZCZ9	RCG41951, isoform CRA_a OS=Rattus norvegicus GN=LOC679739 PE=4 SV=1 - [D3ZCZ9_RAT]	355.16	0.6207	3	7	7	35	116	13	9.22	0.633
B4F7C7	Hebp1 protein OS=Rattus norvegicus GN=Hebp1 PE=2 SV=1 - [B4F7C7_RAT]	103.74	0.6053	2	6	6	15	190	21.1	5.43	0.633
Q9JJ19	Na(+)/H(+) exchange regulatory cofactor NHE-RF1 OS=Rattus norvegicus GN=Slc9a3r1 PE=1 SV=3 - [NHRF1_RAT]	117.49	0.2725	2	9	9	24	356	38.8	6	0.633
D4AC65	Protein RGD1305274 OS=Rattus norvegicus GN=Selrc1 PE=4 SV=1 - [D4AC65_RAT]	35.71	0.0433	2	1	1	1	231	25.7	6.07	0.633
G3V8V8	ProSAP-interacting protein 1 OS=Rattus norvegicus GN=Prosapip1 PE=4 SV=1 - [G3V8V8_RAT]	76.39	0.074	3	4	4	4	703	75.1	6.99	0.633
F8WG14	Uncharacterized protein OS=Rattus norvegicus GN=Eif4h PE=4 SV=1 - [F8WG14_RAT]	355.24	0.4474	3	6	6	33	228	25.2	8.07	0.634
O35244	Peroxiredoxin-6 OS=Rattus norvegicus GN=Prdx6 PE=1 SV=3 - [PRDX6_RAT]	1784.18	0.7545	5	16	16	196	224	24.8	5.94	0.634
O35820	Deoxyribonucleoside 5'-monophosphate N-glycosidase OS=Rattus norvegicus GN=Rcl PE=1 SV=1 - [RCL_RAT]	101.34	0.1534	1	2	2	5	163	17.8	5.05	0.634
D3ZMS0	RCG29815, isoform CRA_a OS=Rattus norvegicus GN=Grcc10 PE=4 SV=1 - [D3ZMS0_RAT]	35.89	0.2857	2	2	2	2	126	13.2	5.14	0.635
D3ZPN3	Myeloid leukemia factor 2 (Predicted), isoform CRA_a OS=Rattus norvegicus GN=Mlf2 PE=4 SV=1 - [D3ZPN3_RAT]	110.68	0.2996	2	5	5	11	247	28	6.98	0.635
F1LRY3	Protein Ttc7b (Fragment) OS=Rattus norvegicus GN=Ttc7b PE=4 SV=1 - [F1LRY3_RAT]	141.53	0.0531	3	1	3	4	584	64.9	6.49	0.635
P10111	Peptidyl-prolyl cis-trans isomerase A OS=Rattus norvegicus GN=Ppia PE=1 SV=2 - [PPIA_RAT]	4309.76	0.622	6	13	14	488	164	17.9	8.16	0.636
D3ZET9	Protein Kab OS=Rattus norvegicus GN=Kab PE=4 SV=1 - [D3ZET9_RAT]	140.68	0.0888	5	9	10	14	1588	174.9	7.17	0.636
G5AVY3	Sickle tail protein-like protein (Fragment) OS=Heterocephalus glaber GN=GW7_05912 PE=4 SV=1 - [G5AVY3_HETGA]	210.83	0.0409	2	6	6	13	1809	197	7.01	0.637
P62994	Growth factor receptor-bound protein 2 OS=Rattus norvegicus GN=Grb2 PE=1 SV=1 - [GRB2_RAT]	163.19	0.4977	4	8	8	26	217	25.2	6.32	0.638
D3ZIY0	Uncharacterized protein OS=Rattus norvegicus PE=3 SV=1 - [D3ZIY0_RAT]	1516.15	0.2143	29	1	7	205	322	34.9	5.91	0.638
P13084	Nucleophosmin OS=Rattus norvegicus GN=Npm1 PE=1 SV=1 - [NPM_RAT]	671.7	0.387	14	11	11	47	292	32.5	4.77	0.638
D3ZY47	Protein RGD1559896 OS=Rattus norvegicus GN=RGD1559896 PE=4 SV=1 - [D3ZY47_RAT]	79.94	0.25	2	6	6	8	324	35.6	5.07	0.638
P26284	Pyruvate dehydrogenase E1 component subunit alpha, somatic form, mitochondrial OS=Rattus norvegicus GN=Pdha1 PE=1 SV=2 - [ODPA_RAT]	1021.64	0.5564	6	22	23	114	390	43.2	8.19	0.639
D4A311	NADH dehydrogenase (Ubiquinone) 1 alpha subcomplex, 8 OS=Rattus norvegicus GN=Ndufa8 PE=4 SV=1 - [D4A311_RAT]	348.99	0.3953	3	6	6	30	172	20	8.29	0.639
G5BPE1	Uncharacterized protein OS=Heterocephalus glaber GN=GW7_07161 PE=4 SV=1 - [G5BPE1_HETGA]	285.54	0.3545	2	14	14	30	505	55.2	7.23	0.639
Q6DGG0	Peptidyl-prolyl cis-trans isomerase D OS=Rattus norvegicus GN=Ppid PE=1 SV=3 - [PPID_RAT]	472.31	0.627	9	21	22	67	370	40.7	7.17	0.639
O70441	Synapsin-3 OS=Rattus norvegicus GN=Syn3 PE=1 SV=1 - [SYN3_RAT]	100.41	0.2038	2	5	9	25	579	63.3	9.44	0.639
Q5XIF3	NADH dehydrogenase [ubiquinone] iron-sulfur protein 4, mitochondrial OS=Rattus norvegicus GN=Ndufs4 PE=1 SV=1 - [NDUS4_RAT]	437.11	0.44	2	7	7	43	175	19.7	10.14	0.64
D4A927	Protein Tacc1 OS=Rattus norvegicus GN=Tacc1 PE=4 SV=1 - [D4A927_RAT]	0	0.0298	3	1	2	2	772	84.2	5.02	0.64
Q6MGC4	H2-K region expressed gene 2, rat orthologue OS=Rattus norvegicus GN=Pfdn6 PE=2 SV=1 - [Q6MGC4_RAT]	58.21	0.1575	1	2	2	3	127	14.5	8.88	0.64
B5DFN4	Prefoldin 5 (Predicted), isoform CRA_a OS=Rattus norvegicus GN=Pfdn5 PE=2 SV=1 - [B5DFN4_RAT]	133.18	0.4026	2	4	4	13	154	17.3	6.33	0.64
D3ZK51	UBX domain-containing protein 1 OS=Rattus norvegicus GN=Ubxn1 PE=4 SV=1 - [D3ZK51_RAT]	39.19	0.3092	2	5	5	9	262	29.9	5.38	0.64
D4A6X4	Acylphosphatase OS=Rattus norvegicus GN=Acyp1 PE=3 SV=1 - [D4A6X4_RAT]	89.5	0.4848	1	5	5	12	99	11.3	9.31	0.64
F1M742	Formin-binding protein 1-like (Fragment) OS=Rattus norvegicus GN=Fnbp1l PE=4 SV=1 - [F1M742_RAT]	81.94	0.0294	7	1	1	2	544	63.1	6.34	0.64
D3ZY61	Protein Dzip3 OS=Rattus norvegicus GN=Dzip3 PE=4 SV=1 - [D3ZY61_RAT]	35.53	0.015	2	1	1	1	998	113.2	5.24	0.64
P85971	6-phosphogluconolactonase OS=Rattus norvegicus GN=Pgls PE=1 SV=1 - [6PGL_RAT]	403.19	0.7043	3	10	10	35	257	27.2	5.85	0.641
Q03344	ATPase inhibitor, mitochondrial OS=Rattus norvegicus GN=Atpif1 PE=2 SV=2 - [ATIF1_RAT]	32.68	0.1495	2	3	3	10	107	12.2	9.6	0.641
P36201	Cysteine-rich protein 2 OS=Rattus norvegicus GN=Crip2 PE=2 SV=1 - [CRIP2_RAT]	235.81	0.399	1	5	5	20	208	22.7	8.63	0.641
F1M7Y5	Protein kinase C iota type OS=Rattus norvegicus GN=Prkci PE=1 SV=1 - [KPCI_RAT]	0	0.0369	1	1	1	1	596	68.2	5.85	0.641
Q9QX74-6	Isoform 6 of SH3 and multiple ankyrin repeat domains protein 2 OS=Rattus norvegicus GN=Shank2 - [SHAN2_RAT]	196.58	0.2184	9	18	18	29	1250	134	5.85	0.641
P60192	SNARE-associated protein Snapin OS=Rattus norvegicus GN=Snapin PE=1 SV=1 - [SNAPN_RAT]	45.53	0.2794	2	2	2	2	136	14.9	9.31	0.642
Q9JHZ4-2	Isoform 2 of GRIP1-associated protein 1 OS=Rattus norvegicus GN=Gripap1 - [GRAP1_RAT]	279.98	0.2702	6	15	15	26	792	90.9	5.19	0.642
Q64548	Reticulon-1 OS=Rattus norvegicus GN=Rtn1 PE=2 SV=1 - [RTN1_RAT]	548.33	0.2278	1	8	13	54	777	83	4.61	0.642
Q63569	26S protease regulatory subunit 6A OS=Rattus norvegicus GN=Psmc3 PE=2 SV=1 - [PRS6A_RAT]	779.22	0.697	6	22	22	66	439	49.1	5.24	0.643
Q498E0	Thioredoxin domain-containing protein 12 OS=Rattus norvegicus GN=Txndc12 PE=2 SV=2 - [TXD12_RAT]	76.79	0.1941	3	3	3	6	170	19	5.4	0.643
D4A8C7	Ubiquilin-1 OS=Rattus norvegicus GN=Ubqln1 PE=4 SV=1 - [D4A8C7_RAT]	898.96	0.2315	5	5	9	74	553	58.6	5.06	0.643
G5BFI6	Eukaryotic translation initiation factor 1b OS=Heterocephalus glaber GN=GW7_16947 PE=4 SV=1 - [G5BFI6_HETGA]	35.37	0.4057	7	1	3	3	106	12	7.44	0.643
G3V644	NADH dehydrogenase (Ubiquinone) flavoprotein 3-like, isoform CRA_a OS=Rattus norvegicus GN=Ndufv3 PE=4 SV=1 - [G3V644_RAT]	66.66	0.3428	2	9	11	17	458	49.3	8.84	0.643
F1M3L7	Protein Eps8 (Fragment) OS=Rattus norvegicus GN=Eps8 PE=4 SV=1 - [F1M3L7_RAT]	35.65	0.0205	1	1	1	1	828	92.5	7.94	0.643
Q9R1B1	Mitochondrial import inner membrane translocase subunit Tim9 B OS=Rattus norvegicus GN=Fxc1 PE=2 SV=1 - [TIM9B_RAT]	36.61	0.19	1	1	1	1	100	11.3	7.15	0.643
Q62669	Protein Hbb-b1 OS=Rattus norvegicus GN=MGC72973 PE=2 SV=1 - [Q62669_RAT]	2298.05	0.7891	2	1	12	178	147	16	8.19	0.644
D4A4W6	RCG20695, isoform CRA_b OS=Rattus norvegicus GN=Slirp PE=4 SV=1 - [D4A4W6_RAT]	36.79	0.1982	1	2	2	4	111	12.6	7.65	0.644
Q6P756	Adaptin ear-binding coat-associated protein 2 OS=Rattus norvegicus GN=Necap2 PE=1 SV=2 - [NECP2_RAT]	43.96	0.2357	3	3	4	5	263	28.4	7.94	0.644
Q5XID1	Anamorsin OS=Rattus norvegicus GN=Ciapin1 PE=2 SV=1 - [CPIN1_RAT]	57.65	0.2071	2	4	4	5	309	33	5.44	0.644
Q68FX9	NAD-dependent protein deacylase sirtuin-5, mitochondrial OS=Rattus norvegicus GN=Sirt5 PE=2 SV=1 - [SIR5_RAT]	208.01	0.3548	1	7	7	14	310	34.1	8.75	0.644
P19234	NADH dehydrogenase [ubiquinone] flavoprotein 2, mitochondrial OS=Rattus norvegicus GN=Ndufv2 PE=1 SV=2 - [NDUV2_RAT]	1377.79	0.5847	2	13	13	99	248	27.4	6.68	0.645
P11598	Protein disulfide-isomerase A3 OS=Rattus norvegicus GN=Pdia3 PE=1 SV=2 - [PDIA3_RAT]	913.93	0.5941	2	31	31	128	505	56.6	6.21	0.645
D3ZHY7	Microtubule-associated protein OS=Rattus norvegicus GN=Map4 PE=4 SV=1 - [D3ZHY7_RAT]	471.59	0.3584	1	13	23	53	904	95	8.65	0.645
A2RUW1	Toll-interacting protein OS=Rattus norvegicus GN=Tollip PE=2 SV=1 - [TOLIP_RAT]	172.18	0.4635	3	8	8	25	274	30.3	5.17	0.645
Q6PEC0	Bis(5'-nucleosyl)-tetraphosphatase [asymmetrical] OS=Rattus norvegicus GN=Nudt2 PE=2 SV=3 - [AP4A_RAT]	71.38	0.1361	1	1	1	1	147	16.9	5.53	0.645
Q5M7A7	CB1 cannabinoid receptor-interacting protein 1 OS=Rattus norvegicus GN=Cnrip1 PE=1 SV=1 - [CNRP1_RAT]	523.39	0.7012	3	8	8	67	164	18.6	7.85	0.645
P60825	Cold-inducible RNA-binding protein OS=Rattus norvegicus GN=Cirbp PE=2 SV=1 - [CIRBP_RAT]	373.71	0.3314	3	4	4	18	172	18.6	9.61	0.646
G5AY59	Cytochrome c, somatic OS=Heterocephalus glaber GN=GW7_17635 PE=3 SV=1 - [G5AY59_HETGA]	1158.38	0.5429	6	1	6	98	105	11.7	9.58	0.646
P18297	Sepiapterin reductase OS=Rattus norvegicus GN=Spr PE=1 SV=1 - [SPRE_RAT]	365.47	0.4847	2	7	7	21	262	28.1	5.71	0.646
Q9WUC4	Copper transport protein ATOX1 OS=Rattus norvegicus GN=Atox1 PE=1 SV=1 - [ATOX1_RAT]	154.61	0.5882	1	4	4	13	68	7.3	7.24	0.646
D4A6V9	Protein Lmo7 OS=Rattus norvegicus GN=Lmo7 PE=4 SV=1 - [D4A6V9_RAT]	89.75	0.0696	6	8	8	9	1696	192.1	6.76	0.646
P14841	Cystatin-C OS=Rattus norvegicus GN=Cst3 PE=1 SV=2 - [CYTC_RAT]	298.49	0.5429	1	6	6	26	140	15.4	9.22	0.646
D3ZU08	Protein Napg OS=Rattus norvegicus GN=Napg PE=4 SV=1 - [D3ZU08_RAT]	817.18	0.4487	4	13	14	85	312	34.6	5.41	0.647
P69682	Adaptin ear-binding coat-associated protein 1 OS=Rattus norvegicus GN=Necap1 PE=1 SV=1 - [NECP1_RAT]	658.75	0.3791	2	8	9	43	277	29.8	6.38	0.647
G5C5X1	Polypyrimidine tract-binding protein 1 (Fragment) OS=Heterocephalus glaber GN=GW7_08108 PE=4 SV=1 - [G5C5X1_HETGA]	92.61	0.1095	2	1	3	7	548	58.7	9.25	0.647
Q6PDW8	Glutathione peroxidase OS=Rattus norvegicus GN=Gpx1 PE=2 SV=1 - [Q6PDW8_RAT]	83.65	0.5379	2	6	6	17	145	16.5	7.25	0.647
B2GV72	Carbonyl reductase 3 OS=Rattus norvegicus GN=Cbr3 PE=2 SV=1 - [B2GV72_RAT]	45.14	0.1913	1	3	4	10	277	30.8	6.9	0.647
D3ZJR1	Protein Eps15l1 OS=Rattus norvegicus GN=Eps15l1 PE=4 SV=1 - [D3ZJR1_RAT]	240.37	0.2233	6	13	13	26	909	99.4	5.02	0.647
Q66H09	Protein Ttc1 OS=Rattus norvegicus GN=Ttc1 PE=2 SV=1 - [Q66H09_RAT]	89.35	0.2466	2	5	5	9	292	33.3	4.87	0.647
Q5U318	Astrocytic phosphoprotein PEA-15 OS=Rattus norvegicus GN=Pea15 PE=1 SV=1 - [PEA15_RAT]	281.78	0.6154	1	7	7	34	130	15	5.02	0.648
P62634	Cellular nucleic acid-binding protein OS=Rattus norvegicus GN=Cnbp PE=2 SV=1 - [CNBP_RAT]	74.9	0.209	2	1	3	5	177	19.4	7.71	0.648
D3ZL34	Protein Sfrs3 OS=Rattus norvegicus GN=Sfrs3 PE=4 SV=1 - [D3ZL34_RAT]	95.9	0.2419	4	2	3	11	124	14.2	10.08	0.648
F1LU03	Glyceraldehyde-3-phosphate dehydrogenase (Fragment) OS=Rattus norvegicus PE=3 SV=1 - [F1LU03_RAT]	1092.77	0.2147	18	1	6	262	326	35.2	7.72	0.649
P31044	Phosphatidylethanolamine-binding protein 1 OS=Rattus norvegicus GN=Pebp1 PE=1 SV=3 - [PEBP1_RAT]	2340.6	0.7326	1	11	11	331	187	20.8	5.8	0.649
D4A5G3	Leucine-rich repeat flightless-interacting protein 2 OS=Rattus norvegicus GN=Lrrfip2 PE=4 SV=1 - [D4A5G3_RAT]	70.37	0.0825	4	2	3	3	400	45.5	5.45	0.649
Q497C3	UPF0585 protein C16orf13 homolog OS=Rattus norvegicus PE=2 SV=2 - [CP013_RAT]	102.1	0.0882	1	1	1	2	204	22.6	7.31	0.649
Q9JLU4-2	Isoform 1 of SH3 and multiple ankyrin repeat domains protein 3 OS=Rattus norvegicus GN=Shank3 - [SHAN3_RAT]	451.92	0.2054	7	22	22	40	1806	192.3	8.88	0.649
Q6AYH5	Dynactin subunit 2 OS=Rattus norvegicus GN=Dctn2 PE=1 SV=1 - [DCTN2_RAT]	1041.42	0.5647	2	18	18	87	402	44.1	5.26	0.65
P09495	Tropomyosin alpha-4 chain OS=Rattus norvegicus GN=Tpm4 PE=1 SV=3 - [TPM4_RAT]	197.33	0.3065	1	3	10	22	248	28.5	4.69	0.65
D3ZRQ2	Tumor protein D52-like 2, isoform CRA_h OS=Rattus norvegicus GN=Tpd52l2 PE=4 SV=1 - [D3ZRQ2_RAT]	311.31	0.3883	5	7	7	19	206	22.4	5.68	0.65
Q68A21	Transcriptional activator protein Pur-beta OS=Rattus norvegicus GN=Purb PE=1 SV=3 - [PURB_RAT]	547.23	0.7333	1	1	16	51	315	33.4	5.43	0.65
D4AB01	Histidine triad nucleotide binding protein 2 (Predicted), isoform CRA_a OS=Rattus norvegicus GN=Hint2 PE=4 SV=1 - [D4AB01_RAT]	328.24	0.4969	2	7	7	34	163	17.4	9.42	0.65
B2RZD6	Ndufa4 protein OS=Rattus norvegicus GN=Ndufa4 PE=4 SV=1 - [B2RZD6_RAT]	432.6	0.561	2	6	6	42	82	9.3	9.52	0.651
P04636	Malate dehydrogenase, mitochondrial OS=Rattus norvegicus GN=Mdh2 PE=1 SV=2 - [MDHM_RAT]	7667.5	0.6302	2	6	17	427	338	35.7	8.68	0.651
P12075	Cytochrome c oxidase subunit 5B, mitochondrial OS=Rattus norvegicus GN=Cox5b PE=1 SV=2 - [COX5B_RAT]	569.54	0.5039	1	6	6	67	129	13.9	7.78	0.651
D3ZGE6	Cortactin, isoform CRA_c OS=Rattus norvegicus GN=Cttn PE=4 SV=1 - [D3ZGE6_RAT]	203.05	0.1813	6	9	9	25	546	61	5.31	0.651
Q4G079	Protein Aimp1 OS=Rattus norvegicus GN=Aimp1 PE=2 SV=1 - [Q4G079_RAT]	280.23	0.4667	4	10	10	22	315	34.6	8.29	0.651
P12346	Serotransferrin OS=Rattus norvegicus GN=Tf PE=1 SV=3 - [TRFE_RAT]	711.25	0.4814	4	2	27	96	698	76.3	7.28	0.651
Q5U2Q3	Ester hydrolase C11orf54 homolog OS=Rattus norvegicus PE=1 SV=1 - [CK054_RAT]	97.28	0.2159	1	5	5	10	315	35	6.62	0.651
F1M9C3	Protein Braf OS=Rattus norvegicus GN=Braf PE=3 SV=1 - [F1M9C3_RAT]	0	0.0224	1	1	1	2	804	88.8	7.77	0.651
Q5M860	Protein Arhgdib OS=Rattus norvegicus GN=Arhgdib PE=2 SV=1 - [Q5M860_RAT]	36.72	0.34	1	3	3	6	200	22.9	5.11	0.651
F1LUV9	Neural cell adhesion molecule 1 (Fragment) OS=Rattus norvegicus GN=Ncam1 PE=4 SV=1 - [F1LUV9_RAT]	2422.54	0.4152	3	7	33	225	1108	118.5	4.81	0.652
P02688	Myelin basic protein S OS=Rattus norvegicus GN=Mbp PE=1 SV=3 - [MBP_RAT]	2809.96	0.4615	8	1	10	369	195	21.5	11.24	0.652
B1WBP6	P76 protein (Fragment) OS=Rattus norvegicus GN=Plbd2 PE=2 SV=1 - [B1WBP6_RAT]	65.87	0.0971	2	2	2	3	309	34.8	6.23	0.652
G5ANS5	U6 snRNA-associated Sm-like protein LSm3 (Fragment) OS=Heterocephalus glaber GN=GW7_05987 PE=4 SV=1 - [G5ANS5_HETGA]	38.74	0.125	2	1	1	2	96	11.2	4.94	0.652
P21575-3	Isoform 3 of Dynamin-1 OS=Rattus norvegicus GN=Dnm1 - [DYN1_RAT]	4356.54	0.6708	2	1	51	358	814	92.3	6.52	0.653
Q6P6G9	Hnrpa1 protein OS=Rattus norvegicus GN=Hnrnpa1 PE=2 SV=1 - [Q6P6G9_RAT]	698.69	0.4505	26	9	13	67	313	33.6	9.23	0.653
D3Z8U7	Microtubule-associated protein OS=Rattus norvegicus GN=Map4 PE=4 SV=1 - [D3Z8U7_RAT]	329.31	0.2979	2	1	23	54	1081	113	4.87	0.653
F1LLX8	Lysosome-associated membrane glycoprotein 2 OS=Rattus norvegicus GN=Lamp2 PE=4 SV=1 - [F1LLX8_RAT]	137.08	0.0706	3	2	2	8	411	45.1	7.88	0.653
Q810W7	Microtubule-associated serine/threonine-protein kinase 1 OS=Rattus norvegicus GN=Mast1 PE=2 SV=1 - [MAST1_RAT]	94.42	0.0331	2	3	3	3	1570	170.9	8.41	0.653
F1LVX3	Protein Nebl (Fragment) OS=Rattus norvegicus GN=Nebl PE=4 SV=1 - [F1LVX3_RAT]	198.02	0.515	4	6	6	20	167	19	6.39	0.653
F1M2U5	Glyceraldehyde-3-phosphate dehydrogenase (Fragment) OS=Rattus norvegicus PE=3 SV=1 - [F1M2U5_RAT]	1455.64	0.3969	5	1	9	234	320	34.4	6.86	0.654
E9PTZ4	Protein Rbm4 OS=Rattus norvegicus GN=Rbm4 PE=4 SV=1 - [E9PTZ4_RAT]	137.64	0.2204	5	11	11	14	667	69.3	9.61	0.654
G3V616	Divalent cation tolerant protein CUTA, isoform CRA_b OS=Rattus norvegicus GN=Cuta PE=4 SV=1 - [G3V616_RAT]	306.33	0.2599	3	4	4	25	177	18.7	7.34	0.654
Q5XII9	Protein FAM54B OS=Rattus norvegicus GN=Fam54b PE=2 SV=1 - [FA54B_RAT]	118.91	0.2007	24	4	5	11	289	31.7	6.1	0.654
Q9Z2L0	Voltage-dependent anion-selective channel protein 1 OS=Rattus norvegicus GN=Vdac1 PE=1 SV=4 - [VDAC1_RAT]	10671.1	0.7597	5	7	16	718	283	30.7	8.54	0.655
F1LM42	Protein Ank2 (Fragment) OS=Rattus norvegicus GN=Ank2 PE=4 SV=1 - [F1LM42_RAT]	1606.04	0.2949	5	4	80	214	3927	429.3	5.14	0.655
D3ZZC1	RCG43947 OS=Rattus norvegicus GN=Txndc5 PE=3 SV=1 - [D3ZZC1_RAT]	158.71	0.1655	2	4	4	6	417	46.3	5.88	0.655
D3ZGY2	OTU domain containing 6B (Predicted), isoform CRA_b OS=Rattus norvegicus GN=Otud6b PE=4 SV=1 - [D3ZGY2_RAT]	42.67	0.142	1	3	3	3	324	37.1	6.27	0.655
F1M1V0	Breast carcinoma-amplified sequence 1 homolog (Fragment) OS=Rattus norvegicus GN=Bcas1 PE=4 SV=1 - [F1M1V0_RAT]	440.32	0.275	9	2	14	44	600	63.6	7.74	0.655
Q5U2U2	Crk-like protein OS=Rattus norvegicus GN=Crkl PE=1 SV=1 - [CRKL_RAT]	138.72	0.538	2	11	11	27	303	33.8	6.74	0.656
P55053	Fatty acid-binding protein, epidermal OS=Rattus norvegicus GN=Fabp5 PE=1 SV=3 - [FABP5_RAT]	249.64	0.5407	2	7	7	32	135	15	7.18	0.656
Q6AXT8	Splicing factor 3A subunit 2 OS=Rattus norvegicus GN=Sf3a2 PE=2 SV=1 - [SF3A2_RAT]	0	0.0361	1	1	1	1	471	49.9	9.64	0.656
Q5M9I5	Cytochrome b-c1 complex subunit 6, mitochondrial OS=Rattus norvegicus GN=Uqcrh PE=2 SV=1 - [QCR6_RAT]	373.87	0.2022	1	1	1	12	89	10.4	4.97	0.656
D3ZWA1	Protein Fam63b OS=Rattus norvegicus GN=Fam63b PE=4 SV=1 - [D3ZWA1_RAT]	0	0.0234	1	1	1	1	599	65.6	4.63	0.656
D4A2D8	LSM7 homolog, U6 small nuclear RNA associated (S. cerevisiae) (Predicted), isoform CRA_d OS=Rattus norvegicus GN=Lsm7 PE=4 SV=1 - [D4A2D8_RAT]	53.61	0.4951	1	3	3	7	103	11.6	5.27	0.656
F1LUC3	Tyrosine-protein kinase receptor TYRO3 (Fragment) OS=Rattus norvegicus GN=Tyro3 PE=4 SV=1 - [F1LUC3_RAT]	36.71	0.0352	3	1	1	1	824	89.9	6.11	0.656
Q923W4	Hepatoma-derived growth factor-related protein 3 OS=Rattus norvegicus GN=Hdgfrp3 PE=2 SV=1 - [HDGR3_RAT]	51.48	0.2376	4	4	5	12	202	22.4	8.4	0.657
G5BG09	Purkinje cell protein 4 (Fragment) OS=Heterocephalus glaber GN=GW7_06811 PE=4 SV=1 - [G5BG09_HETGA]	767.03	0.4576	3	3	3	55	59	6.5	6.71	0.657
Q9WU49	Calcium-regulated heat stable protein 1 OS=Rattus norvegicus GN=Carhsp1 PE=1 SV=1 - [CHSP1_RAT]	287.18	0.2381	2	3	3	12	147	15.9	8.21	0.657
D3ZEB7	Mitochondrial ribosomal protein L11 OS=Rattus norvegicus GN=mrpl11 PE=3 SV=1 - [D3ZEB7_RAT]	49.78	0.0625	2	1	1	1	192	20.7	9.96	0.657
Q4FZU0	Acid phosphatase 6, lysophosphatidic OS=Rattus norvegicus GN=Acp6 PE=2 SV=1 - [Q4FZU0_RAT]	50.65	0.0944	1	3	3	5	413	47.3	7.75	0.658
D3ZN29	Protein Ahnak OS=Rattus norvegicus GN=Ahnak PE=4 SV=1 - [D3ZN29_RAT]	48.93	0.0581	1	2	2	3	516	53.4	5.77	0.658
Q156J1	Bcl-2-interacting death suppressor OS=Rattus norvegicus GN=Bag3 PE=2 SV=1 - [Q156J1_RAT]	47.84	0.0714	2	2	2	3	574	61.5	7.01	0.658
Q9R1T1	Barrier-to-autointegration factor OS=Rattus norvegicus GN=Banf1 PE=1 SV=1 - [BAF_RAT]	208.03	0.4831	2	3	3	12	89	10	6.09	0.658
Q8CHN5	Epididymal secretory protein 1 OS=Rattus norvegicus GN=Npc2 PE=2 SV=1 - [Q8CHN5_RAT]	0	0.2013	1	2	2	2	149	16.4	7.64	0.658
Q712U5-2	Isoform ARPP-16 of cAMP-regulated phosphoprotein 19 OS=Rattus norvegicus GN=Arpp19 - [ARP19_RAT]	36.78	0.4688	5	3	4	17	96	10.6	9.7	0.659
B5DFG2	Hnrnpl protein (Fragment) OS=Rattus norvegicus GN=Hnrnpl PE=2 SV=1 - [B5DFG2_RAT]	711.37	0.296	9	10	10	44	571	61.9	7.12	0.659
G3V8T3	Adenosine deaminase, RNA-specific, isoform CRA_b OS=Rattus norvegicus GN=Adar PE=4 SV=1 - [G3V8T3_RAT]	0	0.0153	2	1	1	1	1175	129.8	8.68	0.659
D4A9L0	Protein RGD1310819 OS=Rattus norvegicus GN=RGD1310819 PE=4 SV=1 - [D4A9L0_RAT]	174.22	0.3123	1	9	12	19	791	84.5	5.78	0.659
Q6IUR5	Neudesin OS=Rattus norvegicus GN=Nenf PE=2 SV=1 - [NENF_RAT]	142.85	0.462	1	5	5	13	171	19	5.44	0.66
B5DFD8	SH3 domain-binding glutamic acid-rich-like protein OS=Rattus norvegicus GN=Sh3bgrl PE=3 SV=1 - [B5DFD8_RAT]	47.53	0.7281	2	6	6	8	114	12.8	5.07	0.66
D4A0T0	Protein Ndufb10 OS=Rattus norvegicus GN=Ndufb10 PE=4 SV=1 - [D4A0T0_RAT]	309.77	0.6761	2	10	10	39	176	20.8	7.69	0.66
Q8VIL3	ZW10 interactor OS=Rattus norvegicus GN=Zwint PE=1 SV=1 - [ZWINT_RAT]	84.86	0.4436	2	7	7	14	266	30.1	6.1	0.66
G5AQI4	Peptidyl-prolyl cis-trans isomerase OS=Heterocephalus glaber GN=GW7_04372 PE=3 SV=1 - [G5AQI4_HETGA]	94.82	0.3277	5	4	5	17	177	19.2	8.07	0.661
B0BN18	Prefoldin subunit 2 OS=Rattus norvegicus GN=Pfdn2 PE=2 SV=1 - [PFD2_RAT]	230.22	0.5455	1	7	7	19	154	16.6	6.58	0.661
P41498	Low molecular weight phosphotyrosine protein phosphatase OS=Rattus norvegicus GN=Acp1 PE=1 SV=3 - [PPAC_RAT]	306.62	0.5127	2	3	7	30	158	18.1	6.52	0.661
D3ZLA0	WW domain-binding protein 2 OS=Rattus norvegicus GN=Wbp2 PE=4 SV=1 - [D3ZLA0_RAT]	174.98	0.1843	5	4	4	23	217	23.4	6.79	0.661
Q9EPC6	Profilin-2 OS=Rattus norvegicus GN=Pfn2 PE=1 SV=3 - [PROF2_RAT]	2190.98	0.4786	4	5	5	229	140	15	6.99	0.662
P45592	Cofilin-1 OS=Rattus norvegicus GN=Cfl1 PE=1 SV=3 - [COF1_RAT]	1684.83	0.753	4	11	16	212	166	18.5	8.09	0.662
F1LWL0	Uncharacterized protein (Fragment) OS=Rattus norvegicus PE=4 SV=1 - [F1LWL0_RAT]	143.97	0.0884	6	1	5	21	441	47.7	7.8	0.662
Q6AXS5-2	Isoform 2 of Plasminogen activator inhibitor 1 RNA-binding protein OS=Rattus norvegicus GN=Serbp1 - [PAIRB_RAT]	263.1	0.2015	3	7	7	21	392	43	8.44	0.662
G3V714	C-terminal peptide OS=Rattus norvegicus GN=Scg5 PE=4 SV=1 - [G3V714_RAT]	250.31	0.481	3	4	4	18	210	23.7	5.81	0.662
Q66H20	Polypyrimidine tract-binding protein 2 OS=Rattus norvegicus GN=Ptbp2 PE=2 SV=1 - [PTBP2_RAT]	118.89	0.1638	3	4	5	6	531	57.5	8.66	0.663
D3ZSE0	40S ribosomal protein S21 OS=Rattus norvegicus GN=LOC100363012 PE=3 SV=1 - [D3ZSE0_RAT]	56.1	0.3133	5	3	3	9	83	9.1	8.51	0.663
G5AVH9	Frataxin, mitochondrial OS=Heterocephalus glaber GN=GW7_17411 PE=4 SV=1 - [G5AVH9_HETGA]	40.36	0.1704	1	1	2	2	135	14.9	4.79	0.663
D3ZND2	Uncharacterized protein OS=Rattus norvegicus PE=4 SV=1 - [D3ZND2_RAT]	239.88	0.1229	3	3	6	10	659	73	7.36	0.663
D3ZFB6	Protein RGD1564195 OS=Rattus norvegicus GN=Prrt2 PE=4 SV=1 - [D3ZFB6_RAT]	93.13	0.2442	1	3	3	13	344	35.8	4.63	0.663
Q6AY09	Heterogeneous nuclear ribonucleoprotein H2 OS=Rattus norvegicus GN=Hnrnph2 PE=1 SV=1 - [HNRH2_RAT]	329.67	0.3073	2	4	10	37	449	49.3	6.3	0.664
B2RZ79	Iron-sulfur cluster scaffold homolog (E. coli) OS=Rattus norvegicus GN=Iscu PE=2 SV=1 - [B2RZ79_RAT]	88.86	0.3054	2	4	4	9	167	18	9.29	0.664
D3ZCA0	Proline synthetase co-transcribed (Predicted) OS=Rattus norvegicus GN=Prosc PE=3 SV=1 - [D3ZCA0_RAT]	160.9	0.6036	2	10	10	26	275	30.1	7.93	0.664
P97617	Glyceraldehyde 3-phosphate dehydrogenase (Fragment) OS=Rattus norvegicus GN=LOC499896 PE=2 SV=1 - [P97617_RAT]	39.89	0.5904	4	1	3	92	83	9.2	9.2	0.664
Q9EQX9	Ubiquitin-conjugating enzyme E2 N OS=Rattus norvegicus GN=Ube2n PE=1 SV=1 - [UBE2N_RAT]	476.71	0.7632	14	10	10	72	152	17.1	6.57	0.665
F1M4G6	Uncharacterized protein (Fragment) OS=Rattus norvegicus PE=3 SV=1 - [F1M4G6_RAT]	658.99	0.1285	4	1	3	89	319	34	7.87	0.665
P18420	Proteasome subunit alpha type-1 OS=Rattus norvegicus GN=Psma1 PE=1 SV=2 - [PSA1_RAT]	127.44	0.4715	3	9	10	33	263	29.5	6.61	0.666
G5BLJ2	Mitochondrial import inner membrane translocase subunit Tim10 OS=Heterocephalus glaber GN=GW7_13227 PE=4 SV=1 - [G5BLJ2_HETGA]	258.62	0.4333	2	3	3	13	90	10.4	6.29	0.666
D4A7Q6	Protein Zfp428 OS=Rattus norvegicus GN=Zfp428 PE=4 SV=1 - [D4A7Q6_RAT]	32.8	0.2647	2	3	3	3	170	18.6	5.3	0.666
P04094	Proenkephalin-A OS=Rattus norvegicus GN=Penk PE=1 SV=1 - [PENK_RAT]	0	0.2528	1	4	4	9	269	30.9	5.53	0.666
D4A478	Protein RGD1306192 OS=Rattus norvegicus GN=Ntpcr PE=3 SV=1 - [D4A478_RAT]	59.99	0.1042	1	1	1	1	192	20.8	9.83	0.667
D3ZFY8	Protein Tmem189 OS=Rattus norvegicus GN=Tmem189 PE=4 SV=1 - [D3ZFY8_RAT]	1420.6	0.4694	8	1	6	69	147	16.3	7.96	0.668
B2GV96	Coiled-coil domain containing 115 OS=Rattus norvegicus GN=Ccdc115 PE=2 SV=1 - [B2GV96_RAT]	0	0.0667	1	1	1	1	180	19.8	8.84	0.668
Q3SWT2	LOC500420 protein (Fragment) OS=Rattus norvegicus GN=Tstd3 PE=2 SV=1 - [Q3SWT2_RAT]	110.62	0.3245	2	4	4	9	151	16.8	7.87	0.668
D3ZEG5	Protein Gprin1 OS=Rattus norvegicus GN=Gprin1 PE=4 SV=1 - [D3ZEG5_RAT]	602.32	0.274	1	21	21	68	938	96.1	6.54	0.668
D3ZC90	Protein RGD1564809 OS=Rattus norvegicus GN=RGD1564809 PE=4 SV=1 - [D3ZC90_RAT]	35.1	0.0484	2	1	1	1	310	34.5	8.78	0.668
D3Z9H2	Hyaluronan and proteoglycan link protein 4 (Predicted) OS=Rattus norvegicus GN=Hapln4 PE=4 SV=1 - [D3Z9H2_RAT]	454.16	0.42	3	11	12	32	400	42.7	8.85	0.668
Q4FZR7	Spg20 protein (Fragment) OS=Rattus norvegicus GN=Spg20 PE=2 SV=1 - [Q4FZR7_RAT]	42.36	0.2016	2	1	4	5	382	41.6	5.97	0.668
D4A040	Protein Mrps11 OS=Rattus norvegicus GN=Mrps11 PE=3 SV=1 - [D4A040_RAT]	0	0.0524	1	1	1	1	191	20.2	10.8	0.668
D3ZZM2	Protein Arhgap12 OS=Rattus norvegicus GN=Arhgap12 PE=4 SV=1 - [D3ZZM2_RAT]	0	0.0185	2	1	1	1	813	92.6	7.96	0.668
D4A9C9	Protein Psmd4 OS=Rattus norvegicus GN=Psmd4 PE=4 SV=1 - [D4A9C9_RAT]	180.79	0.2698	3	1	7	18	367	39.3	5.17	0.669
G5B3G2	NEDD8-conjugating enzyme Ubc12 (Fragment) OS=Heterocephalus glaber GN=GW7_16379 PE=3 SV=1 - [G5B3G2_HETGA]	179.52	0.415	2	6	6	22	147	17	5.17	0.669
Q9JHL4-3	Isoform 3 of Drebrin-like protein OS=Rattus norvegicus GN=Dbnl - [DBNL_RAT]	318.49	0.3843	5	11	11	36	432	48.2	4.92	0.669
P52759	Ribonuclease UK114 OS=Rattus norvegicus GN=Hrsp12 PE=1 SV=3 - [UK114_RAT]	342.33	0.7153	2	7	7	28	137	14.3	8.1	0.669
D4A435	Protein Icam5 OS=Rattus norvegicus GN=Icam5 PE=4 SV=1 - [D4A435_RAT]	688.62	0.2203	2	15	15	55	917	96.8	6.2	0.669
B2RYQ5	Enhancer of rudimentary homolog OS=Rattus norvegicus GN=Erh PE=3 SV=1 - [B2RYQ5_RAT]	59.24	0.2692	3	2	2	3	104	12.3	5.92	0.67
D3ZNS1	Pleckstrin homology-like domain family B member 1 OS=Rattus norvegicus GN=Phldb1 PE=4 SV=1 - [D3ZNS1_RAT]	49.93	0.0285	5	2	2	2	1370	149.9	8.94	0.67
G5C2X4	Protein LBH OS=Heterocephalus glaber GN=GW7_01679 PE=4 SV=1 - [G5C2X4_HETGA]	68.3	0.3429	2	2	2	3	105	12.2	4.31	0.67
P07323	Gamma-enolase OS=Rattus norvegicus GN=Eno2 PE=1 SV=2 - [ENOG_RAT]	16963.8	0.712	4	8	21	1255	434	47.1	5.16	0.671
D3ZTF9	Serine/threonine-protein phosphatase OS=Rattus norvegicus GN=Ppp3ca PE=3 SV=1 - [D3ZTF9_RAT]	693.97	0.6164	2	1	21	179	511	57.6	6.3	0.671
O08651	D-3-phosphoglycerate dehydrogenase OS=Rattus norvegicus GN=Phgdh PE=1 SV=3 - [SERA_RAT]	761.49	0.4409	3	9	19	77	533	56.5	6.71	0.671
D4ACS0	Protein phosphatase 1 regulatory subunit 12A OS=Rattus norvegicus GN=Ppp1r12a PE=4 SV=1 - [D4ACS0_RAT]	252.77	0.0802	9	5	6	11	972	108.9	5.59	0.671
P35171	Cytochrome c oxidase subunit 7A2, mitochondrial OS=Rattus norvegicus GN=Cox7a2 PE=1 SV=1 - [CX7A2_RAT]	89.03	0.4096	1	2	2	7	83	9.3	10.27	0.671
F1LQW3	Protein Sfpq (Fragment) OS=Rattus norvegicus GN=Sfpq PE=4 SV=1 - [F1LQW3_RAT]	293.04	0.2888	4	13	14	38	606	65.7	8.81	0.672
D3Z9S8	Protein Wdr72 OS=Rattus norvegicus GN=Wdr72 PE=4 SV=1 - [D3Z9S8_RAT]	32.79	0.0057	3	1	1	3	1051	117.2	6.74	0.672
D3ZFZ3	Protein Wbscr27 OS=Rattus norvegicus GN=Wbscr27 PE=4 SV=1 - [D3ZFZ3_RAT]	38.95	0.0766	2	1	1	1	222	24.2	5.27	0.672
Q63754	Beta-synuclein OS=Rattus norvegicus GN=Sncb PE=1 SV=1 - [SYUB_RAT]	2152.42	0.562	2	5	9	157	137	14.5	4.48	0.672
Q6LDS4	Superoxide dismutase [Cu-Zn] OS=Rattus norvegicus GN=Sod1 PE=2 SV=1 - [Q6LDS4_RAT]	1513.93	0.5263	5	7	7	103	152	15.7	6.35	0.673
D3ZRT4	ADP-sugar pyrophosphatase OS=Rattus norvegicus GN=Nudt5 PE=3 SV=1 - [D3ZRT4_RAT]	35.24	0.0769	2	1	1	2	169	18.6	5.27	0.673
D3ZEB8	40S ribosomal protein S12 OS=Rattus norvegicus PE=3 SV=1 - [D3ZEB8_RAT]	71.34	0.2602	1	1	2	8	123	13.5	6.32	0.673
Q6J4I0	Protein phosphatase 1 regulatory subunit 1B OS=Rattus norvegicus GN=Ppp1r1b PE=2 SV=1 - [PPR1B_RAT]	219.9	0.4341	3	7	7	25	205	22.9	4.6	0.673
D4A4I9	Interleukin 16 (Mapped) OS=Rattus norvegicus GN=Il16 PE=4 SV=1 - [D4A4I9_RAT]	28.65	0.006	2	1	1	1	1323	141.5	7.59	0.673
D3ZCG4	Protein Spag7 OS=Rattus norvegicus GN=Spag7 PE=4 SV=1 - [D3ZCG4_RAT]	45.07	0.2026	1	3	3	4	227	26	7.43	0.673
P07936	Neuromodulin OS=Rattus norvegicus GN=Gap43 PE=1 SV=1 - [NEUM_RAT]	1600.44	0.7168	1	16	16	160	226	23.6	4.7	0.674
Q9Z136	Hamartin OS=Rattus norvegicus GN=Tsc1 PE=1 SV=1 - [TSC1_RAT]	58.1	0.0353	1	3	3	3	1163	128.9	6.32	0.674
Q5PQK2	Fusion, derived from t(12;16) malignant liposarcoma (Human) OS=Rattus norvegicus GN=Fus PE=2 SV=1 - [Q5PQK2_RAT]	167.51	0.1004	4	3	7	30	518	52.6	9.36	0.674
Q5I0D1	Glyoxalase domain-containing protein 4 OS=Rattus norvegicus GN=Glod4 PE=1 SV=1 - [GLOD4_RAT]	169.11	0.4966	3	14	14	41	298	33.2	5.27	0.674
E9PSZ5	Uncharacterized protein OS=Rattus norvegicus PE=4 SV=1 - [E9PSZ5_RAT]	213.19	0.0802	3	3	17	21	4179	459.5	5.26	0.674
F1LWN1	Protein Ncoa7 (Fragment) OS=Rattus norvegicus GN=Ncoa7 PE=4 SV=1 - [F1LWN1_RAT]	0	0.013	1	1	1	1	846	94.7	5.07	0.674
D4AAS9	Dysbindin domain-containing protein 1 OS=Rattus norvegicus GN=Dbndd1 PE=4 SV=1 - [D4AAS9_RAT]	43.68	0.1504	2	1	1	1	113	12.3	5.11	0.674
Q3SWU3	Heterogeneous nuclear ribonucleoprotein D-like OS=Rattus norvegicus GN=Hnrpdl PE=2 SV=1 - [HNRDL_RAT]	158.04	0.2981	6	7	9	30	322	35.3	9.07	0.675
D3ZJ34	Glycylpeptide N-tetradecanoyltransferase OS=Rattus norvegicus GN=Nmt2 PE=3 SV=1 - [D3ZJ34_RAT]	62.28	0.0724	5	1	3	4	497	56.9	8.94	0.675
F1SW39	PC4 and SFRS1 interacting protein 1 OS=Rattus norvegicus GN=SBP75 PE=2 SV=1 - [F1SW39_RAT]	268.94	0.2576	6	1	11	25	528	59.6	9.13	0.675
G3V7L8	ATPase, H+ transporting, V1 subunit E isoform 1, isoform CRA_a OS=Rattus norvegicus GN=Atp6v1e1 PE=3 SV=1 - [G3V7L8_RAT]	2425.26	0.5177	5	13	13	139	226	26.1	8.43	0.676
F1M820	Uncharacterized protein (Fragment) OS=Rattus norvegicus PE=4 SV=1 - [F1M820_RAT]	354.39	0.1434	6	14	14	22	1290	143.3	8.22	0.676
F1M3H8	Uncharacterized protein (Fragment) OS=Rattus norvegicus PE=4 SV=1 - [F1M3H8_RAT]	63.91	0.2216	4	2	4	14	194	20.4	7.85	0.677
F1M5P4	Uncharacterized protein (Fragment) OS=Rattus norvegicus PE=3 SV=1 - [F1M5P4_RAT]	51.03	0.1613	3	1	2	24	310	34.1	8.03	0.677
O35987	NSFL1 cofactor p47 OS=Rattus norvegicus GN=Nsfl1c PE=1 SV=1 - [NSF1C_RAT]	645.22	0.4108	5	11	11	38	370	40.7	5.15	0.677
B0BNF5	Qk protein OS=Rattus norvegicus GN=Qk PE=2 SV=1 - [B0BNF5_RAT]	102.31	0.3231	6	7	7	12	325	36	6.19	0.678
F1LUZ8	Glyceraldehyde-3-phosphate dehydrogenase (Fragment) OS=Rattus norvegicus PE=3 SV=1 - [F1LUZ8_RAT]	636.99	0.1242	14	1	3	64	322	34.7	6.9	0.678
Q6P7Q4	Lactoylglutathione lyase OS=Rattus norvegicus GN=Glo1 PE=1 SV=3 - [LGUL_RAT]	910.69	0.5489	2	11	11	93	184	20.8	5.31	0.678
G5BHY2	Acyl-protein thioesterase 2 OS=Heterocephalus glaber GN=GW7_07492 PE=4 SV=1 - [G5BHY2_HETGA]	275.16	0.3853	2	6	6	28	231	24.7	7.23	0.678
Q99MZ8	LIM and SH3 domain protein 1 OS=Rattus norvegicus GN=Lasp1 PE=1 SV=1 - [LASP1_RAT]	311.83	0.384	4	10	10	38	263	30	7.05	0.678
Q4QQT3	CUGBP Elav-like family member 1 OS=Rattus norvegicus GN=Celf1 PE=2 SV=1 - [CELF1_RAT]	37.42	0.0801	3	2	3	4	487	52.2	8.46	0.678
G5BBZ7	Actin-like protein 6B OS=Heterocephalus glaber GN=GW7_08029 PE=3 SV=1 - [G5BBZ7_HETGA]	61.91	0.0869	2	2	2	5	426	46.9	5.71	0.678
Q76MV3	Cytochrome C oxidase assembly protein COX17 OS=Rattus norvegicus GN=Cox17 PE=2 SV=1 - [Q76MV3_RAT]	42.78	0.254	1	1	1	1	63	6.8	7.69	0.679
P97532	3-mercaptopyruvate sulfurtransferase OS=Rattus norvegicus GN=Mpst PE=1 SV=3 - [THTM_RAT]	119.31	0.3131	1	6	6	18	297	32.9	6.32	0.68
O08557	N(G),N(G)-dimethylarginine dimethylaminohydrolase 1 OS=Rattus norvegicus GN=Ddah1 PE=1 SV=3 - [DDAH1_RAT]	417.43	0.6526	3	12	13	53	285	31.4	6.13	0.68
G3V7K6	Single-stranded DNA-binding protein OS=Rattus norvegicus GN=Ssbp1 PE=3 SV=1 - [G3V7K6_RAT]	241.05	0.4797	5	6	6	16	148	17.2	9.83	0.68
G5CAR8	Gamma-enolase OS=Heterocephalus glaber GN=GW7_12127 PE=3 SV=1 - [G5CAR8_HETGA]	14113.5	0.5991	3	1	15	971	434	47.1	5.11	0.681
F1LRV4	Heat shock 70 kDa protein 4 OS=Rattus norvegicus GN=Hspa4 PE=3 SV=1 - [F1LRV4_RAT]	1411.73	0.6036	1	1	37	143	840	94	5.21	0.681
Q05982	Nucleoside diphosphate kinase A OS=Rattus norvegicus GN=Nme1 PE=1 SV=1 - [NDKA_RAT]	476.4	0.8947	4	7	13	106	152	17.2	6.33	0.681
G5AK48	Vacuolar protein sorting-associated protein 4A (Fragment) OS=Heterocephalus glaber GN=GW7_20943 PE=3 SV=1 - [G5AK48_HETGA]	53.29	0.1462	6	3	6	7	431	48.2	7.8	0.681
B1WC33	CDC42 effector protein (Rho GTPase binding) 4 (Predicted), isoform CRA_a OS=Rattus norvegicus GN=Cdc42ep4 PE=2 SV=1 - [B1WC33_RAT]	281	0.2229	2	5	6	13	350	37.9	5.62	0.681
D3Z8Q0	Protein Rab11fip2 OS=Rattus norvegicus GN=Rab11fip2 PE=4 SV=1 - [D3Z8Q0_RAT]	48.52	0.0756	7	3	3	3	529	60	9.23	0.681
Q5BJN5	Mitochondrial intermembrane space import and assembly protein 40 OS=Rattus norvegicus GN=Chchd4 PE=2 SV=1 - [MIA40_RAT]	48.04	0.3237	2	3	3	4	139	15.5	4.32	0.681
P21913	Succinate dehydrogenase [ubiquinone] iron-sulfur subunit, mitochondrial OS=Rattus norvegicus GN=Sdhb PE=2 SV=2 - [DHSB_RAT]	425.27	0.461	2	13	13	52	282	31.8	8.68	0.682
D4A964	Protein Tial1 OS=Rattus norvegicus GN=Tial1 PE=4 SV=1 - [D4A964_RAT]	77.26	0.0978	4	2	2	4	368	41	8.19	0.682
F1M6D0	Uncharacterized protein (Fragment) OS=Rattus norvegicus GN=LOC100360017 PE=4 SV=1 - [F1M6D0_RAT]	0	0.1048	1	1	1	2	124	14.2	9.33	0.682
O35314	Secretogranin-1 OS=Rattus norvegicus GN=Chgb PE=1 SV=2 - [SCG1_RAT]	95.92	0.0533	1	3	3	6	675	77.5	5.03	0.682
G3V9P0	26S proteasome non-ATPase regulatory subunit 9 OS=Rattus norvegicus GN=Psmd9 PE=4 SV=1 - [G3V9P0_RAT]	49.95	0.3649	5	7	7	16	222	24.8	6.89	0.683
Q6P4Z9	COP9 signalosome complex subunit 8 OS=Rattus norvegicus GN=Cops8 PE=2 SV=1 - [CSN8_RAT]	200.42	0.6172	3	7	7	25	209	23.2	5.2	0.683
B2GV74	Kinesin light chain 2 (Predicted), isoform CRA_b OS=Rattus norvegicus GN=Klc2 PE=2 SV=1 - [B2GV74_RAT]	257.92	0.2878	4	8	13	25	622	68.6	7.03	0.683
P16975	SPARC OS=Rattus norvegicus GN=Sparc PE=1 SV=4 - [SPRC_RAT]	46.2	0.1296	2	3	3	11	301	34.3	4.89	0.684
Q06C60	BolA-like 1 (E. coli) (Predicted) OS=Rattus norvegicus GN=Bola1 PE=2 SV=1 - [Q06C60_RAT]	96.38	0.2117	2	2	2	5	137	14.4	9.2	0.684
P20767	Ig lambda-2 chain C region OS=Rattus norvegicus PE=4 SV=1 - [LAC2_RAT]	120.9	0.1923	1	1	1	2	104	11.3	5.99	0.684
G3V9X6	DNA repair protein RAD50 OS=Rattus norvegicus GN=Rad50 PE=4 SV=1 - [G3V9X6_RAT]	0	0.0137	1	1	1	1	1312	153.7	6.98	0.684
D3ZYW2	Protein Hnrph1 OS=Rattus norvegicus GN=Hnrph1 PE=4 SV=1 - [D3ZYW2_RAT]	371.71	0.296	8	2	9	38	429	47	6.34	0.685
P70582	Nuclear pore complex protein Nup54 OS=Rattus norvegicus GN=Nup54 PE=1 SV=1 - [NUP54_RAT]	26.02	0.0667	2	2	2	2	510	55.7	7.02	0.685
G5BX47	Nuclear ubiquitous casein and cyclin-dependent kinases substrate (Fragment) OS=Heterocephalus glaber GN=GW7_13772 PE=4 SV=1 - [G5BX47_HETGA]	134.86	0.1224	2	3	3	5	237	26.5	5	0.685
D4A3M7	Uncharacterized protein OS=Rattus norvegicus PE=4 SV=1 - [D4A3M7_RAT]	29.81	0.0464	1	1	1	1	431	47.7	4.54	0.685
E2S0E7	Glyceraldehyde-3-phosphate dehydrogenase (Fragment) OS=Heterocephalus glaber GN=GAPDH PE=2 SV=1 - [E2S0E7_HETGA]	13089.7	0.72	34	3	12	804	225	23.6	8.25	0.686
P50430	Arylsulfatase B OS=Rattus norvegicus GN=Arsb PE=2 SV=2 - [ARSB_RAT]	29.29	0.1383	2	7	7	12	528	58.9	6.6	0.687
G5AYH1	Neuroblast differentiation-associated protein AHNAK OS=Heterocephalus glaber GN=GW7_01765 PE=4 SV=1 - [G5AYH1_HETGA]	93.83	0.0443	1	1	4	6	2955	314.2	6.37	0.687
B5DF65	Biliverdin reductase B (Flavin reductase (NADPH)) OS=Rattus norvegicus GN=LOC681468 PE=2 SV=1 - [B5DF65_RAT]	815.31	0.801	2	11	11	70	206	22.1	6.8	0.687
D3ZFE9	Protein Mrpl1 OS=Rattus norvegicus GN=Mrpl1 PE=4 SV=1 - [D3ZFE9_RAT]	51.64	0.0777	4	1	1	1	309	34.7	9.32	0.687
F1LTJ5	Uncharacterized protein (Fragment) OS=Rattus norvegicus PE=4 SV=1 - [F1LTJ5_RAT]	311.85	0.0702	3	14	14	23	3492	375	6.27	0.687
P28841	Neuroendocrine convertase 2 OS=Rattus norvegicus GN=Pcsk2 PE=1 SV=1 - [NEC2_RAT]	34.04	0.0597	1	3	3	4	637	70.7	6.34	0.687
Q4L1J4-2	Isoform 2 of Membrane-associated guanylate kinase, WW and PDZ domain-containing protein 1 OS=Rattus norvegicus GN=Magi1 - [MAGI1_RAT]	34.87	0.0394	4	3	3	4	1016	110.5	5.52	0.687
D3ZT16	Protein Map6d1 OS=Rattus norvegicus GN=Map6d1 PE=4 SV=1 - [D3ZT16_RAT]	73.74	0.3717	1	4	4	6	191	20.4	9.88	0.687
P17764	Acetyl-CoA acetyltransferase, mitochondrial OS=Rattus norvegicus GN=Acat1 PE=1 SV=1 - [THIL_RAT]	1161.18	0.5448	2	17	17	106	424	44.7	8.76	0.688
D4A8D5	Filamin, beta (Predicted) OS=Rattus norvegicus GN=Flnb PE=4 SV=1 - [D4A8D5_RAT]	183.81	0.0357	3	5	6	9	2578	275.1	5.73	0.688
D3ZX62	Protein Atxn2l OS=Rattus norvegicus GN=Atxn2l PE=4 SV=1 - [D3ZX62_RAT]	41.85	0.0686	4	6	6	8	1049	110.7	8.85	0.688
D3Z8T3	RNA binding protein fox-1 homolog OS=Rattus norvegicus GN=A2bp1 PE=3 SV=1 - [D3Z8T3_RAT]	59.44	0.1164	13	2	3	8	378	40.6	6.54	0.688
P36202	PDZ and LIM domain protein 4 OS=Rattus norvegicus GN=Pdlim4 PE=2 SV=2 - [PDLI4_RAT]	0	0.1182	1	3	3	3	330	35.5	8.25	0.688
F1LRE1	Glutathione reductase (Fragment) OS=Rattus norvegicus GN=Gsr PE=3 SV=1 - [F1LRE1_RAT]	204.26	0.3636	5	9	9	17	451	48.7	7.75	0.689
Q6RJR6	Reticulon-3 OS=Rattus norvegicus GN=Rtn3 PE=1 SV=1 - [RTN3_RAT]	751.5	0.2947	11	19	21	59	940	101.5	5.11	0.689
P37285-3	Isoform B of Kinesin light chain 1 OS=Rattus norvegicus GN=Klc1 - [KLC1_RAT]	129.29	0.3702	12	1	15	21	551	62.7	6.11	0.689
Q4KM41	Ewing sarcoma breakpoint region 1 OS=Rattus norvegicus GN=Ewsr1 PE=2 SV=1 - [Q4KM41_RAT]	35.14	0.0726	6	2	2	5	317	33.1	9.91	0.689
F1LRT5	Bis(5'-adenosyl)-triphosphatase OS=Rattus norvegicus GN=Fhit PE=4 SV=1 - [F1LRT5_RAT]	150.58	0.26	3	3	3	10	150	17.4	6.64	0.689
Q4V8A7	Atp8b2 protein OS=Rattus norvegicus GN=Ubap2l PE=2 SV=1 - [Q4V8A7_RAT]	68.14	0.1517	4	4	4	7	580	62	6.89	0.69
D3ZQJ4	Protein Agfg2 OS=Rattus norvegicus GN=Agfg2 PE=4 SV=1 - [D3ZQJ4_RAT]	55.31	0.1418	4	3	3	5	282	30	9.04	0.69
D3ZHL1	Protein Ksr1 OS=Rattus norvegicus GN=Ksr1 PE=4 SV=1 - [D3ZHL1_RAT]	113.38	0.0255	2	2	2	4	864	95.8	8.54	0.691
F1LT49	Protein Lrrc47 (Fragment) OS=Rattus norvegicus GN=Lrrc47 PE=4 SV=1 - [F1LT49_RAT]	176.87	0.1876	1	8	8	17	581	63.6	8.24	0.691
D4A2N8	Ataxin 2 (Predicted) OS=Rattus norvegicus GN=Atxn2 PE=4 SV=1 - [D4A2N8_RAT]	41.55	0.0827	5	2	2	2	399	42.4	10.11	0.691
Q6AYZ8	5'-AMP-activated protein kinase subunit beta-2 OS=Rattus norvegicus GN=Prkab2 PE=2 SV=1 - [Q6AYZ8_RAT]	27.38	0.067	4	1	1	1	179	19.7	5.57	0.691
P13086	Succinyl-CoA ligase [ADP/GDP-forming] subunit alpha, mitochondrial OS=Rattus norvegicus GN=Suclg1 PE=2 SV=2 - [SUCA_RAT]	599	0.578	3	12	12	75	346	36.1	9.48	0.692
F1M853	Protein Rrbp1 (Fragment) OS=Rattus norvegicus GN=Rrbp1 PE=4 SV=1 - [F1M853_RAT]	140.01	0.0921	3	9	9	11	1324	143.2	8.97	0.692
Q5FWY5	AH receptor-interacting protein OS=Rattus norvegicus GN=Aip PE=1 SV=1 - [AIP_RAT]	88.01	0.2758	1	7	7	12	330	37.6	6.54	0.692
P97534	Peptidyl-prolyl cis-trans isomerase FKBP1B OS=Rattus norvegicus GN=Fkbp1b PE=1 SV=3 - [FKB1B_RAT]	124.96	0.25	1	2	2	5	108	11.8	8.47	0.692
D3ZZS4	Membrane-associated guanylate kinase, WW and PDZ domain-containing protein 2 OS=Rattus norvegicus GN=Magi2 PE=4 SV=1 - [D3ZZS4_RAT]	123.82	0.0727	8	5	5	7	1100	121.1	5.94	0.692
D4AB07	PEST proteolytic signal-containing nuclear protein OS=Rattus norvegicus GN=Pcnp PE=4 SV=1 - [D4AB07_RAT]	0	0.0843	2	1	1	1	178	19	7.49	0.693
P50408	V-type proton ATPase subunit F OS=Rattus norvegicus GN=Atp6v1f PE=1 SV=1 - [VATF_RAT]	1080.22	0.6891	3	6	6	76	119	13.4	5.82	0.693
G5CAX4	Heat shock cognate 71 kDa protein OS=Heterocephalus glaber GN=GW7_21369 PE=3 SV=1 - [G5CAX4_HETGA]	673.11	0.2073	3	1	10	83	521	57.6	5.99	0.693
F1LXQ7	Protein Arhgap21 (Fragment) OS=Rattus norvegicus GN=Arhgap21 PE=4 SV=1 - [F1LXQ7_RAT]	72.54	0.0587	3	8	9	14	1925	212.7	7.97	0.693
Q1EG89	Myocardial ischemic preconditioning associated protein 7 OS=Rattus norvegicus GN=Pxn PE=2 SV=1 - [Q1EG89_RAT]	60.24	0.0628	4	2	2	2	557	60.9	6.3	0.693
G5ARZ3	U2 small nuclear ribonucleoprotein A (Fragment) OS=Heterocephalus glaber GN=GW7_19284 PE=4 SV=1 - [G5ARZ3_HETGA]	82.11	0.2143	3	3	3	4	210	23.3	9.76	0.694
P39069	Adenylate kinase isoenzyme 1 OS=Rattus norvegicus GN=Ak1 PE=1 SV=3 - [KAD1_RAT]	1474.35	0.5773	1	12	15	121	194	21.6	7.9	0.694
P70587-4	Isoform 4 of Leucine-rich repeat-containing protein 7 OS=Rattus norvegicus GN=Lrrc7 - [LRRC7_RAT]	154.53	0.12	31	11	11	14	1450	162.4	6.65	0.694
Q6IRK8	Spna2 protein OS=Rattus norvegicus GN=Sptan1 PE=2 SV=1 - [Q6IRK8_RAT]	10843.7	0.6986	3	1	156	882	2452	282.2	5.31	0.695
Q38PG2	AHNAK 1 (Fragment) OS=Rattus norvegicus GN=Ahnak PE=2 SV=1 - [Q38PG2_RAT]	197.9	0.5216	3	2	7	19	301	32.6	6.06	0.695
F1LU52	Uncharacterized protein (Fragment) OS=Rattus norvegicus PE=4 SV=1 - [F1LU52_RAT]	135.08	0.0389	11	13	16	22	5328	607.8	5.77	0.695
D4A1G8	Uncharacterized protein OS=Rattus norvegicus PE=4 SV=1 - [D4A1G8_RAT]	246.74	0.1683	3	16	17	24	1575	171.6	6.73	0.695
G5BKJ3	F-box only protein 3 OS=Heterocephalus glaber GN=GW7_18982 PE=4 SV=1 - [G5BKJ3_HETGA]	40.83	0.0369	2	1	1	2	461	53.5	5	0.695
Q5EB89	Bckdha protein (Fragment) OS=Rattus norvegicus GN=Bckdha PE=2 SV=1 - [Q5EB89_RAT]	76.58	0.25	4	5	5	8	328	37.3	6.86	0.696
F1LSL6	Disks large-associated protein 2 (Fragment) OS=Rattus norvegicus GN=Dlgap2 PE=4 SV=1 - [F1LSL6_RAT]	82.97	0.0719	4	3	5	10	1002	112.9	7.25	0.696
Q499Q2	Protein Tpd52l1 OS=Rattus norvegicus GN=Tpd52l1 PE=2 SV=1 - [Q499Q2_RAT]	92.03	0.2883	2	4	4	5	163	18.3	6.4	0.696
D3ZQ75	Protein Wnk2 OS=Rattus norvegicus GN=Wnk2 PE=4 SV=1 - [D3ZQ75_RAT]	90.21	0.0244	5	2	2	2	2006	213.1	6.15	0.697
B0BN63	LOC681996 protein OS=Rattus norvegicus GN=LOC681996 PE=2 SV=1 - [B0BN63_RAT]	417.26	0.3018	3	8	8	30	338	38.1	5.53	0.697
F1LU97	Uncharacterized protein (Fragment) OS=Rattus norvegicus GN=RGD1566017 PE=4 SV=1 - [F1LU97_RAT]	29.6	0.011	2	1	1	1	1185	130.7	6.79	0.697
B2GUV5	ATPase, H transporting, lysosomal V1 subunit G1 OS=Rattus norvegicus GN=Atp6v1g1 PE=4 SV=1 - [B2GUV5_RAT]	25.28	0.2966	1	1	1	2	118	13.7	7.28	0.697
Q9JKC9-3	Isoform 3 of Synergin gamma OS=Rattus norvegicus GN=Synrg - [SYNRG_RAT]	89.98	0.0984	8	9	9	11	1138	121.8	5.01	0.698
Q920J4	Thioredoxin-like protein 1 OS=Rattus norvegicus GN=Txnl1 PE=1 SV=3 - [TXNL1_RAT]	237.2	0.6955	3	13	13	40	289	32.2	4.96	0.699
D3ZLX7	Glyceraldehyde-3-phosphate dehydrogenase OS=Rattus norvegicus PE=3 SV=1 - [D3ZLX7_RAT]	31.04	0.0579	3	1	2	6	311	33.8	7.61	0.699
Q5XIJ6	BRISC and BRCA1-A complex member 1 OS=Rattus norvegicus GN=Babam1 PE=2 SV=1 - [BABA1_RAT]	55.04	0.0569	1	1	1	1	334	36.9	4.55	0.699
F1LR71	Protein Aspscr1 OS=Rattus norvegicus GN=Aspscr1 PE=4 SV=1 - [F1LR71_RAT]	64.65	0.154	2	4	4	6	448	49.1	8.48	0.699
B2RZ27	Protein Sh3bgrl3 OS=Rattus norvegicus GN=Sh3bgrl3 PE=4 SV=1 - [B2RZ27_RAT]	85.72	0.3118	2	3	3	9	93	10.5	5.14	0.699
F1LNZ5	Gamma-aminobutyric acid receptor subunit alpha-3 OS=Rattus norvegicus GN=Gabra3 PE=3 SV=1 - [F1LNZ5_RAT]	36.59	0.0236	3	1	1	1	381	43.2	7.31	0.699
F1LS79	Uncharacterized protein OS=Rattus norvegicus GN=Cspg4 PE=4 SV=1 - [F1LS79_RAT]	36.97	0.0159	2	2	2	2	2326	251.9	5.48	0.7
P97603	Neogenin (Fragment) OS=Rattus norvegicus GN=Neo1 PE=2 SV=1 - [NEO1_RAT]	42.06	0.0254	4	2	2	3	1377	150.5	6.27	0.7
D3ZW55	Inosine triphosphate pyrophosphatase OS=Rattus norvegicus GN=Itpa PE=3 SV=1 - [ITPA_RAT]	383.5	0.5707	2	7	7	31	198	21.9	5.66	0.701
Q499S6	Cathepsin F OS=Rattus norvegicus GN=Ctsf PE=2 SV=1 - [Q499S6_RAT]	59.07	0.0368	1	1	1	4	462	51.8	6.21	0.701
Q4KM38	FUS interacting protein (Serine-arginine rich) 1 OS=Rattus norvegicus GN=Srsf10 PE=2 SV=1 - [Q4KM38_RAT]	63.05	0.1646	4	2	2	7	164	20	10.51	0.701
G5AKP1	Coiled-coil domain-containing protein 40 (Fragment) OS=Heterocephalus glaber GN=GW7_12724 PE=4 SV=1 - [G5AKP1_HETGA]	51.93	0.0094	1	1	1	2	956	110.2	6.15	0.701
D4A5P9	Immunoglobulin superfamily member 1 OS=Rattus norvegicus GN=Igsf1 PE=4 SV=1 - [D4A5P9_RAT]	45.39	0.0197	3	1	1	1	762	86.2	7.09	0.701
Q5EB49	Enolase 1, (Alpha) OS=Rattus norvegicus GN=Eno1 PE=2 SV=1 - [Q5EB49_RAT]	14400.7	0.6613	11	12	24	874	434	47.1	6.57	0.702
Q9JLP1	KH domain-containing, RNA-binding, signal transduction-associated protein 3 OS=Rattus norvegicus GN=Khdrbs3 PE=1 SV=1 - [KHDR3_RAT]	35.59	0.0751	7	1	3	7	346	38.8	8.1	0.702
P27321-6	Isoform 6 of Calpastatin OS=Rattus norvegicus GN=Cast - [ICAL_RAT]	102.04	0.1017	12	5	5	8	639	69.1	5.01	0.703
Q812D3	Peptidyl-prolyl cis-trans isomerase-like 3 OS=Rattus norvegicus GN=Ppil3 PE=2 SV=1 - [PPIL3_RAT]	46.06	0.118	1	1	1	1	161	18.1	6.79	0.703
D4A0X3	Lysophosphatidylcholine acyltransferase 2B OS=Rattus norvegicus GN=LOC100364240 PE=4 SV=1 - [D4A0X3_RAT]	45.92	0.0548	2	3	3	5	967	103.5	8.66	0.703
G5BHK1	RING finger protein 214 OS=Heterocephalus glaber GN=GW7_18645 PE=4 SV=1 - [G5BHK1_HETGA]	171.64	0.0824	1	1	5	7	704	77.8	6.55	0.703
P97685	Neurofascin OS=Rattus norvegicus GN=Nfasc PE=1 SV=2 - [NFASC_RAT]	1205.92	0.3234	1	1	30	133	1240	137.9	6.13	0.704
Q4KLG9	AN1-type zinc finger protein 2B OS=Rattus norvegicus GN=Zfand2b PE=2 SV=1 - [ZFN2B_RAT]	37.8	0.1284	2	2	2	3	257	27.9	6.98	0.704
F1M1S1	Ubiquitin carboxyl-terminal hydrolase (Fragment) OS=Rattus norvegicus GN=Usp10 PE=3 SV=1 - [F1M1S1_RAT]	74.37	0.0214	2	1	1	2	794	87.2	5.17	0.704
Q68FS4-2	Isoform 2 of Cytosol aminopeptidase OS=Rattus norvegicus GN=Lap3 - [AMPL_RAT]	611.03	0.5492	5	19	19	60	488	52.7	6.64	0.705
Q5XIM5	Protein CDV3 homolog OS=Rattus norvegicus GN=Cdv3 PE=2 SV=1 - [CDV3_RAT]	50.59	0.3898	5	5	5	7	236	24.3	5.86	0.705
F8WFT3	NADPH:adrenodoxin oxidoreductase, mitochondrial OS=Rattus norvegicus GN=Fdxr PE=3 SV=1 - [F8WFT3_RAT]	128.87	0.1197	2	4	4	11	493	54.2	9.23	0.705
D3ZUD3	Protein Wipf2 OS=Rattus norvegicus GN=Wipf2 PE=4 SV=1 - [D3ZUD3_RAT]	0	0.05	2	2	2	2	440	46.3	10.99	0.705
F1M3R5	Uncharacterized protein (Fragment) OS=Rattus norvegicus GN=Pkp4 PE=4 SV=1 - [F1M3R5_RAT]	85.49	0.0695	5	5	7	11	1122	124.2	9.14	0.705
P60841	Alpha-endosulfine OS=Rattus norvegicus GN=Ensa PE=1 SV=1 - [ENSA_RAT]	460.55	0.5868	2	6	7	45	121	13.3	7.24	0.706
G5AL24	Microtubule-associated protein OS=Heterocephalus glaber GN=GW7_13401 PE=4 SV=1 - [G5AL24_HETGA]	3111.13	0.1907	1	3	28	225	1809	197.1	4.89	0.706
D3ZLX2	Protein RGD1311783 OS=Rattus norvegicus GN=RGD1311783 PE=4 SV=1 - [D3ZLX2_RAT]	0	0.283	1	2	2	3	106	11.7	6.79	0.706
Q4FZT0	Stomatin-like protein 2 OS=Rattus norvegicus GN=Stoml2 PE=1 SV=1 - [STML2_RAT]	726.45	0.3909	3	10	10	34	353	38.4	8.63	0.707
D4A830	Protein Ppa2 OS=Rattus norvegicus GN=Ppa2 PE=4 SV=1 - [D4A830_RAT]	204.22	0.3	1	8	8	19	330	37.8	7.17	0.707
F1LM72	Protein Ptprd (Fragment) OS=Rattus norvegicus GN=Ptprd PE=4 SV=1 - [F1LM72_RAT]	126.62	0.197	13	11	16	34	1386	156.2	6.51	0.707
G3V6S3	RCG28015, isoform CRA_b OS=Rattus norvegicus GN=Calu PE=4 SV=1 - [G3V6S3_RAT]	67.61	0.2	4	4	4	6	315	37	4.67	0.708
F1LQI1	Hydroxyacylglutathione hydrolase OS=Rattus norvegicus GN=Hagh PE=3 SV=1 - [F1LQI1_RAT]	62.23	0.2077	3	5	5	15	260	28.9	7.12	0.708
D3ZLK9	ATP-dependent (S)-NAD(P)H-hydrate dehydratase OS=Rattus norvegicus GN=Carkd PE=3 SV=1 - [D3ZLK9_RAT]	89.76	0.2446	3	5	5	10	327	34.9	7.94	0.709
G3V829	Protein Fubp3 OS=Rattus norvegicus GN=Fubp3 PE=4 SV=1 - [G3V829_RAT]	43.9	0.0685	2	3	4	5	569	61.4	8.06	0.709
Q5XHX3	Enabled homolog (Drosophila) OS=Rattus norvegicus GN=Enah PE=2 SV=1 - [Q5XHX3_RAT]	160.54	0.1312	5	4	4	8	526	58.8	8	0.709
Q4KLL0	Transcription elongation factor A protein 1 OS=Rattus norvegicus GN=Tcea1 PE=2 SV=1 - [TCEA1_RAT]	119.91	0.3887	3	8	8	12	301	33.9	8.38	0.709
F1M7S2	Proteasome inhibitor PI31 subunit OS=Rattus norvegicus GN=Psmf1 PE=4 SV=1 - [F1M7S2_RAT]	35.33	0.0775	3	2	2	2	271	29.9	5.36	0.709
F1LLV7	Alpha-synuclein OS=Rattus norvegicus GN=Snca PE=4 SV=1 - [F1LLV7_RAT]	3350.93	0.6833	6	6	9	224	120	12.2	9.03	0.709
G5BW97	Profilin OS=Heterocephalus glaber GN=GW7_04611 PE=3 SV=1 - [G5BW97_HETGA]	173.72	0.5429	1	1	5	28	140	14.9	8.28	0.71
H7C5X0	Sulfurtransferase OS=Rattus norvegicus GN=Tst PE=4 SV=1 - [H7C5X0_RAT]	175.68	0.2331	3	7	7	25	296	33.3	7.85	0.71
P19804	Nucleoside diphosphate kinase B OS=Rattus norvegicus GN=Nme2 PE=1 SV=1 - [NDKB_RAT]	648.16	0.7961	4	5	11	149	152	17.3	7.44	0.711
Q5I0L4	Cytosolic Fe-S cluster assembly factor NUBP1 OS=Rattus norvegicus GN=Nubp1 PE=2 SV=1 - [NUBP1_RAT]	71.15	0.1094	1	2	2	3	320	34	6.07	0.711
E9PT03	Protein Chchd2 OS=Rattus norvegicus GN=Chchd2 PE=4 SV=1 - [E9PT03_RAT]	72.72	0.2468	3	2	2	4	154	15.8	9.33	0.711
G5AJS3	ELAV-like protein 3 (Fragment) OS=Heterocephalus glaber GN=GW7_01727 PE=4 SV=1 - [G5AJS3_HETGA]	97.08	0.1366	1	1	4	9	344	36.8	8.47	0.711
O88954	MAGUK p55 subfamily member 3 OS=Rattus norvegicus GN=Mpp3 PE=1 SV=3 - [MPP3_RAT]	184.64	0.1419	3	6	6	12	585	66.5	6.51	0.711
P18437	Non-histone chromosomal protein HMG-17 OS=Rattus norvegicus GN=Hmgn2 PE=1 SV=2 - [HMGN2_RAT]	0	0.1333	1	1	1	2	90	9.4	9.88	0.711
F1M0N1	Protein Abl2 (Fragment) OS=Rattus norvegicus GN=Abl2 PE=4 SV=1 - [F1M0N1_RAT]	38.78	0.0212	2	1	1	1	660	70	9.48	0.711
B2RZ08	Protein RGD1563325 OS=Rattus norvegicus GN=RGD1563325 PE=4 SV=1 - [B2RZ08_RAT]	52.83	0.4087	3	3	3	3	115	11.5	9.32	0.712
Q5RJR9	Serine (Or cysteine) proteinase inhibitor, clade H, member 1, isoform CRA_b OS=Rattus norvegicus GN=Serpinh1 PE=2 SV=1 - [Q5RJR9_RAT]	224.88	0.2902	3	8	8	18	417	46.5	8.82	0.712
Q5U2R0	Methionine adenosyltransferase 2 subunit beta OS=Rattus norvegicus GN=Mat2b PE=2 SV=1 - [MAT2B_RAT]	101.11	0.1347	4	4	4	8	334	37.4	6.95	0.712
D3ZVP2	Protein Tpd52 OS=Rattus norvegicus GN=Tpd52 PE=4 SV=1 - [D3ZVP2_RAT]	189.38	0.4413	10	10	10	35	247	26.9	4.96	0.712
B2RYF7	WAS protein family homolog 1 OS=Rattus norvegicus GN=Wash1 PE=2 SV=1 - [WASH1_RAT]	102.79	0.1263	3	2	2	2	475	51.3	5.52	0.712
O70143-2	Isoform p52 of SHC-transforming protein 3 OS=Rattus norvegicus GN=Shc3 - [SHC3_RAT]	68.92	0.116	4	3	3	3	474	52.1	7.3	0.712
D4ABK7	Heterogeneous nuclear ribonucleoprotein H3 (2H9) (Predicted), isoform CRA_c OS=Rattus norvegicus GN=Hnrnph3 PE=4 SV=1 - [D4ABK7_RAT]	0	0.1358	2	3	4	5	346	36.8	6.87	0.713
P07895	Superoxide dismutase [Mn], mitochondrial OS=Rattus norvegicus GN=Sod2 PE=1 SV=2 - [SODM_RAT]	1418.5	0.518	3	10	10	177	222	24.7	8.81	0.713
G3V864	Lipid phosphate phosphatase-related protein type 4 OS=Rattus norvegicus GN=Lppr4 PE=4 SV=1 - [G3V864_RAT]	108.65	0.0561	3	3	3	4	766	83.3	8.84	0.713
F1LP08	Pyrroline-5-carboxylate reductase 3 OS=Rattus norvegicus GN=Pycrl PE=4 SV=1 - [F1LP08_RAT]	103.69	0.2664	4	5	5	8	274	28.8	7.06	0.713
G3V8R0	Protein RGD1311703 OS=Rattus norvegicus GN=RGD1311703 PE=4 SV=1 - [G3V8R0_RAT]	79.96	0.1271	1	1	1	2	181	19.9	4.84	0.713
D3ZCE6	Protein Tceal3 OS=Rattus norvegicus GN=LOC679974 PE=4 SV=1 - [D3ZCE6_RAT]	43.72	0.1357	1	3	3	6	199	22.3	5.52	0.713
P31647	Sodium- and chloride-dependent GABA transporter 3 OS=Rattus norvegicus GN=Slc6a11 PE=2 SV=1 - [S6A11_RAT]	161.94	0.11	3	7	7	23	627	69.9	6.98	0.713
F1M4L7	Protein Spats2 (Fragment) OS=Rattus norvegicus GN=Spats2 PE=4 SV=1 - [F1M4L7_RAT]	45.2	0.0389	2	1	1	1	360	39	6.95	0.713
G5BB78	Citrate synthase (Fragment) OS=Heterocephalus glaber GN=GW7_15757 PE=3 SV=1 - [G5BB78_HETGA]	1657.91	0.404	3	2	16	172	453	50.4	8.06	0.714
F1LS31	Caskin-1 OS=Rattus norvegicus GN=Caskin1 PE=4 SV=1 - [F1LS31_RAT]	304.94	0.2301	5	22	22	35	1430	150.2	9.14	0.714
G5C9G0	Excitatory amino acid transporter 1 OS=Heterocephalus glaber GN=GW7_08002 PE=4 SV=1 - [G5C9G0_HETGA]	2273.97	0.1531	3	1	5	82	542	59.4	7.84	0.714
F1MA98	Protein Tpr OS=Rattus norvegicus GN=Tpr PE=4 SV=1 - [F1MA98_RAT]	35.22	0.0182	2	3	3	3	2360	267.1	5	0.714
F1LPE9	ELKS/Rab6-interacting/CAST family member 1 OS=Rattus norvegicus GN=Erc1 PE=4 SV=1 - [F1LPE9_RAT]	128.39	0.1456	6	7	13	18	948	108.8	6.61	0.714
Q3ZB99	Tight junction protein 2 OS=Rattus norvegicus GN=Tjp2 PE=2 SV=1 - [Q3ZB99_RAT]	60.75	0.0722	6	8	8	11	1164	131.3	6.73	0.715
G5C1B9	Mitochondrial import inner membrane translocase subunit Tim8 A OS=Heterocephalus glaber GN=GW7_02514 PE=4 SV=1 - [G5C1B9_HETGA]	213.2	0.3854	7	3	3	12	96	11	4.84	0.715
G5C3G4	U6 snRNA-associated Sm-like protein LSm2 (Fragment) OS=Heterocephalus glaber GN=GW7_04794 PE=4 SV=1 - [G5C3G4_HETGA]	82.37	0.2021	2	1	1	4	94	10.7	6.52	0.715
D3ZYL4	Mitochondrial ribosomal protein L50 (Predicted) OS=Rattus norvegicus GN=Mrpl50 PE=4 SV=1 - [D3ZYL4_RAT]	0	0.0755	1	1	1	1	159	18.3	9	0.715
D4ADR6	Syntaphilin OS=Rattus norvegicus GN=Snph PE=4 SV=1 - [D4ADR6_RAT]	271.24	0.3312	4	10	10	29	468	50.9	5.88	0.715
F1LYJ5	Uncharacterized protein (Fragment) OS=Rattus norvegicus PE=4 SV=1 - [F1LYJ5_RAT]	96.35	0.0542	3	1	1	3	240	25.6	4.89	0.715
G5BA28	ELAV-like protein 2 OS=Heterocephalus glaber GN=GW7_06083 PE=4 SV=1 - [G5BA28_HETGA]	148.62	0.2455	4	2	7	18	387	42.4	9.04	0.716
D3ZW56	Neurofascin OS=Rattus norvegicus GN=Nfasc PE=4 SV=1 - [D3ZW56_RAT]	1092.51	0.3701	5	5	34	135	1189	133.7	6.79	0.716
P37805	Transgelin-3 OS=Rattus norvegicus GN=Tagln3 PE=1 SV=2 - [TAGL3_RAT]	1540.46	0.6734	3	11	12	113	199	22.5	7.33	0.716
F1LXA0	Protein Ndufa12 (Fragment) OS=Rattus norvegicus GN=Ndufa12 PE=4 SV=1 - [F1LXA0_RAT]	174.17	0.5811	3	7	7	27	148	17.6	9.8	0.716
D3ZXH5	Protein Thoc4 OS=Rattus norvegicus GN=Thoc4 PE=4 SV=1 - [D3ZXH5_RAT]	56.5	0.2344	3	4	4	4	256	27	11.15	0.717
D3ZUL3	Protein Col6a1 OS=Rattus norvegicus GN=Col6a1 PE=4 SV=1 - [D3ZUL3_RAT]	55.41	0.0302	1	2	2	2	1025	108.7	5.36	0.717
G5C5B2	Regulator of nonsense transcripts 1 OS=Heterocephalus glaber GN=GW7_11669 PE=4 SV=1 - [G5C5B2_HETGA]	119.6	0.0637	2	4	4	7	1068	118	7.05	0.717
D3Z8H6	Protein Cytsb OS=Rattus norvegicus GN=Cytsb PE=4 SV=1 - [D3Z8H6_RAT]	57.88	0.0839	4	6	6	8	1001	111.3	6.14	0.717
D4A7H4	Protein Tia1 OS=Rattus norvegicus GN=Tia1 PE=4 SV=1 - [D4A7H4_RAT]	61.92	0.0641	4	1	1	1	281	31	8.84	0.717
F1LTE0	Protein Tanc2 (Fragment) OS=Rattus norvegicus GN=Tanc2 PE=4 SV=1 - [F1LTE0_RAT]	26.14	0.025	4	3	3	3	1922	212.2	7.93	0.717
O35430	Amyloid beta A4 precursor protein-binding family A member 1 OS=Rattus norvegicus GN=Apba1 PE=1 SV=1 - [APBA1_RAT]	87.69	0.0954	3	4	6	10	839	92.6	4.88	0.717
D4A197	Methylmalonyl CoA epimerase (Predicted), isoform CRA_d OS=Rattus norvegicus GN=Mcee PE=4 SV=1 - [D4A197_RAT]	100.65	0.4101	2	4	4	8	178	18.8	8.82	0.717
Q5XWE9	FE65 (Fragment) OS=Rattus rattus PE=2 SV=1 - [Q5XWE9_RATRT]	0	0.0284	5	1	1	1	668	73.6	4.73	0.717
F1LZX9	Uncharacterized protein (Fragment) OS=Rattus norvegicus PE=3 SV=1 - [F1LZX9_RAT]	87.04	0.112	3	8	8	14	982	108.9	5.62	0.718
Q6AY21	GTPase activating protein (SH3 domain) binding protein 2 OS=Rattus norvegicus GN=G3bp2 PE=2 SV=1 - [Q6AY21_RAT]	82.06	0.2784	4	7	8	18	449	50.7	5.43	0.718
D3ZL93	Band 4.1-like protein 1 OS=Rattus norvegicus GN=Epb41l1 PE=4 SV=1 - [D3ZL93_RAT]	1266.66	0.2495	9	27	29	151	1551	171	5.34	0.718
O88794	Pyridoxine-5'-phosphate oxidase OS=Rattus norvegicus GN=Pnpo PE=1 SV=1 - [PNPO_RAT]	90.52	0.5096	2	9	10	26	261	30.2	8.41	0.718
F1LUC1	Protein Fam13c1 (Fragment) OS=Rattus norvegicus GN=Fam13c PE=4 SV=1 - [F1LUC1_RAT]	41.09	0.0403	2	1	1	1	496	55.3	6.55	0.718
D3ZDS1	Uncharacterized protein OS=Rattus norvegicus PE=3 SV=1 - [D3ZDS1_RAT]	1191.06	0.3013	20	2	7	157	302	32.7	6.54	0.719
Q6P9U2	Similar to RIKEN cDNA 2410002F23 OS=Rattus norvegicus GN=Fv1 PE=2 SV=1 - [Q6P9U2_RAT]	52.32	0.0526	2	1	1	1	247	28	5.85	0.719
D4A7U1	Protein Zyx OS=Rattus norvegicus GN=Zyx PE=4 SV=1 - [D4A7U1_RAT]	144.91	0.156	3	5	5	9	564	60.3	6.47	0.719
Q6AYQ8	Acylpyruvase FAHD1, mitochondrial OS=Rattus norvegicus GN=Fahd1 PE=2 SV=1 - [FAHD1_RAT]	147.64	0.3213	2	5	5	10	221	24.5	7.74	0.719
F1M0D4	Cell surface glycoprotein MUC18 (Fragment) OS=Rattus norvegicus GN=Mcam PE=4 SV=1 - [F1M0D4_RAT]	42.74	0.0801	4	3	3	5	587	64.6	5.91	0.719
G5C7K5	Ubiquitin-fold modifier 1 (Fragment) OS=Heterocephalus glaber GN=GW7_14988 PE=4 SV=1 - [G5C7K5_HETGA]	28.53	0.5952	3	3	3	7	84	9	9.31	0.719
D4A6L0	Probable G-protein coupled receptor 158 OS=Rattus norvegicus GN=Gpr158 PE=3 SV=1 - [GP158_RAT]	375.92	0.2063	2	17	17	34	1202	134.4	8.03	0.719
G5BAF6	Lin-7-like protein B OS=Heterocephalus glaber GN=GW7_13614 PE=4 SV=1 - [G5BAF6_HETGA]	28.65	0.1888	2	1	5	11	196	21.8	8.65	0.72
F1M5W6	AP2-associated protein kinase 1 (Fragment) OS=Rattus norvegicus GN=Aak1 PE=4 SV=1 - [F1M5W6_RAT]	979.12	0.5316	11	1	27	89	903	97.7	6.49	0.72
P06761	78 kDa glucose-regulated protein OS=Rattus norvegicus GN=Hspa5 PE=1 SV=1 - [GRP78_RAT]	2330.83	0.5076	3	27	30	200	654	72.3	5.16	0.72
D4A7J8	PRP4 pre-mRNA processing factor 4 homolog (Yeast) OS=Rattus norvegicus GN=Prpf4 PE=4 SV=1 - [D4A7J8_RAT]	34.01	0.023	1	1	1	1	521	58.3	7.28	0.72
D4A7G9	Protein RGD1564804 OS=Rattus norvegicus GN=RGD1564804 PE=4 SV=1 - [D4A7G9_RAT]	46.86	0.0804	1	1	1	1	199	21.9	5.94	0.72
D3ZG88	Mammary tumor virus receptor 2, isoform CRA_a OS=Rattus norvegicus GN=Sssca1 PE=4 SV=1 - [D3ZG88_RAT]	35.58	0.0854	1	1	1	2	199	21.3	5.12	0.72
Q5QD51-3	Isoform 3 of A-kinase anchor protein 12 OS=Rattus norvegicus GN=Akap12 - [AKA12_RAT]	532.64	0.182	5	19	19	39	1582	170.1	4.41	0.721
D3ZFU3	Protein Sdr39u1 OS=Rattus norvegicus GN=Sdr39u1 PE=4 SV=1 - [D3ZFU3_RAT]	191.9	0.1701	3	3	3	10	294	31.6	8.19	0.721
G3V960	Guanidinoacetate methyltransferase, isoform CRA_a OS=Rattus norvegicus GN=Gamt PE=4 SV=1 - [G3V960_RAT]	122.93	0.3432	3	5	5	10	236	26.4	6.27	0.721
P09456	cAMP-dependent protein kinase type I-alpha regulatory subunit OS=Rattus norvegicus GN=Prkar1a PE=2 SV=2 - [KAP0_RAT]	177.25	0.3333	2	1	9	19	381	43.1	5.35	0.722
F1LTL5	Uncharacterized protein (Fragment) OS=Rattus norvegicus PE=4 SV=1 - [F1LTL5_RAT]	144.33	0.1667	1	1	2	31	252	27	5.11	0.722
Q7TNM3	Oligodendrocyte-myelin glycoprotein OS=Rattus norvegicus GN=Omg PE=2 SV=1 - [Q7TNM3_RAT]	335.22	0.25	2	10	11	53	440	49.2	7.74	0.722
F1M9K1	Uncharacterized protein (Fragment) OS=Rattus norvegicus GN=Tp53bp1 PE=4 SV=1 - [F1M9K1_RAT]	0	0.0172	6	2	2	2	1916	207	4.6	0.722
F1LPS8	Transcriptional activator protein Pur-alpha OS=Rattus norvegicus GN=Pura PE=4 SV=1 - [F1LPS8_RAT]	1032.84	0.6137	8	15	17	105	321	34.9	6.44	0.723
F1M983	Protein Cfh OS=Rattus norvegicus GN=Cfh PE=4 SV=1 - [F1M983_RAT]	53.94	0.0276	4	2	2	2	1234	139.9	6.87	0.723
D4AC68	Protein Arvcf OS=Rattus norvegicus GN=Arvcf PE=4 SV=1 - [D4AC68_RAT]	107.29	0.0935	5	6	6	7	898	97.8	6.57	0.723
D3ZPC7	Neural cell adhesion molecule L1 OS=Rattus norvegicus GN=L1cam PE=4 SV=1 - [D3ZPC7_RAT]	688.95	0.2414	10	19	20	71	1255	140.3	5.78	0.724
Q63768	Adapter molecule crk OS=Rattus norvegicus GN=Crk PE=1 SV=1 - [CRK_RAT]	230.01	0.3586	4	8	8	31	304	33.8	5.55	0.724
D3ZBU7	Protein RGD1310819 OS=Rattus norvegicus GN=RGD1310819 PE=4 SV=1 - [D3ZBU7_RAT]	121.73	0.4047	3	9	12	19	551	58.7	9.67	0.724
Q4KLZ3	DAZ associated protein 1 OS=Rattus norvegicus GN=Dazap1 PE=2 SV=1 - [Q4KLZ3_RAT]	198.94	0.1802	3	4	4	12	405	43.1	8.56	0.725
Q32Q06	AP-1 complex subunit mu-1 OS=Rattus norvegicus GN=Ap1m1 PE=1 SV=3 - [AP1M1_RAT]	0	0.0402	1	1	1	1	423	48.5	7.3	0.725
D4A247	Serine/threonine-protein kinase MRCK alpha OS=Rattus norvegicus GN=Cdc42bpa PE=4 SV=1 - [D4A247_RAT]	0	0.0111	5	1	1	1	1534	173.9	6.39	0.725
F1MAH8	Protein Clip1 OS=Rattus norvegicus GN=Clip1 PE=4 SV=1 - [F1MAH8_RAT]	150.91	0.0962	7	5	9	14	1320	148.2	5.31	0.725
E9PTN6	Glyceraldehyde-3-phosphate dehydrogenase OS=Rattus norvegicus GN=RGD1564688 PE=3 SV=1 - [E9PTN6_RAT]	3024.01	0.5135	43	4	17	420	333	36	8.03	0.726
Q6AY71	Protein C8orf37 homolog OS=Rattus norvegicus PE=2 SV=1 - [CH037_RAT]	0	0.0714	1	1	1	1	210	23.8	6.87	0.726
Q9ESH1	26S proteasome subunit S5a OS=Rattus norvegicus GN=Psmd4 PE=2 SV=1 - [Q9ESH1_RAT]	206.16	0.2546	2	1	7	18	377	40.7	4.79	0.727
Q9ESQ7	PH and SEC7 domain-containing protein 1 OS=Rattus norvegicus GN=Psd PE=2 SV=1 - [PSD1_RAT]	45.58	0.0539	3	2	2	3	649	70.8	7.64	0.727
F1LW01	WAS/WASL-interacting protein family member 3 (Fragment) OS=Rattus norvegicus GN=Wipf3 PE=4 SV=1 - [F1LW01_RAT]	104.19	0.2043	5	5	5	11	421	42.4	10.86	0.727
Q63228	Glia maturation factor beta OS=Rattus norvegicus GN=Gmfb PE=1 SV=2 - [GMFB_RAT]	99.05	0.6127	5	6	6	12	142	16.7	5.44	0.728
Q5XIT9	Methylcrotonoyl-CoA carboxylase beta chain, mitochondrial OS=Rattus norvegicus GN=Mccc2 PE=2 SV=1 - [MCCB_RAT]	239.11	0.3073	3	10	10	18	563	61.5	8.31	0.728
D3ZCN6	Disks large homolog 1 OS=Rattus norvegicus GN=Dlg1 PE=4 SV=1 - [D3ZCN6_RAT]	294.01	0.2744	5	13	16	48	893	99.3	6.1	0.728
D3ZBY8	Palmitoyltransferase ZDHHC5 OS=Rattus norvegicus GN=Zdhhc5 PE=4 SV=1 - [D3ZBY8_RAT]	0	0.0246	1	1	1	1	650	71	8.97	0.728
D3ZG07	Protein Lsm6 OS=Rattus norvegicus GN=Lsm6 PE=4 SV=1 - [D3ZG07_RAT]	58.4	0.325	1	1	1	1	80	9.1	9.58	0.729
D3ZKR3	Glyceraldehyde-3-phosphate dehydrogenase OS=Rattus norvegicus PE=3 SV=1 - [D3ZKR3_RAT]	2048.97	0.3063	35	1	8	168	333	35.9	8.87	0.729
D3ZI61	Myosin phosphatase Rho-interacting protein OS=Rattus norvegicus GN=Mprip PE=4 SV=1 - [D3ZI61_RAT]	47.53	0.0418	7	3	3	4	1029	116.9	6.24	0.729
D3ZEN5	Peroxiredoxin-5, mitochondrial OS=Rattus norvegicus GN=Prdx5 PE=4 SV=1 - [D3ZEN5_RAT]	2435.12	0.5822	2	1	12	181	213	22.3	8.25	0.729
D4ACH6	Uncharacterized protein OS=Rattus norvegicus GN=Dtna-ps1 PE=4 SV=1 - [D4ACH6_RAT]	203.91	0.1431	9	7	7	12	685	77.4	6.64	0.729
Q5PQV5	Trophoblast glycoprotein OS=Rattus norvegicus GN=Tpbg PE=2 SV=1 - [TPBG_RAT]	0	0.0329	1	1	1	1	426	46.5	6.92	0.729
P20156	Neurosecretory protein VGF OS=Rattus norvegicus GN=Vgf PE=1 SV=3 - [VGF_RAT]	185.65	0.2917	2	8	12	22	617	68.1	4.73	0.729
G5BG62	Malate dehydrogenase OS=Heterocephalus glaber GN=GW7_08880 PE=3 SV=1 - [G5BG62_HETGA]	3367.39	0.3912	1	1	12	235	363	38.9	8.5	0.73
D3ZDY1	Neuronal-specific septin-3 OS=Rattus norvegicus GN=Sept3 PE=3 SV=1 - [D3ZDY1_RAT]	512.2	0.4362	8	13	13	69	337	38.7	6.81	0.73
Q63622	Disks large homolog 2 OS=Rattus norvegicus GN=Dlg2 PE=1 SV=1 - [DLG2_RAT]	459.01	0.4214	12	21	23	54	852	94.9	6.24	0.73
Q920Q0	Paralemmin-1 OS=Rattus norvegicus GN=Palm PE=1 SV=1 - [PALM_RAT]	771	0.4413	3	17	18	61	383	41.9	4.91	0.73
Q2LC86	Numb isoform o/o OS=Rattus norvegicus GN=Numb PE=2 SV=1 - [Q2LC86_RAT]	91.81	0.0709	11	2	4	7	592	64.2	8.51	0.73
Q568Y2	Diphthamide biosynthesis protein 2 OS=Rattus norvegicus GN=Dph2 PE=2 SV=1 - [DPH2_RAT]	58.96	0.045	1	1	1	1	489	52.3	5.35	0.73
G5BD78	Hepatitis B virus X-interacting protein-like protein OS=Heterocephalus glaber GN=GW7_07813 PE=4 SV=1 - [G5BD78_HETGA]	0	0.4396	2	2	2	5	91	9.6	4.87	0.73
B1H259	Coagulation factor C homolog (Limulus polyphemus) (Predicted), isoform CRA_a OS=Rattus norvegicus GN=Coch PE=2 SV=1 - [B1H259_RAT]	41.86	0.0254	1	1	1	1	552	59.8	8.44	0.73
Q5HZA4	LysM and putative peptidoglycan-binding domain-containing protein 1 OS=Rattus norvegicus GN=Lysmd1 PE=2 SV=1 - [LYSM1_RAT]	0	0.2467	1	4	4	4	227	24.9	8.88	0.73
A1KXF7	TID-1 short isoform OS=Rattus norvegicus GN=Dnaja3 PE=2 SV=1 - [A1KXF7_RAT]	112.51	0.2354	7	6	6	13	429	46.7	9.51	0.731
Q63716	Peroxiredoxin-1 OS=Rattus norvegicus GN=Prdx1 PE=1 SV=1 - [PRDX1_RAT]	714.53	0.4975	4	11	11	79	199	22.1	8.13	0.732
B0BN83	Armadillo repeat-containing protein 1 OS=Rattus norvegicus GN=Armc1 PE=2 SV=1 - [B0BN83_RAT]	0	0.1135	2	1	1	1	282	31.2	5.57	0.732
F1M9J9	Uncharacterized protein (Fragment) OS=Rattus norvegicus PE=3 SV=1 - [F1M9J9_RAT]	1578.46	0.2058	3	1	4	215	311	33.9	7.08	0.732
P21775	3-ketoacyl-CoA thiolase A, peroxisomal OS=Rattus norvegicus GN=Acaa1a PE=2 SV=2 - [THIKA_RAT]	194.25	0.3797	10	10	10	23	424	43.8	8.22	0.732
P70470	Acyl-protein thioesterase 1 OS=Rattus norvegicus GN=Lypla1 PE=1 SV=1 - [LYPA1_RAT]	119.21	0.3783	2	5	5	11	230	24.7	6.51	0.732
F1LSL1	Transcriptional activator protein Pur-beta OS=Rattus norvegicus GN=Purb PE=4 SV=1 - [F1LSL1_RAT]	544.18	0.735	1	1	16	51	317	33.5	5.43	0.732
D3ZHV3	Metallothionein OS=Rattus norvegicus GN=LOC100362623 PE=3 SV=1 - [D3ZHV3_RAT]	0	0.2131	3	1	1	1	61	6.1	7.85	0.732
P20760	Ig gamma-2A chain C region OS=Rattus norvegicus GN=Igg-2a PE=1 SV=1 - [IGG2A_RAT]	60.59	0.2609	11	5	5	9	322	35.2	7.68	0.733
G5C5I6	RNA-binding protein Musashi-like protein 2 OS=Heterocephalus glaber GN=GW7_16451 PE=4 SV=1 - [G5C5I6_HETGA]	54.67	0.2138	2	2	2	4	145	16	8.48	0.733
F1LXB9	Protein RGD1565478 (Fragment) OS=Rattus norvegicus GN=RGD1565478 PE=4 SV=1 - [F1LXB9_RAT]	49.34	0.2389	13	2	2	3	113	12.5	8.46	0.733
G3V798	Protein Sfrs4 OS=Rattus norvegicus GN=Srsf4 PE=4 SV=1 - [G3V798_RAT]	84.6	0.0451	3	1	2	4	488	55.6	11.33	0.733
Q5U203-2	Isoform 2 of NEDD8-conjugating enzyme UBE2F OS=Rattus norvegicus GN=Ube2f - [UBE2F_RAT]	37.63	0.0798	3	1	1	1	163	18.6	6.21	0.733
D3ZQT0	Uncharacterized protein OS=Rattus norvegicus PE=3 SV=1 - [D3ZQT0_RAT]	1014.71	0.1657	22	1	5	130	332	35.8	8.81	0.734
Q91Y78	Ubiquitin carboxyl-terminal hydrolase isozyme L3 OS=Rattus norvegicus GN=Uchl3 PE=1 SV=1 - [UCHL3_RAT]	120.18	0.3826	5	6	6	7	230	26.1	5.11	0.734
F1LQB5	Microtubule-associated protein OS=Rattus norvegicus GN=Map4 PE=4 SV=1 - [F1LQB5_RAT]	341.14	0.3075	4	1	23	53	1057	110.4	4.75	0.734
B0BNB9	HtrA serine peptidase 2 OS=Rattus norvegicus GN=Htra2 PE=2 SV=1 - [B0BNB9_RAT]	71.29	0.2031	2	7	7	10	458	49.1	9.5	0.734
P50411	Protein phosphatase inhibitor 2 OS=Rattus norvegicus GN=Ppp1r2 PE=2 SV=2 - [IPP2_RAT]	108.26	0.3463	2	5	5	8	205	23.1	4.84	0.734
D4ADD8	Dynactin 6 (Predicted), isoform CRA_b OS=Rattus norvegicus GN=Dctn6 PE=4 SV=1 - [D4ADD8_RAT]	137.96	0.0737	2	1	1	5	190	20.7	6.67	0.734
F1LV13	Protein Hnrpm OS=Rattus norvegicus GN=Hnrpm PE=4 SV=1 - [F1LV13_RAT]	149.58	0.242	8	13	13	23	690	73.7	8.75	0.735
P24090	Alpha-2-HS-glycoprotein OS=Rattus norvegicus GN=Ahsg PE=1 SV=2 - [FETUA_RAT]	51.77	0.2557	3	4	4	9	352	38	6.51	0.735
F1M4S9	Protein Spred1 (Fragment) OS=Rattus norvegicus GN=Spred1 PE=4 SV=1 - [F1M4S9_RAT]	62.63	0.1378	4	2	2	3	225	25.8	7.71	0.735
E9PTD4	Protein Sept4 OS=Rattus norvegicus GN=Sept4 PE=3 SV=1 - [E9PTD4_RAT]	404.38	0.3996	11	10	14	58	478	55	5.87	0.736
A1L1I3	Numb-like protein OS=Rattus norvegicus GN=Numbl PE=1 SV=1 - [NUMBL_RAT]	127.45	0.1303	4	5	7	8	614	65.5	8.82	0.736
Q3T940	Apolipoprotein H (Fragment) OS=Rattus norvegicus GN=Apoh PE=2 SV=1 - [Q3T940_RAT]	0	0.0639	2	1	1	2	266	29.4	8.28	0.736
F1LUT6	Uncharacterized protein (Fragment) OS=Rattus norvegicus PE=4 SV=1 - [F1LUT6_RAT]	185.78	0.2783	6	4	5	10	309	33.7	4.92	0.736
F1MAH4	Protein Plekha5 OS=Rattus norvegicus GN=Plekha5 PE=4 SV=1 - [F1MAH4_RAT]	30.62	0.0199	4	2	2	2	1204	136.9	7.71	0.736
Q9WV97	Mitochondrial import inner membrane translocase subunit Tim9 OS=Rattus norvegicus GN=Timm9 PE=1 SV=3 - [TIM9_RAT]	0	0.1236	1	1	1	1	89	10.4	7.21	0.736
D4A9L2	Protein Sfrs1 OS=Rattus norvegicus GN=Srsf1 PE=4 SV=1 - [D4A9L2_RAT]	289.78	0.3669	2	11	11	31	248	27.7	10.36	0.737
P01041	Cystatin-B OS=Rattus norvegicus GN=Cstb PE=1 SV=1 - [CYTB_RAT]	212.18	0.1837	1	2	2	20	98	11.2	6.3	0.737
D3ZR01	Protein Gm2a OS=Rattus norvegicus GN=Gm2a PE=4 SV=1 - [D3ZR01_RAT]	98.45	0.1658	3	2	2	6	193	20.8	6.52	0.737
G5APJ0	Synapsin-2 OS=Heterocephalus glaber GN=GW7_10966 PE=4 SV=1 - [G5APJ0_HETGA]	2461.63	0.2473	1	1	10	116	558	61.4	7.33	0.738
F1M9G8	Histidine triad nucleotide-binding protein 3 OS=Rattus norvegicus GN=Hint3 PE=4 SV=1 - [F1M9G8_RAT]	40.33	0.1771	2	2	2	3	175	19.7	6.71	0.738
Q6P2A5	Adenylate kinase OS=Rattus norvegicus GN=Ak3 PE=2 SV=1 - [Q6P2A5_RAT]	141.15	0.467	3	8	8	13	227	25.5	8.85	0.739
P27867	Sorbitol dehydrogenase OS=Rattus norvegicus GN=Sord PE=1 SV=4 - [DHSO_RAT]	134.14	0.1681	2	5	5	12	357	38.2	7.44	0.739
D4A732	Protein Fam125b OS=Rattus norvegicus GN=Fam125b PE=4 SV=1 - [D4A732_RAT]	65.87	0.224	1	3	3	5	250	27.9	8.75	0.739
Q38PF8	AHNAK 1 (Fragment) OS=Rattus norvegicus GN=Ahnak PE=2 SV=1 - [Q38PF8_RAT]	176.95	0.498	1	1	7	17	253	27.4	5.83	0.74
D3ZRV0	DCN1, defective in cullin neddylation 1, domain containing 1 (S. cerevisiae) (Predicted), isoform CRA_a OS=Rattus norvegicus GN=Dcun1d1 PE=4 SV=1 - [D3ZRV0_RAT]	0	0.0821	2	1	1	1	207	24	5.57	0.74
Q9QZM5	Abl interactor 1 OS=Rattus norvegicus GN=Abi1 PE=2 SV=3 - [ABI1_RAT]	106.78	0.3025	6	7	10	15	476	51.7	7.06	0.74
F1LSM3	WD repeat-containing protein 44 (Fragment) OS=Rattus norvegicus GN=Wdr44 PE=4 SV=1 - [F1LSM3_RAT]	53	0.0652	3	4	4	6	890	98.9	5.8	0.74
P63281	SUMO-conjugating enzyme UBC9 OS=Rattus norvegicus GN=Ube2i PE=1 SV=1 - [UBC9_RAT]	0	0.0759	2	1	1	2	158	18	8.66	0.741
D3Z8H0	Protein Snrnp70 OS=Rattus norvegicus GN=Snrnp70 PE=4 SV=1 - [D3Z8H0_RAT]	30.18	0.0964	4	2	2	2	166	19.8	8.03	0.741
F8WFV0	Protein Sfrs5 OS=Rattus norvegicus GN=Srsf5 PE=4 SV=1 - [F8WFV0_RAT]	79.38	0.2276	3	3	4	6	268	30.8	11.52	0.741
Q9Z214-2	Isoform 2 of Homer protein homolog 1 OS=Rattus norvegicus GN=Homer1 - [HOME1_RAT]	326.26	0.3616	7	12	13	39	354	40.1	5.44	0.741
D3ZAL7	Growth factor receptor bound protein 2-associated protein 1 (Predicted), isoform CRA_a OS=Rattus norvegicus GN=Gab1 PE=4 SV=1 - [D3ZAL7_RAT]	46.08	0.0476	2	3	3	3	694	76.7	6.02	0.741
G3V9E3	Caldesmon 1, isoform CRA_b OS=Rattus norvegicus GN=Cald1 PE=4 SV=1 - [G3V9E3_RAT]	98.86	0.0527	3	2	2	3	531	60.6	6.58	0.742
P20059	Hemopexin OS=Rattus norvegicus GN=Hpx PE=1 SV=3 - [HEMO_RAT]	84.29	0.2609	2	9	9	16	460	51.3	7.65	0.742
Q6GQY2	Multiple coagulation factor deficiency 2 OS=Rattus norvegicus GN=Mcfd2 PE=2 SV=1 - [Q6GQY2_RAT]	41.8	0.1655	2	1	1	1	145	16.2	4.68	0.742
D3ZZM9	Protein RGD1563235 OS=Rattus norvegicus GN=Ccsap PE=4 SV=1 - [D3ZZM9_RAT]	49.76	0.1032	1	2	2	3	252	28.4	9.23	0.743
G5B6Q7	Peptidyl-prolyl cis-trans isomerase OS=Heterocephalus glaber GN=GW7_20679 PE=4 SV=1 - [G5B6Q7_HETGA]	126.63	0.3478	2	5	5	9	138	15.2	8.88	0.744
Q03555-6	Isoform 5 of Gephyrin OS=Rattus norvegicus GN=Gphn - [GEPH_RAT]	689.85	0.5598	9	2	25	70	736	79.7	5.43	0.744
P02770	Serum albumin OS=Rattus norvegicus GN=Alb PE=1 SV=2 - [ALBU_RAT]	1970.3	0.5148	2	28	28	241	608	68.7	6.48	0.745
P31232	Transgelin OS=Rattus norvegicus GN=Tagln PE=1 SV=2 - [TAGL_RAT]	135.18	0.4527	2	8	8	25	201	22.6	8.84	0.746
O35115	Four and a half LIM domains protein 2 OS=Rattus norvegicus GN=Fhl2 PE=1 SV=1 - [FHL2_RAT]	43.31	0.0968	1	2	2	3	279	32.1	7.3	0.746
D3ZUL1	Protein Ccdc124 OS=Rattus norvegicus GN=Ccdc124 PE=4 SV=1 - [D3ZUL1_RAT]	66.87	0.1567	1	2	2	3	217	25.3	9.61	0.746
D3ZWN1	Protein Zfp259 OS=Rattus norvegicus GN=Zfp259 PE=4 SV=1 - [D3ZWN1_RAT]	37.18	0.0261	1	1	1	1	459	50.8	4.74	0.746
Q5RJT0	Ashwin OS=Rattus norvegicus PE=2 SV=1 - [ASHWN_RAT]	0	0.1121	1	1	1	1	232	25.8	9.66	0.746
F1MAN8	Protein Lama5 OS=Rattus norvegicus GN=Lama5 PE=4 SV=1 - [F1MAN8_RAT]	177.66	0.0253	2	5	5	7	3719	404.2	6.71	0.746
Q6P136	Hyou1 protein OS=Rattus norvegicus GN=Hyou1 PE=2 SV=1 - [Q6P136_RAT]	1035.54	0.3367	4	22	22	64	998	111.2	5.19	0.747
Q9JI51-2	Isoform 1 of Vesicle transport through interaction with t-SNAREs homolog 1A OS=Rattus norvegicus GN=Vti1a - [VTI1A_RAT]	68.19	0.1751	5	2	2	3	217	25.1	6.4	0.747
G5B3B0	Calmodulin-regulated spectrin-associated protein 2 OS=Heterocephalus glaber GN=GW7_12889 PE=4 SV=1 - [G5B3B0_HETGA]	77.32	0.0324	4	3	3	4	1142	128	7.05	0.747
Q80W96	Iron-sulfur cluster assembly 1 homolog, mitochondrial OS=Rattus norvegicus GN=Isca1 PE=2 SV=1 - [ISCA1_RAT]	65.5	0.3023	2	3	3	4	129	14.1	9.07	0.747
F5GTJ3	Actin-1 (Fragment) OS=Angiostrongylus cantonensis PE=2 SV=1 - [F5GTJ3_9BILA]	1466.24	0.617	5	1	11	218	235	26	5.45	0.748
B2GV38	Ubiquitin-like protein 4A OS=Rattus norvegicus GN=Ubl4a PE=2 SV=1 - [UBL4A_RAT]	24.53	0.1019	1	1	1	1	157	17.8	8.44	0.748
D4A4L5	Protein RGD1563216 OS=Rattus norvegicus GN=RGD1563216 PE=4 SV=1 - [D4A4L5_RAT]	44.43	0.3117	2	4	4	6	154	16.7	5.27	0.748
D3ZE85	Protein Epb4.1l4b OS=Rattus norvegicus GN=Frrs1l PE=4 SV=1 - [D3ZE85_RAT]	27.48	0.041	2	1	1	2	293	32.4	5.43	0.748
F2Z3T6	Uncharacterized protein OS=Rattus norvegicus PE=4 SV=1 - [F2Z3T6_RAT]	49.18	0.0191	2	1	1	1	888	98.2	7.15	0.749
D4A8U3	Tripartite motif-containing protein 3 OS=Rattus norvegicus GN=Trim3 PE=4 SV=1 - [D4A8U3_RAT]	435.58	0.2462	4	13	14	37	715	78.1	8.21	0.749
D4AE06	Peptidyl-prolyl cis-trans isomerase OS=Rattus norvegicus GN=Fkbp15 PE=4 SV=1 - [D4AE06_RAT]	36.64	0.0123	2	1	1	1	1215	133	5.19	0.75
O88339	Epsin-1 OS=Rattus norvegicus GN=Epn1 PE=1 SV=1 - [EPN1_RAT]	525.45	0.2226	2	3	7	27	575	60.1	4.81	0.75
B3GS92	Gephyrin isoform OS=Rattus norvegicus GN=Gphn PE=2 SV=1 - [B3GS92_RAT]	622.09	0.5479	4	1	24	66	730	79.1	5.48	0.75
O88778	Protein bassoon OS=Rattus norvegicus GN=Bsn PE=1 SV=3 - [BSN_RAT]	2181.57	0.2877	2	1	73	175	3938	418.2	7.71	0.75
D3Z9A9	Uncharacterized protein OS=Rattus norvegicus PE=4 SV=1 - [D3Z9A9_RAT]	2973.51	0.4555	3	1	10	285	281	30.4	8.28	0.751
P07483	Fatty acid-binding protein, heart OS=Rattus norvegicus GN=Fabp3 PE=1 SV=2 - [FABPH_RAT]	266.18	0.6692	2	8	8	22	133	14.8	6.33	0.751
F1LYQ8	Protein Farp1 (Fragment) OS=Rattus norvegicus GN=Farp1 PE=4 SV=1 - [F1LYQ8_RAT]	97.24	0.1351	1	6	6	8	992	112.7	8.13	0.751
Q9JHW0	Proteasome subunit beta type-7 OS=Rattus norvegicus GN=Psmb7 PE=1 SV=1 - [PSB7_RAT]	168.97	0.3502	2	6	6	16	277	29.9	7.97	0.752
F1LVU8	Protein Eif2a (Fragment) OS=Rattus norvegicus GN=Eif2a PE=4 SV=1 - [F1LVU8_RAT]	91.87	0.0658	2	2	2	3	486	53.9	9.04	0.752
E9PTS9	Protein Acin1 OS=Rattus norvegicus GN=Acin1 PE=4 SV=1 - [E9PTS9_RAT]	0	0.0246	5	2	2	2	1299	146.5	6.1	0.752
P26431	Sodium/hydrogen exchanger 1 OS=Rattus norvegicus GN=Slc9a1 PE=1 SV=2 - [SL9A1_RAT]	82.28	0.0585	1	3	3	4	820	91.6	7.18	0.752
F1LQN3	Reticulon-4 OS=Rattus norvegicus GN=Rtn4 PE=4 SV=1 - [F1LQN3_RAT]	922.89	0.4308	9	28	28	89	1163	126.3	4.49	0.753
F1LM37	Protein Sf1 OS=Rattus norvegicus GN=Sf1 PE=4 SV=1 - [F1LM37_RAT]	115.32	0.1369	5	4	4	15	548	59.7	9.5	0.753
D3ZD33	Protein Srrm1 OS=Rattus norvegicus GN=Srrm1 PE=4 SV=1 - [D3ZD33_RAT]	0	0.038	1	1	1	1	895	100.8	11.94	0.753
D4A3W5	Glyceraldehyde-3-phosphate dehydrogenase OS=Rattus norvegicus PE=3 SV=1 - [D4A3W5_RAT]	1500.95	0.2817	19	1	7	205	323	34.8	7.96	0.754
G5AUX2	Echinoderm microtubule-associated protein-like 2 OS=Heterocephalus glaber GN=GW7_18097 PE=4 SV=1 - [G5AUX2_HETGA]	0	0.0223	1	1	1	2	1078	116.4	6.67	0.754
Q80X08	WASH complex subunit FAM21 OS=Rattus norvegicus GN=Fam21 PE=2 SV=1 - [FAM21_RAT]	121.83	0.1039	5	7	7	8	1328	145.1	4.77	0.754
P23358	60S ribosomal protein L12 OS=Rattus norvegicus GN=Rpl12 PE=2 SV=1 - [RL12_RAT]	391.43	0.4545	11	5	5	26	165	17.8	9.42	0.755
P47971	Neuronal pentraxin-1 OS=Rattus norvegicus GN=Nptx1 PE=1 SV=1 - [NPTX1_RAT]	352.9	0.2778	2	8	9	23	432	47.2	6.7	0.755
D4A0V6	Protein Anln OS=Rattus norvegicus GN=Anln PE=4 SV=1 - [D4A0V6_RAT]	111.2	0.0483	1	3	4	7	1117	122.5	7.81	0.755
F1LR07	Secretogranin-3 OS=Rattus norvegicus GN=Scg3 PE=4 SV=1 - [F1LR07_RAT]	59.5	0.104	4	3	3	4	471	53.4	5.4	0.755
B5DEN5	Eukaryotic translation elongation factor 1 beta 2 OS=Rattus norvegicus GN=Eef1b2 PE=2 SV=1 - [B5DEN5_RAT]	181.42	0.5956	4	9	9	31	225	24.7	4.72	0.756
B5DFF7	Dusp3 protein OS=Rattus norvegicus GN=Dusp3 PE=2 SV=1 - [B5DFF7_RAT]	379.98	0.4595	3	7	7	33	185	20.5	6.54	0.756
D4A036	Protein RGD1303066 OS=Rattus norvegicus GN=RGD1303066 PE=4 SV=1 - [D4A036_RAT]	66.42	0.2012	5	6	6	8	333	37.5	10.05	0.756
G3V803	Cadherin-2 OS=Rattus norvegicus GN=Cdh2 PE=3 SV=1 - [G3V803_RAT]	67.84	0.1424	3	7	7	11	906	99.6	4.78	0.756
G5BF65	Glycine amidinotransferase, mitochondrial OS=Heterocephalus glaber GN=GW7_16963 PE=4 SV=1 - [G5BF65_HETGA]	74.75	0.0875	3	2	2	3	423	48.5	8.05	0.756
D3ZVH6	Protein Vps41 OS=Rattus norvegicus GN=Vps41 PE=4 SV=1 - [D3ZVH6_RAT]	0	0.0306	3	1	1	1	719	83.5	5.45	0.756
Q6AYL5	Splicing factor 3B subunit 4 OS=Rattus norvegicus GN=Sf3b4 PE=2 SV=1 - [SF3B4_RAT]	36.53	0.0873	3	2	2	7	424	44.3	8.56	0.757
Q9QUH6-3	Isoform 3 of Ras GTPase-activating protein SynGAP OS=Rattus norvegicus GN=Syngap1 - [SYGP1_RAT]	556.11	0.2938	17	4	29	70	1249	137.3	8.97	0.757
F1M8B8	Protein RGD1306556 (Fragment) OS=Rattus norvegicus GN=RGD1306556 PE=4 SV=1 - [F1M8B8_RAT]	35.69	0.1062	1	2	2	4	292	32.4	5.91	0.758
Q6MFY6	Protein phosphatase 1 regulatory subunit 11 OS=Rattus norvegicus GN=Ppp1r11 PE=2 SV=2 - [PP1RB_RAT]	61.54	0.126	3	2	2	4	127	13.9	6.67	0.758
F1LTP6	Enolase (Fragment) OS=Rattus norvegicus PE=3 SV=1 - [F1LTP6_RAT]	6156.66	0.3636	3	2	10	453	352	38.5	7.36	0.759
G5B5Y7	Telomeric repeat-binding factor 2-interacting protein 1 OS=Heterocephalus glaber GN=GW7_15484 PE=4 SV=1 - [G5B5Y7_HETGA]	0	0.0819	1	1	2	2	464	51.4	5.39	0.759
Q9WUS0	Adenylate kinase isoenzyme 4, mitochondrial OS=Rattus norvegicus GN=Ak4 PE=2 SV=1 - [KAD4_RAT]	118.16	0.4305	4	9	9	24	223	25.2	8.02	0.76
D3ZXW6	Uncharacterized protein OS=Rattus norvegicus GN=LOC100362458 PE=4 SV=1 - [D3ZXW6_RAT]	0	0.0287	2	2	2	2	1290	148.8	5.69	0.76
G5C3E7	Large proline-rich protein BAT2 OS=Heterocephalus glaber GN=GW7_04777 PE=4 SV=1 - [G5C3E7_HETGA]	0	0.0113	3	2	2	3	1943	206	9.26	0.76
F1M668	Protein Grhpr (Fragment) OS=Rattus norvegicus GN=Grhpr PE=3 SV=1 - [F1M668_RAT]	98.19	0.247	6	5	5	8	328	35.6	8.94	0.76
A0JN19	Nolc1 protein (Fragment) OS=Rattus norvegicus GN=Nolc1 PE=2 SV=1 - [A0JN19_RAT]	33.56	0.1215	4	3	3	5	321	33.4	9.45	0.76
G5AR42	Ras-related protein Rap-1A (Fragment) OS=Heterocephalus glaber GN=GW7_10321 PE=4 SV=1 - [G5AR42_HETGA]	258.28	0.2143	1	1	3	13	182	20.6	5.47	0.76
Q498E2	Uncharacterized protein C8orf42 homolog OS=Rattus norvegicus PE=2 SV=2 - [CH042_RAT]	0	0.1484	1	2	2	2	182	20.2	5.76	0.76
G3V7H4	Regulating synaptic membrane exocytosis 3, isoform CRA_a OS=Rattus norvegicus GN=Rims3 PE=4 SV=1 - [G3V7H4_RAT]	43.58	0.1694	3	3	3	3	307	32.6	9.29	0.76
Q63011	Zero beta-globin (Fragment) OS=Rattus norvegicus GN=MGC72973 PE=2 SV=1 - [Q63011_RAT]	2246.62	0.8767	4	1	12	154	146	15.9	7.3	0.761
Q63910	Alpha globin OS=Rattus norvegicus GN=LOC287167 PE=3 SV=2 - [Q63910_RAT]	73.65	0.1268	7	1	3	20	142	15.5	8.22	0.761
Q63610-2	Isoform 2 of Tropomyosin alpha-3 chain OS=Rattus norvegicus GN=Tpm3 - [TPM3_RAT]	472.67	0.4073	6	1	13	45	248	28.7	4.72	0.762
G5C131	Ubiquilin-2 OS=Heterocephalus glaber GN=GW7_11020 PE=4 SV=1 - [G5C131_HETGA]	1018.28	0.2816	1	1	10	69	625	65.9	5.24	0.762
G3V7F1	G protein beta subunit-like, isoform CRA_a OS=Rattus norvegicus GN=Mlst8 PE=4 SV=1 - [G3V7F1_RAT]	41.86	0.0951	3	2	2	2	326	35.9	5.86	0.762
Q9WVK7	Hydroxyacyl-coenzyme A dehydrogenase, mitochondrial OS=Rattus norvegicus GN=Hadh PE=2 SV=1 - [HCDH_RAT]	87.52	0.2229	2	5	6	11	314	34.4	8.76	0.763
P01946	Hemoglobin subunit alpha-1/2 OS=Rattus norvegicus GN=Hba1 PE=1 SV=3 - [HBA_RAT]	1796.86	0.9155	9	10	12	269	142	15.3	7.97	0.763
D4A6Z2	Uncharacterized protein OS=Rattus norvegicus GN=Cpd PE=4 SV=1 - [D4A6Z2_RAT]	51.19	0.03	7	2	3	4	1133	126.3	6.1	0.763
D3ZQM0	Protein Sf3a1 OS=Rattus norvegicus GN=Sf3a1 PE=4 SV=1 - [D3ZQM0_RAT]	56.84	0.067	2	4	4	4	791	88.5	5.22	0.763
Q497B0	Omega-amidase NIT2 OS=Rattus norvegicus GN=Nit2 PE=1 SV=1 - [NIT2_RAT]	319.01	0.4094	2	9	9	24	276	30.7	7.3	0.763
Q62658	Peptidyl-prolyl cis-trans isomerase FKBP1A OS=Rattus norvegicus GN=Fkbp1a PE=1 SV=3 - [FKB1A_RAT]	992.5	0.7685	14	7	7	96	108	11.9	8.16	0.763
P62161	Calmodulin OS=Rattus norvegicus GN=Calm1 PE=1 SV=2 - [CALM_RAT]	9730.57	0.3826	12	1	7	405	149	16.8	4.22	0.764
F1M471	Protein Epm2aip1 (Fragment) OS=Rattus norvegicus GN=Epm2aip1 PE=4 SV=1 - [F1M471_RAT]	84.5	0.0844	1	2	2	4	462	52.7	5.74	0.764
B2RYS9	Protein RGD1309710 OS=Rattus norvegicus GN=Trmt112 PE=2 SV=1 - [B2RYS9_RAT]	48.31	0.216	2	2	2	4	125	14.1	5.27	0.764
G5CBQ6	Rab11 family-interacting protein 5 (Fragment) OS=Heterocephalus glaber GN=GW7_03298 PE=4 SV=1 - [G5CBQ6_HETGA]	39.9	0.0186	1	1	1	1	645	69.6	9.39	0.764
D4AA84	Protein Cisd3 OS=Rattus norvegicus GN=Cisd3 PE=4 SV=1 - [D4AA84_RAT]	29.8	0.2	3	3	3	3	135	15	10.14	0.765
Q642E6	Tripeptidyl peptidase I OS=Rattus norvegicus GN=Tpp1 PE=2 SV=1 - [Q642E6_RAT]	24.43	0.0373	2	1	1	1	563	61.3	6.64	0.765
D3ZUX5	Coiled-coil-helix-coiled-coil-helix domain containing 3 (Predicted), isoform CRA_a OS=Rattus norvegicus GN=Chchd3 PE=4 SV=1 - [D3ZUX5_RAT]	82.61	0.2863	3	7	7	12	227	26.4	8.13	0.765
G5BNL4	Kinesin light chain 4 OS=Heterocephalus glaber GN=GW7_19137 PE=4 SV=1 - [G5BNL4_HETGA]	72.52	0.0889	4	1	4	6	619	68.6	6.23	0.765
E3VX49	Cellular nucleic acid binding protein OS=Fukomys anselli PE=2 SV=1 - [E3VX49_9HYST]	48.43	0.2135	3	1	3	4	178	19.6	7.58	0.765
Q9ERQ6	Chondroitin sulfate proteoglycan 5 OS=Rattus norvegicus GN=Cspg5 PE=1 SV=1 - [CSPG5_RAT]	95.82	0.0876	4	3	3	5	571	60.9	4.53	0.765
G5CA78	Tyrosine-protein kinase receptor (Fragment) OS=Heterocephalus glaber GN=GW7_08803 PE=3 SV=1 - [G5CA78_HETGA]	44.66	0.0529	5	2	3	4	756	85.4	6.81	0.766
D3ZUH5	Protein RGD1566084 OS=Rattus norvegicus GN=RGD1566084 PE=4 SV=1 - [D3ZUH5_RAT]	68.84	0.051	2	3	3	5	1000	100.4	10.2	0.766
G3V9T5	Stathmin OS=Rattus norvegicus GN=Stmn3 PE=3 SV=1 - [G3V9T5_RAT]	29.62	0.05	3	1	1	1	180	20.9	7.49	0.767
F1LNY3	Neural cell adhesion molecule 1 (Fragment) OS=Rattus norvegicus GN=Ncam1 PE=4 SV=1 - [F1LNY3_RAT]	2363.31	0.4534	4	1	28	218	847	93.3	4.89	0.767
F1LRZ7	Neurofilament heavy polypeptide OS=Rattus norvegicus GN=Nefh PE=3 SV=1 - [F1LRZ7_RAT]	2739.53	0.2848	12	27	30	266	1064	114.3	5.81	0.767
F1M4K4	Protein Stat4 (Fragment) OS=Rattus norvegicus GN=Stat4 PE=4 SV=1 - [F1M4K4_RAT]	36.78	0.0522	6	1	1	1	230	26.2	5.26	0.767
B0K010	Protein Txndc17 OS=Rattus norvegicus GN=Txndc17 PE=2 SV=1 - [B0K010_RAT]	71.54	0.2114	1	2	2	5	123	14.1	4.93	0.767
Q9JLT6	BH3-interacting domain death agonist OS=Rattus norvegicus GN=Bid PE=2 SV=2 - [BID_RAT]	39.98	0.0561	1	1	1	2	196	22.2	4.97	0.767
Q9Z0K6	Scrapie-responsive protein 1 OS=Rattus norvegicus GN=Scrg1 PE=2 SV=1 - [SCRG1_RAT]	39.97	0.1429	1	1	1	3	98	11.2	7.85	0.767
G5BLZ2	Uncharacterized protein OS=Heterocephalus glaber GN=GW7_18714 PE=4 SV=1 - [G5BLZ2_HETGA]	0	0.1173	2	1	1	1	179	20.1	4.58	0.767
G5B244	NudC domain-containing protein 2 OS=Heterocephalus glaber GN=GW7_06328 PE=4 SV=1 - [G5B244_HETGA]	47.26	0.242	2	3	3	4	157	17.6	5.07	0.768
P02091	Hemoglobin subunit beta-1 OS=Rattus norvegicus GN=Hbb PE=1 SV=3 - [HBB1_RAT]	5136.09	0.8027	7	2	14	430	147	16	8.07	0.768
F1LQV9	Protein lin-7 homolog A OS=Rattus norvegicus GN=Lin7a PE=4 SV=1 - [F1LQV9_RAT]	86.41	0.445	5	4	10	25	218	24.4	8.73	0.768
D3ZRG5	Protein Arhgef18 OS=Rattus norvegicus GN=Arhgef18 PE=4 SV=1 - [D3ZRG5_RAT]	37.31	0.0155	2	1	1	1	969	109.6	7.06	0.768
D3ZPI7	Glyceraldehyde-3-phosphate dehydrogenase OS=Rattus norvegicus PE=3 SV=1 - [D3ZPI7_RAT]	38.27	0.1713	25	1	4	11	327	35.1	7.99	0.768
D3Z8I7	Protein Gstt3 OS=Rattus norvegicus GN=Gstt3 PE=4 SV=1 - [D3Z8I7_RAT]	0	0.0619	1	1	1	1	210	23.4	9.09	0.768
D3ZZB0	Protein Dip2c OS=Rattus norvegicus GN=Dip2c PE=4 SV=1 - [D3ZZB0_RAT]	27.52	0.0074	1	1	1	2	1612	176.8	7.66	0.768
D3ZVA0	SH3 and multiple ankyrin repeat domains protein 1 OS=Rattus norvegicus GN=Shank1 PE=4 SV=1 - [D3ZVA0_RAT]	117.47	0.1019	10	12	12	19	1943	202.8	8.35	0.769
F8WG91	ADP-ribosylation factor-like protein 3 (Fragment) OS=Rattus norvegicus GN=Arl3 PE=3 SV=1 - [F8WG91_RAT]	246.93	0.6464	3	9	9	24	181	20.3	7.24	0.77
G5C4U0	Zinc finger Ran-binding domain-containing protein 2 OS=Heterocephalus glaber GN=GW7_08732 PE=4 SV=1 - [G5C4U0_HETGA]	30.11	0.0893	3	2	2	3	280	31.6	7.94	0.77
D4A520	Protein Pptc7 OS=Rattus norvegicus GN=Pptc7 PE=4 SV=1 - [D4A520_RAT]	44.41	0.0912	1	2	2	4	307	32.8	5.27	0.77
Q62920	PDZ and LIM domain protein 5 OS=Rattus norvegicus GN=Pdlim5 PE=1 SV=2 - [PDLI5_RAT]	38.88	0.0609	6	2	2	3	591	63.2	8.38	0.771
Q3V5X8	Endonuclease G OS=Rattus norvegicus GN=Endog PE=2 SV=1 - [Q3V5X8_RAT]	48.44	0.102	1	2	2	2	294	32.2	9.51	0.771
D3ZFC6	Protein Itih4 OS=Rattus norvegicus GN=Itih4 PE=4 SV=1 - [D3ZFC6_RAT]	0	0.0107	3	1	1	1	932	103.6	6.38	0.771
D3ZXX2	Protein Flna OS=Rattus norvegicus GN=Flna PE=4 SV=1 - [D3ZXX2_RAT]	101.36	0.0479	4	7	8	14	2607	276.8	6.04	0.772
Q5XIL4	Protein Sorbs3 OS=Rattus norvegicus GN=Sorbs3 PE=2 SV=1 - [Q5XIL4_RAT]	26.3	0.0177	1	1	1	1	733	82	9.06	0.772
Q4KLY1	Protein Rem1 OS=Rattus norvegicus GN=Rem1 PE=2 SV=1 - [Q4KLY1_RAT]	0	0.037	1	1	1	1	297	32.9	9.25	0.772
D4A944	Protein Snrnp40 OS=Rattus norvegicus GN=Snrnp40 PE=4 SV=1 - [D4A944_RAT]	0	0.0334	2	1	1	1	359	39.5	8.43	0.772
D4AD06	Protein Aftph OS=Rattus norvegicus GN=Aftph PE=4 SV=1 - [D4AD06_RAT]	45.07	0.0177	2	1	1	1	905	98.1	4.49	0.772
G5BFI1	Galectin-related protein A (Fragment) OS=Heterocephalus glaber GN=GW7_13135 PE=4 SV=1 - [G5BFI1_HETGA]	243.72	0.3438	2	5	5	18	160	17.8	6.09	0.773
D3ZQY6	Membrane-associated guanylate kinase, WW and PDZ domain-containing protein 3 OS=Rattus norvegicus GN=Magi3 PE=4 SV=1 - [D3ZQY6_RAT]	0	0.0337	3	3	3	3	1126	123.2	6.47	0.773
G5BUN3	Inter-alpha-trypsin inhibitor heavy chain H3 OS=Heterocephalus glaber GN=GW7_01618 PE=4 SV=1 - [G5BUN3_HETGA]	37.02	0.0452	1	1	2	6	885	98.9	5.63	0.773
O70511	270 kDa ankyrin G isoform (Fragment) OS=Rattus norvegicus GN=Ank3 PE=2 SV=2 - [O70511_RAT]	550.11	0.1922	19	14	34	67	2622	284.3	7.9	0.774
D3ZR51	Chloride intracellular channel protein 1 OS=Rattus norvegicus GN=Clic1 PE=4 SV=1 - [D3ZR51_RAT]	0	0.0952	3	1	1	1	189	20.9	5.02	0.774
F1LSY2	Protein Cbx6 (Fragment) OS=Rattus norvegicus GN=Cbx6 PE=4 SV=1 - [F1LSY2_RAT]	270.7	0.2004	4	4	6	17	494	52.2	6.02	0.774
[truncated: 973 more rows]

## Sheet: combination of MS and CWRS
Accession	Description	Score	Coverage	# Proteins	# Unique Peptides	# Peptides	# PSMs	# AAs	MW [kDa]	calc. pI	NMX/NN
[truncated: 2,567 more rows]
